# Supplementary material for: High-Throughput Sequencing and Expression Analysis Suggest the Involvement of Pseudomonas putida RA-Responsive microRNAs in Growth and Development of Arabidopsis
Source: Int J Mol Sci. 2020 Jul 30;21(15):5468. doi: 10.3390/ijms21155468 (PMC7432263; doi:10.3390/ijms21155468)
Supplement: Supplementary file 1 [file ijms-21-05468-s001.zip]

Archive with 13 entries (13 files):
- Figure S1..tif
- Table S1 miRNAs primers.doc
- Table S2 Target primers.doc
- Table S3 Morphological parameters.doc
- Table S4 Total conserved miRNAs.xls
- Table S5 Total novel miRNAs.xls
- Table S6 Conserved miRNAs from six libraries.xls
- Table S7 Novel miRNAs from six  libraries.xls
- Table S8 Targets of conserved miRNAs.xls
- Table S9 Targets of novel miRNAs.xls
- Table S10 GO enrichment analysis of targets.xls
- Table S11 Differentially expressed conserved miRNAs.xls
- Table S12 Differentially expressed novel miRNAs.xls
