# Supplementary material for: High-Throughput Sequencing and Expression Analysis Suggest the Involvement of Pseudomonas putida RA-Responsive microRNAs in Growth and Development of Arabidopsis
Source: Int J Mol Sci. 2020 Jul 30;21(15):5468. doi: 10.3390/ijms21155468 (PMC7432263; doi:10.3390/ijms21155468)
Supplement: Supplementary file 1 [file ijms-21-05468-s001.zip › Table S4 Total conserved miRNAs.xls]

## Sheet: Total Conserved miRNAs
miRNA (Subject)	Subject Length	Query(Reads)	Query Length	Read Count	% Identity	Alignment length	Mismatches	Gaps	Q. start	Q. end	S. start	S. end	E Value	Description	Trimmed read	miRNA Family	miRNA* ID	Chromosome	Start	End	Description	Precursor Sequence	Precursor Structure	MFE
ath-miR166e-3p	21	TAGGGTTTTAGCGTCTTCGGACCAGGCTTCATTCCCC	37	96961	100	21	0	0	17	37	1	21	3e-08	MIMAT0000193 Arabidopsis thaliana miR166e-3p	TCGGACCAGGCTTCATTCCCC	MIR166	ath-miR166e-5p	chr5	16775636	16775656	MIMAT0031882	UUGAGGGGAAUGUUGUCUGGCACGAGGCCCUUAACUUAGAUCUAUAUUUGAUUAUAUAUAUAUGUCUCUUCUUUAUUCAUUAGUCUAUACAUGAAUGAUCAUUUUACGGUUAAUGACGUCGGACCAGGCUUCAUUCCCCUCAA	.(((((((((((..((((((..(((.....((((((.((((.(((((..........))))).)))).....((((((((((.....)).)))))))).........)))))).....)))..))))))..))))))))))).	-46.5
ath-miR165b	21	AGAGAGTATCCTCGGACCAGGCTTCATCCCCC	32	54104	100	21	0	0	12	32	1	21	2e-08	MIMAT0000188 Arabidopsis thaliana miR165b	TCGGACCAGGCTTCATCCCCC	MIR166	NA	NA	NA	NA	NA	UGAAGAGGCUAUUUCUGUUGUGGGGAAUGUUGUUUGGAUCGAGGAUAUCAUAAACGCAUACACAUGUUUAUAUGUUAUGAUGCAUUAUAUGACUGAUGUAAUGUACAUAUAUAUACAUACAUGCCACAUGGUAUCGUCGGACCAGGCUUCAUCCCCCUCAACAUGUUAAUUGCCUUCAAUCA	(((.(((((.(((..(((((.((((.(((..((((((.((((.((((((((....((((....((((..((((((.(((.((((((((((.....)))))))))))))))))))))))..))))...)))))))).)))).))))))..))).)))).)))))....))).)))))...)))	-66.2
ath-miR158a-3p	20	TTCCCAAATGTAGACAAAGCAATTC	25	28775	100	20	0	0	2	21	1	20	6e-08	MIMAT0000176 Arabidopsis thaliana miR158a-3p	TCCCAAATGTAGACAAAGCA	MIR158	ath-miR158a-5p	chr3	3366391	3366411	MIMAT0031873	ACACGUCAUCUCUGUGCUUCUUUGUCUACAAUUUUGGAAAAAGUGAUGACGCCAUUGCUCUUUCCCAAAUGUAGACAAAGCAAUACCGUGAUGAUGUCGU	..((((((((...(((...(((((((((((.(((.(((((.(((((((....))))))).))))).))))))))))))))...)))...))))))))...	-38.7
ath-miR403-3p	21	GGATTAGATTCACGCACAAACTCGCT	26	4218	100	21	0	0	4	24	1	21	2e-08	MIMAT0001004 Arabidopsis thaliana miR403-3p	TTAGATTCACGCACAAACTCG	MIR403	ath-miR403-5p	chr2	19415077	19415098	MIMAT0031914	UUGUCAUUAGAAGAGUCGUAUUACAUGUUUUGUGCUUGAAUCUAAUUCAACAGGCUUUAUGUAAGAGAUUCUUUAACAAUUCCUAUAAUCUUUGUUGUUGGAUUAGAUUCACGCACAAACUCGUAAUCUGUCUUU	...........((((.((.(((((..((((.((((.(((((((((((((((((((.....)).(((((((................))))))).))))))))))))))))).))))))))..))))).)).))))	-37.6
ath-miR396b-5p	21	TTCCACAGCTTTCTTGAACTTTTTTTTT	28	3520	100	21	0	0	1	21	1	21	2e-08	MIMAT0000945 Arabidopsis thaliana miR396b-5p	TTCCACAGCTTTCTTGAACTT	MIR396	ath-miR396b-3p	chr5	13611904	13611924	MIMAT0031909	GGUCAUACUUUUCCACAGCUUUCUUGAACUUUCUUUUUCAUUUCCAUUGUUUUUUUCUUAAACAAAAGUAAGAAGAAAAAAAACUUUAAGAUUAAGCAUUUUGGAAGCUCAAGAAAGCUGUGGGAAAACAUGACA	.(((((..(((((((((((((((((((.(((((((..((..........(((((((((((........)))))))))))..........))..))).......)))).)))))))))))))))))))..))))).	-46.6
ath-miR398c-3p	21	CATGTGTTCTCAGGTCACCCCTGCC	25	2973	100	21	0	0	3	23	1	21	2e-08	MIMAT0000950 Arabidopsis thaliana miR398c-3p	TGTGTTCTCAGGTCACCCCTG	MIR398	ath-miR398c-5p	chr5	4694705	4694725	MIMAT0031912	UGGAUCUCGACAGGGUUGAUAUGAGAACACACGAGCAAUCAACGGCUAUAACGACGCUACGUCAUUGUUACAGCUCUCGUUUCAUGUGUUCUCAGGUCACCCCUGCUGAGCUCUU	.(((.((((.(((((.((((.((((((((((((((........((((.((((((((...))))...)))).))))))))).....))))))))).)))).))))).)))).))).	-45.9
ath-miR159b-3p	21	TTTGGATTGAAGGGAGCTCTTTTTCT	26	2379	100	21	0	0	1	21	1	21	2e-08	MIMAT0000207 Arabidopsis thaliana miR159b-3p	TTTGGATTGAAGGGAGCTCTT	MIR159	ath-miR159b-5p	chr1	6220650	6220670	MIMAT0031889	GGAAGAGCUCCUUGAAGUUCAAUGGAGGGUUUAGCAGGGUGAAGUAAAGCUGCUAAGCUAUGGAUCCCAUAAGCCUUAUCAAAUUCAAUAUAAUUGAUGAUAAGGUUUUUUUUAUGGAUGCCAUAUCUCAGGAGCUUUCACUUACCCCUUUAAUGGCUUCACUCUUCUUUGGAUUGAAGGGAGCUCUUCAUCUCUC--	.((((((((((((..(((((((.(((((((..(((((((..((((((((((.((.((.(((((...(((((((((((((((...(((((...)))))))))))))).....))))))...))))).)).)).)))))).))))..))))......)))..))))))).)))))))..)))))))))))).........	-85.1
ath-miR5642b	20	ATCTCGCGCTTGTACGGCTTTGGCTCGGATTCGTCCGTCT	40	1258	100	20	0	0	2	21	1	20	1e-07	MIMAT0022435 Arabidopsis thaliana miR5642b	TCTCGCGCTTGTACGGCTTT	MIR5642	NA	NA	NA	NA	NA	CAUGGAUCCGCCUAGGCUGUCCCGAGUGUGAGCGAGGUGUGAGUGUCGCCCAUGGGCAUCGACACCUUGCGGCUAGGAACUGGAACGAGACGGGUAGCAAAGAUUUCGAGUAGCACUUCAUACUACCGUGGGUUUUUUAAACCUUCCGAGUUUUGUUGAUGUGUUUCCGAGAAUUAGCAAACCGUAACGAAGAUGUUCUUGGCAACCAUCUUUUGAUGGGAGUCCGGCUGUUCGAAAGCCGGCCAAGGGUGAUGAACGAAAUGUGAACCCUUGUCUCGCCUAGGUUGGAUGGGCGUGCUUCGUUGGAAAGCAUGGAUCCGCCUAGGCUGUCCCGAAGGUAUCUCGCGCUUGUACGGCUUUGGCUUGGAUUCG	...(((((((((.(((((((..((((((((((((((((((..(((((.......)))))..))))))))).(((((((((.....((..((((...((.((..(((((...(((((.(((((..((((.((((((...))))))..)).))..)).))).)))))..))))).)).))...))))..)).....)))))))))..(((((....)))))....((((((.......)))))).(((((((.....((.....))..)))))))....((((((((.((((...((((((((....)).)))))).))))))))))))...((....))....))))))))).))))))).)))..)))))).	-152
ath-miR846-3p	21	TTGAATTGAAGTGCTTGAATTACTT	25	770	100	21	0	0	1	21	1	21	2e-08	MIMAT0004269 Arabidopsis thaliana miR846-3p	TTGAATTGAAGTGCTTGAATT	MIR846	ath-miR846-5p	chr1	22577426	22577446	MIMAT0032023	CAAACAUCUUGAAUCCGUUGAGGUUGAUCACGAUGAUGCCACAUCCGGUUUCAUUCAAGGACUUCUAUUCAGAACAAACUUCAUGAUUUCUGAACUAAUUGGAUAUGAUAAAUGGUAACAAGUAUUCACUUGCAUUCAAGGGACAAAAAAUCAUUGGGAUAUAUGAUUAUGACAAACACGAUUGGAAGCUGAAUGGUUGCGGGAGGCAAGCAGUGGGAUAAUGAUCUGCAAGUGGAAACUUCUUACUUUUAUCAUAUCCCAUCAGCUCGAAAGUCUUGAUGUUAGUUUUGAAUUGAAGUGCUUGAAUUACACCAGAUUUAUUGUGCUCGUGUAUCCCGGUAAAUUCGACUAAUGACCAA	....(((.(((((((((..((...(((.((((((((......(((.(((...(((((((.(((((.(((((((((.(((.(((.(((((.(((.((.((.((((((((((((.(((((.((((.((((((((((..............((((((........))))))...........(((((....((...((.((((.....)))).))...))....))))))))))))))).)))).))))))))))))))))).)).)).))).))))).))).))).))))))))).))))).)))))))...))).))))))))))).)))....)).)))...))))))...))).....	-109.2
ath-miR8175	20	CACGCGGGTGACCCGGGTTCGATCACCGGCAACGGCGCCA	40	761	95	20	1	0	21	40	1	20	3e-05	MIMAT0032774 Arabidopsis thaliana miR8175	GATCACCGGCAACGGCGCCA	NA	NA	NA	NA	NA	NA	CUUAAGGCAAUUUGACCUAUAUCAAAUUUGGCACCGUUGCCGGGGAUCGACCCGGGUCACCCGCGUGACAGGCGGGAAUACUUACCACUUAGUACAACGACCCAAUAUAGUGGUAAGUAUUCUCGCAUGUCACUCGGGUUCGAUCCCCGGCAACGGCGCCAAAUUUGAUAUAGCUCAAAUCGCCUUAAG	((((((((.((((((.((((((((((((((((.(((((((((((((((((........(((((.((((((.((((((((((((((((((...................)))))))))))))))))).)))))).)))))))))))))))))))))).)))))))))))))))).)))))).))))))))	-127.4
ath-miR161.1	21	TTGAAAGTGACTACATCGGGGTAT	24	717	100	21	0	0	2	22	1	21	2e-08	MIMAT0000181 Arabidopsis thaliana miR161.1	TGAAAGTGACTACATCGGGGT	MIR161	ath-miR161.2	chr1	17825722	17825742	MIMAT0006779	NA	NA	NA
ath-miR156b-5p	20	ACTGACAGAAGAGAGTGAGCACA	23	711	100	20	0	0	3	22	1	20	6e-08	MIMAT0000167 Arabidopsis thaliana miR156b-5p	TGACAGAAGAGAGTGAGCAC	MIR156	ath-miR156b-3p	chr4	15075004	15075026	MIMAT0031866	GCUAGAAGAGGGAGAGAUGGUGAUUGAGGAAUGCAACAGAGAAAACUGACAGAAGAGAGUGAGCACAUGCAGGCACUGUUAUGUGUCUAUAACUUUGCGUGUGCGUGCUCACCUCUCUUUCUGUCAGUUGCCUAUCUCUGCCUGCUUGACCUCUCUCUCUCUCUCUCUCUCUCAAAUUUGGCU	(((((((((((((((((.((.((..((((...(((.((((((.(((((((((((((((((((((((.((((.(((..((((((....))))))..))).)))).))))))).))))).))))))))))).....))))))..)))....))))..)).)).)))))))))))....)))))).	-92.1
ath-miR168b-5p	21	TCGCTTGGTGCAGGTCGGGAACCT	24	568	100	21	0	0	1	21	1	21	2e-08	MIMAT0000199 Arabidopsis thaliana miR168b-5p	TCGCTTGGTGCAGGTCGGGAA	MIR168	ath-miR168b-3p	chr5	18358803	18358823	MIMAT0031885	UUACCGGCGGUCUCGGAUUCGCUUGGUGCAGGUCGGGAACUGAUUGGCUGACACCGACACGUGUCUUGUCAUGGUUGGUUUGUGAGCUCCCGUCUUGUAUCAACUGAAUCGGAGUCCGAGGUGA	(((((..(((.(((.((((((.((((((((((.(((((........(((.((((((((.((((......))))))))))..)).)))))))).)))))))))).)))))).))).))).)))))	-61.8
ath-miR396a-5p	21	TTCCACAGCTTTCTTGAACTGCCTT	25	432	100	21	0	0	1	21	1	21	2e-08	MIMAT0000944 Arabidopsis thaliana miR396a-5p	TTCCACAGCTTTCTTGAACTG	MIR396	ath-miR396a-3p	chr2	4142331	4142351	MIMAT0031908	CUCUGUAUUCUUCCACAGCUUUCUUGAACUGCAAAACUUCUUCAGAUUUUUUUUUUUUUCUUUUGAUAUCUCUUACGCAUAAAAUAGUGAUUUUCUUCAUAUCUCUGCUCGAUUGAUUUGCGGUUCAAUAAAGCUGUGGGAAGAUACAGAC	.((((((((.((((((((((((.((((((((((((...((..((((............((....))....................((((......))))...))))...))....)))))))))))).)))))))))))).)))))))).	-48.1
ath-miR162a-3p	21	TCGATAAACCTCTGCATCCAGTTTT	25	389	100	21	0	0	1	21	1	21	2e-08	MIMAT0000182 Arabidopsis thaliana miR162a-3p	TCGATAAACCTCTGCATCCAG	MIR162_1	ath-miR162a-5p	chr5	2634998	2635019	MIMAT0031876	UAGUUGGAAGAAGAGUGAGAGUCGCUGGAGGCAGCGGUUCAUCGAUCUCUUCCUGUGAACACAUUAAAAAUGUAAAAGCAUGAAUAGAUCGAUAAACCUCUGCAUCCAGCGUUUGCCUCUUGUAUCUUUCUUAUUGACUU	.(((((((((((((.((((((.(((((((.((((.((((.((((((((.(((.(((....(((((...)))))....))).))).)))))))).)))).)))).))))))).....))))))..)).))))).)))))).	-53.9
ath-miR158b	20	TCCCCAAATGTAGACAAAGCACT	23	296	100	20	0	0	2	21	1	20	6e-08	MIMAT0001014 Arabidopsis thaliana miR158b	CCCCAAATGTAGACAAAGCA	MIR158	NA	NA	NA	NA	NA	AUCUCUGUGCUUCUUUGUCUACACUUUUGGAAAAGGUGAUGAUAUCAUUGCUUUUCCCCAAAUGUAGACAAAGCAAUACCGUGAU	(((...(((...(((((((((((..(((((.((((((((((....))))))))))..))))))))))))))))...)))...)))	-27.9
ath-miR408-3p	21	ATGCACTGCCTCTTCCCTGGCTC	23	252	100	21	0	0	1	21	1	21	1e-08	MIMAT0001011 Arabidopsis thaliana miR408-3p	ATGCACTGCCTCTTCCCTGGC	MIR408	ath-miR408-5p	chr2	19319866	19319886	MIMAT0031915	AAGGUUAGAUUGGUAUUGCAAUGAAAGAAGACAAAGCGGUAAUGAGAGAGAGACAGGGAACAAGCAGAGCAUGGAUUGAGUUUACUAAAACAUUAAACGACUCUGUUUUGUCUCUACCCAUGCACUGCCUCUUCCCUGGCUCCCUCUUUUUUUCUCUAUAUUUCUCUCUCUCCUUUCAUUUCACAGCUUUCAAUGGAAUUUUAUUGCUACUGCUAACG	...(((((...((((..(((((((((......(((((.((((((((((((((((((((((...((((.((((((...(((...((.((((((...........)))))))))))...)))))).))))...)))))))..........................))))))))...)))))..)).)))))........))))))))))))).))))).	-62.7
ath-miR319b	21	TTGGACTGAAGGGAGCTCCCTTTTT	25	239	100	21	0	0	1	21	1	21	2e-08	MIMAT0000512 Arabidopsis thaliana miR319b	TTGGACTGAAGGGAGCTCCCT	MIR159	NA	NA	NA	NA	NA	AGAGAGCUUUCUUCGGUCCACUCAUGGAGUAAUAUGUGAGAUUUAAUUGACUCUCGACUCAUUCAUCCAAAUACCAAAUGAAAGAAUUUGUUCUCAUAUGGUAAAUGAAUGAAUGAUGCGAGAGACAAAUUGAGUCUUCACUUCUCUAUGCUUGGACUGAAGGGAGCUCCCU--	((.(((((((((((((((((..(((((((......(((((((((((((..((((((..((((((((.((..(((((.((((..(((....))))))).)))))..)).))))))))..))))))...))))))))).))))..)))))))..))))))))))))))))).))..	-79.2
ath-miR166b-5p	21	GGACTGTTGTCTGGCTCGAGGACTCTTATTCTAATACA	38	219	100	21	0	0	1	21	1	21	3e-08	MIMAT0031881 Arabidopsis thaliana miR166b-5p	GGACTGTTGTCTGGCTCGAGG	MIR166	ath-miR166b-3p	chr3	22922301	22922321	MIMAT0000190	UUGAGGGGACUGUUGUCUGGCUCGAGGACUCUUAUUCUAAUACAAUCUCAUUUGAAUACAUUCAGAUCUGAUGAUUGAUUAGGGUUUUAGUGUCGUCGGACCAGGCUUCAUUCCCCCCAA	.((.(((((.((..((((((.((((.(((.((.((((((((.((((((((((((((....))))))..))).)))))))))))))...)).))).)))).))))))..)).))))).)).	-51.2
ath-miR156g	20	CGACAGAAGAGAGTGAGCACCT	22	209	100	20	0	0	1	20	1	20	5e-08	MIMAT0001012 Arabidopsis thaliana miR156g	CGACAGAAGAGAGTGAGCAC	MIR156	NA	NA	NA	NA	NA	AUAACGAAGGCGACAGAAGAGAGUGAGCACACAUGGCUCUUUUUCUAGCAUGCUCAUGCUCGAAAGCUCUGCGUGCUUACUCUCUUCUUGUCUCCUGCUCUCU	.......(((.(((((((((((((((((((.((.((((....(((.(((((....))))).))))))).)).))))))))))))))).)))).))).......	-48.8
ath-miR160c-5p	21	TGCCTGGCTCCCTGTATGCCATCT	24	200	100	21	0	0	1	21	1	21	2e-08	MIMAT0000180 Arabidopsis thaliana miR160c-5p	TGCCTGGCTCCCTGTATGCCA	MIR160	ath-miR160c-3p	chr5	19009095	19009115	MIMAT0031875	GUUAUGCCUGGCUCCCUGUAUGCCACGAGUGGAUACCGAUUUUGGUUUUAAAAUCGGCUGCCGGUGGCGUACAAGGAGUCAAGCAUGAC	(((((((.(((((((.((((((((((..((((...(((((((((....)))))))))))))..)))))))))).))))))).)))))))	-51.3
ath-miR167a-3p	21	TTAGATCATGTTCGCAGTTTCACC	24	166	100	21	0	0	4	24	1	21	2e-08	MIMAT0031883 Arabidopsis thaliana miR167a-3p	GATCATGTTCGCAGTTTCACC	MIR167_1	ath-miR167a-5p	chr3	8108090	8108110	MIMAT0000196	UGGUGCACCGGCAUCUGAUGAAGCUGCCAGCAUGAUCUAAUUAGCUUUCUUUAUCCUUUGUUGUGUUUCAUGACGAUGGUUAAGAGAUCAGUCUCGAUUAGAUCAUGUUCGCAGUUUCACCCGUUGACUGUCGCACCC	.(((((..(((((.....(((((((((.((((((((((((((((((.(((((..((.((((((((...)))))))).))...)))))..)).)).)))))))))))))).))))))))).....)).)))..))))).	-56
ath-miR829-3p.1	24	AGCTCTGATACCAAATGATGGAAT	24	162	100	24	0	0	1	24	1	24	2e-10	MIMAT0004245 Arabidopsis thaliana miR829-3p.1	AGCTCTGATACCAAATGATGGAAT	NA	ath-miR829-3p.2	chr1	11834073	11834093	MIMAT0004246	ACGUCAAAAUUGAUUAACAAAAAGUCAAUGAAUCAUUCUACCAAUUGACUUGUACUUUGAAGCUUUGAUUUGAACCUGUCAAUUGGUAUCAAAGCUUCUAAAUCUUUGAAGCUCUGAUACCAAAUGAUGGAAUCAAAUUAAAGCUUCAAGGUAGUAGUCAUCUUGGCAGAGAAAAGAAAAAGCACUUCGAGUUUACCAUCUUGAU	........(((((((.......))))))).......(((.((((.(((((..(((((((((((((((((((((..((((((.(((((((((.((((((.........)))))).))))))))).))))))..)))))))))))))))))))))..)))))..)))).)))................(((((........))))).	-77.3
ath-miR156b-3p	23	TGCTCACCTCTCTTTCTGTCAGTT	24	159	100	23	0	0	1	23	1	23	1e-09	MIMAT0031866 Arabidopsis thaliana miR156b-3p	TGCTCACCTCTCTTTCTGTCAGT	MIR156	ath-miR156b-5p	chr4	15074945	15074964	MIMAT0000167	GCUAGAAGAGGGAGAGAUGGUGAUUGAGGAAUGCAACAGAGAAAACUGACAGAAGAGAGUGAGCACAUGCAGGCACUGUUAUGUGUCUAUAACUUUGCGUGUGCGUGCUCACCUCUCUUUCUGUCAGUUGCCUAUCUCUGCCUGCUUGACCUCUCUCUCUCUCUCUCUCUCUCAAAUUUGGCU	(((((((((((((((((.((.((..((((...(((.((((((.(((((((((((((((((((((((.((((.(((..((((((....))))))..))).)))).))))))).))))).))))))))))).....))))))..)))....))))..)).)).)))))))))))....)))))).	-92.1
ath-miR869.2	21	AATTCTGGTGTTGAGATAGTTGAC	24	151	100	21	0	0	4	24	1	21	2e-08	MIMAT0004321 Arabidopsis thaliana miR869.2	TCTGGTGTTGAGATAGTTGAC	MIR869	ath-miR869.1	chr5	15891625	15891645	MIMAT0004320	NA	NA	NA
ath-miR390b-5p	21	AAAGCTCAGGAGGGATAGCGCC	22	146	100	21	0	0	2	22	1	21	1e-08	MIMAT0000932 Arabidopsis thaliana miR390b-5p	AAGCTCAGGAGGGATAGCGCC	MIR390	ath-miR390b-3p	chr5	23637034	23637053	MIMAT0031903	GAGAAAUAGCUAUAAAGCUCAGGAGGGAUAGCGCCAUGGCUCACCAGUGCUGUAUGUUUUGUAUAUGCGUACAUGUAUAUCUGUUGGCGCUAUCCAUCCUGAGUUCCAUAGCUUCUUCUU	(((((..((((((..(((((((((.((((((((((((((....)))(((((((((((.........))))))).))))......))))))))))).)))))))))..))))))..)))))	-57.2
ath-miR165a-5p	21	GGAATGTTGTCTGGATCGAGGATATTATAGATATATACAT	40	137	100	21	0	0	1	21	1	21	3e-08	MIMAT0031879 Arabidopsis thaliana miR165a-5p	GGAATGTTGTCTGGATCGAGG	MIR166	ath-miR165a-3p	chr1	78932	78952	MIMAT0000187	GUUGAGGGGAAUGUUGUCUGGAUCGAGGAUAUUAUAGAUAUAUACAUGUGUAUGUUAAUGAUUCAAGUGAUCAUAGAGAGUAUCCUCGGACCAGGCUUCAUCCCCCCCAAC	((((.((((.(((..((((((.(((((((((((...((((((((....)))))))).((((((.....))))))....))))))))))).))))))..))).)))).))))	-45.8
ath-miR4228-5p	21	ACCTAATAGCCTTGAACGCCGTCGTTTCGTCTGCGACGAC	40	126	100	21	0	0	6	26	1	21	3e-08	MIMAT0017944 Arabidopsis thaliana miR4228-5p	ATAGCCTTGAACGCCGTCGTT	MIR4228	ath-miR4228-3p	chr1	28889481	28889501	MIMAT0032109	CGGCGUGUUGUUUUAACCUAAUAGCCUUGAACGCCGUCGUUUCGUCUCCGACGACAUUCACACGCGCACACUUCCACCCUUACCAUCUAUCCGUCUCACACGUGCGUCGGAUGCGAAACGGUGGUGUUCAGGGAUUUUUUAGGUUGCCGGAUUUUACC	(((((..........((((((...(((((((((((((((((((((.(((((((.(((......(((.........................))).......)))))))))).))))))))))))))))))))).....))))))))))).........	-58.6
ath-miR824-3p	21	CCTTCTCATCGATGGTCTAGAT	22	116	100	21	0	0	1	21	1	21	1e-08	MIMAT0032024 Arabidopsis thaliana miR824-3p	CCTTCTCATCGATGGTCTAGA	MIR824	ath-miR824-5p	chr4	12625128	12625148	MIMAT0004277	UAUCACCAUUUGUACUUGAGUUGUCUCUCAUGUCUAGACCAUUUGUGAGAAGGGAGUUUUUGUUUACACCAAUACCCCCCAGUCUCUAAAUUUGUAAGAAGUAUUAUGCUCAAUUAAGGAACAUAGCUAGUUCGACAUACCAUACUACCCUUUUUAAAACUAUCCUAUAUGUUUGAUGCUAGCAUAGCGUAAUUUUGUGUUCUCAUGGUGCAGCAGGGUUAGUUUAUUGUGUACCUCUAGAUAUAUAUUCUCUUGCUGCGUAGGGUUCCCAAGCUGCCAAAAACUUUUAAAAAUUAGUGAUCUGUUCCCCAAACCCCCAUUCAAUAAGAAAGGUCUACCUGUAGCUCACAGUCACAGCUAUUAGAGCUGUCCUUGCUUCUUUGGGUUUACUGUUUUAGU…	.(((((((((.((.(((((((((((((.(((((((((((((((.(((((((((((((..........(((((....(((((.(((((((.((((.....((((((..((((((((((((......((((((((((.((((..(((((...(((((((((...........(((((..(((.((.(((((......((((((((...((((((.(((..........)))))))))...))).)))))......))))).))..)))...)))))..........))))))))).))))).......................((((((((((((.....((((((((..((((((((((.....)))))).(((((((((..((((..((((.((....…	-183.3
ath-miR167c-5p	21	TAAGCTGCCAGCATGATCTTGTCT	24	115	100	21	0	0	1	21	1	21	2e-08	MIMAT0001018 Arabidopsis thaliana miR167c-5p	TAAGCTGCCAGCATGATCTTG	MIR167_2	ath-miR167c-3p	chr3	1306630	1306652	MIMAT0031917	CCAGUAGCAGUUAAGCUGCCAGCAUGAUCUUGUCUUCCUCUCUUAGGUUUCAUAUAUAGUUAAUAAAUAUUUUAUAUAUUUCUUGUUCUUACAAGAUUAUAUGAUCAUAGCUUAGAGAGAGAGAGAGACUAGGUCAUGCUGGUAGUUUCACCUGCUAAUG	.((.((((((..((((((((((((((((((.(((((((((((((((((((((((((.........(((((.....)))))((((((....)))))).)))))))....))))).))))))).)).)))).))))))))))))))))))...)))))).))	-64.8
ath-miR827	21	TTAGATGACCATCAACAAACTATT	24	114	100	21	0	0	1	21	1	21	2e-08	MIMAT0004243 Arabidopsis thaliana miR827	TTAGATGACCATCAACAAACT	MIR827_3	NA	NA	NA	NA	NA	UUCCAUGAAACGUUAUAGGUUUUUUUCUUUCUCUCUUGCAACCCUUGAAUGUGUUUGUUGAUUGAUAUCUACACAUGUUGAUCAUCCUUGUGUUGAUCGAUUGGUUUAGAUGACCAUCAACAAACUCUUUCGUGGUUUUGCAUCGCUUCUUGGAAUCUCGAUCAUGUUUUUAGCAUC	(((((.(((.((....(((......)))........(((((.((.((((...((((((((((...((((((.((..((((((((.........))))))))..)).))))))...))))))))))...)))).))..))))).)).))).)))))........(((((...))))).	-43
ath-miR168b-3p	21	TCCCGTCTTGTATCAACTGAAT	22	110	100	21	0	0	2	22	1	21	1e-08	MIMAT0031885 Arabidopsis thaliana miR168b-3p	CCCGTCTTGTATCAACTGAAT	MIR168	ath-miR168b-5p	chr5	18358873	18358893	MIMAT0000199	UUACCGGCGGUCUCGGAUUCGCUUGGUGCAGGUCGGGAACUGAUUGGCUGACACCGACACGUGUCUUGUCAUGGUUGGUUUGUGAGCUCCCGUCUUGUAUCAACUGAAUCGGAGUCCGAGGUGA	(((((..(((.(((.((((((.((((((((((.(((((........(((.((((((((.((((......))))))))))..)).)))))))).)))))))))).)))))).))).))).)))))	-61.8
ath-miR822-5p	21	TGCGGGAAGCATTTGCACATGTC	23	107	100	21	0	0	1	21	1	21	1e-08	MIMAT0004239 Arabidopsis thaliana miR822-5p	TGCGGGAAGCATTTGCACATG	MIR822	ath-miR822-3p	chr5	897067	897087	MIMAT0032018	CGACCUUAAGUAUAAGUAGAUAUAUGGGGAUGUAACGCAUGUUGUUUUCUGCGGGAAGCAUUUGCACAUGUUUCGUGGAGAAUGAAAUCACAUUCCAUACAUGAAUAAUAAUUACCUUUUAGAUAGAACAUCGUACUGCUUGAAAAAACAUGUUAAUGUCAUAAACUUUAUGAUGAAAACACCUAUAAAAAGCGUUUUUUCAAGCAUGUGCUAUCUAUGAAGGUAAUUACUAUUCAUGUAUAAAAUAUGAUUUUAUCCUCCAUAAAACAUGUGCAAAUGCUUUCUACAGGAAACAAUAUACGUUGCAUCCCCAUCUACUUACACUUAAGGUCGUUGU	(((((((((((.((((((((....(((((((((((((.(((((((((((((.(((((((((((((((((((((.((((((.(((((((((.(((..(((((((((((.((((((((((((((((((.(((......(((((((((((((.((((...(((((((...)))))))...))))............)))))))))))))))).))))))).))))))))))).)))))))))))..))).))))))))).)))))).))))))))))))))))))))).))))))))))))).))))))))))))))))))))).)))))))))))....	-172.2
ath-miR397b	21	TCATTGAGTGCATCGTTGATGTT	23	106	100	21	0	0	1	21	1	21	1e-08	MIMAT0000947 Arabidopsis thaliana miR397b	TCATTGAGTGCATCGTTGATG	MIR397	NA	NA	NA	NA	NA	UGAAUGAACAUCAUUGAGUGCAUCGUUGAUGUAAUUUUACUUAUUUUAUUCCAUUGUUGAAUUAAUUAAAGAAGUAUAUAUCAGCGUUGCAUUCAAUUAUGUUUUUCUA	.(((.((((((.((((((((((.((((((((((....(((((.(((((....(((....)))....)))))))))))))))))))).)))))))))).)))))))))..	-35
ath-miR775	20	TTTTCGATGTCTAGCAGTGCCAATT	25	91	100	20	0	0	3	22	1	20	6e-08	MIMAT0003934 Arabidopsis thaliana miR775	TTCGATGTCTAGCAGTGCCA	NA	NA	NA	NA	NA	NA	UUUAAACGUUGCACUACGUGACAUUGAAACUGUCUUUCAACAUUCCAAUAUUUCAACUUUCGAAUACCCAAUAUUUGGUUUGUUCAAAGACAUUUUCGAUGUCUAGCAGUGCCAAUGUUUAAA	.((((((((((((((....((((((((((.(((((((.((((..((((..........................))))..)))).))))))).))))))))))....)))).)))))))))).	-42.8
ath-miR167c-3p	23	ACTAGGTCATGCTGGTAGTTTCACC	25	86	100	23	0	0	3	25	1	23	1e-09	MIMAT0031917 Arabidopsis thaliana miR167c-3p	TAGGTCATGCTGGTAGTTTCACC	MIR167_2	ath-miR167c-5p	chr3	1306750	1306770	MIMAT0001018	CCAGUAGCAGUUAAGCUGCCAGCAUGAUCUUGUCUUCCUCUCUUAGGUUUCAUAUAUAGUUAAUAAAUAUUUUAUAUAUUUCUUGUUCUUACAAGAUUAUAUGAUCAUAGCUUAGAGAGAGAGAGAGACUAGGUCAUGCUGGUAGUUUCACCUGCUAAUG	.((.((((((..((((((((((((((((((.(((((((((((((((((((((((((.........(((((.....)))))((((((....)))))).)))))))....))))).))))))).)).)))).))))))))))))))))))...)))))).))	-64.8
ath-miR842	21	CATCATGGTCAGATCCGTCATCCC	24	80	100	21	0	0	3	23	1	21	2e-08	MIMAT0004264 Arabidopsis thaliana miR842	TCATGGTCAGATCCGTCATCC	MIR842	NA	NA	NA	NA	NA	CAGUACCGUUCAGGGUGACAGAAACAUUUUCGAAAAGAGAGGCUAUAAGCGGGAUGAUGAAUCCGACCAUGAUGGUGUUGCAGAAAUUUAUGUAUGAUGUAGUUAUUGUCCAGGGAUCGAAACACCAUCAUGGUCAGAUCCGUCAUCCCACUUAUGUUUUCUUAGGUCAACAAAUAUGGACAAUUGAAAAGUGAAGCUC	...((((......))))......((.(((((((...((((((.((((((.(((((((((.(((.(((((((((((((((...((..(((.((.((((((....)))))).)).)))))..))))))))))))))).))).))))))))).)))))).))))))..(((..........)))..))))))))).......	-66.5
ath-miR169f-3p	21	TCTGGCAAGTTGACCTTGGCTCTGC	25	79	100	21	0	0	5	25	1	21	2e-08	MIMAT0031898 Arabidopsis thaliana miR169f-3p	GCAAGTTGACCTTGGCTCTGC	MIR169_2	ath-miR169f-5p	chr3	4805799	4805819	MIMAT0000910	GGGUCUUGCAUGAAGGAAUAACGAAUGGAAUUGAGCCAAGGAUGACUUGCCGGUUUAAACCCAACCGGUUUAUGACCAUUGAUUUGGUCUCAUUCACAAUCUGUUGAUUCGUGUCUGGCAAGUUGACCUUGGCUCUGCUUCGUUCUCUAUUCUUCCAUGUUAGAUUC	((((((.(((((.(((((((..(((((((...(((((((((..((((((((((..((((((.....)))))).(((((......))))).....(((((((....)))).))).))))))))))..)))))))))...)))))))..))))))).))))).))))))	-72.7
ath-miR472-3p	22	TTTTTCCTACTCCGCCCATACCTTT	25	76	100	22	0	0	1	22	1	22	4e-09	MIMAT0003931 Arabidopsis thaliana miR472-3p	TTTTTCCTACTCCGCCCATACC	MIR482	ath-miR472-5p	chr1	4182266	4182286	MIMAT0032014	UCUGUAUGUAUGUAUGGUCGAAGUAGGCAAAAUCUCACCUUUCUAGCAGAUCAACAAUGAAUUUUGUGGAAUAGAUGUUGGAUUUGUAAGGUUUUGGUGUUUGCAAGUGUUGAGAUGCGCAAGAUUUGAGUAAGAUUUUUCCUACUCCGCCCAUACCAUACAUACACC	..(((((((((((((((.((.((((((.(((((((((((..(((.((((((((((.((..((((....))))..))))).))))))).)))....))))....(((((.(((.......))).)))))....))))))).)))))).)).))))).))))))))))..	-54.4
ath-miR168a-3p	21	GATCCCGCCTTGCATCAACTGAAT	24	75	100	21	0	0	4	24	1	21	2e-08	MIMAT0031884 Arabidopsis thaliana miR168a-3p	CCCGCCTTGCATCAACTGAAT	MIR168	ath-miR168a-5p	chr4	10578652	10578672	MIMAT0000198	CACCAUCGGGCUCGGAUUCGCUUGGUGCAGGUCGGGAACCAAUUCGGCUGACACAGCCUCGUGACUUUUAAACCUUUAUUGGUUUGUGAGCAGGGAUUGGAUCCCGCCUUGCAUCAACUGAAUCGGAUCCUCGAGGUG	((((.(((((.((.((((((.((((((((((.(((((.((((((((((((...)))))...((.(((.((((((......)))))).))))).))))))).))))).)))))))))).)))))).)).)).)))))))	-69.2
ath-miR161.2	21	TCAATGCATTGAAAGTGACTAAT	23	67	100	21	0	0	1	21	1	21	1e-08	MIMAT0006779 Arabidopsis thaliana miR161.2	TCAATGCATTGAAAGTGACTA	MIR161	ath-miR161.1	chr1	17825731	17825751	MIMAT0000181	NA	NA	NA
ath-miR159a	21	TTTGGATTAAAGGGAGCTCTA	21	61	95.24	21	1	0	1	21	1	21	3e-06	MIMAT0000177 Arabidopsis thaliana miR159a	TTTGGATTAAAGGGAGCTCTA	MIR159	NA	NA	NA	NA	NA	GUAGAGCUCCUUAAAGUUCAAACAUGAGUUGAGCAGGGUAAAGAAAAGCUGCUAAGCUAUGGAUCCCAUAAGCCCUAAUCCUUGUAAAGUAAAAAAGGAUUUGGUUAUAUGGAUUGCAUAUCUCAGGAGCUUUAACUUGCCCUUUAAUGGCUUUUACUCUUCUUUGGAUUGAAGGGAGCUCUAC	((((((((((((..((((((((...((((.(((((((((((...((((((.((.((.(((((((((.(((((((..(((((((...........))))))).)))).)))))))).)))).)).)).))))))...)))))))......))))..))))...))))))))..))))))))))))	-74
ath-miR169g-3p	21	TATCCGGCAAGTTGACTTTGGCTCTGT	27	61	95.24	21	1	0	3	23	1	21	4e-06	MIMAT0000912 Arabidopsis thaliana miR169g-3p	TCCGGCAAGTTGACTTTGGCT	MIR169_2	ath-miR169g-5p	chr4	11483094	11483114	MIMAT0000911	UGCCUAUAAAUACCUUCAUCACGAGUAUGACAAGAUCACAAGACAAGAAAAGAAAGGUAGAGAAAACAUGAUAAUGAUGAUUACGAUGAUGAGAGUCUCUAGUUGUAUCAGAGGGUCUUGCAUGGAAGAAUAGAGAAUGAGGUUGAGCCAAGGAUGACUUGCCGGGUUUUUUUACCAAUGAAUCUAAUUAACUGAUUCUGGUGUCCGGCAAGUUGACCUUGGCUCUGUUUCCUUCUCUUCUUUUGGAUGUCAGACUCCAAGAUAUCUAUCAUCAUGAAUCGUGAUCAAACUUUGUAAUUUCAUUGAAAUGUGUUUUUCUUGAUGCGAAUUUUUUGGCUUACGGUUUUUCGAUUUGAAUGAUCAGAUUUUUGUUUUUGCA	(((..(((((...((((((..(((((.(((.((((((..(((.(((((((........(((((((((((..(((((((((((((((((((((.((.........(((((...((((((.((((((((((..((((((.((((..(((((((((..(((((((((((......(((((..(((((.........)))))))))))))))))))))..)))))))))..)))).))))))))))))..)))).))))))...))))))).))))))....)))))))))............))))))..)))).))))))).........))))))).)))..)))))))))))))).))))..))...)))))....)))	-111.8
ath-miR172d-3p	21	AGAATCTTGATGATGCTGCAGCTC	24	55	100	21	0	0	1	21	1	21	2e-08	MIMAT0000923 Arabidopsis thaliana miR172d-3p	AGAATCTTGATGATGCTGCAG	MIR172	ath-miR172d-5p	chr3	20587921	20587941	MIMAT0031901	AGUCAUUGUUUGCUAUUGCAACAUCUUCAAGAUUCAGAAAUCAGAUUCUCUUAUGGGUUUUCUUUUGAGCCUUUAUUUUUUGGUUUGAGAAUCUUGAUGAUGCUGCAGCGGCAAUUAAAUGGCU	(((((((..(((((.(((((.((((.(((((((((..((((((((......((.((((((......)))))).))...))))))))..))))))))).)))).))))).)))))...)))))))	-48.7
ath-miR399b	21	TGCCAAAGGAGAGTTGCCCTG	21	48	100	21	0	0	1	21	1	21	1e-08	MIMAT0000952 Arabidopsis thaliana miR399b	TGCCAAAGGAGAGTTGCCCTG	MIR399	NA	NA	NA	NA	NA	UCACUAGUUUUAGGGCGCCUCUCCAUUGGCAGGUCCUUUACUUCCAAAUAUACACAUACAUAUAUGAAUAUCGAAAAUUUCCGAUGAUCGAUUUAUAAAUGACCUGCCAAAGGAGAGUUGCCCUGAAACUGGUUC	..(((((((((((((((.((((((.((((((((((.((((.......(((((........)))))((.(((((........))))).))......)))).)))))))))).)))))).)))))))))))))))..	-59.3
ath-miR157d	20	GTGACAGAAGATAGAGAGCAC	21	44	100	20	0	0	2	21	1	20	5e-08	MIMAT0000175 Arabidopsis thaliana miR157d	TGACAGAAGATAGAGAGCAC	MIR156	NA	NA	NA	NA	NA	GUGGAGGGUGAUAGUGUGGUUGCUGACAGAAGAUAGAGAGCACUAAGGAUGCUAUGCAAAACAGACACAGAUAUGUGUUUCUAAUUGUAUUUCAUACUUUAACCUCAAAGUUGAUAUAAAAAAAGAAAGAAAGAUAGAAGAGCUAGAAGACUAUCUGCAUCUCUAUUCCUAUGUGCUCUCUAUGCUUCUGUCAUCACCUUUCUUUCUCUAUUUCUCUCUAC	((((((((.(((((...((.((.((((((((((((((((((((..((((((..((((((...(((((((....)))))))....))))))..)))...(((((......)))))..................((((((.((((.(((......))))).)))))))))))..))))))))))).))))))))).)))).........))))).))))))))	-74.2
ath-miR4228-3p	21	CTCACACGTGCGTCGGATGCGAAACGGTGGTGTTCAGGGA	40	44	100	21	0	0	13	33	1	21	3e-08	MIMAT0032109 Arabidopsis thaliana miR4228-3p	TCGGATGCGAAACGGTGGTGT	MIR4228	ath-miR4228-5p	chr1	28889395	28889415	MIMAT0017944	CGGCGUGUUGUUUUAACCUAAUAGCCUUGAACGCCGUCGUUUCGUCUCCGACGACAUUCACACGCGCACACUUCCACCCUUACCAUCUAUCCGUCUCACACGUGCGUCGGAUGCGAAACGGUGGUGUUCAGGGAUUUUUUAGGUUGCCGGAUUUUACC	(((((..........((((((...(((((((((((((((((((((.(((((((.(((......(((.........................))).......)))))))))).))))))))))))))))))))).....))))))))))).........	-58.6
ath-miR5651	21	GTTGTGCGGTTCAAATAGTAAC	22	43	100	21	0	0	2	22	1	21	1e-08	MIMAT0022422 Arabidopsis thaliana miR5651	TTGTGCGGTTCAAATAGTAAC	NA	NA	NA	NA	NA	NA	UGGCUCCGAAUGGAGACGUGCAGUUCAACUGCGGAUAAAGUGUUGUGCGGUUCAAAUAGUAACAAAAAUAUAUACAUACAUAUAUAUGUAAAGAAUUUCGUUACUAUUUGAAUCGUACUGCACUGUACGGUUCGGUCACCAUUCGAAGCCUAUAUCACUACC	.((((.(((((((.(((..(((((...)))))((((..(((((.(((((((((((((((((((.(((.....((((((......)))))).....))).))))))))))))))))))).))))).....)))).))).))))))).))))............	-63.8
ath-miR5643b	21	ACCGCAACCCGATCTTAAAAGCCTG	25	36	95.24	21	1	0	4	24	21	1	4e-06	MIMAT0022445 Arabidopsis thaliana miR5643b	GCAACCCGATCTTAAAAGCCT	MIR5643	NA	NA	NA	NA	NA	GUGUAGCCGAAGUCCGUAUGAGUCUUUGUCUUUGUAUCCUCUAACAAGGAUAUAAUACUUAGGCUUUUAAGAUCUGGUUGCGA	.((((((((..(((.....((((((..((..(((((((((......))))))))).))..))))))....))).)))))))).	-26.7
ath-miR773a	21	TTTGCTTCCAGCTTTTGTCTCCTTC	25	34	100	21	0	0	1	21	1	21	2e-08	MIMAT0003932 Arabidopsis thaliana miR773a	TTTGCTTCCAGCTTTTGTCTC	MIR773	NA	NA	NA	NA	NA	AGGAGGCAAUAGCUUGAGCAAAUAAUUGAUUGCAGAAGUCCAUCGACUAAAGCUGUCACCUGUUUGCUUCCAGCUUUUGUCUCCU	(((((((((.((((.(((((((((..((((.((...((((....))))...)).))))..)))))))))..)))).)))))))))	-37.2
ath-miR393a-3p	21	ATCATGCTATCTCTTTGGATT	21	33	100	21	0	0	1	21	1	21	1e-08	MIMAT0031905 Arabidopsis thaliana miR393a-3p	ATCATGCTATCTCTTTGGATT	MIR393	ath-miR393a-5p	chr2	16652111	16652132	MIMAT0000934	AGAGGAAGGAUCCAAAGGGAUCGCAUUGAUCCUAAUUAAGGUGAAUUCUCCCCAUAUUUUCUUUAUAAUUGGCAAAUAAAUCACAAAAAUUUGCUUGGUUUUGGAUCAUGCUAUCUCUUUGGAUUCAUCCUUC	.(((((.((((((((((((((.((((.(((((.(((((((((((.......(((.(((........))))))........)))).........)))))))..))))))))).)))))))))))))).))))).	-45.9
ath-miR393b-3p	21	ATCATGCGATCTCTTTGGATT	21	33	100	21	0	0	1	21	1	21	1e-08	MIMAT0031906 Arabidopsis thaliana miR393b-3p	ATCATGCGATCTCTTTGGATT	MIR393	ath-miR393b-5p	chr3	20691657	20691678	MIMAT0000935	AGAGAAAGGAUCCAAAGGGAUCGCAUUGAUCCUAAUUAAGCUGAUUUAUUCCCCAAUAAUUGUUUUUUUUUUCCUUCUCAAUCGAAAGAUGGAAGAAAAACAAAUUCCAAACAUUUUGCUUACUUUUCCGGAUCAUGCGAUCUCUUUGGAUUCAUUCUUU	.(((((.(((((((((((((((((((.(((((.((.(((((....(((((....)))))(((((((((..((((.(((........))).)))))))))))))..............)))))..))...)))))))))))))))))))))))).))))).	-55.1
ath-miR164a	21	TGGAGAAGCAGGGCACGTGCATT	23	28	100	21	0	0	1	21	1	21	1e-08	MIMAT0000185 Arabidopsis thaliana miR164a	TGGAGAAGCAGGGCACGTGCA	MIR164	NA	NA	NA	NA	NA	GGGUGAGAAUCUCCAUGUUGGAGAAGCAGGGCACGUGCAAACCAACAAACACGAAAUCCGUCUCAUUUGCUUAUUUGCACGUACUUAACUUCUCCAACAUGAGCUCUUCACCC	(((((((...(((.((((((((((((..(((.(((((((((....((((.(((.....)))....))))....))))))))).)))..)))))))))))))))...)))))))	-47.8
ath-miR846-5p	21	CATTCAAGGACTTCTATTCAGTT	23	28	100	21	0	0	1	21	1	21	1e-08	MIMAT0032023 Arabidopsis thaliana miR846-5p	CATTCAAGGACTTCTATTCAG	MIR846	ath-miR846-3p	chr1	22577662	22577682	MIMAT0004269	CAAACAUCUUGAAUCCGUUGAGGUUGAUCACGAUGAUGCCACAUCCGGUUUCAUUCAAGGACUUCUAUUCAGAACAAACUUCAUGAUUUCUGAACUAAUUGGAUAUGAUAAAUGGUAACAAGUAUUCACUUGCAUUCAAGGGACAAAAAAUCAUUGGGAUAUAUGAUUAUGACAAACACGAUUGGAAGCUGAAUGGUUGCGGGAGGCAAGCAGUGGGAUAAUGAUCUGCAAGUGGAAACUUCUUACUUUUAUCAUAUCCCAUCAGCUCGAAAGUCUUGAUGUUAGUUUUGAAUUGAAGUGCUUGAAUUACACCAGAUUUAUUGUGCUCGUGUAUCCCGGUAAAUUCGACUAAUGACCAA	....(((.(((((((((..((...(((.((((((((......(((.(((...(((((((.(((((.(((((((((.(((.(((.(((((.(((.((.((.((((((((((((.(((((.((((.((((((((((..............((((((........))))))...........(((((....((...((.((((.....)))).))...))....))))))))))))))).)))).))))))))))))))))).)).)).))).))))).))).))).))))))))).))))).)))))))...))).))))))))))).)))....)).)))...))))))...))).....	-109.2
ath-miR169a-3p	20	CGGCAAGTTGTCCTTGGCTACACG	24	27	100	20	0	0	2	21	1	20	6e-08	MIMAT0031886 Arabidopsis thaliana miR169a-3p	GGCAAGTTGTCCTTGGCTAC	MIR169_2	ath-miR169a-5p	chr3	4359182	4359202	MIMAT0000200	GUGACGAAAGUAGUGUGCAGCCAAGGAUGACUUGCCGAUUUAAAUGAUCUUUCUUUAUACUCUAUUAAGACAAUUUAGUUUCAAACUUUUUUUUUUUUUUUUUUUUGAAGGAUUCAGGAAGAAAUUAGGAUAUAUUAUUCCGUAUAAAAUACAAGAUAUAUAAAACCAAAAAGAAAAAGUAACAUGAUCGGCAAGUUGUCCUUGGCUACACGUUACUUUGUGUCGC	(((((((((((((((((.(((((((((((((((((((((((((((..((((...............))))..))))).......(((((((((((((((((((((((((...))))))))))))...(((........)))((((...))))...............))))))))))))).....)))))))))))))))))))))).))))))))))).))))))	-75.9
ath-miR394b-5p	20	TTTGGCATTCTGTCCACCTCC	21	26	100	20	0	0	2	21	1	20	5e-08	MIMAT0000937 Arabidopsis thaliana miR394b-5p	TTGGCATTCTGTCCACCTCC	MIR394	ath-miR394b-3p	chr1	28568897	28568917	MIMAT0031907	CUUACAGAGAUCUUUGGCAUUCUGUCCACCUCCUCUCUCUAUAUUUAUGUGUAAUAAGUGUACGUAUCUACGGUGUGUUUCGUAAGAGGAGGUGGGCAUACUGCCAAUAGAGAUCUGUUAG	((.(((((..(((((((((...((((((((((((((...(((((((((.....)))))))))......(((((......)))))))))))))))))))...)))))).)))..))))).))	-52.4
ath-miR8172	21	ATCTCCATCTAGATGATCCATCTGT	25	26	100	21	0	0	1	21	21	1	2e-08	MIMAT0032771 Arabidopsis thaliana miR8172	ATCTCCATCTAGATGATCCAT	NA	NA	NA	NA	NA	NA	AUCCAAAAAGUUACUAGGCCUUGUUUGUUUCUCCAUCCAUAUGGAUCAUCUAGAUGGAGAUGAAAAAUGAUGUUUGUUUUUUACAAAUUAACAGAUCAUUUAGAUGAAUCAUUUGGAUGUUCCAUGUGAAUGACUUUGUAAAUUUAGGCUAAUUUGUGAAACUCAUUUGGAU	(((((((.((((((..(((((.(((((......(((.((((((((.(((((((((((.......(((((((((((((.....))))))......))))))).......))))))))))).)))))))).)))......)))))..))))).....)))..)))..)))))))	-46.3
ath-miR5026	21	ACGTGGCACGATCGTATGAGTTAGC	25	24	90.48	21	2	0	1	21	21	1	0.001	MIMAT0020532 Arabidopsis thaliana miR5026	ACGTGGCACGATCGTATGAGT	NA	NA	NA	NA	NA	NA	AUAAAAAGAAAAUUAUAUUUACACGUGUCAAAAUCUGAGAUCGAUAAAUUUAACUCGUGGCACGACCCUGUGAGUUACUAACUUUGAAAACCAUAGCAUAGUUUUCAAAGUUAGUAACUCAUAAGAUCGUGACACGUGGUAAAUCUAUUGAUUUUAGAUUUUGAUAUGUGUAAAACAAAAUUUUCAUUUUUAU	((((((((((((((...(((((((((((((((((((((((((((((.(((((...((((.(((((...(((((((((((((((((((((((.........)))))))))))))))))))))))...))))).))))...))))).)))))))))))))))))))))))))))))....))))))).)))))))	-90.1
ath-miR169h	21	TAGCCAAGGATGACTTGCCTGCGTTTTAGACCA	33	22	100	21	0	0	1	21	1	21	2e-08	MIMAT0000913 Arabidopsis thaliana miR169h	TAGCCAAGGATGACTTGCCTG	MIR169_1	NA	NA	NA	NA	NA	UCAUAUAAGAGAAAAUGGUGACAUGAAGAAUGAGAACUUGUGUGGUAGCCAAGGAUGACUUGCCUGCGUUUUAGACCAUAUAUAUCAAAGACUCACUCGAUCGAUAGUCUUAGAGUUGGUUGGUCGUCAGGCAGUCUCCUUGGCUAUUCAAACAAUUCUCAUUCUCUUCAUUCACAUUUCUCUUUUUUGG	.((...((((((((...((((.((((((((((((((.((((.(((((((((((((.((((.(((((.......(((((..((..((.((((((...((....)).)))))).))..))..)))))..))))))))))))))))))).))).)))))))))))..))))))))))).))))))))...)).	-79.5
ath-miR398b-5p	21	CAGGGTTGATATGAGAACACACG	23	21	100	21	0	0	2	22	1	21	1e-08	MIMAT0031911 Arabidopsis thaliana miR398b-5p	AGGGTTGATATGAGAACACAC	MIR398	ath-miR398b-3p	chr5	4691107	4691127	MIMAT0000949	UGGAUCUCGACAGGGUUGAUAUGAGAACACACGAGUAAUCAACGGCUGUAAUGACGCUACGUCAUUGUUACAGCUCUCGUUUUCAUGUGUUCUCAGGUCACCCCUGCUGAGCUCUU	.(((.((((.(((((.((((.((((((((((.(((.(((....(((((((((((((...))))))...)))))))...)))))).)))))))))).)))).))))).)))).))).	-51.4
ath-miR160c-3p	21	CGTACAAGGAGTCAAGCATGAC	22	20	100	21	0	0	1	21	1	21	1e-08	MIMAT0031875 Arabidopsis thaliana miR160c-3p	CGTACAAGGAGTCAAGCATGA	MIR160	ath-miR160c-5p	chr5	19009158	19009178	MIMAT0000180	GUUAUGCCUGGCUCCCUGUAUGCCACGAGUGGAUACCGAUUUUGGUUUUAAAAUCGGCUGCCGGUGGCGUACAAGGAGUCAAGCAUGAC	(((((((.(((((((.((((((((((..((((...(((((((((....)))))))))))))..)))))))))).))))))).)))))))	-51.3
ath-miR400	21	TATGAGAGTATTATAAGTCACTA	23	20	100	21	0	0	1	21	1	21	1e-08	MIMAT0001001 Arabidopsis thaliana miR400	TATGAGAGTATTATAAGTCAC	MIR400	NA	NA	NA	NA	NA	UGAGGAUUGUUUAUGAGAGUAUUAUAAGUCACUACAUUUGGUAAGCAAAGUGUUGUUUCUCAAACGAAGUGACUUAUGAUAAUCUCAUGAAUGGAUUUUGCA	..((((((.(((((((((.((((((((((((((...(((((.((((((....)))))).)))))...)))))))))))))).)))))))))..))))))...	-37.2
ath-miR173-5p	22	TTCGCTTGCAGAGAGAAATCAC	22	19	100	22	0	0	1	22	1	22	3e-09	MIMAT0000206 Arabidopsis thaliana miR173-5p	TTCGCTTGCAGAGAGAAATCAC	MIR173	ath-miR173-3p	chr3	8236227	8236247	MIMAT0022843	UAAGUACUUUCGCUUGCAGAGAGAAAUCACAGUGGUCAAAAAAGUUGUAGUUUUCUUAAAGUCUCUUUCCUCUGUGAUUCUCUGUGUAAGCGAAAGAGCUUG	(((((.((((((((((((.((((((.((((((.((.........((..((....))..))........)).)))))))))))).)))))))))))).)))))	-42.6
ath-miR171c-5p	21	ACGAGATATTGGTGCGGTTCAATC	24	18	100	21	0	0	4	24	1	21	2e-08	MIMAT0031900 Arabidopsis thaliana miR171c-5p	AGATATTGGTGCGGTTCAATC	MIR171_1	ath-miR171c-3p	chr1	22930095	22930115	MIMAT0000921	UGAGCGCACUAUCGGACAUCAAAUACGAGAUAUUGGUGCGGUUCAAUCAGAAAACCGUACUCUUUUGUUUUAAAGAUCGGUUUAUUUGAUUGAGCCGUGCCAAUAUCACGCGUUUA	(((((((....(((...........)))(((((((((((((((((((((((((((((...(((((......))))).)))))).)))))))))))))))))))))))..)))))))	-52.3
ath-miR5645a	20	TGTCATTTGAGTCATGTCGTTAAG	24	17	100	20	0	0	5	24	1	20	6e-08	MIMAT0022408 Arabidopsis thaliana miR5645a	ATTTGAGTCATGTCGTTAAG	MIR5645	NA	NA	NA	NA	NA	UUGUUGACUUUCGAAAUAAAUAACAAAGUUUUUGUUGACUUGUCAUUUGAGUCAUGUCGUUAAGUAGGUUAACAAAAAAAAUUUACGGCGUUAAUGUCUCCUUUAUCUCCUCUGUUAGAACAAAAAAACGUUGUUUAUUGCAGUUCGUUUUGUCUGUUGACACAAAUUUAAACCCUAAAUCCCCAAAUCGAUUUUAUUAUCUGCGAUUUUGAAGUCAAUGUGGGUCUGUGAUUUUGAGAUAAUAAAAUCGAUUUGGAGAUUUAGGGUUUAUAUUUGUUUCAAGAGACAAAACAACGUUGUUUUGUCUCUUCAAUAAACGACGUUGUUUUGUUCUAACAGAUCAAAUAAACAUUAACACCGUAAAAAAAUUCUCUUAACCUAUUUAACGAUAUGACUCAA…	.((((((((((((((((((((.((((((((((((((((((((((((((((((((((((((((((((((((((.........(((((((.((((((((.....((((....(((((((((((((((.((((((((((((((..(((.(((((((((.((((.((((((.(((((((((((((.((((((((((((((((((((.(((..((..((((......)).))..))..))))))))))))))))))))))).))))))))))))).)))))).)))).))))))))))))...............)))))))))))))).)))))))))))))))....)))))))))))).))))))).........))))))))))))))))))))))))))…	-229.2
ath-miR171b-3p	21	TTGAGCCGTGCCAATATCACGCT	23	16	100	21	0	0	1	21	1	21	1e-08	MIMAT0000920 Arabidopsis thaliana miR171b-3p	TTGAGCCGTGCCAATATCACG	MIR171_1	ath-miR171b-5p	chr1	3961430	3961450	MIMAT0031899	UGCAAGGUAACGCGAGAUAUUAGUGCGGUUCAAUCAAAUAGUCGUCCUCUUAACUCAUGGAGAACGGUGUUGUUCGAUUGAGCCGUGCCAAUAUCACGCGGUAAACCAAAAAUGGCA	.....(((..((((.((((((.(((((((((((((.(((((((((.((((........)))).))))..))))).))))))))))))).)))))).))))....)))..........	-45.2
ath-miR156d-3p	23	GCACACTCTCTTTTTGTCATAACT	24	15	100	20	0	0	4	23	4	23	6e-08	MIMAT0031868 Arabidopsis thaliana miR156d-3p	CACTCTCTTTTTGTCATAAC	MIR156	ath-miR156d-5p	chr5	3456713	3456732	MIMAT0000169	GAUGGGGGAAAAGAAGUUGACAGAAGAGAGUGAGCACACAAAGGGGAAGUUGUAUAAAAGUUUUGUAUAUGGUUGCUUUUGCGUGCUCACUCUCUUUUUGUCAUAACUUCUCCUUCAU	.((((((((...(((((((((((((((((((((((((.((((((.((...((((((((...))))))))...)).)))))).)))))))))))).))))))))..)))))))))))))	-58.1
ath-miR822-3p	21	ATGTGCAAATGCTTTCTACAGG	22	15	100	21	0	0	2	22	1	21	1e-08	MIMAT0032018 Arabidopsis thaliana miR822-3p	TGTGCAAATGCTTTCTACAGG	MIR822	ath-miR822-5p	chr5	897287	897307	MIMAT0004239	CGACCUUAAGUAUAAGUAGAUAUAUGGGGAUGUAACGCAUGUUGUUUUCUGCGGGAAGCAUUUGCACAUGUUUCGUGGAGAAUGAAAUCACAUUCCAUACAUGAAUAAUAAUUACCUUUUAGAUAGAACAUCGUACUGCUUGAAAAAACAUGUUAAUGUCAUAAACUUUAUGAUGAAAACACCUAUAAAAAGCGUUUUUUCAAGCAUGUGCUAUCUAUGAAGGUAAUUACUAUUCAUGUAUAAAAUAUGAUUUUAUCCUCCAUAAAACAUGUGCAAAUGCUUUCUACAGGAAACAAUAUACGUUGCAUCCCCAUCUACUUACACUUAAGGUCGUUGU	(((((((((((.((((((((....(((((((((((((.(((((((((((((.(((((((((((((((((((((.((((((.(((((((((.(((..(((((((((((.((((((((((((((((((.(((......(((((((((((((.((((...(((((((...)))))))...))))............)))))))))))))))).))))))).))))))))))).)))))))))))..))).))))))))).)))))).))))))))))))))))))))).))))))))))))).))))))))))))))))))))).)))))))))))....	-172.2
ath-miR169c	21	CAGCCAAGGATGACTTGCCGGTC	23	13	100	21	0	0	1	21	1	21	1e-08	MIMAT0000907 Arabidopsis thaliana miR169c	CAGCCAAGGATGACTTGCCGG	MIR169_2	NA	NA	NA	NA	NA	UCGUCCAUUAUGAGUAUUAAUUAUGGUUAGGGAAUCUUACAGAAUGAAAAUGAAGGUGUGAAUGGAUUGUCUCAUCUAAAGCCUUGAAUGUGGGAAAAAGGCCAUUGUUGUUCAGCCAAGGAUGACUUGCCGGUAGCUUGUAUUAUGAUUACUCUAUAUUCGAUUUAUAUUAUGGAGAUGAUGGUUUAUAUAUAUUUACUUAUCUACAUAGUUUUAGUUGAUUUUUUUUCGUACGUAAUAUAAUACGAAAAAGUAUUUACUUAUUUAUAUAUGUGUGUUGGGGCAAGAAGUGUAACCAAGCUAGCCCGGCAAGUCAUCUAUGGCUAUGCAACUGUCUCUUCCUCUCAUUCUAGGCUUACGAUGACACGUAAAAAAUCCCAAAUAUCACUAAUAUGAUAU…	((((((((.((..((((((((((((((..(((((((((.((.........)))))))...........((.(((((..((((((.(((((.(((((..((((....(((((..(((((.(((((((((((((((((((((....((.(((((((((((............))))))).)))).)).....(((((((.(((.((((((((.....(((.(((.((((((((((..........)))))))))).))).)))............)))).))))..))))))))))..)))))))..)))))))))))))).)))))..))))).)))).)))))..))))).))))))..))))).))........))))....)))).)))).))))))…	-123.8
ath-miR447a.2-3p	21	TATGGAAGAAATTGTAGTATTTTC	24	13	100	21	0	0	1	21	1	21	2e-08	MIMAT0020345 Arabidopsis thaliana miR447a.2-3p	TATGGAAGAAATTGTAGTATT	MIR447	ath-miR447a-3p	chr4	1528190	1528211	MIMAT0002113	NA	NA	NA
ath-miR172d-5p	21	GCAACATCTTCAAGATTCAGA	21	12	100	21	0	0	1	21	1	21	1e-08	MIMAT0031901 Arabidopsis thaliana miR172d-5p	GCAACATCTTCAAGATTCAGA	MIR172	ath-miR172d-3p	chr3	20587991	20588011	MIMAT0000923	AGUCAUUGUUUGCUAUUGCAACAUCUUCAAGAUUCAGAAAUCAGAUUCUCUUAUGGGUUUUCUUUUGAGCCUUUAUUUUUUGGUUUGAGAAUCUUGAUGAUGCUGCAGCGGCAAUUAAAUGGCU	(((((((..(((((.(((((.((((.(((((((((..((((((((......((.((((((......)))))).))...))))))))..))))))))).)))).))))).)))))...)))))))	-48.7
ath-miR172e-5p	20	GCAGCACCATTAAGATTCACAT	22	12	100	20	0	0	1	20	1	20	5e-08	MIMAT0031918 Arabidopsis thaliana miR172e-5p	GCAGCACCATTAAGATTCAC	MIR172	ath-miR172e-3p	chr5	23988566	23988586	MIMAT0001019	GUAGUCGCAGAUGCAGCACCAUUAAGAUUCACAAGAGAUGUGGUUCCCUUUGCUUUCGCCUCUCGAUCCGCAGAAAAGGGUUCCUUAUCGAGUGGGAAUCUUGAUGAUGCUGCAUCAGCAAAUAC--	(((...((.(((((((((.(((((((((((.((...((((.((..((((((((..(((.....)))...)))...)))))..)).))))...)).))))))))))).))))))))).))...)))..	-53.3
ath-miR5645c	21	TAACCTATTTAACGACATGACTCA	24	12	100	21	0	0	2	22	1	21	2e-08	MIMAT0022414 Arabidopsis thaliana miR5645c	AACCTATTTAACGACATGACT	MIR5645	NA	NA	NA	NA	NA	CCCAUUUGAGUCAUGUUGUUAAAUAGGUUAAUAGAAUUUUUUACGACGUUAAUGUUCCGUUUAUCUGCUCUGUUAGAACAAAACAAUGUCGUUUAUUACAGAGACAAACGACGUCGUUUUAUCUGUUGAAACAAAUUUUAAACCCUAAAUCCCCAAAUCGAUUUCAUUAUCUCAAAUCCUAUAGAGGCCGAAUCGAUUUGAAUCCCAUCUGGUGAGGAGACAAACAAUGUUCCUCAGCCCAAAUCAAAUCGAAAAAAAAAAAGAAAAAACGGAAGAAGGAAGUUGAAGUAGAUGACAUCGUUUUGUUUUAAUAGAGAAAAUAAACGAGACAUUAACGCCGUAAAAUAUUUUUGAUAACCUAUUUAACGACAUGACUGAAAUGGC	.((((((.((((((((((((((((((((((..(((((.(((((((.((((((((((.(((((((...(((((((((((((((((.(((((((((((((((((...(((((....)))))..))))).................(((...(((.(((((((((((.....((((..........))))..))))))))))).........((((((((((.((.....)))))))))..))).............................)))...))).......)))))))))))).)))))))))))))))))...))))))).)))))))))).))))))).)))))...)))))))))))))))))))))).)))))).	-139.1
ath-miR779.2	21	TGATTGGAAATTTCGTTGACTCATTACTCTTGATGATTC	39	12	100	21	0	0	1	21	1	21	3e-08	MIMAT0004329 Arabidopsis thaliana miR779.2	TGATTGGAAATTTCGTTGACT	NA	ath-miR779.1	chr2	9560902	9560922	MIMAT0003938	NA	NA	NA
ath-miR162b-5p	22	GGAGGCAGCGGTTCATCGATC	21	11	100	21	0	0	1	21	2	22	1e-08	MIMAT0031877 Arabidopsis thaliana miR162b-5p	GGAGGCAGCGGTTCATCGATC	MIR162_1	ath-miR162b-3p	chr5	7740610	7740630	MIMAT0000183	GAGUGAAGUCGCUGGAGGCAGCGGUUCAUCGAUCAAUUCCUGUGAAUAUUUAUUUUUGUUUACAAAAGCAAGAAUCGAUCGAUAAACCUCUGCAUCCAGCGCUGCUUGCUC	((((.(((((((((((.((((.((((.(((((((.((((.((((((((........)))))))).......)))).))))))).)))).)))).)))))))..))))))))	-47.6
ath-miR408-5p	21	GACAGGGAACAAGCAGAGCATGGA	24	11	100	21	0	0	2	22	1	21	2e-08	MIMAT0031915 Arabidopsis thaliana miR408-5p	ACAGGGAACAAGCAGAGCATG	MIR408	ath-miR408-3p	chr2	19319933	19319953	MIMAT0001011	AAGGUUAGAUUGGUAUUGCAAUGAAAGAAGACAAAGCGGUAAUGAGAGAGAGACAGGGAACAAGCAGAGCAUGGAUUGAGUUUACUAAAACAUUAAACGACUCUGUUUUGUCUCUACCCAUGCACUGCCUCUUCCCUGGCUCCCUCUUUUUUUCUCUAUAUUUCUCUCUCUCCUUUCAUUUCACAGCUUUCAAUGGAAUUUUAUUGCUACUGCUAACG	...(((((...((((..(((((((((......(((((.((((((((((((((((((((((...((((.((((((...(((...((.((((((...........)))))))))))...)))))).))))...)))))))..........................))))))))...)))))..)).)))))........))))))))))))).))))).	-62.7
ath-miR858a	21	TTTCGTTGTCTGTTCGACCTTT	22	11	100	21	0	0	1	21	1	21	1e-08	MIMAT0004302 Arabidopsis thaliana miR858a	TTTCGTTGTCTGTTCGACCTT	MIR858	NA	NA	NA	NA	NA	CUCAUCUUUGUUUCGUUGUCUGUUCGACCUUGGUCUCGAUCUCUCCUCAAAACCCUAAUACGCGCUUUAUCGUUUAUUUCAUUCAUCCAUCCUUCUUAUGAUCAUCAUAAACUAACGUACAUGGUUUAUCGGUUUGUUAUUGAUGGGGAUUGGGGUAGAUAGACGAUCGAAACUUUUGAUUUCUGAG	((((((...(((((((((((((((..(((((((((((.(((........(((((..((((.(((......))).))))((((...............)))).....((((((((.......)))))))).)))))......))).))))))))))).))))))))).))))))....))....))))	-45.9
ath-miR163	24	TTGAAGAGGACTTGGAACTTCGAT	24	10	100	24	0	0	1	24	1	24	2e-10	MIMAT0000184 Arabidopsis thaliana miR163	TTGAAGAGGACTTGGAACTTCGAT	MIR163	NA	NA	NA	NA	NA	ACCCGGUGGAUAAAAUCGAGUUCCAACCUCUUCAACGACAACGAUUUCAACACUCUCUUCCAGGAACAACUUCCUCCAGGCAGAUGAUACUAAAGUGCUGGAGUUCCCGGUUCCUGAGAGUGAGUCCAUAUCAAAAUGCGCAUUCGUUAUCACUUGGUUGAACCCAUUUGGGGAUUUAAAUUUGGAGGUGAAAUGGAACGCGUAAUUGAUGACUCCUACGUGGAACCUCUUCUUAGGAAGAGCACGGUCGAAGAAGUAACUGCGCAGUGCUUAAAUCGUAGAUGCUAAAGUCGUUGAAGAGGACUUGGAACUUCGAUAUUAUCCCCCGUGU	((.(((.((((((.(((((((((((((((((((((((((............((((((....((((((......((((((.((.............))))))))......))))))))))))(((((...(((((..(((((.((((((.((((((..((((((((.....))).)))))......))))))))))))..))))).))))))))))...((((....((((((....))))))))))........((((.(((((..((......))))))).))))...)))))))))))))..))))))).))))).)))))).))).))	-121.9
ath-miR169b-3p	22	TGGCAAGTTGTCCTTCGGCTAC	22	10	100	21	0	0	2	22	1	21	1e-08	MIMAT0031897 Arabidopsis thaliana miR169b-3p	GGCAAGTTGTCCTTCGGCTAC	MIR169_2	ath-miR169b-5p	chr5	8527511	8527531	MIMAT0000906	CCCAACGGAGUAGAAUUGCAUGAAGUGGAGUAGAGUAUAAUGCAGCCAAGGAUGACUUGCCGGAACGUUGUUAACCAUGCAUAUGAAUAAUGUGAUGAUUAAUUAUGUGAUGAACAUAUUUCUGGCAAGUUGUCCUUCGGCUACAUUUUGCUCUCUUCUUCUCAUGCAAACUUUCCUUGGG	(((((.((((.((..((((((((...((((.((((((.((((.((((((((((((((((((((((...((((...(((.(((((((.((((......)))).))))))))))))))...)))))))))))))))))).)))).)))).))))))))))...)))))))).)))))))))))	-82.7
ath-miR390a-3p	21	CGCTATCCATCCTGAGTTTCA	21	10	100	21	0	0	1	21	1	21	1e-08	MIMAT0031902 Arabidopsis thaliana miR390a-3p	CGCTATCCATCCTGAGTTTCA	MIR390	ath-miR390a-5p	chr2	16061971	16061991	MIMAT0000931	GUAGAGAAGAAUCUGUAAAGCUCAGGAGGGAUAGCGCCAUGAUGAUCACAUUCGUUAUCUAUUUUUUGGCGCUAUCCAUCCUGAGUUUCAUUGGCUCUUCUUACUAC	((((((((((.((.((.((((((((((.(((((((((((((((((......)))))).........))))))))))).)))))))))).)).)).))))))..))))	-49.7
ath-miR395b	21	CTGAAGTGTTTGGGGGGACTC	21	10	100	21	0	0	1	21	1	21	1e-08	MIMAT0000939 Arabidopsis thaliana miR395b	CTGAAGTGTTTGGGGGGACTC	MIR395	NA	NA	NA	NA	NA	AUGUCCCCAUGAGUUCCCUUUAACGCUUCAUUGUUAAAUACUCAAAGCCACAUUGGUUUGUAUACAACACUGAAGUGUUUGGGGGGACUCUUGGUGUCAU	(((...(((.((((((((((.(((((((((.((((..((((...((((((...))))))))))..)))).))))))))).)))))))))).)))...)))	-42.1
ath-miR472-5p	21	ATGGTCGAAGTAGGCAAAATC	21	10	100	21	0	0	1	21	1	21	1e-08	MIMAT0032014 Arabidopsis thaliana miR472-5p	ATGGTCGAAGTAGGCAAAATC	MIR482	ath-miR472-3p	chr1	4182143	4182164	MIMAT0003931	UCUGUAUGUAUGUAUGGUCGAAGUAGGCAAAAUCUCACCUUUCUAGCAGAUCAACAAUGAAUUUUGUGGAAUAGAUGUUGGAUUUGUAAGGUUUUGGUGUUUGCAAGUGUUGAGAUGCGCAAGAUUUGAGUAAGAUUUUUCCUACUCCGCCCAUACCAUACAUACACC	..(((((((((((((((.((.((((((.(((((((((((..(((.((((((((((.((..((((....))))..))))).))))))).)))....))))....(((((.(((.......))).)))))....))))))).)))))).)).))))).))))))))))..	-54.4
ath-miR840-5p	22	ACACTGAAGGACCTAAACTAACAA	24	10	100	22	0	0	1	22	1	22	4e-09	MIMAT0004262 Arabidopsis thaliana miR840-5p	ACACTGAAGGACCTAAACTAAC	MIR840	ath-miR840-3p	chr2	771385	771405	MIMAT0032021	CGUAAAGCAGGUGAUUCACCAAUUUAGGUUUACAUCCACAGUGUGGAAGACACUGAAGGACCUAAACUAACAAAGGUAAACGGCUCAGUGUGCGGGGUAUUACACUCGGUUUAAUGUCUGAAUGCGAUAAUCCGCACGAUGAUCUCUUUAUCUUUGUUUGUUUAGGUCCCUUAGUUUCUUCUAUACCGUGAAUCCAAUCCUGUAUUGGAUGAGCUGGUUUAUGACC	((((((.(((....(((((((((.((((........(((.((((((((((.(((((.((((((((((.((((((((((((.((.(((.((((((((.((((.((.((((........)))).)).)))).)))))))).))).)).)))))))))))).)))))))))).))))).)))))))))).)))........)))).))))).))))))).))))))...	-97.8
ath-miR396a-3p	21	GCGGTTCAATAAAGCTGTGGGAAG	24	8	100	21	0	0	4	24	1	21	2e-08	MIMAT0031908 Arabidopsis thaliana miR396a-3p	GTTCAATAAAGCTGTGGGAAG	MIR396	ath-miR396a-5p	chr2	4142443	4142463	MIMAT0000944	CUCUGUAUUCUUCCACAGCUUUCUUGAACUGCAAAACUUCUUCAGAUUUUUUUUUUUUUCUUUUGAUAUCUCUUACGCAUAAAAUAGUGAUUUUCUUCAUAUCUCUGCUCGAUUGAUUUGCGGUUCAAUAAAGCUGUGGGAAGAUACAGAC	.((((((((.((((((((((((.((((((((((((...((..((((............((....))....................((((......))))...))))...))....)))))))))))).)))))))))))).)))))))).	-48.1
ath-miR5654-5p	20	TAAATCCCAACATCTTCCACC	21	8	100	19	0	0	1	19	2	20	2e-07	MIMAT0022426 Arabidopsis thaliana miR5654-5p	TAAATCCCAACATCTTCCA	NA	ath-miR5654-3p	chr1	11786348	11786370	MIMAT0023005	AAAUAAAUCCCAACAUCUUCCACCUUACCGGCCUUGAACAUUGAUAGCUGUUAAAAUGGAAGAUGCUUUGGGAUUUAUUU	((((((((((((((((((((((..(((.((((..............)))).)))..)))))))))..)))))))))))))	-31.3
ath-miR780.2	21	TTCTTCGTGAATATCTGGCATTTTCA	26	8	100	21	0	0	1	21	1	21	2e-08	MIMAT0003939 Arabidopsis thaliana miR780.2	TTCTTCGTGAATATCTGGCAT	NA	ath-miR780.1	chr4	8504166	8504186	MIMAT0004218	NA	NA	NA
ath-miR8165	21	AATGGAGGCAAGTGTGAAGGAGATT	25	8	100	21	0	0	1	21	1	21	2e-08	MIMAT0032761 Arabidopsis thaliana miR8165	AATGGAGGCAAGTGTGAAGGA	NA	NA	NA	NA	NA	NA	GAUUGCUAUAAAGUGUAAAAUAAUUAUCGUUCAAACUUGUACUAUAUGAUUUGGUGUUUUGUCUUUAAACUCAUCUAAAAGUAAAACUAUAAAUUAAUGGAGGCAAGUGUGAAGGAGAUUUCACACGAUGUACAAUU	(((((.((((..((((.....((((.((.((((.((((((.((((.(((((((..((((((.((((...........))))))))))..)))))))))))..)))))).)))).))))))..))))..)))))))))	-32.3
ath-miR160a-3p	21	GCGTATGAGGAGCCATGCATA	21	7	100	21	0	0	1	21	1	21	1e-08	MIMAT0031874 Arabidopsis thaliana miR160a-3p	GCGTATGAGGAGCCATGCATA	MIR160	ath-miR160a-5p	chr2	16340282	16340302	MIMAT0000178	GUAUGCCUGGCUCCCUGUAUGCCAUAUGCUGAGCCCAUCGAGUAUCGAUGACCUCCGUGGAUGGCGUAUGAGGAGCCAUGCAUAU	((((((.(((((((.((((((((((..((.(((..((((((...))))))..))).))..)))))))))).))))))).))))))	-46.4
ath-miR172b-3p	21	AGAATCTTGATGATGCTGCATTT	23	7	100	21	0	0	1	21	1	21	1e-08	MIMAT0000205 Arabidopsis thaliana miR172b-3p	AGAATCTTGATGATGCTGCAT	MIR172	ath-miR172b-5p	chr5	1188278	1188297	MIMAT0000204	AGGCGCAGCACCAUUAAGAUUCACAUGGAAAUUGAUAAAUACCCUAAAUUAGGGUUUUGAUAUGUAUAUGAGAAUCUUGAUGAUGCUGCAUCAAC	.((.((((((.(((((((((((.((((.....((.((((.((((((...)))))))))).))....)))).))))))))))).)))))).))...	-35.5
ath-miR5644	20	AGTGGGTTGCGGATAACGGTAGCC	24	7	100	20	0	0	2	21	1	20	6e-08	MIMAT0022406 Arabidopsis thaliana miR5644	GTGGGTTGCGGATAACGGTA	NA	NA	NA	NA	NA	NA	UAGUGGGUUGCGGAUAACGGUAGCCGGUAGGCACAGAUCCGAUAUCCUAAAAUUUGGAAUACAUAAAUUAGGAUCCAUUAGAUCCGUCAACAUCUGCAAGUAAUUAUUUAUAUUACAUGCGGAUCCGACAUCCGCAACACUACGA	..(((((((((((((..(((..(((....)))((.((((.((((((((((....((.....))....)))))))..))).)))).))....(((((((.(((((.......))))).))))))))))..))))))))).))))..	-51.3
ath-miR777	22	TACGCATTGAGTTTCGTTGCTT	22	7	100	22	0	0	1	22	1	22	3e-09	MIMAT0003936 Arabidopsis thaliana miR777	TACGCATTGAGTTTCGTTGCTT	NA	NA	NA	NA	NA	NA	AGAGAGCAACAAAAUCAGUGUGUAUUUGUUAAGACAAAUGUUUAUAUAAGUCGUCCAUGCGUUGUACAUUUAAUCUUAACUAAUACGCAUUGAGUUUCGUUGCUUUCU	(((((((((((((.((((((((((((.(((((((.((((((....((((..(((....)))))))))))))..))))))).)))))))))))).))).))))))))))	-39.6
ath-miR844-3p	21	TTATAAGCCATCTTACTAGTTTT	23	7	100	21	0	0	1	21	1	21	1e-08	MIMAT0004267 Arabidopsis thaliana miR844-3p	TTATAAGCCATCTTACTAGTT	MIR844	ath-miR844-5p	chr2	9942261	9942281	MIMAT0004266	GGAAGGAGAUGUUUGCAGUUGGUUUAAUGAAUCUUUUACAUUGAAGAGAAGGAAUGGUAAGAUUGCUUAUAAGCUGGAUCUUGAGGGUGAGUGGUCUCUUCUACGCAUUGGGCUUAUAAGCCAUCUUACUAGUUCUUCUUUUCAAUGUUGUCUAAGGACGCUGCUUUUAUCAGGUGAUCAUUUGU	.......((((...(((((.(((((...)))))....((((((((((((((((.(((((((((.(((((((((((.(((....((((.(((....)))))))....))).))))))))))).))))))))).)))))))))))))))).(((....))))))))...))))..............	-67.5
ath-miR848	22	TGACATGGGACTGCCTAAGCTA	22	7	100	22	0	0	1	22	1	22	3e-09	MIMAT0004270 Arabidopsis thaliana miR848	TGACATGGGACTGCCTAAGCTA	MIR848	NA	NA	NA	NA	NA	AAAACUUUCAGAUUGCACAAGAGAAUAUGAAAAAGUAUUAACACAAGCCUUAUAGCUUGGCAAUCUCAUGUCAAAUAAGGAAAAGAAGAGGAACCCAAGGUAUGUUUCUCAUCUACCUUCUUUGACAUGGGACUGCCUAAGCUAAAGGCUUGCCAUGUUAUCACAUCCUUCUUUCAUUUCGUCGCAACCACUUUA	............(((((((((.(((...(((...((..(((((((((((((.((((((((((.((((((((((((.((((...(((.(((((((.........))))))).))).)))).)))))))))))).)))).))))))))))))))...)))))..))....))).))).))).)).))))........	-65.9
ath-miR157a-3p	21	GCTCTCTAGCCTTCTGTCATTC	22	6	100	20	0	0	1	20	1	20	5e-08	MIMAT0031870 Arabidopsis thaliana miR157a-3p	GCTCTCTAGCCTTCTGTCAT	MIR156	ath-miR157a-5p	chr1	24913276	24913296	MIMAT0000172	GUGUUGACAGAAGAUAGAGAGCACAGAUGAUGAGAUACAAUUCGGAGCAUGUUCUUUGCAUCUUACUCCUUUGUGCUCUCUAGCCUUCUGUCAUCACC	(((.(((((((((.(((((((((((((.((((((((.(((...((((....))))))).)))))).)).)))))))))))))..))))))))).))).	-46.4
ath-miR158a-5p	21	CTTTGTCTACAATTTTGGAAA	21	6	100	21	0	0	1	21	1	21	1e-08	MIMAT0031873 Arabidopsis thaliana miR158a-5p	CTTTGTCTACAATTTTGGAAA	MIR158	ath-miR158a-3p	chr3	3366349	3366368	MIMAT0000176	ACACGUCAUCUCUGUGCUUCUUUGUCUACAAUUUUGGAAAAAGUGAUGACGCCAUUGCUCUUUCCCAAAUGUAGACAAAGCAAUACCGUGAUGAUGUCGU	..((((((((...(((...(((((((((((.(((.(((((.(((((((....))))))).))))).))))))))))))))...)))...))))))))...	-38.7
ath-miR164b-3p	21	CATGTGCCCATCTTCACCATC	21	6	100	21	0	0	1	21	1	21	1e-08	MIMAT0031878 Arabidopsis thaliana miR164b-3p	CATGTGCCCATCTTCACCATC	MIR164	ath-miR164b-5p	chr5	287586	287606	MIMAT0000186	GAUGGAGAAGCAGGGCACGUGCAUUACUAGCUCAUAUAUACACUCUCACCACAAAUGCGUGUAUAUAUGCGGAAUUUUGUGAUAUAGAUGUGUGUGUGUGUUGAGUGUGAUGAUAUGGAUGAGUUAGUUCUUCAUGUGCCCAUCUUCACCAUC	(((((.((((..(((((((((....((((((((((.(((((((.(((((((((.((((((.(((((..((((....)))).))))).)))))).)))).)).))).)))....)))).))))))))))....)))))))))..)))).)))))	-64.9
ath-miR166e-5p	21	GGAATGTTGTCTGGCACGAGGA	22	6	100	21	0	0	1	21	1	21	1e-08	MIMAT0031882 Arabidopsis thaliana miR166e-5p	GGAATGTTGTCTGGCACGAGG	MIR166	ath-miR166e-3p	chr5	16775524	16775544	MIMAT0000193	UUGAGGGGAAUGUUGUCUGGCACGAGGCCCUUAACUUAGAUCUAUAUUUGAUUAUAUAUAUAUGUCUCUUCUUUAUUCAUUAGUCUAUACAUGAAUGAUCAUUUUACGGUUAAUGACGUCGGACCAGGCUUCAUUCCCCUCAA	.(((((((((((..((((((..(((.....((((((.((((.(((((..........))))).)))).....((((((((((.....)).)))))))).........)))))).....)))..))))))..))))))))))).	-46.5
ath-miR171b-5p	21	AGATATTAGTGCGGTTCAATC	21	6	100	21	0	0	1	21	1	21	1e-08	MIMAT0031899 Arabidopsis thaliana miR171b-5p	AGATATTAGTGCGGTTCAATC	MIR171_1	ath-miR171b-3p	chr1	3961367	3961387	MIMAT0000920	UGCAAGGUAACGCGAGAUAUUAGUGCGGUUCAAUCAAAUAGUCGUCCUCUUAACUCAUGGAGAACGGUGUUGUUCGAUUGAGCCGUGCCAAUAUCACGCGGUAAACCAAAAAUGGCA	.....(((..((((.((((((.(((((((((((((.(((((((((.((((........)))).))))..))))).))))))))))))).)))))).))))....)))..........	-45.2
ath-miR393a-5p	22	TCCAAAGGGATCGCATTGATCC	22	6	100	22	0	0	1	22	1	22	3e-09	MIMAT0000934 Arabidopsis thaliana miR393a-5p	TCCAAAGGGATCGCATTGATCC	MIR393	ath-miR393a-3p	chr2	16652205	16652225	MIMAT0031905	AGAGGAAGGAUCCAAAGGGAUCGCAUUGAUCCUAAUUAAGGUGAAUUCUCCCCAUAUUUUCUUUAUAAUUGGCAAAUAAAUCACAAAAAUUUGCUUGGUUUUGGAUCAUGCUAUCUCUUUGGAUUCAUCCUUC	.(((((.((((((((((((((.((((.(((((.(((((((((((.......(((.(((........))))))........)))).........)))))))..))))))))).)))))))))))))).))))).	-45.9
ath-miR402	22	TTCGAGGCCTATTAAACCT	19	6	100	19	0	0	1	19	1	19	2e-07	MIMAT0001003 Arabidopsis thaliana miR402	TTCGAGGCCTATTAAACCT	MIR402	NA	NA	NA	NA	NA	CGUGGUAGAUAAGUUUGAGUUGCAUAGUGGCAGUCUUCCUUUGUUUGUUAACCCAUAUUUUCAUGAUUCGAGGCCUAUUAAACCUCUGUUACAUCUGCUUUUUGAAAAGUUGUCAUUUUUCUGAAAUCUUCUUGCCUCAAUUUCCAACAGCAGAUUCAUCUUUCAUUGGAUGAUCCGUUAGUUUUUGAUAGAAAAAAUGAGGUGGGAAGAAAUUAAGACUGACUUCGAAAUAGCCUUUAAAAUAGGGGUUUAUAGACCUCGAAUCAUAUCAAACGAGUCUGCUACUAUGCUACUGAAAACUUUAUCAAA	..(((((((....(((.(((.((((((((((((.(((.....(((((...............(((((((((((.((((.(((((((((((......((((((((((.....((((....(((....(((((((((((((.((((.((((((.(((.(((((......)))))))).))).))).......))))...))))))))))))).....))).))))))))))).)))......))))))))))))))).)))))))))))..)))))))).)))))))))))).))).)))..)))))))..	-102
ath-miR781b	21	TTAGAGTTTTCTGGATACTTTT	22	6	100	20	0	0	1	20	1	20	5e-08	MIMAT0022420 Arabidopsis thaliana miR781b	TTAGAGTTTTCTGGATACTT	MIR781	NA	NA	NA	NA	NA	AUUUAGAGUUUUCUGGAUACUUAAAAGUUAAUAUCGAAGAAGCCCUCUCUUUGUUAGUAACUAAUAAGUAUCCAGAAAACUCUAAUU	..(((((((((((((((((((((..(((((.((.((((((.......)))))).)).)))))..)))))))))))))))))))))..	-40.1
ath-miR866-5p	21	TCAAGGAACGGATTTTGTTAACT	23	6	100	21	0	0	1	21	1	21	1e-08	MIMAT0004315 Arabidopsis thaliana miR866-5p	TCAAGGAACGGATTTTGTTAA	NA	ath-miR866-3p	chr5	16157838	16157857	MIMAT0004316	UCAUCUAUUCUUACUUUUCAAGGAACGGAUUUUGUUAACUAAAUGAUUCACACCCUUGAAGAAACACGAUCUCGUGUGAAUCAUUUCGUUAACAAAAUCCGUCUUUGAAGAGUAAGUAUAUUGUGA	((((.(((.(((((((((((((((.((((((((((((((.(((((((((((((..(((........)))....))))))))))))).))))))))))))))))))))))))))))).)))..))))	-58.3
ath-miR167d	22	TGAAGCTGCCAGCATGATCTGG	22	5	100	22	0	0	1	22	1	22	3e-09	MIMAT0000905 Arabidopsis thaliana miR167d	TGAAGCTGCCAGCATGATCTGG	MIR167_1	NA	NA	NA	NA	NA	UGUUGGUUUUUAGAAGCUGAAGCUGCCAGCAUGAUCUGGUAAUCGCUACAUACGACAUACACACAUCACUAAACUUCUUUAUAAUUUAUGCACACACAUACAGCUCUUAAUGGCCACAACUCAAAGUUAUAAUUAGUGCAUGAUCUCUAGUUAUUUGACUGCUUUUAAUAUAUGUUUAUGGAUUCACGCAUGUGUGUGUAUGUACAUAAUUUACAUGCAUGCACUUUGUGUAUGGUACACAUCAAUUUGAACCCGUUCAAAAUUCUGUUUUUAUUAGUAUAUAUAUAGAUGUAUGUGGUGUGUGUGUCAGUGUGUGUGUGUGUUUAUAGAUAGUAGUACUAGGUCAUCCUGCAGCUUCAGUCACUAAAUCACCAACA	(((((((.(((((..(((((((((((.((.(((((((((((...((((..((.((((((((((((.((((................(((((((((((((((((((......)))..........((((((((((((..........))))))))..))))((......((((....)))).......))..(((((((((((((.......)))))))))))))..((((((...))))))....((((((....))))))..(((((...(((....)))...)))))))))))).)))))))))..))))))))))))))))..))..))))..))))))))))).)))))))))))))..)))))..)))))))	-122.3
ath-miR1886.2	21	TGAGATGAAATCTTTGATTGG	21	5	100	21	0	0	1	21	1	21	1e-08	MIMAT0012129 Arabidopsis thaliana miR1886.2	TGAGATGAAATCTTTGATTGG	NA	ath-miR1886.1	chr2	15611873	15611893	MIMAT0007853	NA	NA	NA
ath-miR395a	21	CTGAAGTGTTTGGGGGAACTCCT	23	5	100	21	0	0	1	21	1	21	1e-08	MIMAT0000938 Arabidopsis thaliana miR395a	CTGAAGTGTTTGGGGGAACTC	MIR395	NA	NA	NA	NA	NA	AUGUCUCCUAGAGUUCCUCUGAGCACUUCAUUGGGGAUACAAUUUUUCUAAAUGAUUAUCCACUGAAGUGUUUGGGGGAACUCCCGGACCCAU	(((..(((..((((((((((((((((((((.((((......((((....)))).....)))).))))))))))))))))))))..)))..)))	-41
ath-miR398a-5p	21	AAGGAGTGGCATGTGAACACA	21	5	100	21	0	0	1	21	1	21	1e-08	MIMAT0031910 Arabidopsis thaliana miR398a-5p	AAGGAGTGGCATGTGAACACA	MIR398	ath-miR398a-3p	chr2	1041012	1041032	MIMAT0000948	UGAAAUUUCAAAGGAGUGGCAUGUGAACACAUAUCCUAUGGUUUCUUCAAAUUUCCAUUGAAACCAUUGAGUUUUGUGUUCUCAGGUCACCCCUUUGAAUCUCCC	......((((((((.(((((.((.(((((((..((..((((((((..............)))))))).))....))))))).)).))))).))))))))......	-39.1
ath-miR5650	21	TTGTTTTGGATCTTAGATACA	21	5	100	21	0	0	1	21	1	21	1e-08	MIMAT0022416 Arabidopsis thaliana miR5650	TTGTTTTGGATCTTAGATACA	NA	NA	NA	NA	NA	NA	AUUUGUUUUGGAUCUUAGAUACACAUAUAGUUUGCUUUUCCUUUAUAAACAAACUAUAUGUGUAUCUAAGAUUCAAAACAAAC	.(((((((((((((((((((((((((((((((((.(((........)))))))))))))))))))))))))))))))))))).	-45.7
ath-miR5653	24	ATGGGTTGAGTTGAGTTGAGTTGG	24	5	100	23	0	0	2	24	1	23	1e-09	MIMAT0022425 Arabidopsis thaliana miR5653	TGGGTTGAGTTGAGTTGAGTTGG	NA	NA	NA	NA	NA	NA	CCCAAUAACUCAUUUGACCCAUCAACUCAUUUGAGUCAAAAAAUUUAACUCAUUAGGGUUCAUGGGUUGAGUUGAGUUGAGUUGGC	.(((((((((((((((((((((.(((((...(((((.(((...))).)))))...))))).)))))))))).))))))..))))).	-32.3
ath-miR5995b	21	CAAGTGCAAAGATGCAGATCATATGTC	27	5	100	21	0	0	6	26	21	1	2e-08	MIMAT0023518 Arabidopsis thaliana miR5995b	GCAAAGATGCAGATCATATGT	MIR5595	NA	NA	NA	NA	NA	AAACUGUUUAUAUGUACCUGCCAUCUUCAAGAGAUAAUGAUAGAUUUCUUGAGGCUUUUGAUAACAUGGACAUAUGAUCUGCAUCUUUGCAUUUUCAAGUGCAAAGAUGCAGAUCAUAUGUCCAUGUUAAUAUCAAAGCCU	..........................(((((((((........)))))))))((((((.((((((((((((((((((((((((((((((((((....))))))))))))))))))))))))))))))...)))))))))).	-69.2
ath-miR8166	22	TGAGAAACTTTCTACACTCTCTCT	24	5	100	22	0	0	1	22	22	1	4e-09	MIMAT0032762 Arabidopsis thaliana miR8166	TGAGAAACTTTCTACACTCTCT	NA	NA	NA	NA	NA	NA	AAUAAAAAUAAUGAAAAUGAAGGAGAGAGUGUAGAAAGUUUCUCACUUGAGAUACUUUUUACAACCCAUCAUGACAAUUUUCAUUUUAUU	.........(((((((((....((.....((((((((((.((((....)))).)))))))))).....))......))))))))).....	-22.9
ath-miR8169	21	CTCTGTGAGTGACTCTGTCTATGA	24	5	100	21	0	0	2	22	21	1	2e-08	MIMAT0032767 Arabidopsis thaliana miR8169	TCTGTGAGTGACTCTGTCTAT	NA	NA	NA	NA	NA	NA	AUAUCUUCUGGAGAACGAAAAUCUGGAGGUGAGAUCAUUGCUGAUUUGAAUUGUAAAUUUUUUAUGAAAAUUUUGUGGUAAUCAAAUCUAAUGGCGAAAAUUCAUAGACAGAGUCACUCACAGAGAUAU	((((((.((((((...((...((((...(((((....((((((((((((((((.((((((((...))))))))..))))..)))))))....)))))...)))))...)))).)).))).)))))))))	-28.5
ath-miR823	21	TGGGTGGTGATCATATAAGATTA	23	5	100	21	0	0	1	21	1	21	1e-08	MIMAT0004240 Arabidopsis thaliana miR823	TGGGTGGTGATCATATAAGAT	MIR823	NA	NA	NA	NA	NA	AAUUUCAGAGAUACUAAUCCAAGAGAUGGCGGAUACGUUUUACAAUCACGAAUCUUGUAUGAUCACUAACCAUUGGAACAAUAAGAGUAUAUAAUGAGUAUAUCACCAUUUAGUUCUAGUGGGUGGUGAUCAUAUAAGAUUGGUAAUGGUAACAGUGAAACAUAUCCCCCAUCUAUUGGGAUUAAUUAGUC	..............((((((...((((((.(((((.(((((((.(((((.(((((((((((((((((..((((((((((((.....((((((.....))))))......)).))))))))))..))))))))))))))))).))...)))....))))))).))))).))))))....)))))).......	-70.9
ath-miR829-3p.2	21	CAAATTAAAGCTTCAAGGTAG	21	5	100	21	0	0	1	21	1	21	1e-08	MIMAT0004246 Arabidopsis thaliana miR829-3p.2	CAAATTAAAGCTTCAAGGTAG	NA	ath-miR829-3p.1	chr1	11834094	11834117	MIMAT0004245	ACGUCAAAAUUGAUUAACAAAAAGUCAAUGAAUCAUUCUACCAAUUGACUUGUACUUUGAAGCUUUGAUUUGAACCUGUCAAUUGGUAUCAAAGCUUCUAAAUCUUUGAAGCUCUGAUACCAAAUGAUGGAAUCAAAUUAAAGCUUCAAGGUAGUAGUCAUCUUGGCAGAGAAAAGAAAAAGCACUUCGAGUUUACCAUCUUGAU	........(((((((.......))))))).......(((.((((.(((((..(((((((((((((((((((((..((((((.(((((((((.((((((.........)))))).))))))))).))))))..)))))))))))))))))))))..)))))..)))).)))................(((((........))))).	-77.3
ath-miR839-5p	21	TACCAACCTTTCATCGTTCCC	21	5	100	21	0	0	1	21	1	21	1e-08	MIMAT0004261 Arabidopsis thaliana miR839-5p	TACCAACCTTTCATCGTTCCC	MIR839	NA	NA	NA	NA	NA	CUCACUCAUGUGAGCAGAAAGAGUAGCAUGAUAUUUUCUUCAAGGUCUUUACCAACCUUUCAUCGUUCCCUUCUUUGCAAUAACGCUGUUUUGCAAAACCGUGAUAGUGCUGAGCCGAUGAGCCUCUAAUGAAAUUAUAGACUCAUCGGCUCAGGACCAUUGCGGUUGUGCAAAACGGUGUUAUUGCUGAGAAGGGAACGCAUGAGAGGUUGGUAAAGACCUCAAUGGAAUCUUAUGGUACUCUUUUUGCUCACAUGAGUGAGU	(((((((((((((((((((((((((.(((((....((((...(((((((((((((((((((((((((((((((((.(((((((((((((((((((.(((((((((.((.(((((((((((((.((.((((...)))).)).))))))))))))).)).))))))))).))))))))))))))))))).)))))))))))).)))))))))))))))))))))....))))..))))).))))))))))))))))))))))))).	-182.4
ath-miR841a-3p	21	ATTTCTAGTGGGTCGTATTCA	21	5	100	21	0	0	1	21	1	21	1e-08	MIMAT0032022 Arabidopsis thaliana miR841a-3p	ATTTCTAGTGGGTCGTATTCA	MIR841	ath-miR841a-5p	chr4	7885393	7885413	MIMAT0004263	GCACCAACACUACUAUGUGCAGAAACUCUGUUCUUAAGUUGCUUGUGAAUACGAGCCACUUGAAACUGAAAGAAACAAAGAAACAAUAUCAGUAUAAAAUUUUAUCAAAUUAUACUACAAAAAAUGAAAUUUCUUUGUUUAUUUCAAUUUCUAGUGGGUCGUAUUCACAUGCAACUCAAGACUAGAGUAUCUACAACAUGGUCGACUUGGUG	.((((((....(((((((..(((.((((((.((((.((((((.(((((((((((.(((((.((((.(((((.(((((((((((((.....(((((((............)))))))........))...))))))))))).))))).)))).))))).))))))))))).)))))).)))).)))))).)))...)))))))....))))))	-83.6
ath-miR159c	21	TTTGGATTGAAGGGAGCTCC	20	4	100	20	0	0	1	20	1	20	5e-08	MIMAT0001015 Arabidopsis thaliana miR159c	TTTGGATTGAAGGGAGCTCC	MIR159	NA	NA	NA	NA	NA	GUGUAACAGAAGGAGCUCCCUUCCUCCAAAACGAAGAGGACAAGAUUUGAGGAACUAAAAUGCAGAAUCUAAGAGUUCAUGUCUUCCUCAUAGAGAGUGCGCGGUGUUAAAAGCUUGAAGAAAGCACACUUUAAGGGGAUUGCACGACCUCUUAGAUUCUCCCUCUUUCUCUACAUAUCAUUCUCUUCUCUUCGUUUGGAUUGAAGGGAGCUCCUUUUCUUCUUC	.......((((((((((((((((.((((((.(((((((((.(((((.((.(((..........((((((((((((.((.(((..(((((.(((((.((((......((((....)))).....)))).))))).)))))..))).)).)))))))))))).........))).)).))).))...)))))))))))))))..)))))))))))))))).......	-89
ath-miR169a-5p	21	TGCAGCCAAGGATGACTTGCC	21	4	100	19	0	0	3	21	1	19	2e-07	MIMAT0000200 Arabidopsis thaliana miR169a-5p	CAGCCAAGGATGACTTGCC	MIR169_2	ath-miR169a-3p	chr3	4359011	4359030	MIMAT0031886	GUGACGAAAGUAGUGUGCAGCCAAGGAUGACUUGCCGAUUUAAAUGAUCUUUCUUUAUACUCUAUUAAGACAAUUUAGUUUCAAACUUUUUUUUUUUUUUUUUUUUGAAGGAUUCAGGAAGAAAUUAGGAUAUAUUAUUCCGUAUAAAAUACAAGAUAUAUAAAACCAAAAAGAAAAAGUAACAUGAUCGGCAAGUUGUCCUUGGCUACACGUUACUUUGUGUCGC	(((((((((((((((((.(((((((((((((((((((((((((((..((((...............))))..))))).......(((((((((((((((((((((((((...))))))))))))...(((........)))((((...))))...............))))))))))))).....)))))))))))))))))))))).))))))))))).))))))	-75.9
ath-miR403-5p	22	TGTTTTGTGCTTGAATCTAATT	22	4	100	22	0	0	1	22	1	22	3e-09	MIMAT0031914 Arabidopsis thaliana miR403-5p	TGTTTTGTGCTTGAATCTAATT	MIR403	ath-miR403-3p	chr2	19415154	19415174	MIMAT0001004	UUGUCAUUAGAAGAGUCGUAUUACAUGUUUUGUGCUUGAAUCUAAUUCAACAGGCUUUAUGUAAGAGAUUCUUUAACAAUUCCUAUAAUCUUUGUUGUUGGAUUAGAUUCACGCACAAACUCGUAAUCUGUCUUU	...........((((.((.(((((..((((.((((.(((((((((((((((((((.....)).(((((((................))))))).))))))))))))))))).))))))))..))))).)).))))	-37.6
ath-miR5024-5p	22	GAGATGACAAGGCCAAGATATAAC	24	4	100	21	0	0	4	24	1	21	2e-08	MIMAT0020530 Arabidopsis thaliana miR5024-5p	ATGACAAGGCCAAGATATAAC	NA	ath-miR5024-3p	chr1	16766285	16766305	MIMAT0021048	GGAUAUUGAACCGAAGAUCGACGGUUGAGAUGACAAGGCCAAGAUAUAACAAAAAGAUAUUAUUCUAGAAGAUAAAUGUUAAUAUUGAAGUUUAGAAAGUUUAACAUUUAUCUUUUAGAAUAAUAUUUUCUUGCCGUAUCUUGGCCUUGUCAUUUCAACCGUUGAUCUCUGUCGAUCUCU	(((.((((.((.((.((((((((((((((((((((((((((((((((..(((.(((((((((((((((((((((((((((((..((..........))..))))))))))))))))))))))))))))).)))..)))))))))))))))))))))))))))))))))).)))))).)))	-98.1
ath-miR8176	21	TGGCCGGTGGTCGCGAGAGGGATT	24	4	100	21	0	0	2	22	1	21	2e-08	MIMAT0032775 Arabidopsis thaliana miR8176	GGCCGGTGGTCGCGAGAGGGA	NA	NA	NA	NA	NA	NA	UAGAUUGAAUAAGAAGCUAUCUGGCCGGUGGUCGCGAGAGGGAUUUAGAUCUCUCCGGUCGAUUCAUCUGCUUACCGAGUUUCUUACAUUUUCUUUUUG	.(((.....(((((((((....(((.((((((((((.(((((((....)))))))))..))).))))).))).....))))))))).....))).....	-30.2
ath-miR840-3p	21	TTGTTTAGGTCCCTTAGTTTCT	22	4	100	21	0	0	1	21	1	21	1e-08	MIMAT0032021 Arabidopsis thaliana miR840-3p	TTGTTTAGGTCCCTTAGTTTC	MIR840	ath-miR840-5p	chr2	771492	771513	MIMAT0004262	CGUAAAGCAGGUGAUUCACCAAUUUAGGUUUACAUCCACAGUGUGGAAGACACUGAAGGACCUAAACUAACAAAGGUAAACGGCUCAGUGUGCGGGGUAUUACACUCGGUUUAAUGUCUGAAUGCGAUAAUCCGCACGAUGAUCUCUUUAUCUUUGUUUGUUUAGGUCCCUUAGUUUCUUCUAUACCGUGAAUCCAAUCCUGUAUUGGAUGAGCUGGUUUAUGACC	((((((.(((....(((((((((.((((........(((.((((((((((.(((((.((((((((((.((((((((((((.((.(((.((((((((.((((.((.((((........)))).)).)))).)))))))).))).)).)))))))))))).)))))))))).))))).)))))))))).)))........)))).))))).))))))).))))))...	-97.8
ath-miR841b-5p	21	CTACGAGCCACTGGAAACTGAA	22	4	100	21	0	0	2	22	1	21	1e-08	MIMAT0017741 Arabidopsis thaliana miR841b-5p	TACGAGCCACTGGAAACTGAA	MIR841	ath-miR841b-3p	chr4	2184420	2184440	MIMAT0017742	UCCUCAUCUCCUCUAACCGCCAACUGCAAAUGCCUUGGAGUUAUCCUCUUCACUUUCAAAUCCUUGUUAGUGUUUUCGGCCAACUGAAGAACCUCAGUAGUUAGGCAUUCAAGGAUUGAAGUCGUGUAGACAACAUCAGUCGCACCAACAGUACCAUGUGCAGAAACUCUGGUCUUAAGUUGCUUGUGAAUACGAGCCACUGGAAACUGAAAGAAACAAAGAAACAAUAUCAGUAUAAAAUUUCAUCAAAUUAGACUACAAAAAAUGAAAUUUCUUUGUUUAUUUCAAUUUCUAGUGGGUCGUAUUCACAUACAACUCAAGACUAGAGUAUCUACAACAUGGUCUACUUGGUGCUAUUGUUGUUGACUACACGCCUUCAAUCCUAAAGUGCCUAAUUUC…	((((.(((((((.....(((((((((..(((((.(((((((.((((((((((.((((..(((.(((((.(((((((.....((((.((.(((((....(((((((((((..((((((((((.(((((((.(((((.((((.(((((((.((.(((((((..(((.(((((((((((.(((((..(((((((((((.((((((((((.(((((.((((((((((................(((((((..................))))))))))))))))).))))).)))))))))).)))))))))))..))))).))))))))))).)))...)))))))))..))))))).)))).))))).))))))).))))))))))..)))))))))))..…	-238.3
ath-miR857	21	TTTTGTATGTTGAAGGTGTACT	22	4	100	20	0	0	1	20	1	20	5e-08	MIMAT0004301 Arabidopsis thaliana miR857	TTTTGTATGTTGAAGGTGTA	MIR857	NA	NA	NA	NA	NA	UUCGACUCCUACAACAAACUUUCACCAUACAAAAUAAUGAAGAAAACACCCAAAAAGGUUUGAAUGUGUGAGGUUAGUCUCAUUUUUAAAAUAGUGACUUGUUUUUUUUAAAAUGUUUUUUAAGAAUGUUUUUUCAGCUUUUUAUUUUAUUUUAAACCUAAAGGUAGCGUGACUAUUGUGGAGAAAUAAAGAAACAUAAGAAAAAAUAUUUUUGGUUUAUAGUAAGAUGUUGUUUUAAAAUAUAUAUUUAAAAACAAUGUCACUAUUUUAAACGGAAUAUAGACAUUUUCUAUUAAUGAGAUUAACGUCGAGCAUUUGAAUUUCUAGAUUUUUUUCUAAGUUAUUUUGUAUGUUGAAGGUGUAUUGUAGGAAUCGGA	(((((.((((((((...(((((((.(((((((((((((..((((((.........((((((((((((.(((.(((((((((((((((((((((((((((((((((((((((((....))))))))(((((((..((((.....((((((((.((((((.(((((((.........(((((..............))))).......))))))))))))).))))))))))))....))))))).......))))))).))))))))))))))......(((((.....))))).)))))))))))).))).))))))))))))........))))))..))))))))))))).)))))))...)))))))).)))))	-113.3
ath-miR864-3p	22	TTAAAGTCAATAATACCTTGA	21	4	100	20	0	0	2	21	1	20	5e-08	MIMAT0004312 Arabidopsis thaliana miR864-3p	TAAAGTCAATAATACCTTGA	NA	ath-miR864-5p	chr1	6740503	6740523	MIMAT0004311	GCUUCAGGUAUGAUUGACUUCAAAAAAUACCUUGAAACUAUAAACCUCAGUUUCUUUGAAUUUGAUUUUUAAAGUCAAUAAUACCUUGAAGC	(((((((((((.((((((((.(((((.......((((((.........))))))...........))))).)))))))).))))).))))))	-25.4
ath-miR2111b-5p	21	TAATCTGCATCCTGAGGTTTA	21	3	100	21	0	0	1	21	1	21	1e-08	MIMAT0011152 Arabidopsis thaliana miR2111b-5p	TAATCTGCATCCTGAGGTTTA	MIR2111	ath-miR2111b-3p	chr5	400464	400484	MIMAT0011153	CAACAACACGAAGAAGAAGAUGAAGGUACUUGAUGAUGAACGGGUAAUCUGCAUCCUGAGGUUUAAAACCAAUUAAGCAUAUACAUAUGCGAAUGUAUAGUUUUUAAUCCUCGGGAUACAGUUUACCUCUUCCUUACUCAAGAAAACACUUAGCUUUAACGGUUUUG	....(((.((..((((......(((((.((((((((.(((.((((((.(((.(((((((((.((((((........((.(((((((......))))))))))))))).))))))))).))).)))))).))).))).)))))...)).)))..))))..)))))...	-46.2
ath-miR391-3p	21	ACGGTATCTCTCCTACGTAGC	21	3	100	21	0	0	1	21	1	21	1e-08	MIMAT0031904 Arabidopsis thaliana miR391-3p	ACGGTATCTCTCCTACGTAGC	MIR391	ath-miR391-5p	chr5	24293160	24293180	MIMAT0000933	UAGAGUGAUUACACAUACAAGUGGUCUUGCUUCUUCUAUGGUUUUAAAACUGCAAAUAAAGAUUUGCUUCGCAGGAGAGAUAGCGCCAUCACCUCUUCUAAGAAGUUAACUAGUGGUGACGGUAUCUCUCCUACGUAGCAAUCCUUAUAUAUGCAUCUUAAUACGGAGAGAUCAAGGUAUUUCAGUUGUUCAAUAAUCACCCUCUA	(((((((((((.....((((.((((((((.((((((....((.((((...((((.((((((..(((((.((.((((((((((.((.((((((..((((...)))).......)))))).)).)))))))))).)).)))))..))).))).))))..)))).))))))))..)))))....))).))))....)))))))..))))	-63.8
ath-miR391-5p	21	CTTCGCAGGAGAGATAGCGCC	21	3	100	20	0	0	2	21	1	20	5e-08	MIMAT0000933 Arabidopsis thaliana miR391-5p	TTCGCAGGAGAGATAGCGCC	MIR391	ath-miR391-3p	chr5	24293211	24293231	MIMAT0031904	UAGAGUGAUUACACAUACAAGUGGUCUUGCUUCUUCUAUGGUUUUAAAACUGCAAAUAAAGAUUUGCUUCGCAGGAGAGAUAGCGCCAUCACCUCUUCUAAGAAGUUAACUAGUGGUGACGGUAUCUCUCCUACGUAGCAAUCCUUAUAUAUGCAUCUUAAUACGGAGAGAUCAAGGUAUUUCAGUUGUUCAAUAAUCACCCUCUA	(((((((((((.....((((.((((((((.((((((....((.((((...((((.((((((..(((((.((.((((((((((.((.((((((..((((...)))).......)))))).)).)))))))))).)).)))))..))).))).))))..)))).))))))))..)))))....))).))))....)))))))..))))	-63.8
ath-miR398a-3p	21	TGTGTTCTCAGGTCACCCCTTCTC	24	3	100	21	0	0	1	21	1	21	2e-08	MIMAT0000948 Arabidopsis thaliana miR398a-3p	TGTGTTCTCAGGTCACCCCTT	MIR398	ath-miR398a-5p	chr2	1040948	1040968	MIMAT0031910	UGAAAUUUCAAAGGAGUGGCAUGUGAACACAUAUCCUAUGGUUUCUUCAAAUUUCCAUUGAAACCAUUGAGUUUUGUGUUCUCAGGUCACCCCUUUGAAUCUCCC	......((((((((.(((((.((.(((((((..((..((((((((..............)))))))).))....))))))).)).))))).))))))))......	-39.1
ath-miR399a	21	TGCCAAAGGAGATTTGCCCTG	21	3	100	21	0	0	1	21	1	21	1e-08	MIMAT0000951 Arabidopsis thaliana miR399a	TGCCAAAGGAGATTTGCCCTG	MIR399	NA	NA	NA	NA	NA	AAAUGCAUUACAGGGUAAGAUCUCUAUUGGCAGGAAACCAUUACUUAGAUCUUUGCAUCUCUUUAUGCAUUGCUUUUAAUUAGUGAGUUAUCUGCCAAAGGAGAUUUGCCCUGUAAUUCUUCU	......(((((((((((.(((((((.((((((((.((((((((.(((((....(((((......))))).....))))).))))).))).)))))))).))))))))))))))))))......	-50
ath-miR416	21	GATGAACAGCGTACGTACGAACC	23	3	95.24	21	1	0	3	23	21	1	4e-06	MIMAT0001324 Arabidopsis thaliana miR416	TGAACAGCGTACGTACGAACC	NA	NA	NA	NA	NA	NA	CGAAACUGAACCCGGUUUGUACGUAUGGACCGCGUCGUUGGAAUCCAAAAGAACCAGGUUCGUACGUACACUGUUCAUCG	(((...(((((..(((..(((((((((((((...((.((((...))))..))....))))))))))))))))))))))))	-28.4
ath-miR5024-3p	21	CCGTATCTTGGCCTTGTCATT	21	3	100	21	0	0	1	21	1	21	1e-08	MIMAT0021048 Arabidopsis thaliana miR5024-3p	CCGTATCTTGGCCTTGTCATT	NA	ath-miR5024-5p	chr1	16766388	16766409	MIMAT0020530	GGAUAUUGAACCGAAGAUCGACGGUUGAGAUGACAAGGCCAAGAUAUAACAAAAAGAUAUUAUUCUAGAAGAUAAAUGUUAAUAUUGAAGUUUAGAAAGUUUAACAUUUAUCUUUUAGAAUAAUAUUUUCUUGCCGUAUCUUGGCCUUGUCAUUUCAACCGUUGAUCUCUGUCGAUCUCU	(((.((((.((.((.((((((((((((((((((((((((((((((((..(((.(((((((((((((((((((((((((((((..((..........))..))))))))))))))))))))))))))))).)))..)))))))))))))))))))))))))))))))))).)))))).)))	-98.1
ath-miR5635a	21	TGTTAAGGAGTGTTAACGGTGAGT	24	3	100	21	0	0	1	21	1	21	2e-08	MIMAT0022395 Arabidopsis thaliana miR5635a	TGTTAAGGAGTGTTAACGGTG	MIR5635	NA	NA	NA	NA	NA	AUUAAUUAACACCGAGAAAAAUGUUAUUUUAUACCUGAACUUUCAAAAAGUGGCCAAAUUAACCGUGAAUUUUUGAAAUGAUCGUUUUAUACCUCAACAAAAAGUUGACUUCUAAUUUAACCUAUAAGUUAUCGUUGACCCGGCCAAAUCGACUCACCAUUAACACUUCUUAACAGCUCUCCUAACAGCGUAACUAACAACUGUUUUUGUCCUUAAACCAACAAUAACGGCUGUUAGGCCAUGUUUUGUAACGGCUGUUAGGAACGCUGUUAAGGAGUGUUAACGGUGAGUAUAUUUGGCCGGGUCAACGACAAAUUAUAGGUCAAAUUAGAAGUCAACGAUAAAUUAUAGGUUAAAUUAGAAGUCAACUUUUUGUUGAGGUAUAAAACGACCAUUUCA…	......(((((..........)))))....((((((((((((((((((((((((((((((((((((((((((((((((((.((((((((((((((((((((((((((((((((((((((((((((((.(((((((((((((((((((((..(((((((.((((((((((((((((((..((((((((((....((((((.(((((.((((..........)))).))))).)))))).....(((....))).))))))))))..)))))))))))))))))).)))))))..))))))))))))))))(((.........)))...............))))).)))))))))))))))))))))))))))))))))))))))))))))).)))))))…	-255
ath-miR8178	21	GATTACACTGTACAATTACTCTG	23	3	100	18	0	0	6	23	21	4	9e-07	MIMAT0032777 Arabidopsis thaliana miR8178	CACTGTACAATTACTCTG	NA	NA	NA	NA	NA	NA	UAUUGGAGUACAUAGGCCAGUUUAGAUUAAUUCUAUUUGUUCGGUUUAGUAUUGGUUAGAUCUUAUACCACACUUGUAUAUAACAGAGUAAUUGUACAGUGUAAUCAUUAGAACUUUCUCAUUCAUCUUAAUGAUUACACUGUACAAUUACUCUGUUAUAUACAAGUGUGGUAUAAGAUCUAACCAAUACUAAACCGAACAAAUAGAAUUAAUCUAAACCGGCCUAUGUACUCCAAUA	((((((((((((((((((.(((((((((((((((((((((((((((((((((((((((((((((((((((((((((((((((((((((((((((((((((((((((((((((.............)).))))))))))))))))))))))))))))))))))))))))))))))))))))))))))))))))))))))))))))))))))))))))))).))))))))))))))))))	-179.4
ath-miR8180	19	GTTTTGCGGTACGGGAGAAGTGCG	24	3	94.74	19	1	0	5	23	1	19	6e-05	MIMAT0032779 Arabidopsis thaliana miR8180	TGCGGTACGGGAGAAGTGC	NA	NA	NA	NA	NA	NA	AGUAACGAAAUUCUUUACAUAUACAUGUGUAUGUAAAUAUUUUUGUUACUAUUUGAACCGCACCGCAUUUUAUCCGCAGUUGAAUCGCACGUCUCCACUCGGAACCAAUGAGUCUGAAUGAUGACUGCGUUUUGCGGUGCGGGAGAAGUGCGGUGCAGUUCAAAUAGUAACGAAAAUACAUAGAUACAUAUGUAUAUAUAGAGAUUUUGAUACU	((((.((((((.(((((.((((((((((((((.((..(((((((((((((((((((((.((((((((((((.((((((...(((.((((.(((..((.((((.((......)))))).))..))))))).)))....)))))).)))))))))))).)))))))))))))))))))))..)).)))))))))))))).))))))))))).))))	-103.3
ath-miR169f-5p	21	TGAGCCAAGGATGACTTGCCG	21	2	100	21	0	0	1	21	1	21	1e-08	MIMAT0000910 Arabidopsis thaliana miR169f-5p	TGAGCCAAGGATGACTTGCCG	MIR169_2	ath-miR169f-3p	chr3	4805713	4805733	MIMAT0031898	GGGUCUUGCAUGAAGGAAUAACGAAUGGAAUUGAGCCAAGGAUGACUUGCCGGUUUAAACCCAACCGGUUUAUGACCAUUGAUUUGGUCUCAUUCACAAUCUGUUGAUUCGUGUCUGGCAAGUUGACCUUGGCUCUGCUUCGUUCUCUAUUCUUCCAUGUUAGAUUC	((((((.(((((.(((((((..(((((((...(((((((((..((((((((((..((((((.....)))))).(((((......))))).....(((((((....)))).))).))))))))))..)))))))))...)))))))..))))))).))))).))))))	-72.7
ath-miR173-3p	21	GATTCTCTGTGTAAGCGAAAG	21	2	100	20	0	0	1	20	2	21	5e-08	MIMAT0022843 Arabidopsis thaliana miR173-3p	GATTCTCTGTGTAAGCGAAA	MIR173	ath-miR173-5p	chr3	8236161	8236182	MIMAT0000206	UAAGUACUUUCGCUUGCAGAGAGAAAUCACAGUGGUCAAAAAAGUUGUAGUUUUCUUAAAGUCUCUUUCCUCUGUGAUUCUCUGUGUAAGCGAAAGAGCUUG	(((((.((((((((((((.((((((.((((((.((.........((..((....))..))........)).)))))))))))).)))))))))))).)))))	-42.6
ath-miR2111b-3p	21	ATCCTCGGGATACAGTTTACC	21	2	100	21	0	0	1	21	1	21	1e-08	MIMAT0011153 Arabidopsis thaliana miR2111b-3p	ATCCTCGGGATACAGTTTACC	MIR2111	ath-miR2111b-5p	chr5	400402	400422	MIMAT0011152	CAACAACACGAAGAAGAAGAUGAAGGUACUUGAUGAUGAACGGGUAAUCUGCAUCCUGAGGUUUAAAACCAAUUAAGCAUAUACAUAUGCGAAUGUAUAGUUUUUAAUCCUCGGGAUACAGUUUACCUCUUCCUUACUCAAGAAAACACUUAGCUUUAACGGUUUUG	....(((.((..((((......(((((.((((((((.(((.((((((.(((.(((((((((.((((((........((.(((((((......))))))))))))))).))))))))).))).)))))).))).))).)))))...)).)))..))))..)))))...	-46.2
ath-miR319c	21	TTTGGACTGAAGGGAGCTCCT	21	2	100	20	0	0	2	21	1	20	5e-08	MIMAT0001016 Arabidopsis thaliana miR319c	TTGGACTGAAGGGAGCTCCT	MIR159	NA	NA	NA	NA	NA	UAGAUAUAGAAGGAGAUUCUUUCAGUCCAGUCAUGGAUAGAAAAAGAAGAGGGUAGAAAUAUCUGCCGACUCAUCCAUCCAAACACUCGUGGUAGAGAAACGAUAAAUUUAAACCGCAGUGACUGUGUGAAUGAUGCGGGAGAUAUUUUUGAUCCUUCUUUAUCUGUGUUUGGACUGAAGGGAGCUCCUUCUUUUUCUA	((((...((((((((.((((((((((((((.((((((((....((((((.((.(((((((((((.(((..((((.(((.((..((((.(((((..(((.........)))..)))))))))..)).))).))))..))).))))))))))).)))))))))))))))).)))))))))))))).))))))))...))))	-85.9
ath-miR396b-3p	21	GCTCAAGAAAGCTGTGGGAAA	21	2	100	21	0	0	1	21	1	21	1e-08	MIMAT0031909 Arabidopsis thaliana miR396b-3p	GCTCAAGAAAGCTGTGGGAAA	MIR396	ath-miR396b-5p	chr5	13611808	13611828	MIMAT0000945	GGUCAUACUUUUCCACAGCUUUCUUGAACUUUCUUUUUCAUUUCCAUUGUUUUUUUCUUAAACAAAAGUAAGAAGAAAAAAAACUUUAAGAUUAAGCAUUUUGGAAGCUCAAGAAAGCUGUGGGAAAACAUGACA	.(((((..(((((((((((((((((((.(((((((..((..........(((((((((((........)))))))))))..........))..))).......)))).)))))))))))))))))))..))))).	-46.6
ath-miR397a	21	TCATTGAGTGCAGCGTTGATGT	22	2	100	21	0	0	1	21	1	21	1e-08	MIMAT0000946 Arabidopsis thaliana miR397a	TCATTGAGTGCAGCGTTGATG	MIR397	NA	NA	NA	NA	NA	UGAAUGAACAUCAUUGAGUGCAGCGUUGAUGUAAUUUCGUUUUGUUUUUCAUUGUUGAAUGGAUUAAAAGAAUUUAUACCAGCGUUGCGCUCAAUUAUGUUUUUCUA	.(((.((((((.((((((((((((((((.(((((.(((.(((((...((((((....)))))).)))))))).))))).)))))))))))))))).)))))))))..	-42.3
ath-miR447b	22	TTTGGGGACGAGATGTTTTGTT	22	2	100	21	0	0	2	22	1	21	1e-08	MIMAT0002114 Arabidopsis thaliana miR447b	TTGGGGACGAGATGTTTTGTT	MIR447	NA	NA	NA	NA	NA	CAUUCUUAAUAUACAAUACUACUUUUUCAUCCAUUAAUCCCCUUACAAUGUCGAGUAAACGAAGCAUCUGUCCCCUGGUAUUGUCUUCGAGCUUGGUGUGUUUUUCUAGCCAGCCCCAAGUUCUCGAGUUGAUCAUUGUUUGUAUUCUGACACAUUAUUUGGGGACGAGAUGUUUUGUUGACUCGAUAUAAGAAGGGGCUUUAUGGAAGAAAUUGUAGUAUUAUAUAUUGAGAAUG	(((((((((((((.((((((((..((((.(((((.((.((((((...(((((((((.((((((((((((((((((.((((.(((.(((((((((((.(((((.....)))..)).)))))..)))))).........(((........)))))).)))).)))))).)))))))))))).)))))))))...)))))).)).))))).))))..)))))))).)))))))))))))	-101.1
ath-miR5646	20	ATCCCTCCCAACGTGCCTCGAACA	24	2	100	20	0	0	4	23	20	1	6e-08	MIMAT0022410 Arabidopsis thaliana miR5646	CCTCCCAACGTGCCTCGAAC	NA	NA	NA	NA	NA	NA	CAUCACCAACGAGCUAUUGGCCCAAUACUAAAUCUCCGUGGAGGUGAUAGGUUCGAGGCACGUUGGGAGG	..((.((((((.(((.((((.((........(((((....)))))....)).))))))).))))))))..	-18.8
ath-miR5659	23	CGATGAAGGTCTTTGGAACGGTA	23	2	100	23	0	0	1	23	1	23	9e-10	MIMAT0022432 Arabidopsis thaliana miR5659	CGATGAAGGTCTTTGGAACGGTA	NA	NA	NA	NA	NA	NA	UAUCUUUCAAAGACCUUCAUUGUUCUUGAAAUUCGACGAUGAAGGUCUUUGGAACGGUA	((((((((((((((((((((((((..........)))))))))))))))))))).))))	-28
ath-miR5663-3p	21	AGAATGCAAATCCTTAGCTATAAT	24	2	100	19	0	0	1	19	3	21	2e-07	MIMAT0032129 Arabidopsis thaliana miR5663-3p	AGAATGCAAATCCTTAGCT	NA	ath-miR5663-5p	chr1	18686942	18686962	MIMAT0022440	UUAUAGCUAAGGAUUUGCAUUCUCAUGAUUGAAUUCUAGUAUAUAGUAACAUUAUAGAAGAAAGUCUAUAAACACUAAACUCAAUCAUGAGAAUGCAAAUCCUUAGCUAUAU	.(((((((((((((((((((((((((((((((.((.((((.....((....(((((((......))))))))))))))).))))))))))))))))))))))))))))))).	-54
ath-miR5665	21	ATCCCAGATCTTGTCCACCAATTG	24	2	100	21	0	0	1	21	21	1	2e-08	MIMAT0022443 Arabidopsis thaliana miR5665	ATCCCAGATCTTGTCCACCAA	NA	NA	NA	NA	NA	NA	CUUGUUUUCGAUUUCAUCAUUUUUCUCUAUUAUUAUGAAUUCCACAUCUUGUCUACCAAUUGUUUUCAUUUAAAGAUUUUGAUUCUUAUUUAGAUUUUUCACAAUCUAUUUUGGUUCACAGAUUAGUUAAGCAUUAUUGUCUUCACCUACACGUUUAUAAUUGCAUAUAAUUUUAUUUAAAUAAUAUGUUAUAUCAGAGACAAGUUCAUAUCGAAUGAGUAAUAAAAUCAGAUCAGGAACAAAUUCAGAUCGAAUGGUAGACAAGAUAAUAUGAUAUAACUUGAUUUUUUGGUUAUUUUGCAAUAGAAAGAAAAAAAUCAAUAAAUCGGGUCGGAGAAGACAAUAAUGCUCAACUAAUCUGUAGACCAAAAUAGAUGGUGAAAAAUCUAAAUAAAAUUC…	.(((((((.((((((((((((((((...((((((((((((((((.((((((((((((((((((((((((((((...((((((...(((((((((((((((((.(((((((((((((.(((((((((((.(((((((((((((((.((...............((((((.((((.....)))).))))))(((((((...((..((((.....))))..))......((((((((..(((....))).))))...)))).............)))))))(((((((((.((((((.((((...........)))).)))))).))))))))).)).))))))))))))))).))))))))))).))))))))))))).)))))))))))))))))...))…	-198
ath-miR8167a	22	GAGATGTGGAGATCGTGGGGATGA	24	2	100	22	0	0	2	23	1	22	4e-09	MIMAT0032763 Arabidopsis thaliana miR8167a	AGATGTGGAGATCGTGGGGATG	MIR8167	NA	NA	NA	NA	NA	CAUCUUUGAGAUUUUACACAGUAGUCAUGGAGUUUUUGGAAGAGAGAAAGUGGAGAUGUGGAGAUCGUGGGGAUG	((((((((.((((((.((((....((((....(((((.....)))))..))))...)))))))))).))))))))	-18.9
ath-miR8171	21	AATCCTTCCTACCACTGGCCCACC	24	2	100	18	0	0	7	24	21	4	9e-07	MIMAT0032770 Arabidopsis thaliana miR8171	TCCTACCACTGGCCCACC	NA	NA	NA	NA	NA	NA	GCGGAAUCAUGAAACCACUUAUAGGUGGGCCAGUGGUAGGAAGGAUUUCGGGCUGAGGGUGAAAUUCCCAAUAAUCCCGGGUUCGAAUCCCCACGGCUGCAAACACCUUAAGUGGCCACCGC	((((.....((...(((((((.(((((...((((.((.((..(((((.((((((..((((.............))))..))))))))))))))).))))....)))))))))))).))))))	-46.1
ath-miR8173	21	GATGTGCTGATTCGAGGTGGGAGG	24	2	100	21	0	0	2	22	1	21	2e-08	MIMAT0032772 Arabidopsis thaliana miR8173	ATGTGCTGATTCGAGGTGGGA	NA	NA	NA	NA	NA	NA	UUCUUUUACCUCAAUCAGCAUCACUAAUCUUCAUAGUUGUUACCAACGAGCUGUUGGCCCAAUGGUAAAUCUCCUAGGUAGAUGUGCUGAUUCGAGGUGGGAGGG	.((((((((((((((((((((.....((((...(((...((((((....(((...)))....)))))).....)))...))))))))))))).))))))))))).	-36.4
ath-miR8174	21	CATGTGTATAGGGAAGCTAATCAT	24	2	100	21	0	0	2	22	1	21	2e-08	MIMAT0032773 Arabidopsis thaliana miR8174	ATGTGTATAGGGAAGCTAATC	NA	NA	NA	NA	NA	NA	CGGCCCAUCCGUUGUCUUUCCUGGUACGCAUGUGCCAUGGCUUUCUCGUAAGGGACUGGAUUGUCCGUAUUUCUCAUGUGUAUAGGGAAGCUAAUCGUCUUGUAGAUGGGUUG	((((((((((((((.((((((((.(((((((((((...(((..(((.((.....)).)))..))).))).....)))))))))))))))).))).)).......)))))))))	-36.9
ath-miR824-5p	21	AGACCATTTGTGAGAAGGG	19	2	100	19	0	0	1	19	2	20	2e-07	MIMAT0004277 Arabidopsis thaliana miR824-5p	AGACCATTTGTGAGAAGGG	MIR824	ath-miR824-3p	chr4	12625721	12625741	MIMAT0032024	UAUCACCAUUUGUACUUGAGUUGUCUCUCAUGUCUAGACCAUUUGUGAGAAGGGAGUUUUUGUUUACACCAAUACCCCCCAGUCUCUAAAUUUGUAAGAAGUAUUAUGCUCAAUUAAGGAACAUAGCUAGUUCGACAUACCAUACUACCCUUUUUAAAACUAUCCUAUAUGUUUGAUGCUAGCAUAGCGUAAUUUUGUGUUCUCAUGGUGCAGCAGGGUUAGUUUAUUGUGUACCUCUAGAUAUAUAUUCUCUUGCUGCGUAGGGUUCCCAAGCUGCCAAAAACUUUUAAAAAUUAGUGAUCUGUUCCCCAAACCCCCAUUCAAUAAGAAAGGUCUACCUGUAGCUCACAGUCACAGCUAUUAGAGCUGUCCUUGCUUCUUUGGGUUUACUGUUUUAGU…	.(((((((((.((.(((((((((((((.(((((((((((((((.(((((((((((((..........(((((....(((((.(((((((.((((.....((((((..((((((((((((......((((((((((.((((..(((((...(((((((((...........(((((..(((.((.(((((......((((((((...((((((.(((..........)))))))))...))).)))))......))))).))..)))...)))))..........))))))))).))))).......................((((((((((((.....((((((((..((((((((((.....)))))).(((((((((..((((..((((.((....…	-183.3
ath-miR829-5p	21	ACTTTAAAGCTTTGATTTGAA	21	2	95.24	21	1	0	1	21	1	21	3e-06	MIMAT0032019 Arabidopsis thaliana miR829-5p	ACTTTAAAGCTTTGATTTGAA	MIR829	NA	NA	NA	NA	NA	ACGUCAAAAUUGAUUAACAAAAAGUCAAUGAAUCAUUCUACCAAUUGACUUGUACUUUGAAGCUUUGAUUUGAACCUGUCAAUUGGUAUCAAAGCUUCUAAAUCUUUGAAGCUCUGAUACCAAAUGAUGGAAUCAAAUUAAAGCUUCAAGGUAGUAGUCAUCUUGGCAGAGAAAAGAAAAAGCACUUCGAGUUUACCAUCUUGAU	........(((((((.......))))))).......(((.((((.(((((..(((((((((((((((((((((..((((((.(((((((((.((((((.........)))))).))))))))).))))))..)))))))))))))))))))))..)))))..)))).)))................(((((........))))).	-77.3
ath-miR831-3p	22	TGATCTCTTCGTACTCTTCTTG	22	2	100	22	0	0	1	22	1	22	3e-09	MIMAT0004249 Arabidopsis thaliana miR831-3p	TGATCTCTTCGTACTCTTCTTG	MIR831	ath-miR831-5p	chr2	10247259	10247280	MIMAT0032020	GCACAAUGCGGACAGUGCUACAAGAAGAGAUUUAUAGAGUCUUAAGAGUCUCAAGAAGCGUACAAGGAGAUGAGGAGUGAAUCACCAAAACAAGUGGUUUUGGUUUGUGAAUCACCAAAACAAGUGGUUUUGGUUUGUGAAUCAGUAUGGUUUACCCAAAACACUUGUUUGGUGUGUUUACUUCUGAUCUCUUCGUACUCUUCUUGCGAUUCUAUGACACUCUACAUGUAACAUCGGCAUGGUUUACCAAAAAGCCU	.....((((.((...((.((((...((((..((((((((((..........(((((((.((((.(((((((.(((((((((((((((((.((((((.((((((..........((((((((.....))))))))..((((((((...))))))))))))))))))))))))))).)))))))))).))))))).)))).))))))).))))))))))..))))...)))).)))).))))(((((......))))).	-97.9
ath-miR838	21	TTTTCTTCTACTTCTTGCACA	21	2	100	21	0	0	1	21	1	21	1e-08	MIMAT0004260 Arabidopsis thaliana miR838	TTTTCTTCTACTTCTTGCAC	MIR838	NA	NA	NA	NA	NA	UACUUUUCUAAUAUCACGAGGACUUACAUGGCCUCAAGUCACCUGUGGUGUUGUGCAAGAAGGAGAAGCAAAGUCUGUCUAUGUAUUAUGAGAUAGCUACUUCUAUGGCUAGGAUAUAUGUUGUACAAGACCGGCUUUUCUUCUACUUCUUGCACAACCUGAGGUUAUUGAGGCUAUACAAGUCUUCUUCUAUAAUGUUAUUUAUUA	.................((((((((..((((((((((...((((..((.(((((((((((((.(((((.((((((.((((.(((((((((...((((((......))))))...))))....))))))))).)))))).))))).))))))))))))))).))))..))))))))))..))))))))....................	-81.1
ath-miR845b	22	AGCGCTCTGATACCAAATTGAAAC	24	2	100	19	0	0	3	21	2	20	2e-07	MIMAT0004317 Arabidopsis thaliana miR845b	CGCTCTGATACCAAATTGA	MIR845_1	NA	NA	NA	NA	NA	AGUCGGUUUCCAUCACGUCAAUUGCUAUCAGAGCAACGCAUGAUGUAUAAUAACUAAGCGUCGCUCUGAUACCAAAUUGAUGCAAUGGAAACAUCGAUU	.((((((((((((..((((((((..(((((((((.((((..................)))).)))))))))...))))))))..))))))))..)))).	-40.5
ath-miR852	21	AAGATAAGCGCCTTAGTTCTG	21	2	100	21	0	0	1	21	1	21	1e-08	MIMAT0004275 Arabidopsis thaliana miR852	AAGATAAGCGCCTTAGTTCTG	MIR852	NA	NA	NA	NA	NA	UUUAUCCUAAACAUCCUAUUAAGUUUUUAUGCUGAAACAAAGCUCAAAGCUCAGAGCUAAGGCGCUUAUCUUCUUUGAUAUUGCAUGGAGUAUGCUUCUACUUCUCUAGGAGAUGCGUUUUAUGGAAAUAUCAAAGAAGAUAAGCGCCUUAGUUCUGAAGAUAAGCGCCUUAUUCACAAAAUGCAUAAGGUUGUAUUCUUUGUUAGGU	.....(((((.((........((((((...(((.......)))..))))))(((((((((((((((((((((((((((((((.((((((((((.((((((......))))))))))..))))))..)))))))))))))))))))))))))))))))((((.....(((((((.((.....)).))))))).....))))))))))).	-80.6
ath-miR855	22	TTCCTTTTTCTTAGCTTTTGCTCT	24	2	95.45	22	1	0	1	22	22	1	9e-07	MIMAT0004279 Arabidopsis thaliana miR855	TTCCTTTTTCTTAGCTTTTGCT	NA	NA	NA	NA	NA	NA	UUUUGGAGCAAAAGCUAAGGAAAAGGAAGAUAAGGACGAUUUUGGUUCUGGAAUUAGCGAGGAGUGUCGAUCGACACACUCUUGGUGUCGAUCGACACCAGUUUCGGCCCAGCAAAAACCCUAGACGCUUUCGAGUUUACAAGAGCUCAAGUUUGCCCUAGAAGAUUUCAUUAUUUGCAUUAUUAGUCCGUGGACGUUUUUAGGGUCUAUAUAUAUUGUUUUUAGACCUAAGUUUCUUUUAUCAAGUCUUUUAUCAAGCUUUUGCAAAACCA	.......(((((((((..((.((((((.((((((((.(((((.(((.((((((..(((((((.((((((((((((((.......))))))))))))))..((((..((...))..)))))))...))))...((((((....))))))......((((((((((..(((((...(((......)))...)))))..)))))))))).............))))))))).))))))).))))))...)))))).)).))))))))).......	-78.9
ath-miR870-5p	21	AATAAGAACATGAAATTAGAAACT	24	2	94.44	18	1	0	4	21	1	18	0.0002	MIMAT0032025 Arabidopsis thaliana miR870-5p	AAGAACATGAAATTAGAA	NA	ath-miR870-3p	chr5	21395545	21395565	MIMAT0004322	GAUCGAAGAACAUCAAAUUAGAAUGUGAUGCAAAACUUAGACUCCUAACAUUUGCAACACAAUCUAAUUUGGUGUUUCUUCGAUC--	((((((((((((((((((((((.((((.((((((..((((....))))..)))))).)))).)))))))))))).))))))))))..	-43.2
ath-miR156c-3p	22	GCTCACTGCTCTATCTGTCAGA	22	1	100	22	0	0	1	22	1	22	3e-09	MIMAT0031867 Arabidopsis thaliana miR156c-3p	GCTCACTGCTCTATCTGTCAGA	MIR156	ath-miR156c-5p	chr4	15415491	15415510	MIMAT0000168	CGCAUAGAAACUGACAGAAGAGAGUGAGCACACAAAGGCACUUUGCAUGUUCGAUGCAUUUGCUUCUCUUGCGUGCUCACUGCUCUAUCUGUCAGAUUCCGGCU	.((...(((.(((((((((((((((((((((.((((((((...(((((.....)))))..)))))...))).))))))))).)))).)))))))).)))..)).	-49.3
ath-miR156f-3p	21	GCTCACTCTCTATCCGTCACCT	22	1	100	21	0	0	1	21	1	21	1e-08	MIMAT0031869 Arabidopsis thaliana miR156f-3p	GCTCACTCTCTATCCGTCACC	MIR156	ath-miR156f-5p	chr5	9136126	9136145	MIMAT0000171	GAGUGGUGAGGAAUUGAUGGUGACAGAAGAGAGUGAGCACACAUGGUGGCUUUCUUGCAUAUUUGAAGGUUCCAUGCUUGAAGCUAUGUGUGCUCACUCUCUAUCCGUCACCCCCUUCUCUCCCUCUCCCUC	(((.((.((((....((.((((((.((((((((((((((((((((((....(((..((((.............))))..))))))))))))))))))))))).)).))))))....))....)))).)))))	-62.5
ath-miR156h	20	GGACTACACAGAAGAAAGAGGGCACAGGAGAGGT	34	1	94.44	18	1	0	8	25	3	20	0.0004	MIMAT0001013 Arabidopsis thaliana miR156h	ACAGAAGAAAGAGGGCAC	MIR156	NA	NA	NA	NA	NA	AUGAAAAAUGUUGACAGAAGAAAGAGAGCACAACCUGGGAUUAGCAAAAAGAUAGUUUUGCCCUUGUCGGGAGUGUGCUCUCUUUCCUUCUGCCACCAUCAUUGCG	.......(((.((.((((((((((((((((((.(((((.....((((((......)))))).....)))))..)))))))))))).)))))).)).))).......	-40.9
ath-miR156j	20	TGACAGAAGAGAGAGAGCAC	20	1	100	20	0	0	1	20	1	20	5e-08	MIMAT0022423 Arabidopsis thaliana miR156j	TGACAGAAGAGAGAGAGCAC	NA	NA	NA	NA	NA	NA	UUUGACAGAAGAGAGAGAGCACAGUUUGAGUCGCCAAUUCCCUUGUAGCUCUCUAGUUUAGUGUCCAU	...((((..(((.(((((((((((...((((.....))))..)))).)))))))..)))..))))...	-19.1
ath-miR157b-5p	21	TTGACAGAAGATAAAGAGCAC	21	1	95.24	21	1	0	1	21	1	21	3e-06	MIMAT0000173 Arabidopsis thaliana miR157b-5p	TTGACAGAAGATAAAGAGCAC	MIR156	ath-miR157b-3p	chr1	24921175	24921195	MIMAT0031871	UGGGAGGCAUUGAUAGUGUUGACAGAAGAUAGAGAGCACAGAUGAUAAGAUACAAUUCCUCGCAGCUUCUUUGCAUCUUACUCCUUUGUGCUCUCUAGCCUUCUGUCAUCACCCGUUAUUUGCCAUCACCCA	((((.((((.((((.(((.(((((((((.(((((((((((((.((((((((.(((...............))).)))))).)).)))))))))))))..))))))))).)))..))))..))))....))))	-55.3
ath-miR159b-5p	21	GAGCTCCTTGAAGTTCAATGG	21	1	100	21	0	0	1	21	1	21	1e-08	MIMAT0031889 Arabidopsis thaliana miR159b-5p	GAGCTCCTTGAAGTTCAATGG	MIR159	ath-miR159b-3p	chr1	6220813	6220833	MIMAT0000207	GGAAGAGCUCCUUGAAGUUCAAUGGAGGGUUUAGCAGGGUGAAGUAAAGCUGCUAAGCUAUGGAUCCCAUAAGCCUUAUCAAAUUCAAUAUAAUUGAUGAUAAGGUUUUUUUUAUGGAUGCCAUAUCUCAGGAGCUUUCACUUACCCCUUUAAUGGCUUCACUCUUCUUUGGAUUGAAGGGAGCUCUUCAUCUCUC--	.((((((((((((..(((((((.(((((((..(((((((..((((((((((.((.((.(((((...(((((((((((((((...(((((...)))))))))))))).....))))))...))))).)).)).)))))).))))..))))......)))..))))))).)))))))..)))))))))))).........	-85.1
ath-miR167b	21	TGAAGCTGCCGGCATGATCTA	21	1	95.24	21	1	0	1	21	1	21	3e-06	MIMAT0000197 Arabidopsis thaliana miR167b	TGAAGCTGCCGGCATGATCTA	MIR167_1	NA	NA	NA	NA	NA	GGGAACAAGUGAAGCUGCCAGCAUGAUCUAUCUUUGGUUAAGAGAUGAAUGUGGAAACAUAUUGCUUAAACCCAAGCUAGGUCAUGCUCUGACAGCCUCACUCCUUCCU	(((((..(((((.((((.((((((((((((.(((.((((..(((...((((((....)))))).))).)))).))).))))))))))..)).)))).)))))..)))))	-44.1
ath-miR170-3p	21	TGATTGAGCCGTGTCAATATC	21	1	100	21	0	0	1	21	1	21	1e-08	MIMAT0000201 Arabidopsis thaliana miR170-3p	TGATTGAGCCGTGTCAATATC	MIR171_1	ath-miR170-5p	chr5	26411635	26411655	MIMAT0031887	CGAGAGAGUCCCUCUGAUAUUGGCCUGGUUCACUCAGAUUCUCUUUUACUAACUCAUCUGAUUGAGCCGUGUCAAUAUCUCAGUCCUCUCUCG	((((((((...((..(((((((((.(((((((.((((((................)))))).))))))).)))))))))..))..))))))))	-39.5
ath-miR172e-3p	21	GGAATCTTGATGATGCTGCATC	22	1	100	21	0	0	1	21	1	21	1e-08	MIMAT0001019 Arabidopsis thaliana miR172e-3p	GGAATCTTGATGATGCTGCAT	MIR172	ath-miR172e-5p	chr5	23988484	23988503	MIMAT0031918	GUAGUCGCAGAUGCAGCACCAUUAAGAUUCACAAGAGAUGUGGUUCCCUUUGCUUUCGCCUCUCGAUCCGCAGAAAAGGGUUCCUUAUCGAGUGGGAAUCUUGAUGAUGCUGCAUCAGCAAAUAC--	(((...((.(((((((((.(((((((((((.((...((((.((..((((((((..(((.....)))...)))...)))))..)).))))...)).))))))))))).))))))))).))...)))..	-53.3
ath-miR1888a	21	CTTTCTTCACAAATCTTAACTTC	23	1	100	20	0	0	3	22	21	2	6e-08	MIMAT0007855 Arabidopsis thaliana miR1888a	TTCTTCACAAATCTTAACTT	MIR1888	NA	NA	NA	NA	NA	CCAAAUUUUUAAGUUAAGAUUUGUGAAGAAAGAGCUUUUAUAUAAGAGUUUUUAGGCUUAUAUUUAAAUUUUUUCUUCAUAAAUCUUAGCUAAGAUUUGG--	(((((((((..(((((((((((((((((((((((.((..(((((((..........)))))))..)).))))))))))))))))))))))))))))))))..	-39.6
ath-miR2933b	22	AGTGAAATCGGAGAGAAAATTCGC	24	1	95.24	21	1	0	4	24	1	21	4e-06	MIMAT0014137 Arabidopsis thaliana miR2933b	GAAATCGGAGAGAAAATTCGC	MIR2933	NA	NA	NA	NA	NA	GAAAUUCGUUGGCGAUUUUGAGUGAAAUCGGAGAGGGAAUUCGUCGGUGAUUUUGAGUGAAAUCGGAGAGGAAAUUCGCCGGCGAUUUUGAGUGAAAUCGGAGAGGAAAAUC	....(((.((..((((((((...(((((((....((((((((.((..(((((((....)))))))..)).)).)))).))..)))))))...))))))))..)).)))....	-31.7
ath-miR2936	22	CTTGAGAGAGAGAACACAGAC	21	1	100	21	0	0	1	21	1	21	1e-08	MIMAT0014140 Arabidopsis thaliana miR2936	CTTGAGAGAGAGAACACAGAC	NA	NA	NA	NA	NA	NA	CCAUUUUCGAAAGCCUUGAGAGAGAGAACACAGACGAUACCAACUUUCUUCAAUCUCGUUGCCGCAGUAUAAUUAUCUCAUUCCUCGGAUAUAUCUCUCCUUCUGCGGCGGCGACAAGAAGCUACAAGAAUAAAAAGUCUGUUUUCUCUCUUUUCAAGAAACCACUUACUUCGAAAAUGG	(((((((((((...((((((((((((((.((((((........(((.((((....((((((((((((..............((....)).............))))))))))))...))))....)))........)))))).))))))).)))))))...........)))))))))))	-60.4
ath-miR3440b-3p	21	AGAAGTGGATTGGTCAAGGGAAGCGTACTTGTGCAAAATG	40	1	100	21	0	0	6	26	1	21	3e-08	MIMAT0017946 Arabidopsis thaliana miR3440b-3p	TGGATTGGTCAAGGGAAGCGT	MIR3440	ath-miR3440b-5p	chr3	6217499	6217519	MIMAT0017945	UCUGGUAUUUUGCUCAAGUAUGGUUUUCUUGGCCCAUCCACUUCUAAUGUGUUUUGUAACUAAUGCAAAAUGUGCAUUAGAAGUGGAUUGGUCAAGGGAAGCGUACUUGUGCAAAAUGCGGCAGU	.((((((((((((.((((((((.(((((((((((.(((((((((((((((((((((((.....))))))))..))))))))))))))).))))))))))).)))))))).)))))))))..))).	-70.2
ath-miR390b-3p	20	CGCTATCCATCCTGAGTTCC	20	1	100	20	0	0	1	20	1	20	5e-08	MIMAT0031903 Arabidopsis thaliana miR390b-3p	CGCTATCCATCCTGAGTTCC	MIR390	ath-miR390b-5p	chr5	23636961	23636981	MIMAT0000932	GAGAAAUAGCUAUAAAGCUCAGGAGGGAUAGCGCCAUGGCUCACCAGUGCUGUAUGUUUUGUAUAUGCGUACAUGUAUAUCUGUUGGCGCUAUCCAUCCUGAGUUCCAUAGCUUCUUCUU	(((((..((((((..(((((((((.((((((((((((((....)))(((((((((((.........))))))).))))......))))))))))).)))))))))..))))))..)))))	-57.2
ath-miR394b-3p	21	TGGGCATACTGCCAATAGAGATCTGAA	27	1	100	18	0	0	1	18	4	21	1e-06	MIMAT0031907 Arabidopsis thaliana miR394b-3p	TGGGCATACTGCCAATAG	MIR394	ath-miR394b-5p	chr1	28568821	28568840	MIMAT0000937	CUUACAGAGAUCUUUGGCAUUCUGUCCACCUCCUCUCUCUAUAUUUAUGUGUAAUAAGUGUACGUAUCUACGGUGUGUUUCGUAAGAGGAGGUGGGCAUACUGCCAAUAGAGAUCUGUUAG	((.(((((..(((((((((...((((((((((((((...(((((((((.....)))))))))......(((((......)))))))))))))))))))...)))))).)))..))))).))	-52.4
ath-miR399c-5p	21	GGGCATCTTTCTATTGGCAGG	21	1	100	21	0	0	1	21	1	21	1e-08	MIMAT0031913 Arabidopsis thaliana miR399c-5p	GGGCATCTTTCTATTGGCAGG	MIR399	ath-miR399c-3p	chr5	24962568	24962588	MIMAT0000953	GGAGCAGUAAUAGGGCAUCUUUCUAUUGGCAGGCGACUUGGCUAUUUGUAUCUUUUGUGUUCUUGACUAUUGGCUAUGUCACUUGCCAAAGGAGAGUUGCCCUGUCACUGCUUC	((((((((.((((((((.((((((.((((((((.(((.((((((...((................))...)))))).))).)))))))).)))))).)))))))).))))))))	-57.7
ath-miR399d	21	CCTGCCAAAGGAGACTTGCCA	21	1	94.44	18	1	0	3	20	1	18	0.0002	MIMAT0000954 Arabidopsis thaliana miR399d	TGCCAAAGGAGACTTGCC	MIR399	NA	NA	NA	NA	NA	GGUUGGAUUACUGGGCGAAUACUCCUAUGGCAGAUCGCAUUGGCUAGAUAUGCAAGUAAAAUGCUUCUCUGCCAAAGGAGAUUUGCCCCGCAAUUCAUCC	((.((((((...((((((((.(((((.(((((((..(((((.(((.........)))..)))))...))))))).)))))))))))))...)))))).))	-43.7
ath-miR401	21	CGCCGAAAATGGTGTCGATCGACA	24	1	90.48	21	2	0	4	24	1	21	0.001	MIMAT0001002 Arabidopsis thaliana miR401	CGAAAATGGTGTCGATCGACA	NA	NA	NA	NA	NA	NA	UAUAUAGACCCUAAAAACGUCCAGGGACUAAUAAUGCAAAUAUGGAAAUCUUCUGGGGCAAACUUGAGCUUCUGAAAACUUGAAAGCGUUUAGGGUUUUUGCUGGGCCGAAACUGGUGUCGACCGACACCAAGAGUGUGUCGCUCGACACUCAUCGCUGAUUCCUGAACCAAAAUCGUUCUUAGUUUCCUUUUCCUUAGUUUUUGCUCCAAAAUGUCUCCUUAUCUCCAUUGUUGUCCCAUUGCAUAGAA	......(((.........)))..(((((.(((((((...(((.(((.((.((.(((((((((.(((((.......(((((.((.((((.((..(((((......(((.((....((((((((.((((((.......)))))).))))))))..))))).......)))))..)).)))).))))))).......)))))..))))))))).)).)).))).)))...))))))))))))...........	-68.3
ath-miR404	24	TTCATTAACGCTGGCGGTTGCGGC	24	1	100	21	0	0	4	24	1	21	2e-08	MIMAT0001005 Arabidopsis thaliana miR404	ATTAACGCTGGCGGTTGCGGC	NA	NA	NA	NA	NA	NA	UAGCAUGUUCGUUUCAUUAACGCUGGCGGUUGCGGCAGCGGCUGCGGUAGCGGUGGCGGCAAACACUACCGCAGGUUGUUGUUCGUUUUGUUGCCGCAGACGCUGCCGCAGCCGCUGCCGCAACCGCAGGUUUCUUUGUUCGUUUCGACG	.....................(((.(((((((((((((((((((((((((((...(((((((.((..((.((((....))))..))..)))))))))...))))))))))))))))))))))))))).)))...................	-85.7
ath-miR414	21	TCAGTGACGATGAGGATGAAGATGAACCA	29	1	95.24	21	1	0	5	25	21	1	5e-06	MIMAT0001322 Arabidopsis thaliana miR414	TGACGATGAGGATGAAGATGA	MIR414	NA	NA	NA	NA	NA	UCAUCAUUAUCAUCAUCAUCAUAUUCAUCUUCAUCAUCAUCGUCAUCAUCAUCAUCAUCAUCGUAUGAGAAGAUAGAGAAGAGUGAGAGUAUGAGAUUUGAGUUGAGA	...(((...(((..(((.((((((((.(((((.((.(((((.((.((((...............)))))).))).)))).))).))))))))))))).)))..)))..	-20.7
ath-miR4221	22	TCCTCTGTTGAATTCTTGCACTAG	24	1	100	19	0	0	1	19	4	22	2e-07	MIMAT0017942 Arabidopsis thaliana miR4221	TCCTCTGTTGAATTCTTGC	MIR4221	NA	NA	NA	NA	NA	UAGUAUAUCCGUUUCACAGUUUUUCCUCUGUUGAAUUCUUGCACUAGCUUUCAUAUGGGCCAUAUUAAGUUACAUGUGGGUGGGUGCCGUAACAGUGCAGCAACCAUUCUGCUAGCUUGUGCAAGAGUUUAAAAGUGGUGAAACUUU	.................((((((.((.((.((((((((((((((.((((..((......((((((........))))))((((.(((.(((....))).))).))))..))..)))).)))))))))))))).)).)).))))))..	-46.7
ath-miR4245	21	ATTGTCAGTATAAAACTTTGTTCT	24	1	100	21	0	0	1	21	21	1	2e-08	MIMAT0023523 Arabidopsis thaliana miR4245	ATTGTCAGTATAAAACTTTGT	MIR4245	NA	NA	NA	NA	NA	GAAUUGUCAGUAUAAAUCUUUGAUCUGAUACUCUAUUAGUUAGUAUGUGAAUUUCUUUUUAACAAUUUUCUUAUUCAUGCGAGAGCUAUCAAUAAGUAUUAGAACAAAGUUUUAUACUGACAAUUCAAUCUUACCUGAUUUUCAAAA	((((((((((((((((.(((((.(((((((((....(((((.....((((((....................)))))).....)))))......))))))))).))))).))))))))))))))))((((......)))).......	-44.8
ath-miR447c-5p	21	ACCCCTTACAATGTCGAGTAA	21	1	100	20	0	0	2	21	1	20	5e-08	MIMAT0020346 Arabidopsis thaliana miR447c-5p	CCCCTTACAATGTCGAGTAA	MIR447	ath-miR447c-3p	chr4	1523362	1523383	MIMAT0002115	CAUUCUUAAUAUACAAUACUUCUUUUUCAUGCAUUAAGCCCCUUACAAUGUCGAGUAAACAAAGCAUGUGUCCGCUAAUAUUGUCUUCGAGCUUGGUAUUUUUGUAUUCUGAUACGGUAUUUGGGGACGACAUCUUUUGUUGACUCGAUAUAAGAAGGGGGUUUGUGGAAGAAAUUGUAGUAUUAUAUAUCAAGAAUG--	(((((((.(((((.((((((....((((...(((.((.((((((...(((((((((.(((((((.((((((((...((((((((..((.((...(((((....))))))))).))))))))...)))).)))).))))))).)))))))))...)))))).)).)))...))))....)))))).))))).)))))))..	-67.5
ath-miR5012	21	TTTTACTGCTACTTGTGTTCC	21	1	100	21	0	0	1	21	1	21	1e-08	MIMAT0020516 Arabidopsis thaliana miR5012	TTTTACTGCTACTTGTGTTCC	NA	NA	NA	NA	NA	NA	AUAAUGAUUGGUGAGUUUGAUGAAAAUGGACUGUGGAGGAAAACAAAUAGCAGUCAAACACCGAUUAGAACACCACUUACGUACGUCUUCUAAUCGAUAUUUUACUGCUACUUGUGUUCCUCAAGAGUACUUCAAACUCACAUCAUUAU	((((((((..((((((((((.......(((((...((((((.((((.(((((((.(((...(((((((((.((.((....))..)).)))))))))...))).))))))).)))).))))))...))).))))))))))))))))))))	-53.7
ath-miR5014b	21	GTACAGATCTAGGTGTACAA	20	1	100	19	0	0	2	20	21	3	2e-07	MIMAT0023524 Arabidopsis thaliana miR5014b	TACAGATCTAGGTGTACAA	MIR5014	NA	NA	NA	NA	NA	UAGUCACUUUUCACUGUUUGAUUUGUACACCUAGAUCUGUACAACACUUUUAUUGUACAGAUGUAAGUGUACGUUGUGUAUUUUUAUAUACAUUUGUACACUAAAAAUGUUGUACAGAUCUAAGUGUACAAAUCAAACAGU	............((((((((((((((((((.(((((((((((((((.(((((.((((((((((((.((((((.....))))....)).)))))))))))).))))).))))))))))))))).))))))))))))))))))	-69.3
ath-miR5021	20	AAAGGTTGCTGAGAAGAAGAAGAAGAAAA	29	1	100	20	0	0	10	29	1	20	8e-08	MIMAT0020525 Arabidopsis thaliana miR5021	TGAGAAGAAGAAGAAGAAAA	NA	NA	NA	NA	NA	NA	GUAGUGAUGAUGAAUUUGAGAUUUGGGAGAGGGAGAGGAUUGAGAAGAAGAAGAAGAAAAGAGUGAUUUGAGAGUUCAUGGGUCUUGAAAGAUUUUAGUGACUUUCGUUAUCUUCCUUGUUGUUGUUCUUCUUCUCUAAUAAGUUCUUCAAUGGAGUUUUGUCGUCUCUAU	((((.((((((......(((((((....((((((....((((((((((((((.((.(((((...(((.(((((((.(((((((((....))))))..))))))))))..)))...))).)).)).))))))))))).)))...))))))....))))))))))))).))))	-49.2
ath-miR5028	21	ATTGGGTTTATGCTAGAGTT	20	1	100	20	0	0	1	20	2	21	5e-08	MIMAT0020534 Arabidopsis thaliana miR5028	ATTGGGTTTATGCTAGAGTT	NA	NA	NA	NA	NA	NA	CGUCGUUGCCGUAACUCGUUCGCCUGAGGAUAAUGAUCAAUUGGGUUUAUGCUAGAGUUAAAUCGGGUCUUGAAAAGAGAAGGAAGUUGCAUGCGACUCCUUUAUCUCCUCAGCACCCUAUCCAACUCUAACUUCAACCCAAUCGAUCAUUUUUCUACAGAGCUAGAGUUUUAUUGAGAUG	((((........(((((....(((((((((.(((((((.((((((((.....(((((((..((.((((.((((..(((((((((.((((....)))))))))).)))..)))).)))).))..))))))).....)))))))).))))))).)))).))).))..))))).......))))	-64.2
ath-miR5629	22	AACTTCCGTCAACTACCCTAA	21	1	95.24	21	1	0	1	21	21	1	3e-06	MIMAT0022388 Arabidopsis thaliana miR5629	AACTTCCGTCAACTACCCTAA	NA	NA	NA	NA	NA	NA	UUAUUUUUAAUUUGGACGUUUAAUACCUCUAGUAUUUAAUUUGGAAGAAAAAUACCUUAAUUAAUUUUGGUUACCUAUCAAAAAGUUGGUAUAAUCGUACCUCCGAGUUAACUUCCGUCAACUACCCUAACGGAAACAUAUUCGUAUAAUCAAGAAAAGCGAUUGUACUUAUUUACAUAAUUAACAUGAGUUAAGUUUUAACCACAGUUAACAAUUCCGUUAGGGUAGUUAACGGAAGUUAACUCGAAGGUAAGAUUAUACCAACUUUUUAAAAAACGAAAGUUUUAAUAAGUAACCAAAAUUAACUAAGGUGUUUUUCUUCCAAAUUAAAUAGUAGAGGUAUUAAACG	................(((((((((((((((.(((((((((((((((((((((((((((.((((((((((((((.(((.(((((((((((((((((.(((((.(((((((((((((((.((((((((((((((((........((((((((.........))))))))............(((((.((.(((((...)))))))..)))))...)))))))))))))))).))))))))))))))).))))).)))))))))))))))))..(((((....))))).))).)))))))))))))).))))))))))))))))))))))))))).)))))))))))))))	-169.6
ath-miR5630b	21	CCAGCGCCTCCATCAGAACCGCTCTTAGCCACGTCGAT	38	1	100	21	0	0	9	29	21	1	3e-08	MIMAT0022399 Arabidopsis thaliana miR5630b	TCCATCAGAACCGCTCTTAGC	MIR5630	NA	NA	NA	NA	NA	CGUGGCUAAGAGCGGUUCUGAUGGAGGCGCUGGUUUUGCGUGUUCCAAACCACGAAUCGAUCUUAAGCUUCU	...((((((((.((((((((.((((.((((.......))))..))))...)).)))))).)))).))))...	-24.9
ath-miR5632-3p	21	GTTTGGATTTATAGTTGGATA	21	1	100	19	0	0	3	21	1	19	2e-07	MIMAT0022392 Arabidopsis thaliana miR5632-3p	TTGGATTTATAGTTGGATA	NA	ath-miR5632-5p	chr2	8392588	8392608	MIMAT0032127	UUGAUUCUCUUAUCCAACUGUAAAUCCGAAACCCUAAUAUUCCUUGUACCACAUUCCUAAUCAACUAGGCUUGAGCCCGAAAAACAAAAACAAAAAAAACAGUAGGAAUGUGGUUCAAGGAAAAUUAGUGUUUGGAUUUAUAGUUGGAUAAGAGAAUCAA	.((((((((((((((((((((((((((.((((.(((((.(((((((.(((((((((((.........(((....)))............((..........))))))))))))).))))))).))))).)))))))))))))))))))))))))))))).	-76.5
ath-miR5634	21	GCGACTTTGTGAATTTAGGGT	21	1	100	18	0	0	3	20	4	21	8e-07	MIMAT0022394 Arabidopsis thaliana miR5634	GACTTTGTGAATTTAGGG	NA	NA	NA	NA	NA	NA	UGAGGGACUUUGUGAAUUUAGGGAUUUUAUUAUAGCGGUGGCUGGCUGAUGAGCGACUUUGUGAAUUUAGGGUCUGUCUGUCAAUUUGGCGGGCUGUCCAUGGGCCAAGCGUCUUUCGCAGGUUUUUGGGCCCAAGCCUACUAAGUGCCAGGUCCAGCCCAUUAAGAUCCUAUAUCAAAGAUAGGGCACAAUUGUAGUAACCACCCUAAUUUCACAAAGUCUCUCA	((((((((((((((((.((((((...(((((((((..((((((((((.(((.(((((((((......))))))).((((((((...)))))))).)).))).)))).)))(((((.....(((...((((((...((((....)).))..)))))))))....)))))(((((.......))))).)))..)))))))))...)))))).))))))))))))))))	-90.3
ath-miR5637	21	AATATAGAGTTGGGCATTGGAGA	23	1	94.44	18	1	0	1	18	18	1	0.0002	MIMAT0022397 Arabidopsis thaliana miR5637	AATATAGAGTTGGGCATT	NA	NA	NA	NA	NA	NA	AAGACCAUCUCCAAUGCGCAACUCUAUAUUUCCUCUAUUUUACAGUUGACUCUAUAAAAUAUAGUUGAUUUUACUGCAUUGUAUGCCUCUAAAAUAGAGGAAAAAUGUAGAGAUUGCUCUUUUAUUAGCUCAACUAUAUAUUCUCUAAACUCUAAAAUAGAGGAAAAUAUAGAGUUGGGCAUUUGAGAUGCUCUA	.(((.((((((.(((((.((((((((((((((((((((((((.((((......(((...(((((((((.....(((((((.....((((((...))))))...))))))).....(((........)))))))))))))))......)))).))))))))))).))))))))))))).))))).)))))).))).	-76.7
ath-miR5640	21	TGAGAGAAGGAATTAGATTCA	21	1	100	21	0	0	1	21	1	21	1e-08	MIMAT0022401 Arabidopsis thaliana miR5640	TGAGAGAAGGAATTAGATTCA	NA	NA	NA	NA	NA	NA	AAGGUGAGGAACAUGAACACCAGUUACAUUAUAAACUUUCCUGUGUUACAAACUUAUAUAUUUGAUGAGAGAAGGAAUUAGAUUCAUGAAAAUAUUAAUCAUUUUAAGGUUAGUAGUACUUAUUGGCUGUUCUUGCAAAACCAAUGGUAAAGUAUGUGAUGAAACCAUUAGAACUUUUUGAUUCAAGCAUCUGAGUGUUCUAUCAGAGGGUUAGAGCCAAUCUAAGUUAAGAACUAUAUUUGGGGUCUCAUCACAUUACCAUUGGUUUCAAAAGAACAGUGAGAAGUCCUAUUCACCGUAUACAGAUUGGUCUUUUCAGGAAUCUAACUCACUCUCUGAUCAACUAUCUAGCCUUGAAAUACAGGCAUGUUUUUCUGUACCUGGUGUUCAUGUUGGUCU…	..(((((((((((((((((((((.((((....((((...((((((((.(((..(((.(((.(((((.(((((..((.((((((((.((((((.(((((((.......(((.(((((.((((.((.(((((((((...((((((((((((....(((((((((.(((.....(((((((((((...(((((....)))))..)))))))))))....((((....((((...))))....))))))).)))))))))))))))))))))...))))))))).)))))).))))).))).......))))))).)))))).)))))))).))..))))).))))).))).)))..))).))))))))...))))...)))).))))))))))))))..)))…	-158.8
ath-miR5647	21	TCAAGTTTGATGACGATTCCT	21	1	100	20	0	0	1	20	1	20	5e-08	MIMAT0022411 Arabidopsis thaliana miR5647	TCAAGTTTGATGACGATTCC	NA	NA	NA	NA	NA	NA	AUUAAAUCCUCAAGAACCAUACAGCUUGAUAUGAGAGUCUUCAAACCUGAGUCGCCAACAAACUUAACCCCCUUUAAAUAUAUACAAAAGGUAAAGAAACCAAUUUUGAUUUCGGAUGAUAAAAGACAACACAAUGGAGAUUUAAAUCCACCAAAGUCGCACAAAAAUAGAACAAGAUAGGCAUCUUAACUCUCUAACGUUUUUUAGAGUCUUUGGAACCUUAGUUAUGAUGCCUUUCUCGCUCUAUACAUGUUCGAAUUUGGUGAAUUUGACUCUCUAAUGUGUUGUAUUUGAUAAUCCAAAUUCAAAAUCGGUUUCUAUACCUUGUGUCAAUGCUAUGUAUUUAGAGAAGGUCAAGUUUGAUGACGAUUCCAUUUUGGAGACUCUCUAAUUAAGUUG…	.(((((((((((((((....((((((((((..(((((((((((((...((((((.((.(((((((.(((..(((((((((((((((.((((((.(((((((.(((((((.((.((((....(((.((((((((.((((((.((((((.(((((((.(((.(((...(((((...(((.(((((((.(((((((((((......)))))).............))))).))))))).)))...)))))...))).))).))))))).)))))).)))))).)))))))).)))....)))).)).))))))).))))))).)))))).))).......))))))))))))..))).))))))).)).))))))...)))))))))))))..)))))))))…	-175.7
ath-miR5648-3p	21	GCTGACTGAAGAAATTAGCGGCATGGAAGAGAT	33	1	94.74	19	1	0	6	24	3	21	9e-05	MIMAT0022413 Arabidopsis thaliana miR5648-3p	CTGAAGAAATTAGCGGCAT	NA	ath-miR5648-5p	chr1	11499534	11499555	MIMAT0022412	CUUCAUCAUCACUAGACUCAUGUUUUCUAACCUUUCUCAUUCCGUUAUGAAUCAUAGGUUGAAAGAUGGUAUGAUCUGUAGGGUCUCUUGGCAUUAAAACAUUGAUUAAAAGGUGUUUGCCUCUAUUUGCUUCAGAUUGUCUUUUUAAUGUUUGGAAAUAUUUGGCUUGACUCUGUAUGAAAAAAAAGUCAAGUUUCAAUCAAGUGAAUAUAUUGGAAAUUUAUAGCUUCCAAGUUUCUUUUUAAAGAUGGUUUUAAUCGAUAUAUAUUUGGAAGCUAUAUAUUCCUCUAAUUCACUUAAUUGAAACUUAAUUUUUUUUUCCAAAACAAAGUCAAGCCAAAUAUUCCAAACAUUGAAGCAACAAUCUGAAGAAAAUAGCGGCAUACGCCCUUUAGUUAG…	.....(((((((((((((((((((((.((((((((..((((((.....(((..((((.(((((((.(((..(((((((((.((((((((((((((..(((((((((((((.(((((.((((.((((((.(((((((((((..(((((((((((((((.((((((((((((((.(((..(((((((((((.((((((((((.((((((((.((..((((...((((((((((((((......((((((....)))))).........))))))))))))))..))))..)))))))))).)))))))))).)))))))))))....))).)))))))))))))))))))))))))))))..))))))))))).)))))).)))).))))).))))))...…	-244.8
ath-miR5652	21	AGTGTTGAATGTGAATGAATCGGG	24	1	100	20	0	0	5	24	1	20	6e-08	MIMAT0022424 Arabidopsis thaliana miR5652	TTGAATGTGAATGAATCGGG	NA	NA	NA	NA	NA	NA	CAUGAAUUAGAGUGUUGAAUGUGAAUGAAUCGGGCUGAUAUCCCAUUUCCACCAUCUGACCAACAAGAGAUACGGCAUCUGAAAUCCUAUUCCCGUGACAGAAACCAUUGAGCAGAGAGUUAAGCGUGACAAUAUCGGGCUCAUAGCCGAGUUUCAUCAUCUUGGCAAGAACAGCUAAAGCAAGAGAGAGCUGAGAGCGUCGGCAGAAACAGUUGAUGAGAAUACUGUAUGUGUAAAGAUUAUGUGAAAUUCCCAAAUUUUGCAUCUGCUCGCCGAGAGAGAUGACAAGAUCGAACUUGUUCAUCUUAGCAAUGGCACUCAACAGUUUACUGAACUCAACAAUCGAAGGGAAAGGACGAGACUUGACCAUGUCACCGAACAGAUUAACCGCAUCAUCUA…	.((((.(((.((....((((((..((((((.(((((((................(((........)))(((.(((.(((((...((((.(((((.((((((((((..(((((......((((((.(((((((..(((((((...))))(((((((((.(((((.(((...((((((..(((........))).))..(((((((.......)))))))......))))...))).)))))...)))))))))....(((((((((((.(((.....)))))))).)))))))))..))).)))))))))).......)))))..)))).)))..........)))..)))))))))...(((........)))......)))))...))).))).....…	-106.5
ath-miR5655	21	TAAGAAGTAGACACATAAGAAG	22	1	100	18	0	0	5	22	1	18	8e-07	MIMAT0022427 Arabidopsis thaliana miR5655	AAGTAGACACATAAGAAG	NA	NA	NA	NA	NA	NA	ACAUCAAGUAAGGGUUGGUGGUGGUGGAGGAGGAGGAGAACAUACGAAGGGUACUGUGGCGGCAUCUCUGGGGAAGAGUAAGAAGUAGACACAUAAGAAGGAGAAAAACGAAAGAGGUUAUACAAAAAGAACUAGAGAGAGGAUAGAUUUAAUUAAUUACCAGAGAAAGUUUGCGGAGAGAGGUCUUGGAAGAGAGGCGGAGAAGCAGAGAUGACAUAGCUAAUAGCUUCGCUUGGUUGCUCUGUGUGUUUCUUCUCUAAAGGGUUUUCGAGUUAGUCAAGAUCUAAUUAAGACCAAAGUGCUUGCCACAAGAAAAAGGAGAAGUAGGGUUCUCAAUUAUUACUAGAGAGAUGUCUCUUUCUCUUUAUUUUUUCCACGUUUCUCUCGUUUUUCUCCUUC…	(((((((((((((((((((((((((((((((((((((((((((((((((((((((((((((((((((((((((((((((((((((((((((((((((((((((((((((((..((((........((((((.((((((((...(((((((..((........))..)))))))..((((((.(((((((((((((.(((.(((.((((((.(((...((((...))))))))))...)))))).))).))))))))......((((((..((((((.......))))))))))))......((((...))))......(((((......))))).............))))).)))))))))))))))))))).......)))))))))))))))))))…	-294.5
ath-miR5658	21	GTGGCGGATGATGATGATGATGTTGAAGATGACT	34	1	95	20	1	0	8	27	1	20	2e-05	MIMAT0022431 Arabidopsis thaliana miR5658	ATGATGATGATGATGTTGAA	NA	NA	NA	NA	NA	NA	AGAUGAUGAUGAUGAUGAUGAAACAGAAUCAGUAAGAAGCUUCUUCUUCUUAGGAGGAGGAGGAAGAUUGGUUUCAUCAUCAUCACCAGUUGAA	......((.(((((((((((((((..((((.........((((((((((....))))))))))..)))).))))))))))))))).))......	-36
ath-miR5661	21	TTTCAGACTACATGATGTACC	21	1	100	18	0	0	4	21	21	4	8e-07	MIMAT0022438 Arabidopsis thaliana miR5661	CAGACTACATGATGTACC	NA	NA	NA	NA	NA	NA	UAAGAGGUACAUCAUGUAGUCUGAAAUGGUUUUGCUGUACUCUUUGCUUCUGACAUUUCUUGCUGCAUUGUCUACUUCUGU	..(((((((.((.(((((((..((((((.....((..........))......))))))..))))))).)).)))))))..	-23.8
ath-miR5662	20	CATCTCCAATGGTCACCTCTATA	23	1	100	20	0	0	1	20	20	1	6e-08	MIMAT0022439 Arabidopsis thaliana miR5662	CATCTCCAATGGTCACCTCT	NA	NA	NA	NA	NA	NA	CAUUUUUAAUAGUGAUCUUUAUAUUUUCCUCUAUUUAUAGAGGUGACUCUAUUUUAAAGGCAUUAUGUUCAAAUGGUCACCUCUAAAAUAGAGUUUUCUCUAUAAUAGAGGAAGAAAUAGAAAUAUUUACUUUUUGUCUCUAUAAAUAGAGAUCUCUACAAUUCAUCUCUAAUUUUUCUUCUAUUUUUGAGGAAACUCUAUUUUAGAGGUGACCAUUGGAGCACAAUGCUUCUAAAAUAGAGGCACCUCUAAAAUAGAGAAAAUUAUAGAGGUGACCAUUGGAGAUG	((((((((((.((.(((((((((.(((.((((((((.((((((((.((((((((((.(((((((.(((((.(((((((((((((((((((((((((((((...(((((((((((((.((((..............(((((((....)))))))..............)))).)))))))))))))...))))))))))))))))))))))))))))).))))).))))))).)))))))))).)))))))))))))))).))).))))))))).)).))))))))))	-141
ath-miR8121	24	ATAATGGTTTAGTGGTTTGAGTT	23	1	100	19	0	0	1	19	6	24	2e-07	MIMAT0032262 Arabidopsis thaliana miR8121	ATAATGGTTTAGTGGTTTG	NA	NA	NA	NA	NA	NA	AUAAAUCCUUAAAGUAUAAUGGUUUAGUGGUUUGAGUUGUCCUACUAAUUGUUCAAGGUAACGAGUUCGAUCAACAGACCUUAAAAAUUAGUUAAAUGUAAGUAAAUCAAACUAUUACAUCAUUAUAGUUUUUAGGUAAAU--	......(((.(((.(((((((((.(((((((((((........(((((((....(((((...((......)).....)))))...)))))))..............))))))))))).))))))))).)))..))).......	-31.8
ath-miR8168	21	AGGTGTTGAGTGTGCTAGTGCACC	24	1	95.24	21	1	0	1	21	1	21	4e-06	MIMAT0032766 Arabidopsis thaliana miR8168	AGGTGTTGAGTGTGCTAGTGC	NA	NA	NA	NA	NA	NA	CGGUUUAUGUUGUAUACCAUACUUCCUUAUUACCUUGUUCAGGCCCGAUUCUUGGGAGGUGCUGAGUGUGCUAGUGCACCG	((((.(((...((((((((((((((((.(((.(((.....)))...)))....)))))))).)).))))))..))).))))	-21.5
ath-miR8177	22	TATAAATGACACATCATCACACAA	24	1	100	22	0	0	1	22	22	1	4e-09	MIMAT0032776 Arabidopsis thaliana miR8177	TATAAATGACACATCATCACAC	NA	NA	NA	NA	NA	NA	GUGUGAUGAUGUGUCAUUUAUACGGAGAGAGUUAACCAACUUUCAUAUAUAUGAUUUGGCUUAGUUCCCAAAUUAUAAUGAAUUACAUAGUUCAUAU	((((((...(((((.((((((.....(((((((....))))))).....((((((((((........)))))))))))))))).)))))..))))))	-23.5
ath-miR8183	21	CACAATTCCGTCAACTAAAAC	21	1	100	19	0	0	1	19	19	1	2e-07	MIMAT0032782 Arabidopsis thaliana miR8183	CACAATTCCGTCAACTAAA	NA	NA	NA	NA	NA	NA	AGAAGUUAGGGUUUUAGUUGACGGAAUUGUGGCGGGAUCUACAAUUCUUCUUCUUCUUCUUCUGAAAAGAAACCCAAAGAUCCCUCCAUAAUUCCCUCCACUAAAACCCUAACUUCU	((((((((((((((((((.((.((((((((((.(((((((.......(((((.(((.......))))))))......))))))).)))))))))).)).))))))))))))))))))	-59.6
ath-miR830-5p	22	TCTTCTCCAAATAGTTTAGGTT	22	1	100	22	0	0	1	22	1	22	3e-09	MIMAT0004247 Arabidopsis thaliana miR830-5p	TCTTCTCCAAATAGTTTAGGTT	NA	ath-miR830-3p	chr1	4820406	4820426	MIMAT0004248	CAGAGUCUCGCUAGUGUCUUUACUAAACACAAAAUCUGUAAACGCCUCGAUCUCCUCUUCUCCAAAUAGUUUAGGUUAGCUGACAUAUAAUAAUUCAAUAGACCCCAGUUUCUCCAGAUAACCUAACUAUUUUGAGAAGAAGUGAACGAAGAGCGAUUACAAGUUAGGAGAGUGCUUGAAUUUUGAAGAACAUCG	((((((.(((..((((.(((..((((..........(((((.(((((((.((...(((((((.((((((((.((((((.(((............((....))............))).)))))))))))))).)))))))...)).)).)).))).)))))..))))..))))))))))))))))..........	-46.2
ath-miR833a-3p	22	CTTGTTTGTTGACATCGGTCT	21	1	100	21	0	0	1	21	22	2	1e-08	MIMAT0004253 Arabidopsis thaliana miR833a-3p	CTTGTTTGTTGACATCGGTCT	MIR833	ath-miR833a-5p	chr1	29525204	29525225	MIMAT0004252	GGACGUAGAUGGUACUCUUACAGAUGGUGAUCGUGAAAACAAACGGAGGAGUUUGUUUGUUGUACUCGGUCUAGUUCAAACCAAAACAUCUUUGCAAAUAUGUAUGGUUUGAGCUAGACCGAUGUCAACAAACAAGCUGCUUCGUUUGUAUUCACCAUCAACAUCUUUAAGAAACGCUGCACCACUC	((..((((.((....(((((.(((((.((((.(((((.((((((((((.(((((((((((((.((((((((((((((((((((..((((.((....)).)))).)))))))))))))))))).))))))))))))))).)))))))))).))))).)))).))))).)))))..)))))).))....	-93
ath-miR833a-5p	22	TGAACTAGACCGAGTACAACAAAC	24	1	100	21	0	0	4	24	22	2	2e-08	MIMAT0004252 Arabidopsis thaliana miR833a-5p	ACTAGACCGAGTACAACAAAC	MIR833	ath-miR833a-3p	chr1	29525265	29525286	MIMAT0004253	GGACGUAGAUGGUACUCUUACAGAUGGUGAUCGUGAAAACAAACGGAGGAGUUUGUUUGUUGUACUCGGUCUAGUUCAAACCAAAACAUCUUUGCAAAUAUGUAUGGUUUGAGCUAGACCGAUGUCAACAAACAAGCUGCUUCGUUUGUAUUCACCAUCAACAUCUUUAAGAAACGCUGCACCACUC	((..((((.((....(((((.(((((.((((.(((((.((((((((((.(((((((((((((.((((((((((((((((((((..((((.((....)).)))).)))))))))))))))))).))))))))))))))).)))))))))).))))).)))).))))).)))))..)))))).))....	-93
ath-miR833b	21	TGTTTGTTGACATCGGTCTA	20	1	100	20	0	0	1	20	1	20	5e-08	MIMAT0022419 Arabidopsis thaliana miR833b	TGTTTGTTGACATCGGTCTA	NA	NA	NA	NA	NA	NA	CUUGUUUGUUGACAUCGGUCUAGCUCAAACCAUACAUAUUUGCAAAGAUGUUUUGGUUUGAACUAGACCGAGUACAACAAACAAA	.((((((((((((.(((((((((.((((((((...((((((....))))))..)))))))).))))))))))).)))))))))).	-42.4
ath-miR835-5p	21	TTCTTGCATATGTTCTTTATC	21	1	100	21	0	0	1	21	1	21	1e-08	MIMAT0004255 Arabidopsis thaliana miR835-5p	TTCTTGCATATGTTCTTTATC	MIR835	ath-miR835-3p	chr1	28544471	28544491	MIMAT0004256	UGCUCGAUUCUUCAGAUAGAAAUUCUGGUCAUCUUUGUGUUUAGGCUUUUUCUUGCAUAUGUUCUUUAUCUCUAUUGAUUGAUAUUGUUCAAUGAGCAACAUACUUUUCUCUUCUACCUGGAUUUGUUUGAUGGUUUUAAGAACUCUGUUCUUUUUGACGUUUUACCCAACAAUAUAACUUCUGUUGUAGUCAUCUUCUGCUGCAACCCAUCCACAAAGCUUAUCAUGCAAGAUUAAACCCUUUCUCGAUGGGUUGCAAGAGAACAUCACUAAAAUAGAAGUAACAUUGUUGGGGAAAAACGUCACAAAUCCAGGUAUUAGAGAAUAGGAUGCUGAUCGUUGAAAAUAACUAUCUAUAAAGAUGGAGAAGAUACGCAAGAAAGAGUUGUAAACACAAAGC	...........(((((.......)))))....(((((((((((.((((((((((((.(((.((((((((((.(((.(((...((((.((((((((.((.((..((.((((((..(((((((((((((...........((((((...))))))...((((((((.(((((((((...(((((((((.((((.((.((((..(((((((((((...((((...(((......)))......))))...)))))))))))..)))).)).)))).)))))))))...)))))))))..)))))))))))))))))))))..)))))).))..)).)).))))))))))))...))).))).)))))))))).))).))))))))))))..))))))))))).	-156.6
ath-miR837-3p	21	AAACGAACAAAAAACTGATGG	21	1	100	21	0	0	1	21	1	21	1e-08	MIMAT0004259 Arabidopsis thaliana miR837-3p	AAACGAACAAAAAACTGATGG	MIR837	ath-miR837-5p	chr1	6520995	6521015	MIMAT0004258	UUUUUGAUAAAUACUUUUGUUUGCUUACAAGUAUAAAGUCAUCAUGUUUUUUUCAUCAGUUUCUUGUUCGUUUCAAAAUUAUGAUUUUUGUUUACUUACACUCAUAAUCUUGAAACGAACAAAAAACUGAUGGAAAAACAUGAGGACUUUAUACUUGUAAAUAAAUAAAAAUAUUUAUUAGAAA	.((((((((((((.(((((((((.((((((((((((((((.(((((((((((.(((((((((.(((((((((((((.(((((((....(((......))).))))))).))))))))))))).)))))))))))))))))))).)))))))))))))))).))))))))).)))))))))))).	-85.3
ath-miR837-5p	21	ATCAGTTTCTTCTTCGTTTCA	21	1	95.24	21	1	0	1	21	1	21	3e-06	MIMAT0004258 Arabidopsis thaliana miR837-5p	ATCAGTTTCTTCTTCGTTTCA	MIR837	ath-miR837-3p	chr1	6521053	6521073	MIMAT0004259	UUUUUGAUAAAUACUUUUGUUUGCUUACAAGUAUAAAGUCAUCAUGUUUUUUUCAUCAGUUUCUUGUUCGUUUCAAAAUUAUGAUUUUUGUUUACUUACACUCAUAAUCUUGAAACGAACAAAAAACUGAUGGAAAAACAUGAGGACUUUAUACUUGUAAAUAAAUAAAAAUAUUUAUUAGAAA	.((((((((((((.(((((((((.((((((((((((((((.(((((((((((.(((((((((.(((((((((((((.(((((((....(((......))).))))))).))))))))))))).)))))))))))))))))))).)))))))))))))))).))))))))).)))))))))))).	-85.3
ath-miR845a	21	CGGCTCTGATACCAATTGA	19	1	100	19	0	0	1	19	1	19	2e-07	MIMAT0004268 Arabidopsis thaliana miR845a	CGGCTCTGATACCAATTGA	MIR845_1	NA	NA	NA	NA	NA	AGAUAAGGGAUUGCACGAUUUCUCAAUAGUUCCGUCGCUGCGUUUCCAUCACGUCGAUUGCUGUCAGAGCCACGCCUAUGAAGAAUUUGUGCGGCUCUGAUACCAAUUGAUGCUAUGGAAACAUCGAUAUUGCCUGAUUCCGUGUUUCCUUUUACCUUGUUGU	....((((((..(((((.....(((...((...((((....((((((((..(((((((((.((((((((((.(((..((.....))..))).)))))))))).)))))))))..))))))))..))))...)).)))...))))).))))))...........	-57.8
ath-miR854b	21	GCTCCTCCTCCTCCCTATCCTCGTCTCGACT	31	1	100	18	0	0	5	22	21	4	1e-06	MIMAT0004281 Arabidopsis thaliana miR854b	CTCCTCCTCCCTATCCTC	MIR854	NA	NA	NA	NA	NA	CGGAUGAGGAUAGGGAGGAGGAGUAUGAUACGAGCAUGUAUCAUUUCAGUGAGCACGUACCUCCAGCGCGGGAGAGCAAGAGCUUGAGUGAAGCUCACAGAAACAACAGUAAGUUGCAGAGGUGGUGCAAGAAACAAGAUAGGUUACUUAUCAAGUGCUUCAAGGCCAUCACGUUUCUGACGGACAAGAUAAGUUGCUUCUCUUCUACCACAGCUAUUCCG	((((..((.....((((((((((((((((((......)))))))........((((.((((((....((......))..((((((.....)))))).......((((.....))))..)))))))))).((((((..(((.((((((((...))))).......))))))..))))))(((...........)))))))))))))).......))..))))	-62.8
ath-miR860	21	TTAATAGATTGGACTATGTAT	21	1	100	19	0	0	3	21	3	21	2e-07	MIMAT0004304 Arabidopsis thaliana miR860	AATAGATTGGACTATGTAT	MIR860	NA	NA	NA	NA	NA	AUGUCUUGGUUAAAUUCAAUAUAUAUAGUCCAAUCUAUUGAAGUACUAGUACACCAGCUCUAAUAAGCUGAUGUGGGUAAGUAGUUCAAUAGAUUGGACUAUGUAUAUUAAAUUUGACUAAGAGAU	((.(((((((((((((.(((((((((((((((((((((((((.((((..((((.(((((......))))).))))....)))).))))))))))))))))))))))))).))))))))))))).))	-65.3
ath-miR864-5p	21	TCAGGTATGATTGACTTCAAATT	23	1	100	21	0	0	1	21	1	21	1e-08	MIMAT0004311 Arabidopsis thaliana miR864-5p	TCAGGTATGATTGACTTCAAA	NA	ath-miR864-3p	chr1	6740569	6740590	MIMAT0004312	GCUUCAGGUAUGAUUGACUUCAAAAAAUACCUUGAAACUAUAAACCUCAGUUUCUUUGAAUUUGAUUUUUAAAGUCAAUAAUACCUUGAAGC	(((((((((((.((((((((.(((((.......((((((.........))))))...........))))).)))))))).))))).))))))	-25.4
ath-miR865-5p	21	ATGAATTTGGATCTAATTGAG	21	1	100	21	0	0	1	21	1	21	1e-08	MIMAT0004313 Arabidopsis thaliana miR865-5p	ATGAATTTGGATCTAATTGAG	NA	ath-miR865-3p	chr5	5170097	5170117	MIMAT0004314	GAUCUGGGAUGAAUUUGGAUCUAAUUGAGCAAAAAAUUGUGUUUUUUCAAUCUAUUGAAUUUCACAUCCUUAAACCCUUGCAUAUUCAAUCUAUUGAAUUUCGCAUAUUUUUCCUCAAAUUUAUCCAAAAUCAUCCCAAAUC	(((.((((((((.(((((((....(((((.(((((..((((....((((((..(((((((....((............))...)))))))..))))))...))))..))))).)))))....))))))).)))))))).)))	-42.3
ath-miR866-3p	20	ACAAAATCCGTCTTTGAAGT	20	1	100	19	0	0	1	19	1	19	2e-07	MIMAT0004316 Arabidopsis thaliana miR866-3p	ACAAAATCCGTCTTTGAAG	NA	ath-miR866-5p	chr5	16157911	16157931	MIMAT0004315	UCAUCUAUUCUUACUUUUCAAGGAACGGAUUUUGUUAACUAAAUGAUUCACACCCUUGAAGAAACACGAUCUCGUGUGAAUCAUUUCGUUAACAAAAUCCGUCUUUGAAGAGUAAGUAUAUUGUGA	((((.(((.(((((((((((((((.((((((((((((((.(((((((((((((..(((........)))....))))))))))))).))))))))))))))))))))))))))))).)))..))))	-58.3
ath-miR868-5p	21	TCATGTCGTAATAGTAGTCAC	21	1	100	21	0	0	1	21	1	21	1e-08	MIMAT0020355 Arabidopsis thaliana miR868-5p	TCATGTCGTAATAGTAGTCAC	MIR868	ath-miR868-3p	chr3	6488399	6488419	MIMAT0004319	GAAUAAGCAUUGUCGGCACUUGAGAAUGUAAAGUGAUGAUCAGCUAUCGUAUUUCAUGUCGUAAUAGUAGUCACGUUAGGGUGAUAUAACGAGGCGAGAGUUAUAUCAUCAUAGUGCGAUUUCUAUUAUGACAUAAAAUACGUUUUGGAUUUUAAAACACUUGACCUUCUUAAGUGCUGAUAAUGCUUCUUUC	(((.((((((((((((((((((((((.((.(((((..((((......(((((((.((((((((((((.((((.(((((.(((((((((((.........))))))))))).))))).)))).)))))))))))).))))))).....))))......))))).)).))))))))))))))))))))))..)))	-81.9
ath-miR870-3p	21	TAATTTGGTGTTTCTTCGATC	21	1	100	21	0	0	1	21	1	21	1e-08	MIMAT0004322 Arabidopsis thaliana miR870-3p	TAATTTGGTGTTTCTTCGATC	NA	ath-miR870-5p	chr5	21395604	21395624	MIMAT0032025	GAUCGAAGAACAUCAAAUUAGAAUGUGAUGCAAAACUUAGACUCCUAACAUUUGCAACACAAUCUAAUUUGGUGUUUCUUCGAUC--	((((((((((((((((((((((.((((.((((((..((((....))))..)))))).)))).)))))))))))).))))))))))..	-43.2
ath-miR164c-5p	21	TGGAGAAGCAGGGCACGTGCTTT	23	82	100	20	0	0	1	20	1	20	6e-08	MIMAT0001017 Arabidopsis thaliana miR164c-5p	TGGAGAAGCAGGGCACGTGC	MIR164	ath-miR164c-3p	chr5	9852747	9852767	MIMAT0031916	UAACACUUGAUGGAGAAGCAGGGCACGUGCGAACACAAAUGAAAUCGAUCGGUACUUGUUGAUCAUAUUUUCGCACGUGUUCUACUACUCCAACACGUGUCU	..((((.((.(((((.((.((((((((((((((.....((((..(((((........)))))))))...)))))))))))))).)).))))).)).))))..	-40.6
ath-miR405a	24	GTTAAATGAGTTGGGTCTAACCC	23	6	100	18	0	0	6	23	1	18	9e-07	MIMAT0001006 Arabidopsis thaliana miR405a	ATGAGTTGGGTCTAACCC	MIR405	NA	NA	NA	NA	NA	UCAAAAUGGGUAACCCAACCCAACCCAACUCAUAAUCAAAUGAGUUUAUGAUUAAAUGAGUUAUGGGUUGACCCAACUCAUUUUGUUAAAUGAGUUGGGUCUAACCCAUAACUCAUUUCAUUUGAUGGGUUGAGUUGUUAAAUGGGUUAACCAUUUA	...((((((.(((((((...((((.(((((((...((((((((...........(((((((((((((((((((((((((((((....)))))))))))))).)))))))))))))))))))))))))))))).)))).....))))))).)))))).	-79.4
ath-miR5638b	21	ACAGTGGTCATCTGGTGGGCT	21	5	100	21	0	0	1	21	1	21	1e-08	MIMAT0022407 Arabidopsis thaliana miR5638b	ACAGTGGTCATCTGGTGGGCT	MIR5638	NA	NA	NA	NA	NA	AACAAUGUUGUGGUCUUUCGAUGAGAGAAUGUGCUUGGGGACAAUUGGAGCAGUUUGACUCCCUUACGGUUAGUAUGACGGUUUGAAAGUGAAAGAACUUUGGUAUGUUUCUAGAAAGUAAAUAAAUGAAUCCAAGUUUCGAGCACACUGUCUUUACACUAGUGUGGCAGCCCACCAAAUAACCAUUGUGAUUGUUCAUAAAGUGUUACCUUCAUAUUUUGCAAAACCUCUUAACCAAUCACGAGUGCAAAGUAGAGUUUGAACAUUUCAUUUAACAAUCACAGUGGUCAUCUGGUGGGCUGUAGAAUUUAUCACUAUGCCCACCAAAGUAAAGAUGGUGUGCUCAAAACUUGGAUUCGAUUACUUUUUCGUCAAAACAUACCAAAGCUCUCUCACUUU…	...................(((((((((.((((.(((((.((((((((.((((.((((.((((((((.((((...(((.(((((((((((((.(((.(((((((((((((..(((((((((.....(((((((((((((.(((((((((((((((((....(((.((((((((((((.((.(((((((((((((((....(((((((...(((.(((((((((....(((............)))))))))))))))....))))))).....))))))))))))))).)).)))))))))((((.........))))))))))....))))))))))))))))).))))))))))))).))))))))).....))))))))))))).))).)))).))…	-206.1
ath-miR869.1	21	TTGGTTCAATTCTGGTGTTGAGAT	24	5	100	20	0	0	1	20	2	21	6e-08	MIMAT0004320 Arabidopsis thaliana miR869.1	TTGGTTCAATTCTGGTGTTG	MIR869	ath-miR869.2	chr5	15891614	15891634	MIMAT0004321	NA	NA	NA
ath-miR406	21	TCTGGATTACAATAGCATTCTATT	24	3	100	21	0	0	2	22	21	1	2e-08	MIMAT0001009 Arabidopsis thaliana miR406	CTGGATTACAATAGCATTCTA	NA	NA	NA	NA	NA	NA	UAAAGUCUUAAUUUUUAGUUAUCACGAUUUAGCACAUAUCAAUCUAUAGAUUUGAUUUUUCUUUUAUUAGUUCUUAAAUUUUGAUUUGAGACAGUAACUAUUCAAAUAGAAUGCUAUUGUAAUCCAGAAUCCGAAAGAAACGAAUCAAAAAAAAAAAAAACGAGUCUUCAUAGUAAAAAUCGAUUAACUAAAAAGGAUGG	....((((...((((((((((...((((((.............(((((((((((.(((((.((((.((.((((.....(((((((((((.((((((..(((((.....))))).))))))..))..)))).))))).....)))).)).)))).))))).)))))))..))))...))))))..))))))))))))))..	-32.4
ath-miR5657	21	CCACCAAATCTAACCTTGTCCAGT	24	3	100	21	0	0	2	22	21	1	2e-08	MIMAT0022430 Arabidopsis thaliana miR5657	CACCAAATCTAACCTTGTCCA	NA	NA	NA	NA	NA	NA	CCAAAUACGAGUCGAACUCUUGUCCUGAAGUGUAGAGGCCUAAACCAGUACACAACCAACUGGACAAGGUUAGAUUUGGUGGAAA	(((....((((((.(((.(((((((((..(((((..((......))..)))))...))...)))))))))).)))))).)))...	-25.9
ath-miR853	22	TCCCCTCTTTAGCTTGGAGAAG	22	3	100	22	0	0	1	22	1	22	3e-09	MIMAT0004276 Arabidopsis thaliana miR853	TCCCCTCTTTAGCTTGGAGAAG	MIR853	NA	NA	NA	NA	NA	GAGAGGAACAAUUAGGGUUGUUUCAAACAGGGUAAAGUGUUCCUGCUGCUCCCCUCUUUAGCUUGGAGAAGCCAGUAAAUAUCUUUCUCUUCAAGGAACUUGUGGGCCUCAAGAAAACCUGCUAUAAUUCUAGUUUUUCAACAUUCCUCCUUCUGAUAUCAGCAACAACUCCUUACCCUUAAGAAUGGAGAAUGGAACUUCCUCAAAGAUAUUUACUUGGCCUCUGCAACCGGAAAGGGGAGCAGCAUGAAACUCUUUUAACCCUUACCCUGUAUUUGUCAAAAACAGAU	....((((((((....))))))))..((((((((((((.(((.((((((((((((.(((...(((.(((.((((((((((((((((.(((.((((...)))).)))......(((((...((((......)))))))))..(((((.(((((((...........................)))).))))))))..........)))))))))))).)))).))).)))...))))))))))))))).))))))..........)))))))))((((((.....))))))	-89.8
ath-miR1886.1	21	TGAGAGAAGTGAGATGAAATC	21	2	100	21	0	0	1	21	1	21	1e-08	MIMAT0007853 Arabidopsis thaliana miR1886.1	TGAGAGAAGTGAGATGAAATC	NA	ath-miR1886.2	chr2	15611882	15611902	MIMAT0012129	NA	NA	NA
ath-miR399f	21	TGCCAAAGGAGATTTGCCCGGT	22	2	100	21	0	0	1	21	1	21	1e-08	MIMAT0000956 Arabidopsis thaliana miR399f	TGCCAAAGGAGATTTGCCCGG	MIR399	NA	NA	NA	NA	NA	AUAUGCAUUACAGGGCAAGAUCACCAUUGGCAGAGAUCUAUUACUUCAUUCUUGCAUCAUAUGCAUAAAUGUUUGUGGUGAGCUCUCUGCCAAAGGAGAUUUGCCCGGUAAUUCUCUU--	......(((((.(((((.((((.((.((((((((((.(((((((..((((..(((((...)))))..))))...))))).)).)))))))))).)).))))))))).)))))........	-48
ath-miR415	21	ATGTTCTGTTTTTCCTCTGTTTGA	24	2	90.48	21	2	0	1	21	21	1	0.001	MIMAT0001323 Arabidopsis thaliana miR415	ATGTTCTGTTTTTCCTCTGTT	NA	NA	NA	NA	NA	NA	AGAACAGAGCAGAAACAGAACAUAUAUUCUCUGUCUUUUUUUGUGGCAAAAGUAAAUGGCGAGAAGACAACUCUUUUACCAUCGAAUGUUCUUGGUUUUAGCUCUUCUCU	(((..(((((.((((((((((((........((((.........)))).......((((..((((((....)))))).))))...)))))))..))))).)))))..)))	-24.9
ath-miR5014a-5p	21	AAATGTTGTACAGATCTAAGTGTA	24	2	90.48	21	2	0	3	23	21	1	0.001	MIMAT0021047 Arabidopsis thaliana miR5014a-5p	ATGTTGTACAGATCTAAGTGT	MIR5014	ath-miR5014a-3p	chr1	24554011	24554031	MIMAT0020518	AUUUUUUACUAUUUGAUUCGUACACUUAGUUUUGUACAACAUUUUUAGUGUACAAAUAAAUAAAUGUACACAGCGUACACUUACAUCUGUACACUAAAAGUGUUGUACAAAUUUAAGUGUACGAAUCAAACUAUGAAAAGU	((((((((...((((((((((((((((((.((((((((((((((((((((((((.((...(((.(((((.....))))).))).)).)))))))))))))))))))))))).))))))))))))))))))...))))))))	-66.4
ath-miR5641	21	ACAATTCTATCCTCTTCTTCCTCT	24	2	94.74	19	1	0	3	21	20	2	6e-05	MIMAT0022402 Arabidopsis thaliana miR5641	AATTCTATCCTCTTCTTCC	NA	NA	NA	NA	NA	NA	ACGAAACAAUAAAAUCCCCAAUUCAAUUUUGAAAUCCCUAAUUCUAUCAUCUUCUUCACUCUUCUUCCAUAGCUAAUUGAAAUCCCAAAUUCUUCUAUCUUCCAUAUCUUCUUCUAUCAUUUUCUUUAAGUUUGAUUUCGAAAUCUCUAAUUUUAUCAUCUUCUUCCAUUGUUUGAUUUCGAAAUCCUAAUUCUUCCAUCUUCAUCCAUCUUUCUAGCUCCGUCGAUUACCAAGUAUCUCCUCCAUGUGAAUAUACUUAUACCAAAAGUGGUCCACGUGAGGAAGAAUCUUCACAGCUCAAUCCCAAACGUUCCUCGCAUGGUUGACGUCUUUGUUCCAUAGCUUCAUUAAGCAACCAUGGAUGAUAAAAGAUGAUAUGAAAGCUAUGGAAGUUUGAUU…	..((((((.((((((((((((((((((((((((((((((((((((((((((((((((..(((((...((........)).((((((.(((((.(((((((((...(((..(((((((..(((((....((((.((((((((((((.............................))))))))))))..))))....((((((((((((((((...((((..((.((..((.(((.((.((..((((((((..........((((....))))....(((((((....)))))))....................))))))))..)).))))).)))).)))))).....))).....))))))))....)))))....)))))..)))))))...))).…	-170.6
ath-miR779.1	21	TACTCTTGATGATTCTGCTATGTTGCTGCTCATT	34	2	100	21	0	0	13	33	1	21	2e-08	MIMAT0003938 Arabidopsis thaliana miR779.1	TTCTGCTATGTTGCTGCTCAT	NA	ath-miR779.2	chr2	9560866	9560886	MIMAT0004329	NA	NA	NA
ath-miR830-3p	21	TAACTATTTTGAGAAGAAGTG	21	2	100	21	0	0	1	21	1	21	1e-08	MIMAT0004248 Arabidopsis thaliana miR830-3p	TAACTATTTTGAGAAGAAGTG	NA	ath-miR830-5p	chr1	4820473	4820494	MIMAT0004247	CAGAGUCUCGCUAGUGUCUUUACUAAACACAAAAUCUGUAAACGCCUCGAUCUCCUCUUCUCCAAAUAGUUUAGGUUAGCUGACAUAUAAUAAUUCAAUAGACCCCAGUUUCUCCAGAUAACCUAACUAUUUUGAGAAGAAGUGAACGAAGAGCGAUUACAAGUUAGGAGAGUGCUUGAAUUUUGAAGAACAUCG	((((((.(((..((((.(((..((((..........(((((.(((((((.((...(((((((.((((((((.((((((.(((............((....))............))).)))))))))))))).)))))))...)).)).)).))).)))))..))))..))))))))))))))))..........	-46.2
ath-miR164c-3p	21	CACGTGTTCTACTACTCCAAC	21	1	100	21	0	0	1	21	1	21	1e-08	MIMAT0031916 Arabidopsis thaliana miR164c-3p	CACGTGTTCTACTACTCCAAC	MIR164	ath-miR164c-5p	chr5	9852684	9852704	MIMAT0001017	UAACACUUGAUGGAGAAGCAGGGCACGUGCGAACACAAAUGAAAUCGAUCGGUACUUGUUGAUCAUAUUUUCGCACGUGUUCUACUACUCCAACACGUGUCU	..((((.((.(((((.((.((((((((((((((.....((((..(((((........)))))))))...)))))))))))))).)).))))).)).))))..	-40.6
ath-miR1888b	21	TTAGGCTAAGATTTGTGAAG	20	1	100	20	0	0	1	20	1	20	5e-08	MIMAT0022436 Arabidopsis thaliana miR1888b	TTAGGCTAAGATTTGTGAAG	MIR1888	NA	NA	NA	NA	NA	UAUUGGUGGUAUCUUACCCAAAUUCUUAGGCUAAGAUUUGUGAAGAAAAGGCUCUUAUAUAAGAGCUUUUACUCUUAUAUUUAAGUUUUUUCUUCCCAAAUCUUAGAUUAAGAUUUGGCUAAGAUACCACUAAUA	((((((((((((((((.((((((.((((..((((((((((.((((((((((((...(((((((((......)))))))))...)))))))))))).))))))))))..)))))))))).))))))))))))))))	-68.8
ath-miR2112-5p	21	CGCAAATGCGGATATCAATGT	21	1	100	21	0	0	1	21	1	21	1e-08	MIMAT0011154 Arabidopsis thaliana miR2112-5p	CGCAAATGCGGATATCAATGT	MIR2112	ath-miR2112-3p	chr1	234017	234037	MIMAT0011155	GUAUGAAAUGAUGCGCAAAUGCGGAUAUCAAUGUAAAUCAGGACAACAAACCAAUAGAGGUGCUCAGCGAAAACAACAAAAUGUGAAAAGGGUUUAUCAGAAACAUUGGGGUCAUGAUAUACCUUUAUAUCCGCAUUUGCGCAUCAUCUCUGAC--	((..((.(((((((((((((((((((((.((.(((.((((.(((..(((.......((...((((.......(((......))).....))))...)).......)))..))).)))).))).)).))))))))))))))))))))).))..))..	-55.1
ath-miR3434-5p	20	ACTTGGCTGATTCTATTATT	20	1	100	20	0	0	1	20	1	20	5e-08	MIMAT0017737 Arabidopsis thaliana miR3434-5p	ACTTGGCTGATTCTATTATT	MIR3434	ath-miR3434-3p	chr5	7583132	7583151	MIMAT0017738	AAAUUCCUUAUAUUGCAGAUAACACCUUAAGGAAGGUUUGUUUUUGUUUUACAGGUUAACUGUGGUGGUAAAUUUUAUCACUUGGCUGAUUCUAUUAUUUUGAGCAAGGCUUCCUAAAGUCAGAUCAUUGGUCUCUCUCUCAAGUAACUUAGGUUUGAAAAAGCAGCUUCUCCAGUCAGCAUCUUACCCUUCUCACUACUCAGCAAAUCCACAAAUAGAAACGAGUCGUUGCUUCGGAAGCCUUGUUCAAAAUCAGAGUAUCAGCCAUGUGAUAAAAUUAACAACCAGAGUUAACAUAUAAAACUAAAACAAUCCUUCCUUAAGUUGUUGUUGCUUAAUUUGGGAAUUU	((((((((......(((.((((((.(((((((((((.(((((((.((((((...(((((((.((((.((.(((((((((((.((((((((.((...((((((((((((((((((.....(((((((...(((..((......))..)))..)))))))..(((((((..(((...((........................................))...)))..))))))).))))))))))))))))))...)).)))))))).))))))))))).)).)))).)))))))...)))))).))))))).))))))))))).))))))))).......))))))))	-135.19
ath-miR3440b-5p	21	TTTTCTTGGCCCATCCACTTC	21	1	100	21	0	0	1	21	1	21	1e-08	MIMAT0017945 Arabidopsis thaliana miR3440b-5p	TTTTCTTGGCCCATCCACTTC	MIR3440	ath-miR3440b-3p	chr3	6217559	6217579	MIMAT0017946	UCUGGUAUUUUGCUCAAGUAUGGUUUUCUUGGCCCAUCCACUUCUAAUGUGUUUUGUAACUAAUGCAAAAUGUGCAUUAGAAGUGGAUUGGUCAAGGGAAGCGUACUUGUGCAAAAUGCGGCAGU	.((((((((((((.((((((((.(((((((((((.(((((((((((((((((((((((.....))))))))..))))))))))))))).))))))))))).)))))))).)))))))))..))).	-70.2
ath-miR407	21	AACCAAAAGTATATGATTTAAATG	24	1	100	21	0	0	2	22	21	1	2e-08	MIMAT0001010 Arabidopsis thaliana miR407	ACCAAAAGTATATGATTTAAA	NA	NA	NA	NA	NA	NA	UGGGAAAAAUGUUAAAAAAAUCGCCAACUUUUAAAAAUGGGACAAAAAAAUCGCCAACUCCUGAAAUGUCAUUUAAAUCAUAUACUUUUGGUUGACUUUUCCAGAAAGAUAAUAAAGCAAAGAUUCGUAAUCAACAAAACUUUGCUCUGUUAUCUUUCUAAAGAACUCAAUCAAAAGUAUGUGAUUAAAACGACAUUUCAGGAGUUGGUGAUUUUUCAUCCCAUUUUUCAAAGUUGGCAAUUUUUUUGACAUUUUUUCCAAUG	(((((((((((((((((((((.(((((((((.((((((((((...(((((((((((((((((((((((((.(((.((((((((((((((((((((.((((..((((((((((((.(((((((.((.((.....)).)).))))))).))))))))))))..)))).)))))))))))))))))))).))).)))))))))))))))))))))))))..)))))))))).))))))))).)))))))))))))))))))))...	-141.9
ath-miR419	21	ATGAATGCTGAGGATGTTGTTATTACGAGCAA	32	1	100	19	0	0	1	19	3	21	4e-07	MIMAT0001327 Arabidopsis thaliana miR419	ATGAATGCTGAGGATGTTG	NA	NA	NA	NA	NA	NA	AAAUUAUGAAUGCUGAGGAUGUUGUUAUUACGAGCAAUGAGAUGUCUUUUUUUAAAAAAAAAAAUUUGGUUGCUUGCUUGCAAGAGGACAUCUUAGCAUCAAAUUU	(((((.(((.(((((((.(((((.((....((((((((.((((...(((((....)))))...)))).)))))))).......)).))))))))))))))))))))	-28.5
ath-miR4243	21	GTCAAAATCGTAGATTTCGTACC	23	1	94.44	18	1	0	5	22	4	21	0.0002	MIMAT0017949 Arabidopsis thaliana miR4243	AAATCGTAGATTTCGTAC	MIR4243	NA	NA	NA	NA	NA	AAAGAACCGUGAAUUACAGUUGAAAUUGUAGAUUUCGUACAUGACAAUAAUUUGCUCGAGCAUCACUUUCAUGAUUUUGUGGUCUGUGUUGCCGUAUUUGAGAGCAUACAUUUCAUGUUCGAAAUCUACGAUUUUAACUCUAAUUUUUGGAUGGUUCUUUAUUUCAAUUACAGAGGGAU--	((((((((((((((((.((((((((((((((((((((.((((((.(((....(((((..(((.(((..((((......))))...))).))).........)))))...))))))))).)))))))))))))))))))).))))))....)))))))))).....................	-59.4
ath-miR5029	21	TCGGGAATGAGAGAGAACACTGCA	24	1	100	19	0	0	6	24	1	19	2e-07	MIMAT0020535 Arabidopsis thaliana miR5029	AATGAGAGAGAACACTGCA	NA	NA	NA	NA	NA	NA	GAAUGAGAAUGAUGAUGCAUCUUAUGUAACGAUCGGGAAUGAGAGAGAACACUGCAAAUUAGAGAUCCAAAUUCAAUGGAUGGAGAGUAAUCGAUUCAGCUUGGAUCGUAAUUGGUAAGAGCAUUGAUAAGGGGUUAAUUUGCAGUGUUCUCUCUCAUUCCCGAUCGUUUGUGCGUUAUCAUGAUUUAUUU--	(((((((.((((((((((((.......((((((((((((((((((((((((((((((((((...((((....(((((((((.((......)).)))).((((..((((....))))..)))))))))....)))))))))))))))))))))))))))))))))))))).))))))))))))..)))))))..	-93.3
ath-miR5632-5p	21	TAGTTGGATAAGAGAATCAAT	21	1	100	19	0	0	2	20	19	1	2e-07	MIMAT0032127 Arabidopsis thaliana miR5632-5p	AGTTGGATAAGAGAATCAA	NA	ath-miR5632-3p	chr2	8392457	8392477	MIMAT0022392	UUGAUUCUCUUAUCCAACUGUAAAUCCGAAACCCUAAUAUUCCUUGUACCACAUUCCUAAUCAACUAGGCUUGAGCCCGAAAAACAAAAACAAAAAAAACAGUAGGAAUGUGGUUCAAGGAAAAUUAGUGUUUGGAUUUAUAGUUGGAUAAGAGAAUCAA	.((((((((((((((((((((((((((.((((.(((((.(((((((.(((((((((((.........(((....)))............((..........))))))))))))).))))))).))))).)))))))))))))))))))))))))))))).	-76.5
ath-miR5636	21	TCAAGCTCTGCAAATACGATCT	22	1	94.44	18	1	0	1	18	18	1	0.0002	MIMAT0022396 Arabidopsis thaliana miR5636	TCAAGCTCTGCAAATACG	NA	NA	NA	NA	NA	NA	AGAUCGUAGUUGCAGAGCUUGACGGCGCUCAUGUUUACUCUUUUUGUUAAAUGACGUCAGGCUUAGCCGCUUAGGUUU	.((((..(((.((.((((((((((....((((....((.......))...)))))))))))))).)).)))..)))).	-24.7
ath-miR5638a	21	TACCAAAACTCTCTCACTTT	20	1	100	20	0	0	1	20	2	21	5e-08	MIMAT0022398 Arabidopsis thaliana miR5638a	TACCAAAACTCTCTCACTTT	MIR5638	NA	NA	NA	NA	NA	UCUUUGGAUGCGAGAAUGUGUUUGGGGACAAUUGGAGCAAAUUGACUCCCUUACGGUUAGUAUGAAGGUUUGAAAGUGAAAGAUUUUUGGUACGUUUCUAGAAAGUAAAUAAAUGAAUCCAAGUUUCAAGCACAUUGUCUUUACACUAGUGUGGCAGGCUGGCAGCCUACCAGAUAACCAUUUUGAUUGUUCAUAAAGUGUUACCUUCAUAUUUUGCAAAACCUCUUAUCCAAUUGCGAGUGCAAAGUAGAGUUGGAACAUUCCAUUUAACAAUCAUAAUGGUCAUCUGGUGGGCUCUAGAAUUCAUCAUUAUGCACACCAAAGUAAAGAUUGUGUGCUCGAAACUUGGAUUCAAUUACUUUUUCGUCAAAACAUACCAAAACUCUCUCACUUUUAAAA…	...(((((((.((((.((((((((((.((((((((((((.(((((.((((((((.(((((..((((..(((((((((((.(((.((((((((.((((..(((((((((.....((((((((((((((.(((((((.((((((((....(((((.((..((((.((((((((((((.((((((.((((((((.....((((((.(((((.(((((((((....(((.((......)).)))))))))))))))..))))))))......)))))))).)))))).))))))))))))))))............)))))))....)))))))).))))))).)))))))))))))).))))))))).....)))).)))))))).))).))))))))))).…	-205.8
ath-miR5639-3p	24	AGTAGTCCACCGTGGTCTGAGGCT	24	1	100	21	0	0	4	24	24	4	2e-08	MIMAT0032128 Arabidopsis thaliana miR5639-3p	AGTCCACCGTGGTCTGAGGCT	NA	ath-miR5639-5p	chr2	10356784	10356804	MIMAT0022400	AGUAGUCCACUGUGGUCUAAGGCUGAAAUGCGGUGACCAGACUAGAAAACAUGUCAAUGGUGGUCCUUGUGAAAGGGUUGACAAAGAAGUCUAGGGAGACGGUGACACGUCGGAUCUCUGGCCUAUGUGAGUGCUAAAACAAUUAUGGUAUUGGUUGCUUAAAGGUGUCAUAUUGCCACUACGACUUUGAGAAUGGUGAAUGGUUGUGGCAAUAUGACUUUAAGCAGCCAAUAAUAUAAUCUUUUUAGCACUGAUGGUGGCUAGAGAACCGGCAUGCCACUGUCUCCGUAGAUUUUUUUUGUCAACCCUUUUGCAAGUCCCACCAUUGAUCAAUUUUCCGAGCGGGUCACCGUAUUUUAGCCUCAGACCACGGUGGACUACU	((((((((((((((((((.(((((((((((((((((((...((.(((((...(((((((((((..((((((((((((((((((((((((((((.((((((((((.((.(((((.(((((((((..(((.((((((((((..((((((.(((((((((((((((...(((((((((((((.((....................)).)))))))))))))))))))))))))))).))))))..)))))))))).)))..))))))))).))))).)).)))))))))).)))).))))))))))))))))))))))))..)))))))))))...)))))..))..))))))))))))))))))).))))))))))))))))))	-239.9
ath-miR5648-5p	22	ATGTTTGGAAATATTTGGCTTGACT	25	1	100	22	0	0	4	25	1	22	4e-09	MIMAT0022412 Arabidopsis thaliana miR5648-5p	TTTGGAAATATTTGGCTTGACT	NA	ath-miR5648-3p	chr1	11499747	11499767	MIMAT0022413	CUUCAUCAUCACUAGACUCAUGUUUUCUAACCUUUCUCAUUCCGUUAUGAAUCAUAGGUUGAAAGAUGGUAUGAUCUGUAGGGUCUCUUGGCAUUAAAACAUUGAUUAAAAGGUGUUUGCCUCUAUUUGCUUCAGAUUGUCUUUUUAAUGUUUGGAAAUAUUUGGCUUGACUCUGUAUGAAAAAAAAGUCAAGUUUCAAUCAAGUGAAUAUAUUGGAAAUUUAUAGCUUCCAAGUUUCUUUUUAAAGAUGGUUUUAAUCGAUAUAUAUUUGGAAGCUAUAUAUUCCUCUAAUUCACUUAAUUGAAACUUAAUUUUUUUUUCCAAAACAAAGUCAAGCCAAAUAUUCCAAACAUUGAAGCAACAAUCUGAAGAAAAUAGCGGCAUACGCCCUUUAGUUAG…	.....(((((((((((((((((((((.((((((((..((((((.....(((..((((.(((((((.(((..(((((((((.((((((((((((((..(((((((((((((.(((((.((((.((((((.(((((((((((..(((((((((((((((.((((((((((((((.(((..(((((((((((.((((((((((.((((((((.((..((((...((((((((((((((......((((((....)))))).........))))))))))))))..))))..)))))))))).)))))))))).)))))))))))....))).)))))))))))))))))))))))))))))..))))))))))).)))))).)))).))))).))))))...…	-244.8
ath-miR5654-3p	23	TGGAAGATGCTTTGGGATTTATT	23	1	100	23	0	0	1	23	1	23	9e-10	MIMAT0023005 Arabidopsis thaliana miR5654-3p	TGGAAGATGCTTTGGGATTTATT	NA	ath-miR5654-5p	chr1	11786294	11786313	MIMAT0022426	AAAUAAAUCCCAACAUCUUCCACCUUACCGGCCUUGAACAUUGAUAGCUGUUAAAAUGGAAGAUGCUUUGGGAUUUAUUU	((((((((((((((((((((((..(((.((((..............)))).)))..)))))))))..)))))))))))))	-31.3
ath-miR778	21	TTGGCTTGGTTTATGTACACC	21	1	100	20	0	0	2	21	1	20	5e-08	MIMAT0003937 Arabidopsis thaliana miR778	TGGCTTGGTTTATGTACACC	NA	NA	NA	NA	NA	NA	CCGCCUUGGCUUGGUUUAUGUACACCGAGUAUGUUCAGCUCCAUCCUAUACAGAUUUUGGGACAUGUGCCUAGGGUUGAGGUUUCAUAUAUAGAAAGAACUGAACAAACUCGGUGUACAUAGACCAAACCAAGGCGGU	(((((((((.((((((((((((((((((((.((((((((((.((((((..((.((........)).))..)))))).))).((((.......))))...))))))).)))))))))))))))))))).))))))))).	-73
ath-miR844-5p	21	GGTAAGATTGCTTATAAGCTG	21	1	100	20	0	0	1	20	2	21	5e-08	MIMAT0004266 Arabidopsis thaliana miR844-5p	GGTAAGATTGCTTATAAGCT	MIR844	ath-miR844-3p	chr2	9942202	9942222	MIMAT0004267	GGAAGGAGAUGUUUGCAGUUGGUUUAAUGAAUCUUUUACAUUGAAGAGAAGGAAUGGUAAGAUUGCUUAUAAGCUGGAUCUUGAGGGUGAGUGGUCUCUUCUACGCAUUGGGCUUAUAAGCCAUCUUACUAGUUCUUCUUUUCAAUGUUGUCUAAGGACGCUGCUUUUAUCAGGUGAUCAUUUGU	.......((((...(((((.(((((...)))))....((((((((((((((((.(((((((((.(((((((((((.(((....((((.(((....)))))))....))).))))))))))).))))))))).)))))))))))))))).(((....))))))))...))))..............	-67.5
ath-miR851-5p	21	TCTCGGTTCGCGATCCACAAG	21	1	100	21	0	0	1	21	1	21	1e-08	MIMAT0004273 Arabidopsis thaliana miR851-5p	TCTCGGTTCGCGATCCACAAG	MIR851	ath-miR851-3p	chr3	19659577	19659597	MIMAT0004274	UUUUCUUUCUUUUCCUUUUCGUUUGAUUUUGGAAAGCAAGGGACUGUCGUCUCGGUUCGCGAUCCACAAGUAAUCUUUUGUGGAGAUUAUGAAAACAAUCAUCACGAGAGGCUACGUGUGGGUGGCAAACAAAGACGACAAUCCCUAUUCCAGUUCCAUCAGAACUUGAAAUAUCAUGUGAACU	.........((((((...((....))....))))))..(((((.((((((((..(((.((.(((((((.(((.((((((((((.((((........)))).)))))))))).))).))))))).)).)))..)))))))).))))).(((.(((((.....))))).)))..............	-66.9
ath-miR861-3p	21	GATGGATATGTCTTCAAGGAC	21	1	100	21	0	0	1	21	1	21	1e-08	MIMAT0004306 Arabidopsis thaliana miR861-3p	GATGGATATGTCTTCAAGGAC	MIR861	ath-miR861-5p	chr3	17838223	17838243	MIMAT0004305	GUAUCAUUGUUUUCGAACGAUGUCCUUGGAGAAAUAUGCGUCAAUGGAGUCCGUCUUCUUGAGAAGCAUUUUUGAGUGAGAAUGAUUCUCAUGAUGGAUAUGUCUUCAAGGACUUCUUUCAAACAAUGGUAC	((((((((((((..(((.((.(((((((((((.((((.(((((..((((((..((((((((((((...)))))))).))))..))))))..))))).)))).))))))))))).)).)))))))))))))))	-56.4
ath-miR862-5p	21	TTCCAATAGGTCGAGCATGTGT	22	1	100	20	0	0	2	21	1	20	5e-08	MIMAT0004307 Arabidopsis thaliana miR862-5p	TCCAATAGGTCGAGCATGTG	MIR862	ath-miR862-3p	chr2	10718170	10718190	MIMAT0004308	ACAGUAGUUUUCCAAUAGGUCGAGCAUGUGCUGAAACUGUGUGUACAGAGUUCUCAUAAACACACAGUUUCAGCAUAUGCUGGAUCUACUUGAAGACUACUGU	((((((((((((...((((((.((((((((((((((((((((((...((....))....)))))))))))))))))))))).))))))...))))))))))))	-62.4
ath-miR865-3p	21	TTTTTCCTCAAATTTATCCAAA	22	1	100	21	0	0	1	21	1	21	1e-08	MIMAT0004314 Arabidopsis thaliana miR865-3p	TTTTTCCTCAAATTTATCCAA	NA	ath-miR865-5p	chr5	5169998	5170018	MIMAT0004313	GAUCUGGGAUGAAUUUGGAUCUAAUUGAGCAAAAAAUUGUGUUUUUUCAAUCUAUUGAAUUUCACAUCCUUAAACCCUUGCAUAUUCAAUCUAUUGAAUUUCGCAUAUUUUUCCUCAAAUUUAUCCAAAAUCAUCCCAAAUC	(((.((((((((.(((((((....(((((.(((((..((((....((((((..(((((((....((............))...)))))))..))))))...))))..))))).)))))....))))))).)))))))).)))	-42.3
ath-miR858b	21	TTCGTTGTCTGTTCGACCTTG	21	6	100	21	0	0	1	21	1	21	1e-08	MIMAT0022417 Arabidopsis thaliana miR858b	TTCGTTGTCTGTTCGACCTTG	MIR858	NA	NA	NA	NA	NA	CCUACCCGAAGGGUUUUGGAGAGUAGACAAAGAGACAAACAUAGAGGUGUGAGUUUGGUUUGGUUUUGGGUUUUGGGGGGUUGGUAGUGUUUGAGGUCCAUAUGCCUCGAUCUUCCGCUUCUAUUAAUUAAUUUUCUCUAUUAGAAAUAUUAUCUAAUUAUUCCACUCCAUCGAACCAUGCACAUAUAUAAUGAUAUGUAUAAGCCCAUCAAAGUUUUUGAAUUCAGUGCAAACACUUGUCAAAGGAGCAGUCCCGAUCUGGUUCCAUCUUAUCUUCGUUGUCUGUUCGACCUUGGCUUUGGC	.....((((((......((.((((((((((.(((((..((((....))))..)))(((((((((...((((....((((((.((.((...(((((((......))))))).)).))))))))((((..(((((((((.....))))).))))..))))......)))).))))))))).((..(((((((....)))))))..))...........(((((....((((....))))..)))))(((((((.......)).))))).........)).))))))))))..))....)))))).	-67.9
ath-miR8184	21	TTGGTCTGATTACGAATGTAT	21	3	100	20	0	0	1	20	2	21	5e-08	MIMAT0032783 Arabidopsis thaliana miR8184	TTGGTCTGATTACGAATGTA	NA	NA	NA	NA	NA	NA	GUUGACCAUCAAUACAUUCGUAAUCAGACCAAAUCCAAGAGCUAUACGGAUUGUUGCCAUGUGUAUAGCUCUUGGAUUUGGUCUGAUUACGAAUGUAUUGAUGGUUGAC--	((((((((((((((((((((((((((((((((((((((((((((((((.((.......)).))))))))))))))))))))))))))))))))))))))))))))))))..	-81.9
ath-miR171a-5p	21	TATTGGCCTGGTTCACTCAGA	21	2	100	21	0	0	1	21	1	21	1e-08	MIMAT0031888 Arabidopsis thaliana miR171a-5p	TATTGGCCTGGTTCACTCAGA	MIR171_1	ath-miR171a-3p	chr3	19073521	19073541	MIMAT0000202	AUGAGAGAGUCCCUUUGAUAUUGGCCUGGUUCACUCAGAUCUUACCUGACCACACACGUAGAUAUACAUUAUUCUCUCUAGAUUAUCUGAUUGAGCCGCGCCAAUAUCUCAGUACUCUCUCGU	((((((((((..((..(((((((((.(((((((.((((((.((((.((......)).))))...........(((....)))..)))))).))))))).)))))))))..)).))))))))))	-44.6
ath-miR5027	21	AAACCGGTTGGAACTTGCCTTAAC	24	2	100	21	0	0	3	23	1	21	2e-08	MIMAT0020533 Arabidopsis thaliana miR5027	ACCGGTTGGAACTTGCCTTAA	NA	NA	NA	NA	NA	NA	UCAAUUUAGAUAUGUGAGAAAACCGGUUGGAACUUGCCUUAACCAAGAAAAGCUACAAAAUAUUUUUUUUCUGACAAAAAAAAGAAAAAGAAAAUCGAUUUUGUGGUUUUCUUGGUUAAGCCAGGUUCAAACCGAUUUACAUGCAUGUGUUGGAUGUGUGA	(((((.((..((((((((.....(((((.(((((((.((((((((((((((.(((((((((.((((((((((..........)))))))))).....))))))))))))))))))))))).))))))).))))).))))))))..)).)))))........	-56
ath-miR5649a	21	AAGTATTGAATATGTTGGTTACT	23	2	100	19	0	0	5	23	1	19	2e-07	MIMAT0022415 Arabidopsis thaliana miR5649a	ATTGAATATGTTGGTTACT	MIR5649	NA	NA	NA	NA	NA	UUCAUAUUAUAGUAACCAACAUAUUCAAUACUUUCAAAUGAAGAAAAAUAAUUGGCAUCUUCAUUUGAAAGUAUUGAAUAUGUUGGUUACUAUAAUAUGAA	.(((((((((((((((((((((((((((((((((((((((((((.............))))))))))))))))))))))))))))))))))))))))))).	-61.5
ath-miR863-5p	21	GGAGATCAACAACACATAAAGAA	23	2	94.44	18	1	0	2	19	18	1	0.0002	MIMAT0004309 Arabidopsis thaliana miR863-5p	GAGATCAACAACACATAA	NA	ath-miR863-3p	chr4	7846835	7846855	MIMAT0004310	CUCAUAAGAUGUAGAAACUAGAGAAGAGUUUGGGGGAAAACUCUUUCUUAUGUCUUGUUGAUCUCAAUAGCAUUGAUACAAUGUAUAUAUAUGCAAUUUAGAAUAUGUUUUUCCUAAUUUGAAUAAGAAAUAGAUAAACAUGAAUAAGUAUAUAUAUAUUUCCUAUUUAGAAUAUUUAUUUAUUCAAAUUAGGUGAAACAUAAUCUAGGUUGUAUAUAUAUAUGUUAUACCAAUGCGAUUGAGAGCAACAAGACAUAAUAAAGAGUUUUCGAAAACUUUUUUCUAGUUUCUACAUAAGAGGAG	(((.....(((((((((((((((((((((((....(((((((((((.(((((((((((((.(((((((.((((((.((.(((((((((((((((((((((((.((((((((.((((((((((((((...(((((((....(((((((((((....)))))...))))))...))))))))))))))))))))).)))))))).))))))))))))))))))))))).)).)))))).))))))).))))))))))))).)))))))))))..))))))))))))))))))))))).....)))	-139.5
ath-miR156a-3p	22	TGCTCACTGCTCTTTCTGTCAGA	23	1	100	22	0	0	2	23	1	22	4e-09	MIMAT0031865 Arabidopsis thaliana miR156a-3p	GCTCACTGCTCTTTCTGTCAGA	MIR156	ath-miR156a-5p	chr2	10676534	10676553	MIMAT0000166	CAAGAGAAACGCAAAGAAACUGACAGAAGAGAGUGAGCACACAAAGGCAAUUUGCAUAUCAUUGCACUUGCUUCUCUUGCGUGCUCACUGCUCUUUCUGUCAGAUUCCGGUGCUGAUCUCUUU	.((((((...(((..(((.(((((((((((((((((((((.(((((((((..((((......)))).))))))...))).))))))))).))).))))))))).)))...)))...)))))).	-55.9
ath-miR157c-3p	21	GCTCTCTATACTTCTGTCACC	21	1	100	21	0	0	1	21	1	21	1e-08	MIMAT0031872 Arabidopsis thaliana miR157c-3p	GCTCTCTATACTTCTGTCACC	MIR156	ath-miR157c-5p	chr3	6244673	6244693	MIMAT0000174	AGGUUUGAGAGUGAUGUUGGUUGUUGACAGAAGAUAGAGAGCACUAAGGAUGACAUGCAAGUACAUACAUAUAUAUCAUCACACCGCAUGUGGAUGAUAAAAUAUGUAUAACAAAUUCAAAGAAAGAGAGGGAGAGAAAGAGAGAGAACCUGCAUCUCUACUCUUUUGUGCUCUCUAUACUUCUGUCACCACCUUUAUCUCUUCUUCUCUCUAACCU	(((((.(((((.((((..(((.((.(((((((((((((((((((....................((((((((.(((((((.(((.....))))))))))..))))))))............(((((((..(((((...((.........))...))))).)))))))))))))))))).)))))))))).)))..)))).......))))).)))))	-75.6
ath-miR2112-3p	21	CTTTATATCCGCATTTGCGC	20	1	100	20	0	0	1	20	1	20	5e-08	MIMAT0011155 Arabidopsis thaliana miR2112-3p	CTTTATATCCGCATTTGCGC	MIR2112	ath-miR2112-5p	chr1	234126	234146	MIMAT0011154	GUAUGAAAUGAUGCGCAAAUGCGGAUAUCAAUGUAAAUCAGGACAACAAACCAAUAGAGGUGCUCAGCGAAAACAACAAAAUGUGAAAAGGGUUUAUCAGAAACAUUGGGGUCAUGAUAUACCUUUAUAUCCGCAUUUGCGCAUCAUCUCUGAC--	((..((.(((((((((((((((((((((.((.(((.((((.(((..(((.......((...((((.......(((......))).....))))...)).......)))..))).)))).))).)).))))))))))))))))))))).))..))..	-55.1
ath-miR5656	21	TGAAGTAGAGATTGGGTTTCC	21	1	100	19	0	0	1	19	3	21	2e-07	MIMAT0022429 Arabidopsis thaliana miR5656	TGAAGTAGAGATTGGGTTT	NA	NA	NA	NA	NA	NA	AUCUUUCUUGACAAAUCAUAACAACUUUGGUUAAAAGGUUUCGAAAACUCAACCUCUUCUUCAGUCUCUCUCUUUCCAAAAGGGAAAGACUGAAGUAGAGAUUGGGUUUCCGAUACCUUUUGGCCCAUGUCGUUAUGAUUUGUCGAGGAAGGU	((((((((((((((((((((((.((...(((((((((((.(((.((((((((.((((.(((((((((.(((((((...))))))).))))))))).)))).)))))))).))).)))))))))))...)).))))))))))))))))))))))	-85.1
ath-miR5666	21	CCTGGGACATCGAACATTTAATGC	24	1	95	20	1	0	3	22	2	21	1e-05	MIMAT0022444 Arabidopsis thaliana miR5666	TGGGACATCGAACATTTAAT	NA	NA	NA	NA	NA	NA	AUUAAAUGCUCGAUAUUCCAUGUUGAAACCUUAUCAGGUAAAAAUGAAGGACCUGACAAAGUUUCACCAUGGGACAUCGAGCAUUUAAU	((((((((((((((.(((((((.((((((.((.((((((...........)))))).)).)))))).))))))).))))))))))))))	-42.2
ath-miR5998a	21	ACAGTTTGTGTTTTGTTTTGT	21	1	100	21	0	0	1	21	1	21	1e-08	MIMAT0023521 Arabidopsis thaliana miR5998a	ACAGTTTGTGTTTTGTTTTGT	MIR5998	NA	NA	NA	NA	NA	UGAACUUAAGGAGAAAACAAAUUGGAACAGUUUGUGUUUUGUUUUGUGUUUUGUUGGAUUCGUUACUCUCCACCGUCGCCGCCAUGUACAAUUCUCAAACUCUGACUUCUUGGAGGCAAUUCUUCCAAUUUGUUCCAACAUCACAAAACAAAACACAAACUGUUCCAAUUUGUUUUCUCACAAAAUGAGAAGUUGAC	..(((((...((((((((((((((((((((((((((((((((((((((...(((((((...((.((........)).))...............(((.....)))....(((((((.....))))))).....))))))).))))))))))))))))))))))))))))))))))))))..........)))))...	-73.8
ath-miR8179	21	TGACTGCATTAACTTGATCGT	21	1	100	21	0	0	1	21	1	21	1e-08	MIMAT0032778 Arabidopsis thaliana miR8179	TGACTGCATTAACTTGATCGT	NA	NA	NA	NA	NA	NA	CACCGAAUCAUAUUGACUGCAUUAACUUGAUCGUUGGUUGUUAAGAUGGAUAUUUGUCUUAACAACCAACGAUCAAGUUAAUGCAGCCAAUCUGAUCUUCUUAUUAAGGUG	((((..((((.((((.(((((((((((((((((((((((((((((((((....))))))))))))))))))))))))))))))))).)))).))))...........))))	-58.9
ath-miR834	21	TGGTAGCAGTAGCGGTGGTAA	21	1	100	21	0	0	1	21	1	21	1e-08	MIMAT0004254 Arabidopsis thaliana miR834	TGGTAGCAGTAGCGGTGGTAA	MIR834	NA	NA	NA	NA	NA	UACAACAUAUGUUACCAGUUGUGCUAUCAUUUUUUUCAGCGACAGCCAAAAUCACCACCGCUUCUGCUACGAACAUGUUAAGCCAUCCUUUUAACCGUUGCUGCCACCACUAUUACGGCCAUCACAAGAAAAUUCAUGCAAGUGGAAACGGUGAUAGUAGCAGCUGGUAUGACACGUUGGUAGCAGUAGCGGUGGUAAUGCCGAUAGCGUGAGCGGCAAUGGAAGCAUUGGUGGUGUCAGAAGCAGUCA	.........((.(((((...(((((.((((........((....)).......(((((((((.(((((((.(((.(((((.((((..............(((((....((((((((..((((..((.((....)).))...)))).....)))))))).))))))))).))))).))).))))))).)))))))))..(((((..........))))))))).)))))...))))).))..........	-82.1
ath-miR841a-5p	21	AATACGAGCCACTAGAAACTG	21	1	94.74	19	1	0	3	21	1	19	5e-05	MIMAT0004263 Arabidopsis thaliana miR841a-5p	TACGAGCCACTAGAAACTG	MIR841	ath-miR841a-3p	chr4	7885296	7885316	MIMAT0032022	GCACCAACACUACUAUGUGCAGAAACUCUGUUCUUAAGUUGCUUGUGAAUACGAGCCACUUGAAACUGAAAGAAACAAAGAAACAAUAUCAGUAUAAAAUUUUAUCAAAUUAUACUACAAAAAAUGAAAUUUCUUUGUUUAUUUCAAUUUCUAGUGGGUCGUAUUCACAUGCAACUCAAGACUAGAGUAUCUACAACAUGGUCGACUUGGUG	.((((((....(((((((..(((.((((((.((((.((((((.(((((((((((.(((((.((((.(((((.(((((((((((((.....(((((((............)))))))........))...))))))))))).))))).)))).))))).))))))))))).)))))).)))).)))))).)))...)))))))....))))))	-83.6
ath-miR841b-3p	21	TTCAATTTCTAGTGGGTCGTATTC	24	1	100	21	0	0	3	23	1	21	2e-08	MIMAT0017742 Arabidopsis thaliana miR841b-3p	CAATTTCTAGTGGGTCGTATT	MIR841	ath-miR841b-5p	chr4	2184325	2184345	MIMAT0017741	UCCUCAUCUCCUCUAACCGCCAACUGCAAAUGCCUUGGAGUUAUCCUCUUCACUUUCAAAUCCUUGUUAGUGUUUUCGGCCAACUGAAGAACCUCAGUAGUUAGGCAUUCAAGGAUUGAAGUCGUGUAGACAACAUCAGUCGCACCAACAGUACCAUGUGCAGAAACUCUGGUCUUAAGUUGCUUGUGAAUACGAGCCACUGGAAACUGAAAGAAACAAAGAAACAAUAUCAGUAUAAAAUUUCAUCAAAUUAGACUACAAAAAAUGAAAUUUCUUUGUUUAUUUCAAUUUCUAGUGGGUCGUAUUCACAUACAACUCAAGACUAGAGUAUCUACAACAUGGUCUACUUGGUGCUAUUGUUGUUGACUACACGCCUUCAAUCCUAAAGUGCCUAAUUUC…	((((.(((((((.....(((((((((..(((((.(((((((.((((((((((.((((..(((.(((((.(((((((.....((((.((.(((((....(((((((((((..((((((((((.(((((((.(((((.((((.(((((((.((.(((((((..(((.(((((((((((.(((((..(((((((((((.((((((((((.(((((.((((((((((................(((((((..................))))))))))))))))).))))).)))))))))).)))))))))))..))))).))))))))))).)))...)))))))))..))))))).)))).))))).))))))).))))))))))..)))))))))))..…	-238.3
ath-miR8182	22	TTGTGTTGCGTTTCTGTTGATT	22	4	100	22	0	0	1	22	1	22	3e-09	MIMAT0032781 Arabidopsis thaliana miR8182	TTGTGTTGCGTTTCTGTTGATT	NA	NA	NA	NA	NA	NA	UUAUCUUCAUACUUUUGUGUUGCGUUUCUGUUGAUUCUCCUUUUAUGUAUCCUCUCGGCUCUCUCGUUAAUCUUUUAUUACAUAAACUCGUGCAUCAACAUAAACACAAAACAGAAGCAUGAAGAUGA	((((((((((.(((((((.(((.((((.(((((((......((((((((.............................)))))))).......))))))).)))).))).))))))).))))))))))	-34.9
ath-miR859	21	TCTCTCTGTTGTGAAGTCAAA	21	2	100	21	0	0	1	21	1	21	1e-08	MIMAT0004303 Arabidopsis thaliana miR859	TCTCTCTGTTGTGAAGTCAAA	MIR859	NA	NA	NA	NA	NA	AAAGGUAGAUGUCGAAAUCUCUCUGUUGUGAAGUCAAACAUGAGUAUGAAUUAACAUUAAUGGAUCUUUUUGAUUCAUAAUACUCAUGUUUGGUUUCACAGUAGAUAGAUAUCGACGUCUAUCUUU	(((((((((((((((.((((.((((((((((((((((((((((((((............(((((((.....))))))).)))))))))))))))))))))))))).)))).)))))))))))))))	-60.6
ath-miR3434-3p	20	TCAGAGTATCAGCCATGTGA	20	1	100	20	0	0	1	20	1	20	5e-08	MIMAT0017738 Arabidopsis thaliana miR3434-3p	TCAGAGTATCAGCCATGTGA	MIR3434	ath-miR3434-5p	chr5	7583305	7583324	MIMAT0017737	AAAUUCCUUAUAUUGCAGAUAACACCUUAAGGAAGGUUUGUUUUUGUUUUACAGGUUAACUGUGGUGGUAAAUUUUAUCACUUGGCUGAUUCUAUUAUUUUGAGCAAGGCUUCCUAAAGUCAGAUCAUUGGUCUCUCUCUCAAGUAACUUAGGUUUGAAAAAGCAGCUUCUCCAGUCAGCAUCUUACCCUUCUCACUACUCAGCAAAUCCACAAAUAGAAACGAGUCGUUGCUUCGGAAGCCUUGUUCAAAAUCAGAGUAUCAGCCAUGUGAUAAAAUUAACAACCAGAGUUAACAUAUAAAACUAAAACAAUCCUUCCUUAAGUUGUUGUUGCUUAAUUUGGGAAUUU	((((((((......(((.((((((.(((((((((((.(((((((.((((((...(((((((.((((.((.(((((((((((.((((((((.((...((((((((((((((((((.....(((((((...(((..((......))..)))..)))))))..(((((((..(((...((........................................))...)))..))))))).))))))))))))))))))...)).)))))))).))))))))))).)).)))).)))))))...)))))).))))))).))))))))))).))))))))).......))))))))	-135.19
ath-miR5014a-3p	21	GTTGTACAAATTTAAGTGTA	20	1	100	19	0	0	2	20	1	19	2e-07	MIMAT0020518 Arabidopsis thaliana miR5014a-3p	TTGTACAAATTTAAGTGTA	MIR5014	ath-miR5014a-5p	chr1	24553930	24553950	MIMAT0021047	AUUUUUUACUAUUUGAUUCGUACACUUAGUUUUGUACAACAUUUUUAGUGUACAAAUAAAUAAAUGUACACAGCGUACACUUACAUCUGUACACUAAAAGUGUUGUACAAAUUUAAGUGUACGAAUCAAACUAUGAAAAGU	((((((((...((((((((((((((((((.((((((((((((((((((((((((.((...(((.(((((.....))))).))).)).)))))))))))))))))))))))).))))))))))))))))))...))))))))	-66.4
ath-miR5631	21	GGGCAGGAAGGACATAATTT	20	1	94.74	19	1	0	2	20	2	20	4e-05	MIMAT0022390 Arabidopsis thaliana miR5631	GGCAGGAAGGACATAATTT	NA	NA	NA	NA	NA	NA	AAAAUUAUGUCCUUCCUGCCAUAUUAUAUUUAGGAAAAAAUAAUAUCGUAUUAUACAUAUAAACAGAAGCCUCUUAAAUAAUUUUUUCCUAAAUAUAUAAUAUGGCAGGAAAGACAUAAUUUU	(((((((((((.(((((((((((((((((((((((((((((.((((.(((...)))))))....(((....)))......))))))))))))..))))))))))))))))).)))))))))))	-46
ath-miR850	22	AAGATCCGGACTACAACAAAG	21	1	100	21	0	0	1	21	2	22	1e-08	MIMAT0004272 Arabidopsis thaliana miR850	AAGATCCGGACTACAACAAAG	NA	NA	NA	NA	NA	NA	UUUUAGAUAGUGUUAUGUAUUUAUUUCUUACCUAUAGAAACCUGUCAGCUAAGAUCCGGACUACAACAAAGCACGUCUACUCUACUAUAUUCUUUUGCGAUAAUCAAUAGAUUCUUCUAACAUCGUAAAGGAAGACAAAAGAGUAUACAUACUUAGUUGUCGUCGUAUCUUUGUUGAGAAGUUUCUAAAUGGCACAUAGAAAGUACAUAAAACUAUAUGAA	.((((.(((((.((((((((...(((((..((..(((((((...(((((.(((((.((.((.(((((.(((...((.((((((......((((((((((((......((((....))))..))))))))))))......)))))).))...))).))))).)))).))))).)))))...)))))))...)).....))))))))))))).))))).))))	-63.3
ath-miR831-5p	22	CCTCATCTCCTTGTACGCTTC	21	2	100	21	0	0	1	21	22	2	1e-08	MIMAT0032020 Arabidopsis thaliana miR831-5p	CCTCATCTCCTTGTACGCTTC	MIR831	ath-miR831-3p	chr2	10247390	10247411	MIMAT0004249	GCACAAUGCGGACAGUGCUACAAGAAGAGAUUUAUAGAGUCUUAAGAGUCUCAAGAAGCGUACAAGGAGAUGAGGAGUGAAUCACCAAAACAAGUGGUUUUGGUUUGUGAAUCACCAAAACAAGUGGUUUUGGUUUGUGAAUCAGUAUGGUUUACCCAAAACACUUGUUUGGUGUGUUUACUUCUGAUCUCUUCGUACUCUUCUUGCGAUUCUAUGACACUCUACAUGUAACAUCGGCAUGGUUUACCAAAAAGCCU	.....((((.((...((.((((...((((..((((((((((..........(((((((.((((.(((((((.(((((((((((((((((.((((((.((((((..........((((((((.....))))))))..((((((((...))))))))))))))))))))))))))).)))))))))).))))))).)))).))))))).))))))))))..))))...)))).)))).))))(((((......))))).	-97.9
ath-miR2111a-3p	21	TCCTCGGGATGCGGATTACC	20	1	100	20	0	0	1	20	2	21	5e-08	MIMAT0011151 Arabidopsis thaliana miR2111a-3p	TCCTCGGGATGCGGATTACC	MIR2111	ath-miR2111a-5p	chr3	2854311	2854331	MIMAT0011150	CGAUGAUGAGUAUUGGUGAGGACCGGGUAAUCUGCAUCCUGAGGUUUAAAGCUUAAUUUACGCAGGAAAUUUGUAUACGCAUAUACGUAUGUGUAUUAGUAUACCUUUUAGUCCUCGGGAUGCGGAUUACCUCGUUCUUACUUACAAUACACGUACUCG	(((..(((.((((((((((((((.((((((((((((((((((((.(((((((.........)).........((((((..((((((....))))))..))))))..))))).)))))))))))))))))))).))))))))...)))))).)))..)))	-65.4
ath-miR5019	21	TGTTGGGAAAGAAAAACTCTT	21	1	100	21	0	0	1	21	1	21	1e-08	MIMAT0020523 Arabidopsis thaliana miR5019	TGTTGGGAAAGAAAAACTCTT	NA	NA	NA	NA	NA	NA	UUCUGAUGUAACAGCGACAGUUUGUCUUUUCCAACAACUGAUAGAACCACGUUUUCCUCUUUCGUUUAAGAGUUUUAAUCGUGAAGAUAUUGCAGCUCUAUCAGUUGUUGGGAAAGAAAAACUCUUAGUUUUACAUCAGGA	(((((((((((.(((...(((((.(((((((((((((((((((((..((((.((..(((((......)))))....)).)))).............))))))))))))))))))))).)))))....))))))))))))))	-54.7
ath-miR5020c	21	CATGGCATGGAAGAAGGTGAGACT	24	1	100	21	0	0	3	23	1	21	2e-08	MIMAT0022391 Arabidopsis thaliana miR5020c	TGGCATGGAAGAAGGTGAGAC	MIR5020	NA	NA	NA	NA	NA	GAGUGAUGGCCAUGGCAUGGAAGAAGGUGAGACUUGCCUGAAUCGUGAAUCAAAACCUCCAUGAUUAUCACUACAAGUCGUACCUUUUUCCUAGCCAUGAUAAUCACUG	.((((((...((((((..(((((((((((.((((((..(((((((((............))))))..)))...)))))).)))))))))))..))))))...)))))).	-48.4
ath-miR5023	21	TTGGTAGTGGATAAGGGGG	19	1	100	19	0	0	1	19	2	20	2e-07	MIMAT0020528 Arabidopsis thaliana miR5023	TTGGTAGTGGATAAGGGGG	NA	NA	NA	NA	NA	NA	AUGUUGCAUAUCCUUUGCCAAUUUUGUAAAUUGGUAGUGGAUAAGGGGGCAAAUUUGAUUUUUCAAAUUUGUUAGCAGAAUUUGCCUCCUUAUCUUUUGCCGAUUCACAAAGUUGCCACUUAAAAAUGUAAGCGU	(((((((((......((.(((((((((.(((((((((.((((((((((((((((((.......((....))......)))))))))))))))))).))))))))).))))))))).)).......)))).)))))	-50
ath-miR5633	21	TCACTGTTTTCTGATGATC	19	1	100	18	0	0	2	19	21	4	6e-07	MIMAT0022393 Arabidopsis thaliana miR5633	CACTGTTTTCTGATGATC	NA	NA	NA	NA	NA	NA	UCUACAAAUUCUUUGGUUUGAUAUGAAGGAAAGAUAUGAUCAUCAGAAAACAGUGAUUUUGUUUAAAGCUCGUUAUAUAUGAUUGGAUUCAUAUGAGAAUUCAAGUAUGUAAGCGAGUAUAACUCAGUCUUGUUUAAAUUAUUUUCAUAUUGAAAUUAUGUGGAGAGAAAAUCAUAUGCAAAUAAGUUAGAAAAUCAUGGAUCCACAUAAUUCCAAUUUGAAAGUGAUGAGCUCUAUUCAGUUAUAGACUUGAAGUCUUGUAAUCUCUUAUGAAUCUAAUCAUAGCGAGCUUUAGGUAAUAUCACAGUUUUCUAUGAUCAUACCUUUACUUUAAAUCAUUCCAAAGUAUUUGUGGA	(((((((((.((((((..((((.(((((..(((.(((((((((.(((((((.(((((.(((((((((((((((....((((((((((((((((.((((...((((....((((....(((((((.(((...((((..((((((((((.((((.(((((((((((.............((......))..............))))))))))).)))).))))))))))))))...))).)))))))..))))....))))...)))).))))))))))))))))))))))))))))))).))))).)))))))))))))))).)))..))))).))))..)))))).)))))))))	-136.9
ath-miR5997	21	TGAAACCAAGTAGCTAAATAG	21	1	100	21	0	0	1	21	1	21	1e-08	MIMAT0023520 Arabidopsis thaliana miR5997	TGAAACCAAGTAGCTAAATAG	NA	NA	NA	NA	NA	NA	ACCCAUUCUCUAGAUCUCAACAGGUUGUUCCUCCUUCUUCCUAUUUAGUUACUUGGUUUCAAUUGUCUCUUUUUUACAUAUGCUUACCUAGGCUUGAAACAAUUGAAACCAAGUAGCUAAAUAGAAAGAAGGAGGAGGAAACCU	.....................(((((.((((((((((((.((((((((((((((((((((((((((.((............((((....))))..)).)))))))))))))))))))))))))).))))))))))))..)))))	-64
ath-miR773b-5p	20	TAGGAGGCAATAGCTTGAGCAAA	23	1	94.44	18	1	0	6	23	1	18	0.0002	MIMAT0017735 Arabidopsis thaliana miR773b-5p	GGCAATAGCTTGAGCAAA	MIR773	ath-miR773b-3p	chr1	13050725	13050745	MIMAT0017736	GGUUGAAGGUGGCAAUAACCUCAAAUAUAUCAGAGGGUGUAGAUACUCAACGACUAUAGGAGGCAAUAACUUGAGCAAACAAUUGAUUGCAGAAAUCCAUCGACUAAAGCUGUCACCUGUUUGAUUCCAGCUUUUGUCUCCUUACCUGUUGAGUGUCUAAACUCUCUGGUACGUUCAUAGUUGUUGCUGCCUUUCGCU	(((.(((((((((((((((....(((.(((((((((((.(((((((((((((.....(((((((((...((.(((((((((..((((.((.....((....)).....)).))))..)))))).))).))...)))))))))....))))))))))))).))))))))))).)))....))))))))))))))).)))	-84
ath-miR774a	21	TTGGTTACCCATATGGCCATC	21	1	100	21	0	0	1	21	1	21	1e-08	MIMAT0003933 Arabidopsis thaliana miR774a	TTGGTTACCCATATGGCCATC	MIR774	NA	NA	NA	NA	NA	UCAUUUCAGAUGGCUGUUUGGGUAACUAAUAUUUAAGAUUUUGGUCAAUUUAAGUUACCAAUUUAUAUAUUGGUUACCCAUAUGGCCAUCUCAAAUUU	..((((.((((((((((.((((((((((((((.((((...(((((.(((....)))))))))))).)))))))))))))).)))))))))).))))..	-40
ath-miR774b-3p	21	TCGAGGTGAAAATATGGATGGGGT	24	1	95	20	1	0	1	20	20	1	1e-05	MIMAT0017740 Arabidopsis thaliana miR774b-3p	TCGAGGTGAAAATATGGATG	MIR774	ath-miR774b-5p	chr1	22150152	22150172	MIMAT0017739	GAGUGUUGAUUAUAUGGAUUCAUUUGAGAUGAAGAUAUGGGUGAUGAUCAAUGCUUACGAUUUUGGUCAAUUUAUGUUAGCAAUUUAAUUCUUUUUCAUCCAUAUUUUCAUCUCGAAUUUAAUCUUUAAAAAAGCGUUU	....(((........(((((.((((((((((((((((((((((((((((((...........)))))))..........................)))))))))))))))))))))))..))))).......)))....	-38.5
ath-miR780.1	21	TCTAGCAGCTGTTGAGCAGGT	21	1	100	21	0	0	1	21	1	21	1e-08	MIMAT0004218 Arabidopsis thaliana miR780.1	TCTAGCAGCTGTTGAGCAGGT	NA	ath-miR780.2	chr4	8504145	8504165	MIMAT0003939	NA	NA	NA
ath-miR825	21	TTCTCAAGAAGGTGCATGAAC	21	1	100	21	0	0	1	21	1	21	1e-08	MIMAT0004241 Arabidopsis thaliana miR825	TTCTCAAGAAGGTGCATGAAC	MIR825	NA	NA	NA	NA	NA	CUUUCUAUAAUUACUUUUUGUAUAGAAUUCACUAGUUGAUUCCAUCGACUCGUUCAAGCACCAGCUCGAAGAAGCUUAGCUAAUUUAUCUUAGAAAAUAAUGAAAAAGCUAUGCUUCUCAAGAAGGUGCAUGAACAAGUUGAUGUAUAUUUUGAUGUGUAAAGACCAAAAUUGGAUCUCACAUGUG	..(((((((...........)))))))...............((((((((.(((((.(((((..((.((.(((((.(((((..(((((...........)))))..))))).))))))).))..))))).))))).)))))))).........(((((...((((((....))).))))))))...	-53.8
ath-miR862-3p	21	ATATGCTGGATCTACTTGAAG	21	1	100	21	0	0	1	21	1	21	1e-08	MIMAT0004308 Arabidopsis thaliana miR862-3p	ATATGCTGGATCTACTTGAAG	MIR862	ath-miR862-5p	chr2	10718106	10718126	MIMAT0004307	ACAGUAGUUUUCCAAUAGGUCGAGCAUGUGCUGAAACUGUGUGUACAGAGUUCUCAUAAACACACAGUUUCAGCAUAUGCUGGAUCUACUUGAAGACUACUGU	((((((((((((...((((((.((((((((((((((((((((((...((....))....)))))))))))))))))))))).))))))...))))))))))))	-62.4
ath-miR863-3p	21	TTGAGAGCAACAAGACATAAT	21	1	100	21	0	0	1	21	1	21	1e-08	MIMAT0004310 Arabidopsis thaliana miR863-3p	TTGAGAGCAACAAGACATAAT	NA	ath-miR863-5p	chr4	7846644	7846664	MIMAT0004309	CUCAUAAGAUGUAGAAACUAGAGAAGAGUUUGGGGGAAAACUCUUUCUUAUGUCUUGUUGAUCUCAAUAGCAUUGAUACAAUGUAUAUAUAUGCAAUUUAGAAUAUGUUUUUCCUAAUUUGAAUAAGAAAUAGAUAAACAUGAAUAAGUAUAUAUAUAUUUCCUAUUUAGAAUAUUUAUUUAUUCAAAUUAGGUGAAACAUAAUCUAGGUUGUAUAUAUAUAUGUUAUACCAAUGCGAUUGAGAGCAACAAGACAUAAUAAAGAGUUUUCGAAAACUUUUUUCUAGUUUCUACAUAAGAGGAG	(((.....(((((((((((((((((((((((....(((((((((((.(((((((((((((.(((((((.((((((.((.(((((((((((((((((((((((.((((((((.((((((((((((((...(((((((....(((((((((((....)))))...))))))...))))))))))))))))))))).)))))))).))))))))))))))))))))))).)).)))))).))))))).))))))))))))).)))))))))))..))))))))))))))))))))))).....)))	-139.5
ath-miR171a-3p	21	TGATTGAGCCGCGCCAATATC	21	1	100	21	0	0	1	21	1	21	1e-08	MIMAT0000202 Arabidopsis thaliana miR171a-3p	TGATTGAGCCGCGCCAATATC	MIR171_1	ath-miR171a-5p	chr3	19073452	19073472	MIMAT0031888	AUGAGAGAGUCCCUUUGAUAUUGGCCUGGUUCACUCAGAUCUUACCUGACCACACACGUAGAUAUACAUUAUUCUCUCUAGAUUAUCUGAUUGAGCCGCGCCAAUAUCUCAGUACUCUCUCGU	((((((((((..((..(((((((((.(((((((.((((((.((((.((......)).))))...........(((....)))..)))))).))))))).)))))))))..)).))))))))))	-44.6
ath-miR5017-5p	21	CTTCTGGATTTGTTATTAATTTGGAACCATGGAAGCA	37	1	94.74	19	1	0	8	26	1	19	0.0001	MIMAT0032120 Arabidopsis thaliana miR5017-5p	ATTTGTTATTAATTTGGAA	NA	ath-miR5017-3p	chr4	11962960	11962980	MIMAT0020521	GGUUUGCUUAACACGGCCUUAAAACUAAUAUAGUACUUUUUAUCUUCUUGAAAAUUUGUUACUAAUUUGGAAUGAAUUAGCUAAAUGGCUAAGCUAAUUUAUACCAAAUUAAUAGCAAAGUUUGAAGAACAUGAACAAUGUACAAUACUAGUGUUAAAGCCUAUGCAAAGCAUGAGCC	(((((((((..((.(((.((((.((((.(((.((((..(((((.(((((.(((.(((((((.((((((((.(((((((((((.........))))))))))).)))))))).))))))).))).))))).)))))....)))).))).)))).)))).)))..))..)))))..))))	-56.6
ath-miR5664	21	TGTAGACCGATAAAAGTGACT	21	1	94.44	18	1	0	4	21	20	3	0.0002	MIMAT0022442 Arabidopsis thaliana miR5664	AGACCGATAAAAGTGACT	NA	NA	NA	NA	NA	NA	UUGUCGUCUAUGAUGAAUAUAGUCAAUUUUAUCGGUCUGCAAUAGGCAAAUAAAACAUGCAAUUACUUUGGUCACGGACAAAUUAUUUUUAUGGCUAUUGAGACCAUCUUUAAGUAAUAAAUAAAAAAUACGAUUAUCCACGAACAAAGUAAUCAUCUGUUUUAUUUGCCUAUUGUAGACCGAUAAAAGUGACUAUAUAUAUCAUAGACGACAU	.((((((((((((((.(((((((((.(((((((((((((((((((((((((((((((....(((((((((.((..(((.....(((((((((((((....)).))))................)))))))......)))..)).)))))))))....))))))))))))))))))))))))))))))).))))))))).)))))))))))))).	-96.6
ath-miR826a	21	TCGATCACGTATCCGAAACCGGATT	25	1	94.44	18	1	0	6	23	21	4	0.0002	MIMAT0004242 Arabidopsis thaliana miR826a	CACGTATCCGAAACCGGA	NA	NA	NA	NA	NA	NA	AGAGACGUGGAUGCUUCUCGUCCACAAGUUCUUUGGUGCCUCUAUGAUAUAGUCCGGUUUUGGAUACGUGAAAAUCAUAUCAUAUUGCUGCUGUGAAAAGUUAAUUUUCACGUGUCCAAAACCAGAUUAUCUCAUAUUGCUGCUGUGUAUCUUAUCAUCUUUUUCCUGCUACUCUUAC	((((..(((((((.....)))))))(((.....((((((...(((((.((((((.((((((((((((((((((((((((.((......)).)))))........))))))))))))))))))).)))))).)))))..)).)))).....)))..................))))...	-53.8
ath-miR847	21	TCGGTTTGTACAAGTTCATCAAGAAGCAGAGGAGGA	36	1	94.44	18	1	0	17	34	21	4	0.0004	MIMAT0004278 Arabidopsis thaliana miR847	CATCAAGAAGCAGAGGAG	MIR847	NA	NA	NA	NA	NA	CAUUUUCUUGUAUUCAAAGUAUCUUAAGUUAAGAAGAGAAUAAGAUUCUUACAUCUUGAUGAAGAGGAAUGGGAAGCCGAAAUCUAAACUGAAACAGAGGCGUCACCCAAUUAUCAAUUGGUAAGUGAUAUCUAUGUUUCGAUCUGUAUCUCGGCCUUUCACUCCUCUUCUUCUUGAUGUAAGAAUUUGUUAUUCGACACAUUAGAUGGAGUGAAAAAUCUGUUAGAUAU	..((((((((...................))))))))((((((((((((((((((..((.((((((((.(((((.(((((.........(((((((.(((.(((((((((((...))))))...))))).))).))))))).........))))).))))).)))))))).))..))))))))))))..)))))).....(((.((((((........)))))).)))..	-72.6
ath-miR861-5p	21	AGAATTTGGAGAGATATGCGTCA	23	1	94.44	18	1	0	6	23	3	20	0.0002	MIMAT0004305 Arabidopsis thaliana miR861-5p	TTGGAGAGATATGCGTCA	MIR861	ath-miR861-3p	chr3	17838154	17838174	MIMAT0004306	GUAUCAUUGUUUUCGAACGAUGUCCUUGGAGAAAUAUGCGUCAAUGGAGUCCGUCUUCUUGAGAAGCAUUUUUGAGUGAGAAUGAUUCUCAUGAUGGAUAUGUCUUCAAGGACUUCUUUCAAACAAUGGUAC	((((((((((((..(((.((.(((((((((((.((((.(((((..((((((..((((((((((((...)))))))).))))..))))))..))))).)))).))))))))))).)).)))))))))))))))	-56.4
