# Supplementary material for: High-Throughput Sequencing and Expression Analysis Suggest the Involvement of Pseudomonas putida RA-Responsive microRNAs in Growth and Development of Arabidopsis
Source: Int J Mol Sci. 2020 Jul 30;21(15):5468. doi: 10.3390/ijms21155468 (PMC7432263; doi:10.3390/ijms21155468)
Supplement: Supplementary file 1 [file ijms-21-05468-s001.zip › Table S5 Total novel miRNAs.xls]

## Sheet: Total novel miRNAs
Sequence	Chromosome	Strand	MFE	Mature miRNA length	Read Count	Precursor Start	Precursor End	Mature Start	Mature End	Precursor Sequence	Precursor Structure
GTTCCTCTGAGCACTTCATTGG	1	-	-41.9	22	113	9363197	9363286	9363255	9363276	GTCTCCTAGAGTTCCTCTGAGCACTTCATTGGGGATACAATTTTTCTAAATGATTATCCACTGAAGTGTTTGGGGGAACTCCCGGACCCA	(..(((..(((((((((..(((((((((.((((......((((....)))).....)))).)))))))))..)))))))))..)))..).
GAATGAATGATGCGAGAGACAAAT	5	-	-38.8	24	73	16660502	16660603	16660511	16660534	GAGATTTAATTGACTCTCGACTCATTCATCCAAATACCAAATGAAAGAATTTGTTCTCATATGGTAAATGAATGAATGATGCGAGAGACAAATTGAGTCTTC	(((((((((((..((((((..((((((((.((..(((((.((((..(((....))))))).)))))..)).))))))))..))))))...))))))))))).
CAGGCAGTCTCCTTGGCTATCC	3	-	-62.1	22	56	9875557	9875709	9875567	9875588	AGAACAATATTTGGTAGCCAAGGATGACTTGCCTGCTTCTCTGAACAAAATGGTCGATGTCATGTTTTGAAGTGACTATAAGTTATACCAAGAAATGACCATTTTGTTTATAAATAGACATCAGGCAGTCTCCTTGGCTATCCTTATATGTTC	.(((((.(((..((((((((((((.((((.(((((..(((.(((((((((((((((........(((((..(((((.....)))))..)))))..))))))))))))))).....)))...))))))))))))))))))).))..))))))))
TGCTTACTCTCTTCTTGTCTCCT	2	-	-55.76	23	39	8412513	8412637	8412523	8412545	AGGAGGTAAGGGAATAGCAATAACGAAGGCGACAGAAGAGAGTGAGCACACATGGCTCTTTTTCTAGCATGCTCATGCTCGAAAGCTCTGCGTGCTTACTCTCTTCTTGTCTCCTGCTCTCTCCC	.((((...((((..............(((.(((((((((((((((((((.((.((((....(((.(((((....))))).))))))).)).))))))))))))))).)))).))).)))))))).
AGTTCCCTTTAACGCTTCATTG	1	+	-44.3	22	20	9367081	9367186	9367091	9367112	TGTCCACATGAGTTCCCTTTAACGCTTCATTGTTGAATACTCAAAGCCACATTGGTTTGTATATAACACTGAAGTGTTTGGGGGGACTCTTGGTGTCATTCTGGCG	...(((...(((((((((..(((((((((.(((((.((((...(((((.....))))))))).))))).)))))))))..))))))))).))).(((.....))).
AGAGAGAGACTAGGTCATGCTGG	3	-	-59.9	23	16	1306630	1306773	1306640	1306662	AGTTAAGCTGCCAGCATGATCTTGTCTTCCTCTCTTAGGTTTCATATATAGTTAATAAATATTTTATATATTTCTTGTTCTTACAAGATTATATGATCATAGCTTAGAGAGAGAGAGAGACTAGGTCATGCTGGTAGTTTCACC	.((.((((((((((((((((((.((((..(((((((((((((((((((.........(((((.....)))))((((((....)))))).)))))))....)))))...)))))))..)))).)))))))))))))))))).)).
GCGTACAGAGTAGTCAAGCATGA	4	+	-43.3	23	10	9888973	9889079	9889047	9889069	GGAATAATAGTCGTGCCTGGCTCCCTGTATGCCACAAGAAAACATCGATTTAGTTTCAAAATCGATCACTAGTGGCGTACAGAGTAGTCAAGCATGACCAAAGCTTA	.........(((((((.(((((.((((((((((((.((.....((((((((.......))))))))..)).))))))))))).).))))).))))))).........
TGACTCTCGACTCATTCATCCAA	5	-	-38.8	23	7	16660502	16660603	16660571	16660593	GAGATTTAATTGACTCTCGACTCATTCATCCAAATACCAAATGAAAGAATTTGTTCTCATATGGTAAATGAATGAATGATGCGAGAGACAAATTGAGTCTTC	(((((((((((..((((((..((((((((.((..(((((.((((..(((....))))))).)))))..)).))))))))..))))))...))))))))))).
GGCAGTCTCCTTGGCTATCCT	3	-	-68.71	21	6	9878197	9878353	9878207	9878227	AAGAATCATATTTGGTAGCCAAGGATGACTTGCCTGTTTCTTTGAGTAAAATGGGTTAGTGTCATGTTTGACAAGTGACTATAAGTTATATCAAGCAATGACCATTTTACTCATCAAAAGACATCAGGCAGTCTCCTTGGCTATCCTTATATGTTCT	.((((.(((((..((((((((((((.((((.(((((..((((((((((((((((.......((((((((((...(((((.....))))).)))))).))))))))))))))))....))))...))))))))))))))))))).))..)))))))))
AAGAGAAACACCAAAAGAGCTCG	2	-	-28.5	23	5	13529916	13530019	13529987	13530009	CAACAAAAAAAAGAGAAACACCAAAAGAGCTCGAATTTCAACAAGGGTTTGAAAAAGCTTGAGCCTTTGTGTGCTCTCTCACCACGTGTGTGAAGTTTTGTTGT	((((((((...(((((.((((..((((.((((((.((((((.......))))))....))))))))))))))..)))))...(((....)))...)))))))).
TTACTAGACTTGTTGTACTGCCA	5	+	-37.1	23	5	9097416	9097569	9097537	9097559	TGAGGAGGCTGTTCAGCAGGTGTGATTTGCTCTCAGTATTGATGGAGTTTCTTATGTTTGTGTCATAGTCATGTTTATCTTAACAAGCTAATTTCTTTTAATCAGATAAAGAAGGACAAAATTACTAGACTTGTTGTACTGCCATTGTATCCTC	.((((((((.((.(((((((((((((((.(..((..(((((((.(((....(((.((((((...((((......))))....)))))))))...)))...)))).)))..))..)...)))))))...)))))))).)).)))......)))))
AGCATGATCTTGTCTTCCTCTCT	3	-	-59.9	23	4	1306630	1306773	1306739	1306761	AGTTAAGCTGCCAGCATGATCTTGTCTTCCTCTCTTAGGTTTCATATATAGTTAATAAATATTTTATATATTTCTTGTTCTTACAAGATTATATGATCATAGCTTAGAGAGAGAGAGAGACTAGGTCATGCTGGTAGTTTCACC	.((.((((((((((((((((((.((((..(((((((((((((((((((.........(((((.....)))))((((((....)))))).)))))))....)))))...)))))))..)))).)))))))))))))))))).)).
CCCTGGTTTAGTCACTTTCACTG	1	+	-48.7	23	25	17825718	17825831	17825799	17825821	TCGATCAATGCATTGAAAGTGACTACATCGGGGTTCCGATTTTTTTTGTTCTTCATATGATGAAGCGGAAACAGTAATCAACCCTGGTTTAGTCACTTTCACTGCATTAATCAA	..(((.((((((.((((((((((((.(((((((((..((((....(((((((((((...))))))....))))).))))))))))))).)))))))))))).)))))).)))..
AATGAATGATGCGAGAGACAAAT	5	-	-39	23	17	16660501	16660605	16660511	16660533	GTGAGATTTAATTGACTCTCGACTCATTCATCCAAATACCAAATGAAAGAATTTGTTCTCATATGGTAAATGAATGAATGATGCGAGAGACAAATTGAGTCTTCA	..(((((((((((..((((((..((((((((.((..(((((.((((..(((....))))))).)))))..)).))))))))..))))))...)))))))))))..
AGGCAGTCTCCTTGGCTATCCT	3	-	-68.71	22	13	9878197	9878353	9878207	9878228	AAGAATCATATTTGGTAGCCAAGGATGACTTGCCTGTTTCTTTGAGTAAAATGGGTTAGTGTCATGTTTGACAAGTGACTATAAGTTATATCAAGCAATGACCATTTTACTCATCAAAAGACATCAGGCAGTCTCCTTGGCTATCCTTATATGTTCT	.((((.(((((..((((((((((((.((((.(((((..((((((((((((((((.......((((((((((...(((((.....))))).)))))).))))))))))))))))....))))...))))))))))))))))))).))..)))))))))
GAAGTCCTCGTGTTGCATCCCTT	5	-	-23.2	23	13	12850993	12851070	12851003	12851025	AAGCGTGCTTGGGGGAGAGTAGTACTAGGACGGGTGACCTCCCGGGAAGTCCTCGTGTTGCATCCCTTTTTTTTTTAA	..........((((((..(((((((.((((((((......))).....))))).))))))).))))))..........
AGAGTTCCTCTGAGCACTTCAT	1	-	-40.5	22	8	26272773	26272871	26272840	26272861	GATGTTTTCTAGAGTTCCTCTGAGCACTTCATTGGAGATACAATTTTTTATAAAATAGTTTTCTACTGAAGTGTTTGGGGGAACTCCCGGGCTGATTCG	((.(((..((.(((((((((..(((((((((.((((((.((.(((((....))))).)))))))).)))))))))..)))))))))...))..))))).
AAGTGACTTATGATAATCTCATG	1	+	-39.1	23	6	11785937	11786034	11786002	11786024	GAGGATTGTTTATGAGAGTATTATAAGTCACTACATTTGGTAAGCAAAGTGTTGTTTCTCAAACGAAGTGACTTATGATAATCTCATGAATGGATTTT	.....(..(((((((((.((((((((((((((.(.((((..((((((....))))))..)))).).)))))))))))))).)))))))))..).....
TGACTCTCGACTCATTCATCCA	5	-	-39	22	3	16660501	16660605	16660572	16660593	GTGAGATTTAATTGACTCTCGACTCATTCATCCAAATACCAAATGAAAGAATTTGTTCTCATATGGTAAATGAATGAATGATGCGAGAGACAAATTGAGTCTTCA	..(((((((((((..((((((..((((((((.((..(((((.((((..(((....))))))).)))))..)).))))))))..))))))...)))))))))))..
TGCTTACTCTCTCTCTGTCACCC	5	+	-64.3	23	221	3867189	3867321	3867289	3867311	AGAGTGTGAAAGGTAATTAGGAGGTGACAGAAGAGAGTGAGCACACATGGTGGTTTCTTGCATGCTTTTTTGATTAGGGTTTCATGCTTGAAGCTATGTGTGCTTACTCTCTCTCTGTCACCCCTTCTCTCTC	.(((.(.((.........(((.(((((((((((((((((((((((((((((...(((..(((((((((.......))))...)))))..))))))))))))))))))))))).)))))))))))))).).)))
GGCAGTCTCCTTGGCTATCCTT	3	-	-65.2	22	17	9875555	9875711	9875565	9875586	GGAGAACAATATTTGGTAGCCAAGGATGACTTGCCTGCTTCTCTGAACAAAATGGTCGATGTCATGTTTTGAAGTGACTATAAGTTATACCAAGAAATGACCATTTTGTTTATAAATAGACATCAGGCAGTCTCCTTGGCTATCCTTATATGTTCTT	.(((((((.(((..((((((((((((.((((.(((((..(((.(((((((((((((((........(((((..(((((.....)))))..)))))..))))))))))))))).....)))...))))))))))))))))))).))..))))))))))
TTTCACAGTAGATAGATATCGAC	1	+	-63.62	23	14	22149717	22149843	22149811	22149833	TAAAGGTAGATGTCGAAATCTCTCTGTTGTGAAGTCAAACATGAGTATGAATTAACATTAATGGATCTTTTTGATTCATAATACTCATGTTTGGTTTCACAGTAGATAGATATCGACGTCTATCTTT	.(((((((((((((((.((((.(((((((((((..(((((((((((((............(((((((.....))))))).)))))))))))))..))))))))))).)))).)))))))))))))))
CAGAAGGTTATCTTCAGGAT	4	+	-40.1	20	13	7465600	7465738	7465709	7465728	GTGCATATTTGTTTTGCAAAGAGTGAACCTTCCTCATCTGGCAGTGGAAGGGGTCCGTCGGGTAGATCACTCTCTCCACCTTACAGATCTGTTGATCGACTGGGATCTTCAGAAGGTTATCTTCAGGATAGAAACTATG	.......(((((((((..((((...(((((((...(((((...(((((..((((..(((.....))).))))..)))))....))))).....((((......))))....))))))).))))))))))))).......
ATCGCTGAGGACCGTACTGATCA	1	+	-25.3	23	11	17968716	17968847	17968726	17968748	TGACGACGTTATCGCTGAGGACCGTACTGATCAGGTGACTCCCACATACATTTTATTCACATTTCTTTAAATGCTGATTCTAACATCACCATATTTCGCAGTTTGTACAAGTCCTCAGGCGTGAATTAGAAA	...(....(((.((((((((((.((((.(((...((((.....................(((((....))))).((((......)))).......)))).))).))))..))))))).))))))....)...
AGCACCCGTGGCCTAATGGA	3	+	-31.63	20	11	3096128	3096244	3096215	3096234	TAAACGAGGATCGCCCGTGGGCCGTGGGTAGTTTTACTGATTGTAATTATGTTTCTTAATGTTTTCTCAATACTCTAGTGCAAGCAGAGCACCCGTGGCCTAATGGATAAGGCGTTT	.(((((.......((..((((((((((((.(((...(((.(((((.....((...................)).....))))).))))))))))))))))))..))......)))))
TTACTATTTGAATCGCACTGCAT	5	-	-29.6	23	10	10682424	10682572	10682434	10682456	TAAAGATAAAAATGAGAATGTTTTGAATGGTGATAAAACCGCACAGTATAGTGCTATTTCAATAATAACAAAAATCACTATATATATATATATATATATGCATGTATATATGTTCATTACTATTTGAATCGCACTGCATTTTATTTACA	...((((((((.((((..((.((..(((((((((......((((......)))).............................((((((((((((......))))))))))))..)))))))))..)).))..)).))))))))))...
AATGAAGGAGACAAGAGCAACAA	2	+	-43	23	9	16108901	16109060	16109028	16109050	CTTAATTATGTTATTGCTATTTGTCTCTTTTCTTGAAGTCTGAACAATTCTTGGGATTGTTTTGCAGGTTCTAGCTTCTCCAACCACAGGAGCTTTAATCACAAACGTAACTAACCAGAAAGGTATAAATGAAGGAGACAAGAGCAACAACAACAACTTT	........((((.(((((.((((((((((((.(((..((..((((((((.....)))))))).)).((((..(((((((........)))))))..)))).))).........(((.....)))......))))))))))))))))).))))........
AGCATGATCTTGTCTTCCTCTC	3	-	-68.2	22	8	1306620	1306781	1306740	1306761	CCAGTAGCAGTTAAGCTGCCAGCATGATCTTGTCTTCCTCTCTTAGGTTTCATATATAGTTAATAAATATTTTATATATTTCTTGTTCTTACAAGATTATATGATCATAGCTTAGAGAGAGAGAGAGACTAGGTCATGCTGGTAGTTTCACCTGCTAATGAT	.((.((((((..((((((((((((((((((.((((..(((((((((((((((((((.........(((((.....)))))((((((....)))))).)))))))....)))))...)))))))..)))).))))))))))))))))))...)))))).))..
GGATGGATCATGTGGATGGACAA	4	-	-39.7	23	8	13887252	13887367	13887262	13887284	ACTCATTCAGATGTATCATCCAGATGATCCATCCAAATGCTTGTTAAATTGTCAAAAACAAACATCATTTTTCATCTCCATTTGGATGGATCATGTGGATGGACAAACAAACAGGG	...........(((.(((((((.((((((((((((((((..((..(((((((.........)))..))))..))....)))))))))))))))).))))))))))...........
ACGTTTTTTTTGTTTGGGCATTA	2	-	-22.4	23	7	11408679	11408815	11408783	11408805	CCGCCAATTTACGTTTTTTTTGTTTGGGCATTATATTTTACGTCTTTCACAACAAGATTCTATAATTTCTTTATGACAAAAAAAAAAATAAAAAGTAAAAAAAAATAAATCCCCATGACCAAAAAAAGTTTTGGCTT	..(((((...((.(((((((.(((((((.(((.((((((..(((((.......)))))..(((((.....)))))..........................))))))))).)))).))).))))))))).)))))..
AGTCCTCGTGTTGTATCCCTC	5	-	-19.8	21	7	12858216	12858286	12858226	12858246	CTTGGGCGAGAGTAGTACTAGGATGGGTGACCTCCCGAGAAGTCCTCGTGTTGTATCCCTCTTTGTTTTTA	...(((((((((..((((.((.(((((.(((.((....)).)))))))).))))))..))).))))))...
AATCGGGCATTTCAGGTCGCT	1	+	-38.9	21	6	27983236	27983381	27983351	27983371	TGATTGAGTTAGCTATTGGTATGCTTGATGAGAAGGATTCATCTTCTAGCTCAGTGTCGTCTCAGCATCGTAACCGGTCTTTTGGAAGGAACAAGGAGCAGCTTCATCACCGAACAATCGGGCATTTCAGGTCGCTTTCTTGGAGT	...(..((..(((..((((.(((((((((.((((((.....)))))).((((..((((.(..(((.((((....))))...)))..).).)))..)))).................))))))))).))))...)))..))..)...
TGGTAGATATTGTAAGCTGAACT	2	+	-20	23	6	9312928	9313031	9312938	9312960	AAGTAAAATGTGGTAGATATTGTAAGCTGAACTAGAATATGGTAGAAATTGTAAGATTGGACCAATAATATGGCAGATTTTGCAAAATTTCCTACATATTTCAA	.......((((((.((((.((((((.(((..(((.....((((...((((....))))..))))......))))))...)))))).)))).)))))).......
GATGCCATATCTCAGGAGCTTT	1	+	-44.3	22	5	6220681	6220793	6220762	6220783	AGGGTGAAGTAAAGCTGCTAAGCTATGGATCCCATAAGCCTTATCAAATTCAATATAATTGATGATAAGGTTTTTTTTATGGATGCCATATCTCAGGAGCTTTCACTTACCCC	.((((((.((((((((.((.((.(((((...(((((((((((((((...(((((...)))))))))))))).....))))))...))))).)).)).)))))).)))))))).
AAAAGTGATGTACAATCTAAGTG	4	+	-61.2	23	5	5456457	5456575	5456543	5456565	TTTGATTCGTACATTTAGATTGTACACCACTTTTAGTGTACAAATATATATAAAAATATACAGCGTACACTTTACATTTGTACACTAAAAGTGATGTACAATCTAAGTGTACGAATCAA	.(((((((((((((((((((((((((.(((((((((((((((((..(((((....)))))....(((.....))).))))))))))))))))).)))))))))))))))))))))))))
CCAGTTTTCGTAGAATCCTTCCT	4	+	-57.4	23	5	5809660	5809807	5809775	5809797	CAAGGAAATTTAGGAAGACTTCTACAAAACTAAGGAAGGGTTTCACGAAAGATTTTTTTTTGTGAAATCCTTCTTGAATTTTGTAAAATCTTTCTTGAATTTCGTGAAATTTTTTCCAGTTTTCGTAGAATCCTTCCTAAATTTTCTT	.((((((((((((((((..((((((((((((.((((((((((((((((((((...))))))))))))))))))))((((((((..(((((......).))))..)))))))).....)))))).))))))..))))))))))))))))
GTAGGATAAGTTGAAGCGTA	5	-	-18.69	20	5	2291487	2291594	2291497	2291516	AAATTATTTATTGCTTTTGTATTTTTCTACACAAATAAGCTTAGAAACAAAATTTTGCTTGCACGCCTTTAGGTACATGTAGGATAAGTTGAAGCGTATAACACGAGT	.......((((((((((...(((((((((((....(((((................)))))...(((....)))...))))))).)))).)))))).)))).......
CTATTGGTATGCTTGATGAG	1	+	-38.9	20	1	27983236	27983381	27983248	27983267	TGATTGAGTTAGCTATTGGTATGCTTGATGAGAAGGATTCATCTTCTAGCTCAGTGTCGTCTCAGCATCGTAACCGGTCTTTTGGAAGGAACAAGGAGCAGCTTCATCACCGAACAATCGGGCATTTCAGGTCGCTTTCTTGGAGT	...(..((..(((..((((.(((((((((.((((((.....)))))).((((..((((.(..(((.((((....))))...)))..).).)))..)))).................))))))))).))))...)))..))..)...
GGATTAGCGCGTTTGACTTCG	3	-	-42.5	21	627	2918440	2918606	2918450	2918470	ACTTTTGGTTACTCTTTTCGAAAATACCATAGTCGAATGTTGGTAGTTGCCAGCTGCCTAGTTGCTAGCCAAAGAGCAACCTAAAAGTCTTATAATTACAAAAAAGCAAAGGAATTGAAAGACCGCATAGCGCAGTGGATTAGCGCGTTTGACTTCGGATCAAAAGG	.(((((((....((.....)).....((..((((((((((.(.((((..(((.(((((((((((((........))))))......(((((.(((((.(...........).))))).)))))....))).))))))))))).)))))))))))..)).))))))).
AGTTCCTCTGAGCACTTCATTG	1	-	-42.4	22	50	9363196	9363287	9363256	9363277	TGTCTCCTAGAGTTCCTCTGAGCACTTCATTGGGGATACAATTTTTCTAAATGATTATCCACTGAAGTGTTTGGGGGAACTCCCGGACCCAT	((..(((..(((((((((..(((((((((.((((......((((....)))).....)))).)))))))))..)))))))))..)))..)).
CAGGCAGTCTCCTTGGCTATCCT	3	-	-63.9	23	40	9875556	9875710	9875566	9875588	GAGAACAATATTTGGTAGCCAAGGATGACTTGCCTGCTTCTCTGAACAAAATGGTCGATGTCATGTTTTGAAGTGACTATAAGTTATACCAAGAAATGACCATTTTGTTTATAAATAGACATCAGGCAGTCTCCTTGGCTATCCTTATATGTTCT	.((((((.(((..((((((((((((.((((.(((((..(((.(((((((((((((((........(((((..(((((.....)))))..)))))..))))))))))))))).....)))...))))))))))))))))))).))..)))))))))
GTTGGGAGAGCGTCAGACTGAA	4	-	-30.8	22	38	1520936	1521064	1520946	1520967	AAAGGATGTCTTCTTATCTATTTGATTCAGTTGTTGTTTTCATAACTAGTAATTTATTACGTTGGTTTGGAAAGAGTCAGTAAGCGGGGATAGCTCAGTTGGGAGAGCGTCAGACTGAAGATCTCGATC	...(((((......)))))..(((((((((((..(((((((.((((((((.((((....((((...((((......))))..)))).)))).))).))))).)))))))...)))))))....))))..
AGTCCTCGTGTTGCATCCCTC	5	-	-23.4	21	13	12812015	12812091	12812025	12812045	AAGCGTGCTTGGGGGAGAGTAGTACTGGGATGATGACCTCCCGGGAAGTCCTCGTGTTGCATCCCTCTTTTTTTTAA	..........((((((..(((((((.(((((.....((....))...))))).))))))).))))))..........
CATGGGTTTTATTGGTTGGTCTT	5	+	-25.5	23	10	15636224	15636311	15636279	15636301	GTGTCAATTGGGCTGTCCAAAGCCCATTGGTCATGTCCACTTGGATCATTTTTTTCATGGGTTTTATTGGTTGGTCTTTAATGGACAA	.((((....((((((.(((((((((((.((..((((((....))).))).....)))))))))...)))).))))))......)))).
TTTGGGACTAAGTTATTCAA	4	+	-28.4	20	9	18305049	18305149	18305059	18305078	GGGTTTTAGATTTGGGACTAAGTTATTCAATGTCCCATTAGCAGAATTGATTTCTCTTAGTGCTTAATAGGATTGAACAAAGTCCCTCAAATCTTGATCCA	(((((..((((((((((((..(((((((.((....((((((.((((.....)))).))))))....)).))))..)))..))))))..)))))).))))).
AGTCCTCGTGTTGCATCTCTCTT	2	-	-20.2	23	6	2892211	2892290	2892221	2892243	AAGCGTGTTTGGGCGAGAGTAGTACTAGGATGGCTGACCTCCCGGGAAGTCCTCGTGTTGCATCTCTCTTTTTTTTTTGG	..............(((((..(((.((.((.((((..((....))..)))).)).)).)))..)))))............
TAGCAAATCGCATGAAACATGT	5	+	-24.77	22	6	10660598	10660745	10660608	10660629	TGATGTTTTTTAGCAAATCGCATGAAACATGTTAAAATAACACGATATTTATATTAAAAAAGTGATATTTTATAACATATATGTTACATAAATAGCATGTTATATAAAAAAATATCGTTTCATTTGAAAAGTTGAGCCAGGAGCAAGC	...(((((((((((...(((.((((((((((((.......(((..................)))...(((((((....((((((((......))))))))..))))))).))))).))))))).)))...))))))....)))))...
AAGAAGATTGTGCTGAGGCTT	4	-	-31.8	21	5	8242755	8242900	8242870	8242890	TAAGACAACTAAGAAGATTGTGCTGAGGCTTCAATGCCAAAGCTGCAAGCATTTCTCGCAACGCCCGATTAAGGTAATGTCTGCGACATTCTTTACCTTTGTTAATCACTCTTTAGTCTCAGTTCTGTTTCTTACACTTTGTGTGT	..(.((((.(((((((...(.(((((((((...........(((((.((.....)).)))..))..(((((((((((((((...)))))....)))))....))))).......))))))))).)..)))))))....)))).)..
TACTATTTGAATCGCACTGCAT	5	-	-29.6	22	15	10682424	10682572	10682434	10682455	TAAAGATAAAAATGAGAATGTTTTGAATGGTGATAAAACCGCACAGTATAGTGCTATTTCAATAATAACAAAAATCACTATATATATATATATATATATGCATGTATATATGTTCATTACTATTTGAATCGCACTGCATTTTATTTACA	...((((((((.((((..((.((..(((((((((......((((......)))).............................((((((((((((......))))))))))))..)))))))))..)).))..)).))))))))))...
GTCAGCTGAGCTTTCTCGTCATC	2	+	-43.8	23	11	9560793	9560901	9560803	9560825	ATTTCAAGAAGTCAGCTGAGCTTTCTCGTCATCACTTATTAGTAAATATAGTCTCTATATTTTTGATGAGTGATGATTGGAAATTTCGTTGACTCATTACTCTTGATGA	...(((((((((((((.(((.(((((.(((((((((((((((.((((((((...))))))))))))))))))))))).))))).))))))))))......))))))...
GCGCCTCTCCATTGGCAGGTCC	1	-	-57.1	22	10	23345380	23345507	23345476	23345497	TAGTTTTAGGGCGCCTCTCCATTGGCAGGTCCTTTACTTCCAAATATACACATACATATATGAATATCGAAAATTTCCGATGATCGATTTATAAATGACCTGCCAAAGGAGAGTTGCCCTGAAACTGG	(((((((((((((.((((((.((((((((((.((((.......(((((........)))))((.(((((........))))).))......)))).)))))))))).)))))).))))))))))))).
GTCTCTCAGTCTGAGACTCT	5	+	-29.7	20	10	8246542	8246704	8246675	8246694	CATTCAGGCAGCTGATCAAAACAAACGATTTCAGAATGAGAAAGACAGAATAAGAGAAACAAACTAAGACTGCATTGACACAATCAAACCTATGTTACAGATATACTAACCTTTGTTAAGAGCATGAGCTCTCGTCTCTCAGTCTGAGACTCTTTCTTGAAGA	...((((....))))...........(((((((((.(((((..(((...........((((((...........((((.....))))...((((((...))))))......)))))).(((((....))))).)))))))).))))))).))...........
TTTGGCCCATGTCGTTATGATTT	1	+	-83.2	23	9	1727264	1727413	1727381	1727403	TCTTTCTTGACAAATCATAACAACTTTGGTTAAAAGGTTTCGAAAACTCAACCTCTTCTTCAGTCTCTCTCTTTCCAAAAGGGAAAGACTGAAGTAGAGATTGGGTTTCCGATACCTTTTGGCCCATGTCGTTATGATTTGTCGAGGAAG	.((((((((((((((((((((.((...(((((((((((.(((.((((((((.((((.(((((((((.((((((.....)))))).))))))))).)))).)))))))).))).)))))))))))...)).))))))))))))))))))))
GATCTGGGATGAATTTGGATCT	5	+	-45.9	22	9	5169980	5170141	5169990	5170011	AGACAAAATCGATCTGGGATGAATTTGGATCTAATTGAGCAAAAAATTGTGTTTTTTCAATCTATTGAATTTCACATCCTTAAACCCTTGCATATTCAATCTATTGAATTTCGCATATTTTTCCTCAAATTTATCCAAAATCATCCCAAATCTATTGTGACG	...((.(((.(((.((((((((.(((((((..(.(((((.(((((..((((....((((((..(((((((....((............))...)))))))..))))))...))))..))))).))))).)..))))))).)))))))).))).))).))...
AAGTGACTTATGATAATCTCAT	1	+	-39.1	22	7	11785938	11786033	11786002	11786023	AGGATTGTTTATGAGAGTATTATAAGTCACTACATTTGGTAAGCAAAGTGTTGTTTCTCAAACGAAGTGACTTATGATAATCTCATGAATGGATTT	....(..(((((((((.((((((((((((((.(.((((..((((((....))))))..)))).).)))))))))))))).)))))))))..)....
GTTGGTAGAGCGGAAGACTGTAG	2	-	-21.8	23	6	15470199	15470344	15470209	15470231	TTAGAAGATACAATATACATGTTATAAGCATCTTACCTAATTGTCCATAGTTTCAAAACAATACGAATAAATCAAGATAAAACAAAGAAACTGTCAGTACCGACCTTAGCTCAGTTGGTAGAGCGGAAGACTGTAGTAGTAGCTGT	.(((....(((....((((.(((.(..((.(((.(((.(((((..(..((((((..........((.....))..(......)...))))))(((......)))....)..)))))))))))))..).)))))))...))).))).
TCCCAAATGTAGACAAAGCAA	3	-	-34	21	6	3366338	3366428	3366348	3366368	ACGTCATCTCTGTGCTTCTTTGTCTACAATTTTGGAAAAAGTGATGACGCCATTGCTCTTTCCCAAATGTAGACAAAGCAATACCGTGATG	.((((((.....(((((...((((((((.(((.(((((.((..(((....)))..)).))))).)))))))))))))))).....))))))
TCAGCGTTGCATTCAATTATGTT	4	-	-35.1	23	6	7878648	7878766	7878658	7878680	TGGGTTTGAATGAACATCATTGAGTGCATCGTTGATGTAATTTTACTTATTTTATTCCATTGTTGAATTAATTAAAGAAGTATATATCAGCGTTGCATTCAATTATGTTTTTCTAATTT	.(((((.(((.((((((.((((((((((.((((((((((....(((((.(((.((((.......)))).....))).))))))))))))))).)))))))))).))))))))).)))))
CAAAGAACGGATCTTTGTGAGAT	1	+	-32	23	5	13768361	13768519	13768487	13768509	ATCTTTTATAGACATCTCCAAAAATTATATTGTTTGACTAAACATCCTCCAGAAATCATGTTGTATGACTAAACAATGATGTGAGAGTCGAAACTCACACAATCGAAATTGTATTTAGGGTTTCTTCAAAGAACGGATCTTTGTGAGATTCTCAAAGAA	.(((((...(((.(((((((((.(((...((.(((((..((((............(((((...)))))(((((((((((((((.((((....)))).))).)))...)))))..)))).))))..))))).))..))).)))).)))))))).))))).
ATCCAAAATCATCCCAAATCTA	5	+	-45.9	22	1	5169980	5170141	5170112	5170133	AGACAAAATCGATCTGGGATGAATTTGGATCTAATTGAGCAAAAAATTGTGTTTTTTCAATCTATTGAATTTCACATCCTTAAACCCTTGCATATTCAATCTATTGAATTTCGCATATTTTTCCTCAAATTTATCCAAAATCATCCCAAATCTATTGTGACG	...((.(((.(((.((((((((.(((((((..(.(((((.(((((..((((....((((((..(((((((....((............))...)))))))..))))))...))))..))))).))))).)..))))))).)))))))).))).))).))...
ACTCGATATAAGAAGGGGGTTT	4	-	-54.4	22	9	1523330	1523480	1523340	1523361	TTTTCATGCATTAAGCCCCTTACAATGTCGAGTAAACAAAGCATGTGTCCGCTAATATTGTCTTCGAGCTTGGTATTTTTGTATTCTGATACGGTATTTGGGGACGACATCTTTTGTTGACTCGATATAAGAAGGGGGTTTGTGGAAGAAA	.((((.(.(((.((.((((((...(((((((((.(((((((.((((((((.(.((((((((..((.((...(((((....))))))))).)))))))).).)))).)))).))))))).)))))))))...)))))).)).))).).))))
CATGCGAGAGGTACGGGGATC	2	+	-24	21	8	706821	706905	706831	706851	GCTCGCTTAGCATGCGAGAGGTACGGGGATCGATACCCCGCATCTCCACTTTCTTTTATGCATTTTGTCTTACATTAGTGTGGCA	(((((((..(((((.((((((...((((((((......)).))))))..)))))).)))))....((.....))..)))).))).
TATGATGATGGTTGTATAGCTTT	1	+	-30.5	23	6	15815963	15816123	15816091	15816113	ATGACTGGACCTAAGGATGTATACGTATGTATGTGCTATTATGGATTTATGGATACTATGTTGGTTATGAATGTGTTGTTAGAAGTTAAAGCATGTTAGGTTGATTGCATGTGTCAAAGTTTATATGTTATGATGATGGTTGTATAGCTTTAGAAAGTGTT	...(((....((((((.(((((((((...((((.((...(((((((((...(((((.((((.(((((..((((((((............))))))))....)))))))))))))).))))))))).))))))...)))..)))))).))))))..)))...
TTAGAATGTGATGCAAAACTTA	5	-	-30.8	22	6	21395552	21395622	21395591	21395612	GAACATCAAATTAGAATGTGATGCAAAACTTAGACTCCTAACATTTGCAACACAATCTAATTTGGTGTTTC	(((((((((((((((.((((.((((((..((((....))))..)))))).)))).))))))))))))))).
TAGCAAATCGCATGAAACATG	5	+	-24.77	21	5	10660598	10660745	10660608	10660628	TGATGTTTTTTAGCAAATCGCATGAAACATGTTAAAATAACACGATATTTATATTAAAAAAGTGATATTTTATAACATATATGTTACATAAATAGCATGTTATATAAAAAAATATCGTTTCATTTGAAAAGTTGAGCCAGGAGCAAGC	...(((((((((((...(((.((((((((((((.......(((..................)))...(((((((....((((((((......))))))))..))))))).))))).))))))).)))...))))))....)))))...
AACACGAGATGTCTAATGAAGTC	5	+	-129.1	23	5	18136849	18136999	18136859	18136881	TGTCCCTAAAAACACGAGATGTCTAATGAAGTCATCAAGCAGCTCGGTAGTCGTGGTCGTGCTTGACCAAAGCTCAATAATGGATCCAGCACGACCACGACTACCGAGCTGCTTGATGACTTCATTAGACATCTCGTGTTTTTAGGGACAC	(((((((((((((((((((((((((((((((((((((((((((((((((((((((((((((((.(((((...........))).)).))))))))))))))))))))))))))))))))))))))))))))))))))))))))))))))).
CTTCATTAGACATCTCGTGTTTT	5	+	-129.1	23	2	18136849	18136999	18136968	18136990	TGTCCCTAAAAACACGAGATGTCTAATGAAGTCATCAAGCAGCTCGGTAGTCGTGGTCGTGCTTGACCAAAGCTCAATAATGGATCCAGCACGACCACGACTACCGAGCTGCTTGATGACTTCATTAGACATCTCGTGTTTTTAGGGACAC	(((((((((((((((((((((((((((((((((((((((((((((((((((((((((((((((.(((((...........))).)).))))))))))))))))))))))))))))))))))))))))))))))))))))))))))))))).
