# Supplementary material for: High-Throughput Sequencing and Expression Analysis Suggest the Involvement of Pseudomonas putida RA-Responsive microRNAs in Growth and Development of Arabidopsis
Source: Int J Mol Sci. 2020 Jul 30;21(15):5468. doi: 10.3390/ijms21155468 (PMC7432263; doi:10.3390/ijms21155468)
Supplement: Supplementary file 1 [file ijms-21-05468-s001.zip › Table S8 Targets of conserved miRNAs.xls]

## Sheet: Targets of conserved miRNAs
miRNA	Target ID	Expectation	UPE	miRNA_Start	miRNA_End	Target_Start	Target_End	miRNA_aligned_fragment	Target_aligned_fragment	Inhibition	Multiplicity	Target_Description	GO_BP	GO_CC	GO_MF	Pathway	TF
ath-miR846-3p	AT5G53030.1	4.5	0.488	1	21	5	25	UUGAAUUGAAGUGCUUGAAUU	AAUUCAAAAUUUUCAAUUCAA	Cleavage	1	Putative uncharacterized protein	biological_process[GO:0008150]	NA	NA	NA	NA
ath-miR846-3p	AT5G53030.2	4.5	0.488	1	21	5	25	UUGAAUUGAAGUGCUUGAAUU	AAUUCAAAAUUUUCAAUUCAA	Cleavage	1	Putative uncharacterized protein	biological_process[GO:0008150]	NA	NA	NA	NA
ath-miR824-5p	AT4G37630.1	4	1.138	1	21	200	220	UAGACCAUUUGUGAGAAGGGA	ACUCUUCUCACAAAUUCUUUA	Cleavage	1	Cyclin-D5-1	cell cycle[GO:0007049]; DNA endoreduplication[GO:0042023]; cell division[GO:0051301]	nucleus[GO:0005634]	protein binding[GO:0005515]	NA	NA
ath-miR824-5p	AT4G37630.3	4	1.138	1	21	200	220	UAGACCAUUUGUGAGAAGGGA	ACUCUUCUCACAAAUUCUUUA	Cleavage	1	Cyclin-D5-1	cell cycle[GO:0007049]; DNA endoreduplication[GO:0042023]; cell division[GO:0051301]	nucleus[GO:0005634]	protein binding[GO:0005515]	NA	NA
ath-miR400	AT2G27380.1	4.5	1.397	1	21	277	297	UAUGAGAGUAUUAUAAGUCAC	CCAACUUAUAGUCCUCCCAUA	Cleavage	3	Proline-rich extensin-like protein EPR1	plant-type cell wall modification[GO:0009827]; seed germination[GO:0009845]; cell wall organization[GO:0071555]	extracellular region[GO:0005576]; cell wall[GO:0005618]; primary cell wall[GO:0009530]	structural constituent of cell wall[GO:0005199]	NA	NA
ath-miR838	AT4G40020.1	4	1.506	1	21	1281	1301	UUUUCUUCUACUUCUUGCACA	AGAACAAGAAGGAGAAGAAAG	Translation	3	Myosin heavy chain-related protein	reciprocal meiotic recombination[GO:0007131]	synaptonemal complex[GO:0000795]	molecular_function[GO:0003674]	NA	NA
ath-miR156b-5p	AT1G73390.3	4	1.861	1	20	31	50	UGACAGAAGAGAGUGAGCAC	CUGCUUGCUCUCUUCUCACA	Cleavage	1	At1g73390	NA	NA	NA	NA	NA
ath-miR156b-5p	AT1G73390.4	4	1.861	1	20	31	50	UGACAGAAGAGAGUGAGCAC	CUGCUUGCUCUCUUCUCACA	Cleavage	1	At1g73390	NA	NA	NA	NA	NA
ath-miR472-3p	AT2G30560.1	5	1.922	1	22	322	343	UUUUUCCUACUCCGCCCAUACC	GGUGGUGGUGGAGGAGGGAAAA	Cleavage	3	Glycine-rich protein	biological_process[GO:0008150]	cellular_component[GO:0005575]	NA	NA	NA
ath-miR159a	AT4G09650.1	3.5	2.079	1	21	107	127	UUUGGAUUGAAGGGAGCUCUA	CUAUUCUCUCUUCAAUCCAAA	Cleavage	1	PDE332	ATP biosynthetic process[GO:0006754]; ion transport[GO:0006811]; response to cold[GO:0009409]; response to cytokinin[GO:0009735]; photosynthetic electron transport in photosystem II[GO:0009772]; photosynthetic electron transport in photosystem I[GO:0009773]; photosynthesis[GO:0015979]; ATP synthesis coupled proton transport[GO:0015986]; proton transport[GO:0015992]; defense response to bacterium[…	chloroplast[GO:0009507]; chloroplast thylakoid[GO:0009534]; chloroplast thylakoid membrane[GO:0009535]; plastid[GO:0009536]; thylakoid[GO:0009579]; chloroplast envelope[GO:0009941]; plastoglobule[GO:0010287]; stromule[GO:0010319]; membrane[GO:0016020]; proton-transporting ATP synthase complex, catalytic core F(1)[GO:0045261]	proton-transporting ATP synthase activity, rotational mechanism[GO:0046933]	00190 Oxidative phosphorylation [PATH:ath00190]; 00195 Photosynthesis [PATH:ath00195]	NA
ath-miR159b-3p	AT4G09650.1	3.5	2.079	1	21	107	127	UUUGGAUUGAAGGGAGCUCUU	CUAUUCUCUCUUCAAUCCAAA	Cleavage	1	PDE332	ATP biosynthetic process[GO:0006754]; ion transport[GO:0006811]; response to cold[GO:0009409]; response to cytokinin[GO:0009735]; photosynthetic electron transport in photosystem II[GO:0009772]; photosynthetic electron transport in photosystem I[GO:0009773]; photosynthesis[GO:0015979]; ATP synthesis coupled proton transport[GO:0015986]; proton transport[GO:0015992]; defense response to bacterium[…	chloroplast[GO:0009507]; chloroplast thylakoid[GO:0009534]; chloroplast thylakoid membrane[GO:0009535]; plastid[GO:0009536]; thylakoid[GO:0009579]; chloroplast envelope[GO:0009941]; plastoglobule[GO:0010287]; stromule[GO:0010319]; membrane[GO:0016020]; proton-transporting ATP synthase complex, catalytic core F(1)[GO:0045261]	proton-transporting ATP synthase activity, rotational mechanism[GO:0046933]	00190 Oxidative phosphorylation [PATH:ath00190]; 00195 Photosynthesis [PATH:ath00195]	NA
ath-miR159c	AT4G09650.1	3.5	2.079	1	21	107	127	UUUGGAUUGAAGGGAGCUCCU	CUAUUCUCUCUUCAAUCCAAA	Cleavage	1	PDE332	ATP biosynthetic process[GO:0006754]; ion transport[GO:0006811]; response to cold[GO:0009409]; response to cytokinin[GO:0009735]; photosynthetic electron transport in photosystem II[GO:0009772]; photosynthetic electron transport in photosystem I[GO:0009773]; photosynthesis[GO:0015979]; ATP synthesis coupled proton transport[GO:0015986]; proton transport[GO:0015992]; defense response to bacterium[…	chloroplast[GO:0009507]; chloroplast thylakoid[GO:0009534]; chloroplast thylakoid membrane[GO:0009535]; plastid[GO:0009536]; thylakoid[GO:0009579]; chloroplast envelope[GO:0009941]; plastoglobule[GO:0010287]; stromule[GO:0010319]; membrane[GO:0016020]; proton-transporting ATP synthase complex, catalytic core F(1)[GO:0045261]	proton-transporting ATP synthase activity, rotational mechanism[GO:0046933]	00190 Oxidative phosphorylation [PATH:ath00190]; 00195 Photosynthesis [PATH:ath00195]	NA
ath-miR838	AT5G46030.1	4.5	2.218	1	21	482	502	UUUUCUUCUACUUCUUGCACA	AGUAGAAGAGGAAGAAGAAGA	Translation	2	Transcription elongation factor 1 homolog	transcription, DNA-templated[GO:0006351]; regulation of transcription, DNA-templated[GO:0006355]; transcription elongation from RNA polymerase II promoter[GO:0006368]; chromatin-mediated maintenance of transcription[GO:0048096]	nucleus[GO:0005634]; transcription elongation factor complex[GO:0008023]	RNA polymerase II core binding[GO:0000993]; metal ion binding[GO:0046872]	NA	NA
ath-miR838	AT5G46030.2	4.5	2.218	1	21	590	610	UUUUCUUCUACUUCUUGCACA	AGUAGAAGAGGAAGAAGAAGA	Translation	2	Transcription elongation factor 1 homolog	transcription, DNA-templated[GO:0006351]; regulation of transcription, DNA-templated[GO:0006355]; transcription elongation from RNA polymerase II promoter[GO:0006368]; chromatin-mediated maintenance of transcription[GO:0048096]	nucleus[GO:0005634]; transcription elongation factor complex[GO:0008023]	RNA polymerase II core binding[GO:0000993]; metal ion binding[GO:0046872]	NA	NA
ath-miR838	AT5G46030.3	4.5	2.218	1	21	599	619	UUUUCUUCUACUUCUUGCACA	AGUAGAAGAGGAAGAAGAAGA	Translation	2	Transcription elongation factor 1 homolog	transcription, DNA-templated[GO:0006351]; regulation of transcription, DNA-templated[GO:0006355]; transcription elongation from RNA polymerase II promoter[GO:0006368]; chromatin-mediated maintenance of transcription[GO:0048096]	nucleus[GO:0005634]; transcription elongation factor complex[GO:0008023]	RNA polymerase II core binding[GO:0000993]; metal ion binding[GO:0046872]	NA	NA
ath-miR5629	AT1G68800.1	4	2.238	1	22	506	527	UUAGGGUAGUUAACGGAAGUUA	CCACUUUUUUUCAUUACCCUAA	Translation	1	TCP domain protein 12	transcription, DNA-templated[GO:0006351]; regulation of transcription, DNA-templated[GO:0006355]; multicellular organismal development[GO:0007275]; regulation of secondary shoot formation[GO:2000032]	nucleus[GO:0005634]	DNA binding[GO:0003677]; sequence-specific DNA binding transcription factor activity[GO:0003700]	NA	TCP
ath-miR5629	AT1G68800.2	4	2.238	1	22	506	527	UUAGGGUAGUUAACGGAAGUUA	CCACUUUUUUUCAUUACCCUAA	Translation	1	TCP domain protein 12	transcription, DNA-templated[GO:0006351]; regulation of transcription, DNA-templated[GO:0006355]; multicellular organismal development[GO:0007275]; regulation of secondary shoot formation[GO:2000032]	nucleus[GO:0005634]	DNA binding[GO:0003677]; sequence-specific DNA binding transcription factor activity[GO:0003700]	NA	NA
ath-miR824-5p	AT4G37630.2	4	2.299	1	21	15	35	UAGACCAUUUGUGAGAAGGGA	ACUCUUCUCACAAAUUCUUUA	Cleavage	1	Cyclin-D5-1	cell cycle[GO:0007049]; DNA endoreduplication[GO:0042023]; cell division[GO:0051301]	nucleus[GO:0005634]	protein binding[GO:0005515]	NA	NA
ath-miR838	AT5G40340.1	3	2.325	1	21	807	827	UUUUCUUCUACUUCUUGCACA	UGUGGAAGAAGAAGAAGAAGA	Translation	2	Putative uncharacterized protein	NA	nucleolus[GO:0005730]; plasmodesma[GO:0009506]	NA	NA	NA
ath-miR838	AT5G40340.2	3	2.325	1	21	761	781	UUUUCUUCUACUUCUUGCACA	UGUGGAAGAAGAAGAAGAAGA	Translation	2	Putative uncharacterized protein	NA	nucleolus[GO:0005730]; plasmodesma[GO:0009506]	NA	NA	NA
ath-miR156b-5p	AT1G73390.2	4	2.722	1	20	86	105	UGACAGAAGAGAGUGAGCAC	CUGCUUGCUCUCUUCUCACA	Cleavage	1	At1g73390	NA	NA	NA	NA	NA
ath-miR156b-5p	AT1G73390.5	4	2.722	1	20	86	105	UGACAGAAGAGAGUGAGCAC	CUGCUUGCUCUCUUCUCACA	Cleavage	1	At1g73390	NA	NA	NA	NA	NA
ath-miR164c-5p	AT1G73890.1	4	2.987	1	20	236	255	UGGAGAAGCAGGGCACGUGC	CUUUGUCCCCUGCUUUUCCA	Cleavage	1	Bifunctional inhibitor/lipid-transfer protein/seed storage 2S albumin superfamily protein	NA	anchored component of membrane[GO:0031225]	NA	NA	NA
ath-miR5643b	AT1G08970.1	3	2.993	1	21	113	133	AGGCUUUUAAGAUCGGGUUGC	AAAACCAGAUCUUAAAACUCU	Cleavage	1	Nuclear transcription factor Y subunit C-9	transcription, DNA-templated[GO:0006351]; regulation of transcription, DNA-templated[GO:0006355]; abscisic acid-activated signaling pathway[GO:0009738]; gibberellic acid mediated signaling pathway[GO:0009740]; regulation of seed germination[GO:0010029]; positive regulation of photomorphogenesis[GO:2000306]	nucleus[GO:0005634]; cytoplasm[GO:0005737]; cytosol[GO:0005829]	DNA binding[GO:0003677]; sequence-specific DNA binding transcription factor activity[GO:0003700]; protein binding[GO:0005515]; sequence-specific DNA binding[GO:0043565]; protein heterodimerization activity[GO:0046982]	NA	NF-YC
ath-miR5643b	AT1G08970.2	3	2.993	1	21	119	139	AGGCUUUUAAGAUCGGGUUGC	AAAACCAGAUCUUAAAACUCU	Cleavage	1	Nuclear transcription factor Y subunit C-9	transcription, DNA-templated[GO:0006351]; regulation of transcription, DNA-templated[GO:0006355]; abscisic acid-activated signaling pathway[GO:0009738]; gibberellic acid mediated signaling pathway[GO:0009740]; regulation of seed germination[GO:0010029]; positive regulation of photomorphogenesis[GO:2000306]	nucleus[GO:0005634]; cytoplasm[GO:0005737]; cytosol[GO:0005829]	DNA binding[GO:0003677]; sequence-specific DNA binding transcription factor activity[GO:0003700]; protein binding[GO:0005515]; sequence-specific DNA binding[GO:0043565]; protein heterodimerization activity[GO:0046982]	NA	NF-YC
ath-miR5643b	AT1G08970.3	3	2.993	1	21	86	106	AGGCUUUUAAGAUCGGGUUGC	AAAACCAGAUCUUAAAACUCU	Cleavage	1	Nuclear transcription factor Y subunit C-9	transcription, DNA-templated[GO:0006351]; regulation of transcription, DNA-templated[GO:0006355]; abscisic acid-activated signaling pathway[GO:0009738]; gibberellic acid mediated signaling pathway[GO:0009740]; regulation of seed germination[GO:0010029]; positive regulation of photomorphogenesis[GO:2000306]	nucleus[GO:0005634]; cytoplasm[GO:0005737]; cytosol[GO:0005829]	DNA binding[GO:0003677]; sequence-specific DNA binding transcription factor activity[GO:0003700]; protein binding[GO:0005515]; sequence-specific DNA binding[GO:0043565]; protein heterodimerization activity[GO:0046982]	NA	NF-YC
ath-miR398b-5p	AT2G01480.1	3.5	3.085	1	21	2699	2719	AGGGUUGAUAUGAGAACACAC	AUUUGUUCUUAUAUCAGUUUU	Cleavage	1	Protein ESMERALDA 1	carbohydrate metabolic process[GO:0005975]; fucose metabolic process[GO:0006004]; protein glycosylation[GO:0006486]; cell adhesion[GO:0007155]; cell wall organization[GO:0071555]	Golgi membrane[GO:0000139]; Golgi apparatus[GO:0005794]; membrane[GO:0016020]; integral component of membrane[GO:0016021]	transferase activity[GO:0016740]; transferase activity, transferring glycosyl groups[GO:0016757]	NA	NA
ath-miR8166	AT2G24270.1	4.5	3.104	1	22	92	114	AGAGAGUGUAGAA-AGUUUCUCA	CAAGAAACUCUUCUUCACUCUCU	Cleavage	1	aldehyde dehydrogenase 11A3	metabolic process[GO:0008152]; oxidation-reduction process[GO:0055114]	cytoplasm[GO:0005737]	glyceraldehyde-3-phosphate dehydrogenase (NADP+) (non-phosphorylating) activity[GO:0008886]; oxidoreductase activity[GO:0016491]; oxidoreductase activity, acting on the aldehyde or oxo group of donors, NAD or NADP as acceptor[GO:0016620]	00030 Pentose phosphate pathway [PATH:ath00030]; 00010 Glycolysis / Gluconeogenesis [PATH:ath00010]	NA
ath-miR159a	AT1G62981.2	4	3.106	1	21	11	31	UUUGGAUUGAAGGGAGCUCUA	AACCUGUCCCUUCAAUCCAAA	Cleavage	1	F16P17.15	biological_process[GO:0008150]	membrane[GO:0016020]; integral component of membrane[GO:0016021]	molecular_function[GO:0003674]	NA	NA
ath-miR159b-3p	AT1G62981.2	4	3.106	1	21	11	31	UUUGGAUUGAAGGGAGCUCUU	AACCUGUCCCUUCAAUCCAAA	Cleavage	1	F16P17.15	biological_process[GO:0008150]	membrane[GO:0016020]; integral component of membrane[GO:0016021]	molecular_function[GO:0003674]	NA	NA
ath-miR159c	AT1G62981.2	4	3.106	1	21	11	31	UUUGGAUUGAAGGGAGCUCCU	AACCUGUCCCUUCAAUCCAAA	Cleavage	1	F16P17.15	biological_process[GO:0008150]	membrane[GO:0016020]; integral component of membrane[GO:0016021]	molecular_function[GO:0003674]	NA	NA
ath-miR5644	AT4G29140.1	4	3.227	1	20	265	284	GUGGGUUGCGGAUAACGGUA	CACCGUCAUGUGUAACCCAU	Translation	1	Protein DETOXIFICATION	drug transmembrane transport[GO:0006855]; defense response[GO:0006952]; root morphogenesis[GO:0010015]; auxin homeostasis[GO:0010252]; negative regulation of defense response[GO:0031348]; regulation of organ growth[GO:0046620]; transmembrane transport[GO:0055085]	endosome[GO:0005768]; late endosome[GO:0005770]; endosome membrane[GO:0010008]; membrane[GO:0016020]; integral component of membrane[GO:0016021]; late endosome membrane[GO:0031902]	drug transmembrane transporter activity[GO:0015238]; antiporter activity[GO:0015297]	NA	NA
ath-miR773a	AT4G13540.1	4	3.268	1	21	768	788	UUUGCUUCCAGCUUUUGUCUC	GAGACAGAAGAUGGAAGAGAA	Translation	1	Golgin family A protein	NA	NA	NA	NA	NA
ath-miR159a	AT1G62981.1	4	3.291	1	21	24	44	UUUGGAUUGAAGGGAGCUCUA	AACCUGUCCCUUCAAUCCAAA	Cleavage	1	F16P17.15	biological_process[GO:0008150]	membrane[GO:0016020]; integral component of membrane[GO:0016021]	molecular_function[GO:0003674]	NA	NA
ath-miR159b-3p	AT1G62981.1	4	3.291	1	21	24	44	UUUGGAUUGAAGGGAGCUCUU	AACCUGUCCCUUCAAUCCAAA	Cleavage	1	F16P17.15	biological_process[GO:0008150]	membrane[GO:0016020]; integral component of membrane[GO:0016021]	molecular_function[GO:0003674]	NA	NA
ath-miR159c	AT1G62981.1	4	3.291	1	21	24	44	UUUGGAUUGAAGGGAGCUCCU	AACCUGUCCCUUCAAUCCAAA	Cleavage	1	F16P17.15	biological_process[GO:0008150]	membrane[GO:0016020]; integral component of membrane[GO:0016021]	molecular_function[GO:0003674]	NA	NA
ath-miR156b-5p	AT1G25500.3	3.5	3.374	1	20	4	23	UGACAGAAGAGAGUGAGCAC	UGCCUCACUCUCUUCUCUCA	Cleavage	1	Plasma-membrane choline transporter family protein	biological_process[GO:0008150]	membrane[GO:0016020]; integral component of membrane[GO:0016021]	NA	NA	NA
ath-miR156g	AT1G25500.3	4.5	3.374	1	20	4	23	CGACAGAAGAGAGUGAGCAC	UGCCUCACUCUCUUCUCUCA	Cleavage	1	Plasma-membrane choline transporter family protein	biological_process[GO:0008150]	membrane[GO:0016020]; integral component of membrane[GO:0016021]	NA	NA	NA
ath-miR400	AT2G15970.2	4.5	3.394	1	21	2	22	UAUGAGAGUAUUAUAAGUCAC	GUCACUUGUAAUAUCUUUAUA	Cleavage	1	WCOR413-like protein	cold acclimation[GO:0009631]; response to abscisic acid[GO:0009737]; cellular response to water deprivation[GO:0042631]	vacuole[GO:0005773]; plasma membrane[GO:0005886]; membrane[GO:0016020]; integral component of membrane[GO:0016021]	NA	NA	NA
ath-miR5644	AT5G20300.2	4	3.479	1	20	38	57	GUGGGUUGCGGAUAACGGUA	CCUCGUUAUCUUCAACCUAC	Cleavage	1	Translocase of chloroplast 90, chloroplastic	protein transport[GO:0015031]; protein targeting to chloroplast[GO:0045036]	cytoplasm[GO:0005737]; chloroplast[GO:0009507]; plastid outer membrane[GO:0009527]; plastid[GO:0009536]; chloroplast outer membrane[GO:0009707]; membrane[GO:0016020]; integral component of membrane[GO:0016021]	nucleotide binding[GO:0000166]; GTP binding[GO:0005525]; hydrolase activity[GO:0016787]; metal ion binding[GO:0046872]	NA	NA
ath-miR5644	AT5G20300.4	4	3.479	1	20	38	57	GUGGGUUGCGGAUAACGGUA	CCUCGUUAUCUUCAACCUAC	Cleavage	1	Translocase of chloroplast 90, chloroplastic	protein transport[GO:0015031]; protein targeting to chloroplast[GO:0045036]	cytoplasm[GO:0005737]; chloroplast[GO:0009507]; plastid outer membrane[GO:0009527]; plastid[GO:0009536]; chloroplast outer membrane[GO:0009707]; membrane[GO:0016020]; integral component of membrane[GO:0016021]	nucleotide binding[GO:0000166]; GTP binding[GO:0005525]; hydrolase activity[GO:0016787]; metal ion binding[GO:0046872]	NA	NA
ath-miR840-3p	AT1G01470.1	3.5	3.551	1	21	91	111	UUGUUUAGGUCCCUUAGUUUC	AAAACAAAGAGAUUUAAACAA	Cleavage	1	LSR3	response to desiccation[GO:0009269]; response to wounding[GO:0009611]; response to high light intensity[GO:0009644]; defense response to fungus[GO:0050832]	cytosol[GO:0005829]	molecular_function[GO:0003674]	NA	NA
ath-miR157a-3p	AT1G31140.1	5	3.597	1	21	38	58	GCUCUCUAGCCUUCUGUCAUC	GAUGAGGAAAGGUAAGAGAGU	Cleavage	1	GOA	transcription, DNA-templated[GO:0006351]; regulation of transcription, DNA-templated[GO:0006355]; multicellular organismal development[GO:0007275]; flower development[GO:0009908]; fruit development[GO:0010154]; negative regulation of cell growth[GO:0030308]; regulation of growth[GO:0040008]; positive regulation of transcription from RNA polymerase II promoter[GO:0045944]; regulation of timing of …	nucleus[GO:0005634]	RNA polymerase II regulatory region sequence-specific DNA binding[GO:0000977]; DNA binding[GO:0003677]; sequence-specific DNA binding transcription factor activity[GO:0003700]; protein binding[GO:0005515]; protein dimerization activity[GO:0046983]	NA	MIKC_MADS
ath-miR869.2	AT4G09630.2	4.5	3.6	1	21	5	25	UCUGGUGUUGAGAUAGUUGAC	GUCAAGUAUCUCAAAAUCAAA	Cleavage	1	Putative uncharacterized protein AT4g09630	NA	membrane[GO:0016020]; integral component of membrane[GO:0016021]	transferase activity, transferring glycosyl groups[GO:0016757]	NA	NA
ath-miR5629	AT4G21750.2	4.5	3.609	1	22	237	258	UUAGGGUAGUUAACGGAAGUUA	UUUAUUUCGUUAACUAUCCUCC	Cleavage	1	ATML1	transcription, DNA-templated[GO:0006351]; regulation of transcription, DNA-templated[GO:0006355]; seed germination[GO:0009845]; cell differentiation[GO:0030154]; cotyledon development[GO:0048825]; plant epidermal cell differentiation[GO:0090627]	nucleus[GO:0005634]	DNA binding[GO:0003677]; sequence-specific DNA binding transcription factor activity[GO:0003700]; protein binding[GO:0005515]; lipid binding[GO:0008289]; sequence-specific DNA binding[GO:0043565]	NA	HD-ZIP
ath-miR5643b	AT1G08970.4	3	3.771	1	21	67	87	AGGCUUUUAAGAUCGGGUUGC	AAAACCAGAUCUUAAAACUCU	Cleavage	1	Nuclear transcription factor Y subunit C-9	transcription, DNA-templated[GO:0006351]; regulation of transcription, DNA-templated[GO:0006355]; abscisic acid-activated signaling pathway[GO:0009738]; gibberellic acid mediated signaling pathway[GO:0009740]; regulation of seed germination[GO:0010029]; positive regulation of photomorphogenesis[GO:2000306]	nucleus[GO:0005634]; cytoplasm[GO:0005737]; cytosol[GO:0005829]	DNA binding[GO:0003677]; sequence-specific DNA binding transcription factor activity[GO:0003700]; protein binding[GO:0005515]; sequence-specific DNA binding[GO:0043565]; protein heterodimerization activity[GO:0046982]	NA	NF-YC
ath-miR823	AT1G78000.6	4.5	3.835	1	21	23	43	UGGGUGGUGAUCAUAUAAGAU	AUUGUAUAUGACCACCACUCU	Translation	1	Sulfate transporter 1.2	sulfate transport[GO:0008272]; cellular response to sulfate starvation[GO:0009970]; transmembrane transport[GO:0055085]; sulfate transmembrane transport[GO:1902358]	plasma membrane[GO:0005886]; integral component of plasma membrane[GO:0005887]; membrane[GO:0016020]; integral component of membrane[GO:0016021]	protein binding[GO:0005515]; secondary active sulfate transmembrane transporter activity[GO:0008271]; sulfate transmembrane transporter activity[GO:0015116]; symporter activity[GO:0015293]	NA	NA
ath-miR157b-5p	AT5G06110.1	4.5	3.872	1	21	2484	2504	UUGACAGAAGAUAGAGAGCAC	AUGCUCUCUGUCUUUAUUUAA	Cleavage	1	Cell division related protein-like	chromatin silencing[GO:0006342]; embryo development ending in seed dormancy[GO:0009793]; regulation of flower development[GO:0009909]; leaf development[GO:0048366]; cell division[GO:0051301]; shoot apical meristem development[GO:1902182]	NA	DNA binding[GO:0003677]; histone binding[GO:0042393]; ubiquitin binding[GO:0043130]	NA	MYB
ath-miR8165	AT3G60470.1	4.5	3.889	1	21	6	26	AAUGGAGGCAAGUGUGAAGGA	UUCUUCACAUUUACUCUCAUU	Cleavage	1	Putative uncharacterized protein	NA	membrane[GO:0016020]; integral component of membrane[GO:0016021]	NA	NA	NA
ath-miR156b-5p	AT5G24080.1	3.5	3.892	1	20	10	29	UGACAGAAGAGAGUGAGCAC	AGCCUCAUUCUCUUUUGUUA	Cleavage	1	G-type lectin S-receptor-like serine/threonine-protein kinase At5g24080	protein phosphorylation[GO:0006468]; phosphorylation[GO:0016310]; recognition of pollen[GO:0048544]	plasma membrane[GO:0005886]; membrane[GO:0016020]; integral component of membrane[GO:0016021]	nucleotide binding[GO:0000166]; protein kinase activity[GO:0004672]; protein serine/threonine kinase activity[GO:0004674]; calmodulin binding[GO:0005516]; ATP binding[GO:0005524]; kinase activity[GO:0016301]; transferase activity[GO:0016740]; carbohydrate binding[GO:0030246]	NA	NA
ath-miR156b-5p	AT5G24080.2	3.5	3.892	1	20	10	29	UGACAGAAGAGAGUGAGCAC	AGCCUCAUUCUCUUUUGUUA	Cleavage	1	G-type lectin S-receptor-like serine/threonine-protein kinase At5g24080	protein phosphorylation[GO:0006468]; phosphorylation[GO:0016310]; recognition of pollen[GO:0048544]	plasma membrane[GO:0005886]; membrane[GO:0016020]; integral component of membrane[GO:0016021]	nucleotide binding[GO:0000166]; protein kinase activity[GO:0004672]; protein serine/threonine kinase activity[GO:0004674]; calmodulin binding[GO:0005516]; ATP binding[GO:0005524]; kinase activity[GO:0016301]; transferase activity[GO:0016740]; carbohydrate binding[GO:0030246]	NA	NA
ath-miR156b-5p	AT5G24080.3	3.5	3.892	1	20	10	29	UGACAGAAGAGAGUGAGCAC	AGCCUCAUUCUCUUUUGUUA	Cleavage	1	G-type lectin S-receptor-like serine/threonine-protein kinase At5g24080	protein phosphorylation[GO:0006468]; phosphorylation[GO:0016310]; recognition of pollen[GO:0048544]	plasma membrane[GO:0005886]; membrane[GO:0016020]; integral component of membrane[GO:0016021]	nucleotide binding[GO:0000166]; protein kinase activity[GO:0004672]; protein serine/threonine kinase activity[GO:0004674]; calmodulin binding[GO:0005516]; ATP binding[GO:0005524]; kinase activity[GO:0016301]; transferase activity[GO:0016740]; carbohydrate binding[GO:0030246]	NA	NA
ath-miR156g	AT5G24080.1	4.5	3.892	1	20	10	29	CGACAGAAGAGAGUGAGCAC	AGCCUCAUUCUCUUUUGUUA	Cleavage	1	G-type lectin S-receptor-like serine/threonine-protein kinase At5g24080	protein phosphorylation[GO:0006468]; phosphorylation[GO:0016310]; recognition of pollen[GO:0048544]	plasma membrane[GO:0005886]; membrane[GO:0016020]; integral component of membrane[GO:0016021]	nucleotide binding[GO:0000166]; protein kinase activity[GO:0004672]; protein serine/threonine kinase activity[GO:0004674]; calmodulin binding[GO:0005516]; ATP binding[GO:0005524]; kinase activity[GO:0016301]; transferase activity[GO:0016740]; carbohydrate binding[GO:0030246]	NA	NA
ath-miR156g	AT5G24080.2	4.5	3.892	1	20	10	29	CGACAGAAGAGAGUGAGCAC	AGCCUCAUUCUCUUUUGUUA	Cleavage	1	G-type lectin S-receptor-like serine/threonine-protein kinase At5g24080	protein phosphorylation[GO:0006468]; phosphorylation[GO:0016310]; recognition of pollen[GO:0048544]	plasma membrane[GO:0005886]; membrane[GO:0016020]; integral component of membrane[GO:0016021]	nucleotide binding[GO:0000166]; protein kinase activity[GO:0004672]; protein serine/threonine kinase activity[GO:0004674]; calmodulin binding[GO:0005516]; ATP binding[GO:0005524]; kinase activity[GO:0016301]; transferase activity[GO:0016740]; carbohydrate binding[GO:0030246]	NA	NA
ath-miR156g	AT5G24080.3	4.5	3.892	1	20	10	29	CGACAGAAGAGAGUGAGCAC	AGCCUCAUUCUCUUUUGUUA	Cleavage	1	G-type lectin S-receptor-like serine/threonine-protein kinase At5g24080	protein phosphorylation[GO:0006468]; phosphorylation[GO:0016310]; recognition of pollen[GO:0048544]	plasma membrane[GO:0005886]; membrane[GO:0016020]; integral component of membrane[GO:0016021]	nucleotide binding[GO:0000166]; protein kinase activity[GO:0004672]; protein serine/threonine kinase activity[GO:0004674]; calmodulin binding[GO:0005516]; ATP binding[GO:0005524]; kinase activity[GO:0016301]; transferase activity[GO:0016740]; carbohydrate binding[GO:0030246]	NA	NA
ath-miR1886.2	AT4G20320.6	4.5	3.912	1	21	30	50	UGAGAUGAAAUCUUUGAUUGG	CUAAUUAAAUAUCUCAUCUCC	Cleavage	1	CTP synthase	pyrimidine nucleotide biosynthetic process[GO:0006221]; CTP biosynthetic process[GO:0006241]; glutamine metabolic process[GO:0006541]; 'de novo' CTP biosynthetic process[GO:0044210]	NA	nucleotide binding[GO:0000166]; CTP synthase activity[GO:0003883]; ATP binding[GO:0005524]; ligase activity[GO:0016874]	00240 Pyrimidine metabolism [PATH:ath00240]	NA
ath-miR8165	AT3G57430.1	4.5	3.97	1	21	136	156	AAUGGAGGCAAGUGUGAAGGA	UCCUUCUCAACUGCUUCCAUU	Translation	1	Pentatricopeptide repeat-containing protein At3g57430, chloroplastic	mRNA processing[GO:0006397]; RNA modification[GO:0009451]; chloroplast RNA processing[GO:0031425]; nucleic acid phosphodiester bond hydrolysis[GO:0090305]	chloroplast[GO:0009507]; plastid[GO:0009536]	RNA binding[GO:0003723]; endonuclease activity[GO:0004519]; protein binding[GO:0005515]; zinc ion binding[GO:0008270]	NA	NA
ath-miR8166	AT2G17900.1	3.5	3.992	1	22	1650	1671	AGAGAGUGUAGAAAGUUUCUCA	UGAAUCACUUUCUAUACUCUCU	Cleavage	1	SET domain group 37	chromatin organization[GO:0006325]; covalent chromatin modification[GO:0016569]; methylation[GO:0032259]; histone lysine methylation[GO:0034968]	nucleus[GO:0005634]; chromosome[GO:0005694]	protein binding[GO:0005515]; methyltransferase activity[GO:0008168]; transferase activity[GO:0016740]; histone-lysine N-methyltransferase activity[GO:0018024]; metal ion binding[GO:0046872]	NA	NA
ath-miR398b-5p	AT2G01480.2	3.5	4.008	1	21	2779	2799	AGGGUUGAUAUGAGAACACAC	AUUUGUUCUUAUAUCAGUUUU	Cleavage	1	Protein ESMERALDA 1	carbohydrate metabolic process[GO:0005975]; fucose metabolic process[GO:0006004]; protein glycosylation[GO:0006486]; cell adhesion[GO:0007155]; cell wall organization[GO:0071555]	Golgi membrane[GO:0000139]; Golgi apparatus[GO:0005794]; membrane[GO:0016020]; integral component of membrane[GO:0016021]	transferase activity[GO:0016740]; transferase activity, transferring glycosyl groups[GO:0016757]	NA	NA
ath-miR5640	AT1G58080.1	3.5	4.023	1	21	14	34	UGAGAGAAGGAAUUAGAUUCA	AAUUUUUAAUUCUUUCUUUCA	Cleavage	1	HISN1A	histidine biosynthetic process[GO:0000105]; cellular amino acid biosynthetic process[GO:0008652]	cytoplasm[GO:0005737]; chloroplast[GO:0009507]; plastid[GO:0009536]; chloroplast stroma[GO:0009570]	magnesium ion binding[GO:0000287]; ATP phosphoribosyltransferase activity[GO:0003879]; transferase activity[GO:0016740]	00340 Histidine metabolism [PATH:ath00340]	NA
ath-miR8165	AT3G05470.1	4.5	4.024	1	21	33	53	AAUGGAGGCAAGUGUGAAGGA	ACCUUCACGCUUCUUUCUAUC	Cleavage	1	Formin-like protein	NA	membrane[GO:0016020]; integral component of membrane[GO:0016021]	actin binding[GO:0003779]	NA	NA
ath-miR171c-5p	AT1G45063.1	5	4.027	1	21	120	140	AGAUAUUGGUGCGGUUCAAUC	GAUUCAGCCUCUUCAAUAUCU	Translation	1	Copper ion binding / electron carrier protein	electron transport chain[GO:0022900]	anchored component of plasma membrane[GO:0046658]	electron carrier activity[GO:0009055]	NA	NA
ath-miR171c-5p	AT1G45063.2	5	4.027	1	21	120	140	AGAUAUUGGUGCGGUUCAAUC	GAUUCAGCCUCUUCAAUAUCU	Translation	1	Copper ion binding / electron carrier protein	electron transport chain[GO:0022900]	anchored component of plasma membrane[GO:0046658]	electron carrier activity[GO:0009055]	NA	NA
ath-miR8166	AT2G28410.1	3.5	4.032	1	22	130	151	AGAGAGUGUAGAAAGUUUCUCA	UUAUAACCUUUCUACACUUUCA	Cleavage	2	Expressed protein	biological_process[GO:0008150]	integral component of membrane[GO:0016021]; anchored component of membrane[GO:0031225]	NA	NA	NA
ath-miR857	AT1G49190.2	3.5	4.034	1	21	4	24	UUUUGUAUGUUGAAGGUGUAU	AUACAACUUCAACAUACACAU	Cleavage	1	response regulator 19	phosphorelay signal transduction system[GO:0000160]; transcription, DNA-templated[GO:0006351]; regulation of transcription, DNA-templated[GO:0006355]; signal transduction[GO:0007165]; cytokinin-activated signaling pathway[GO:0009736]	nucleus[GO:0005634]	phosphorelay response regulator activity[GO:0000156]; DNA binding[GO:0003677]; sequence-specific DNA binding transcription factor activity[GO:0003700]	04075 Plant hormone signal transduction [PATH:ath04075]	ARR-B
ath-miR156d-3p	AT1G80930.1	5	4.086	1	23	610	632	GCUCACUCUCUUUUUGUCAUAAC	GUGAUGGUGAGAGGAGAGUGAAU	Cleavage	1	At1g80930/F23A5_23	mRNA splicing, via spliceosome[GO:0000398]	nucleus[GO:0005634]; cytosol[GO:0005829]; U2-type catalytic step 1 spliceosome[GO:0071006]; catalytic step 2 spliceosome[GO:0071013]	RNA binding[GO:0003723]; binding[GO:0005488]; protein binding[GO:0005515]	NA	NA
ath-miR398a-5p	AT3G48560.1	4	4.209	1	21	145	165	AAGGAGUGGCAUGUGAACACA	CAUGUUCACAAGUCUCUUCUU	Translation	1	Acetolactate synthase, chloroplastic	cellular amino acid biosynthetic process[GO:0008652]; branched-chain amino acid biosynthetic process[GO:0009082]; isoleucine biosynthetic process[GO:0009097]; valine biosynthetic process[GO:0009099]; response to herbicide[GO:0009635]	chloroplast[GO:0009507]; plastid[GO:0009536]; chloroplast stroma[GO:0009570]	magnesium ion binding[GO:0000287]; catalytic activity[GO:0003824]; acetolactate synthase activity[GO:0003984]; protein binding[GO:0005515]; transferase activity[GO:0016740]; thiamine pyrophosphate binding[GO:0030976]; metal ion binding[GO:0046872]; flavin adenine dinucleotide binding[GO:0050660]	00290 Valine, leucine and isoleucine biosynthesis [PATH:ath00290]; 00650 Butanoate metabolism [PATH:ath00650]	NA
ath-miR5635a	AT1G67890.3	5	4.211	1	21	12	32	UGUUAAGGAGUGUUAACGGUG	AAUUGUUGACUCUCUUUUACA	Translation	1	PAS domain-containing protein tyrosine kinase family protein	regulation of transcription, DNA-templated[GO:0006355]; protein phosphorylation[GO:0006468]; response to glucose[GO:0009749]; positive regulation of abscisic acid-activated signaling pathway[GO:0009789]; maintenance of seed dormancy[GO:0010231]; phosphorylation[GO:0016310]; intracellular signal transduction[GO:0035556]	intracellular[GO:0005622]	protein kinase activity[GO:0004672]; protein serine/threonine kinase activity[GO:0004674]; protein serine/threonine/tyrosine kinase activity[GO:0004712]; signal transducer activity[GO:0004871]; protein binding[GO:0005515]; ATP binding[GO:0005524]; kinase activity[GO:0016301]	NA	NA
ath-miR5635a	AT1G67890.4	5	4.211	1	21	12	32	UGUUAAGGAGUGUUAACGGUG	AAUUGUUGACUCUCUUUUACA	Translation	1	PAS domain-containing protein tyrosine kinase family protein	regulation of transcription, DNA-templated[GO:0006355]; protein phosphorylation[GO:0006468]; response to glucose[GO:0009749]; positive regulation of abscisic acid-activated signaling pathway[GO:0009789]; maintenance of seed dormancy[GO:0010231]; phosphorylation[GO:0016310]; intracellular signal transduction[GO:0035556]	intracellular[GO:0005622]	protein kinase activity[GO:0004672]; protein serine/threonine kinase activity[GO:0004674]; protein serine/threonine/tyrosine kinase activity[GO:0004712]; signal transducer activity[GO:0004871]; protein binding[GO:0005515]; ATP binding[GO:0005524]; kinase activity[GO:0016301]	NA	NA
ath-miR8166	AT2G24270.2	4.5	4.219	1	22	52	74	AGAGAGUGUAGAA-AGUUUCUCA	CAAGAAACUCUUCUUCACUCUCU	Cleavage	1	aldehyde dehydrogenase 11A3	metabolic process[GO:0008152]; oxidation-reduction process[GO:0055114]	cytoplasm[GO:0005737]	glyceraldehyde-3-phosphate dehydrogenase (NADP+) (non-phosphorylating) activity[GO:0008886]; oxidoreductase activity[GO:0016491]; oxidoreductase activity, acting on the aldehyde or oxo group of donors, NAD or NADP as acceptor[GO:0016620]	00030 Pentose phosphate pathway [PATH:ath00030]; 00010 Glycolysis / Gluconeogenesis [PATH:ath00010]	NA
ath-miR1886.2	AT4G20320.4	4.5	4.24	1	21	72	92	UGAGAUGAAAUCUUUGAUUGG	CUAAUUAAAUAUCUCAUCUCC	Cleavage	1	CTP synthase	pyrimidine nucleotide biosynthetic process[GO:0006221]; CTP biosynthetic process[GO:0006241]; glutamine metabolic process[GO:0006541]; 'de novo' CTP biosynthetic process[GO:0044210]	NA	nucleotide binding[GO:0000166]; CTP synthase activity[GO:0003883]; ATP binding[GO:0005524]; ligase activity[GO:0016874]	00240 Pyrimidine metabolism [PATH:ath00240]	NA
ath-miR838	AT5G05930.7	4.5	4.271	1	21	28	48	UUUUCUUCUACUUCUUGCACA	AUAAGAAGAAGAAGAAGAAAA	Translation	2	At5g05930	biological_process[GO:0008150]	NA	molecular_function[GO:0003674]	NA	NA
ath-miR163	AT1G15910.1	2	4.276	1	24	55	78	UUGAAGAGGACUUGGAACUUCGAU	UUCCAAUUUCCAAGUCCUCUUCAU	Cleavage	1	IDP1	regulation of double-strand break repair via homologous recombination[GO:0010569]; gene silencing by RNA[GO:0031047]; RNA-directed DNA methylation[GO:0080188]	nucleolar ribonuclease P complex[GO:0005655]; plasmodesma[GO:0009506]	DNA binding[GO:0003677]; RNA binding[GO:0003723]; double-stranded RNA binding[GO:0003725]; protein binding[GO:0005515]; protein self-association[GO:0043621]	NA	NA
ath-miR5640	AT5G61890.1	4.5	4.31	1	21	34	54	UGAGAGAAGGAAUUAGAUUCA	UCAAUCUAAUUUCUUCUCCUU	Cleavage	1	Ethylene-responsive transcription factor ERF114	transcription, DNA-templated[GO:0006351]; regulation of transcription, DNA-templated[GO:0006355]; multicellular organismal development[GO:0007275]; ethylene-activated signaling pathway[GO:0009873]; defense response to fungus[GO:0050832]	nucleus[GO:0005634]	DNA binding[GO:0003677]; sequence-specific DNA binding transcription factor activity[GO:0003700]; protein binding[GO:0005515]; sequence-specific DNA binding[GO:0043565]	NA	ERF
ath-miR8165	AT3G45440.3	4	4.337	1	21	2541	2561	AAUGGAGGCAAGUGUGAAGGA	UUCUUUACACUUUACUCUAUU	Cleavage	1	Concanavalin A-like lectin protein kinase family protein	protein phosphorylation[GO:0006468]; phosphorylation[GO:0016310]	plasma membrane[GO:0005886]; membrane[GO:0016020]; integral component of membrane[GO:0016021]	nucleotide binding[GO:0000166]; protein kinase activity[GO:0004672]; protein serine/threonine kinase activity[GO:0004674]; ATP binding[GO:0005524]; kinase activity[GO:0016301]; transferase activity[GO:0016740]; carbohydrate binding[GO:0030246]	NA	NA
ath-miR857	AT2G14850.1	3	4.358	1	21	21	41	UUUUGUAUGUUGAAGGUGUAU	GAACACUUUCGAUAAACAAAA	Cleavage	1	Putative uncharacterized protein At2g14850	regulation of transcription from RNA polymerase II promoter[GO:0006357]; biological_process[GO:0008150]; histone H3 acetylation[GO:0043966]	SAGA complex[GO:0000124]; SAGA-type complex[GO:0070461]	transcription coactivator activity[GO:0003713]; histone acetyltransferase activity[GO:0004402]	NA	NA
ath-miR8165	AT5G06905.1	4.5	4.363	1	21	28	48	AAUGGAGGCAAGUGUGAAGGA	UUCUUCACACUUGUAACCAUC	Cleavage	1	Cytochrome P450, family 712, subfamily A, polypeptide 2	secondary metabolite biosynthetic process[GO:0044550]; oxidation-reduction process[GO:0055114]	membrane[GO:0016020]; integral component of membrane[GO:0016021]	monooxygenase activity[GO:0004497]; iron ion binding[GO:0005506]; oxidoreductase activity[GO:0016491]; oxidoreductase activity, acting on paired donors, with incorporation or reduction of molecular oxygen[GO:0016705]; oxidoreductase activity, acting on paired donors, with incorporation or reduction of molecular oxygen, NAD(P)H as one donor, and incorporation of one atom of oxygen[GO:0016709]; hem…	NA	NA
ath-miR4228-3p	AT5G40380.1	4.5	4.466	1	21	807	826	UCGGAUGCGAAACGGUGGUGU	ACAC-GCCGUUUCGCAACUGA	Cleavage	1	Cysteine-rich receptor-like protein kinase 42	protein phosphorylation[GO:0006468]; phosphorylation[GO:0016310]	plasma membrane[GO:0005886]; membrane[GO:0016020]; integral component of membrane[GO:0016021]	nucleotide binding[GO:0000166]; protein kinase activity[GO:0004672]; protein serine/threonine kinase activity[GO:0004674]; ATP binding[GO:0005524]; kinase activity[GO:0016301]; transferase activity[GO:0016740]	NA	NA
ath-miR4228-3p	AT5G40380.2	4.5	4.466	1	21	557	576	UCGGAUGCGAAACGGUGGUGU	ACAC-GCCGUUUCGCAACUGA	Cleavage	1	Cysteine-rich receptor-like protein kinase 42	protein phosphorylation[GO:0006468]; phosphorylation[GO:0016310]	plasma membrane[GO:0005886]; membrane[GO:0016020]; integral component of membrane[GO:0016021]	nucleotide binding[GO:0000166]; protein kinase activity[GO:0004672]; protein serine/threonine kinase activity[GO:0004674]; ATP binding[GO:0005524]; kinase activity[GO:0016301]; transferase activity[GO:0016740]	NA	NA
ath-miR4228-3p	AT5G40380.3	4.5	4.466	1	21	557	576	UCGGAUGCGAAACGGUGGUGU	ACAC-GCCGUUUCGCAACUGA	Cleavage	1	Cysteine-rich receptor-like protein kinase 42	protein phosphorylation[GO:0006468]; phosphorylation[GO:0016310]	plasma membrane[GO:0005886]; membrane[GO:0016020]; integral component of membrane[GO:0016021]	nucleotide binding[GO:0000166]; protein kinase activity[GO:0004672]; protein serine/threonine kinase activity[GO:0004674]; ATP binding[GO:0005524]; kinase activity[GO:0016301]; transferase activity[GO:0016740]	NA	NA
ath-miR5012	AT1G47056.1	2.5	4.475	1	21	1868	1888	UUUUACUGCUACUUGUGUUCC	AGAAAACCAGUAGCAGUAGAA	Cleavage	1	F-box protein At1g47056	protein ubiquitination[GO:0016567]	NA	ubiquitin-protein transferase activity[GO:0004842]; protein binding[GO:0005515]	NA	NA
ath-miR157a-3p	AT2G38250.1	4	4.522	1	21	833	853	GCUCUCUAGCCUUCUGUCAUC	AAGGAUGGGAGGCUAGGGAGA	Cleavage	1	Trihelix transcription factor GT-3b	transcription, DNA-templated[GO:0006351]; regulation of transcription, DNA-templated[GO:0006355]; regulation of transcription from RNA polymerase II promoter[GO:0006357]	nucleus[GO:0005634]; nucleolus[GO:0005730]; mediator complex[GO:0016592]	sequence-specific DNA binding RNA polymerase II transcription factor activity[GO:0000981]; DNA binding[GO:0003677]; sequence-specific DNA binding transcription factor activity[GO:0003700]; protein binding[GO:0005515]; sequence-specific DNA binding[GO:0043565]	NA	Trihelix
ath-miR5663-3p	AT5G43790.1	5	4.539	1	21	234	254	AGCUAAGGAUUUGCAUUCUCA	UCAAAAUGCAAAUCCUUACAA	Cleavage	1	Pentatricopeptide repeat-containing protein At5g43790	RNA modification[GO:0009451]; nucleic acid phosphodiester bond hydrolysis[GO:0090305]	intracellular membrane-bounded organelle[GO:0043231]	RNA binding[GO:0003723]; endonuclease activity[GO:0004519]; protein binding[GO:0005515]	NA	NA
ath-miR157b-5p	AT2G38600.2	4.5	4.556	1	21	107	128	UUGACA-GAAGAUAGAGAGCAC	UUGAUCUCUAUCUUUAUGUCAA	Cleavage	1	HAD superfamily, subfamily IIIB acid phosphatase	dephosphorylation[GO:0016311]	NA	acid phosphatase activity[GO:0003993]	NA	NA
ath-miR173-5p	AT5G01430.1	4.5	4.567	1	22	17	38	UUCGCUUGCAGAGAGAAAUCAC	UUCAUUUCUCUCUGUAAACGUU	Cleavage	1	At3g49420	vesicle-mediated transport[GO:0016192]	membrane[GO:0016020]; integral component of membrane[GO:0016021]	NA	NA	NA
ath-miR8166	AT5G51550.1	3.5	4.568	1	22	23	44	AGAGAGUGUAGAAAGUUUCUCA	AUUCAAAUUUUCUCCAUUCUCU	Cleavage	1	Protein EXORDIUM-like 3	response to karrikin[GO:0080167]	extracellular region[GO:0005576]; extracellular space[GO:0005615]; plant-type cell wall[GO:0009505]; plasmodesma[GO:0009506]; apoplast[GO:0048046]	NA	NA	NA
ath-miR171c-5p	AT3G27880.1	5	4.579	1	21	75	95	AGAUAUUGGUGCGGUUCAAUC	AAUUGAGUCACAUUAAUAACU	Cleavage	1	At3g27880	biological_process[GO:0008150]	NA	NA	NA	NA
ath-miR824-5p	AT3G63290.2	4	4.579	1	21	1832	1852	UAGACCAUUUGUGAGAAGGGA	UUUUUUUUCAUGAAUGGUUUU	Cleavage	1	2-oxoglutarate (2OG) and Fe(II)-dependent oxygenase superfamily protein	pollen development[GO:0009555]; oxidation-reduction process[GO:0055114]	plasmodesma[GO:0009506]	oxidoreductase activity[GO:0016491]	NA	NA
ath-miR447a.2-3p	AT4G14550.4	3.5	4.627	1	21	630	650	UAUGGAAGAAAUUGUAGUAUU	AACGAUACAGUUUUUUCCAUA	Cleavage	1	indole-3-acetic acid inducible 14	transcription, DNA-templated[GO:0006351]; regulation of transcription, DNA-templated[GO:0006355]; response to auxin[GO:0009733]; auxin-activated signaling pathway[GO:0009734]; lateral root morphogenesis[GO:0010102]; negative regulation of transcription, DNA-templated[GO:0045892]	nucleus[GO:0005634]; membrane[GO:0016020]; integral component of membrane[GO:0016021]	sequence-specific DNA binding transcription factor activity[GO:0003700]; protein binding[GO:0005515]	04075 Plant hormone signal transduction [PATH:ath04075]	NA
ath-miR5640	AT3G19350.1	2.5	4.694	1	21	3	23	UGAGAGAAGGAAUUAGAUUCA	UAAAUUUUGUUUCUUCUCUCA	Cleavage	1	Maternally expressed PAB C-terminal protein	regulation of translation[GO:0006417]; seed morphogenesis[GO:0048317]; regulation of endosperm development[GO:2000014]	cellular_component[GO:0005575]	RNA binding[GO:0003723]; metal ion binding[GO:0046872]	NA	NA
ath-miR8165	AT4G20070.1	4.5	4.737	1	21	225	245	AAUGGAGGCAAGUGUGAAGGA	UCUAUCACACUAGCUUCCAUC	Translation	1	Allantoate deiminase	purine nucleobase metabolic process[GO:0006144]; purine nucleobase catabolic process[GO:0006145]; proteolysis[GO:0006508]; metabolic process[GO:0008152]; ureide catabolic process[GO:0010136]	endoplasmic reticulum[GO:0005783]	metallopeptidase activity[GO:0008237]; hydrolase activity[GO:0016787]; hydrolase activity, acting on carbon-nitrogen (but not peptide) bonds, in linear amidines[GO:0016813]; metal ion binding[GO:0046872]; allantoate deiminase activity[GO:0047652]	00230 Purine metabolism [PATH:ath00230]	NA
ath-miR8165	AT4G20070.2	4.5	4.737	1	21	221	241	AAUGGAGGCAAGUGUGAAGGA	UCUAUCACACUAGCUUCCAUC	Translation	1	Allantoate deiminase	purine nucleobase metabolic process[GO:0006144]; purine nucleobase catabolic process[GO:0006145]; proteolysis[GO:0006508]; metabolic process[GO:0008152]; ureide catabolic process[GO:0010136]	endoplasmic reticulum[GO:0005783]	metallopeptidase activity[GO:0008237]; hydrolase activity[GO:0016787]; hydrolase activity, acting on carbon-nitrogen (but not peptide) bonds, in linear amidines[GO:0016813]; metal ion binding[GO:0046872]; allantoate deiminase activity[GO:0047652]	00230 Purine metabolism [PATH:ath00230]	NA
ath-miR5012	AT4G11070.1	4	4.741	1	21	847	868	UUUUACUGCUACU-UGUGUUCC	AAAACACACAGUAGCAGUAAAU	Cleavage	1	Probable WRKY transcription factor 41	transcription, DNA-templated[GO:0006351]; regulation of transcription, DNA-templated[GO:0006355]	nucleus[GO:0005634]	DNA binding[GO:0003677]; sequence-specific DNA binding transcription factor activity[GO:0003700]; sequence-specific DNA binding[GO:0043565]	NA	WRKY
ath-miR5012	AT4G11070.2	4	4.741	1	21	546	567	UUUUACUGCUACU-UGUGUUCC	AAAACACACAGUAGCAGUAAAU	Cleavage	1	Probable WRKY transcription factor 41	transcription, DNA-templated[GO:0006351]; regulation of transcription, DNA-templated[GO:0006355]	nucleus[GO:0005634]	DNA binding[GO:0003677]; sequence-specific DNA binding transcription factor activity[GO:0003700]; sequence-specific DNA binding[GO:0043565]	NA	WRKY
ath-miR5643b	AT1G71520.1	4.5	4.777	1	21	104	124	AGGCUUUUAAGAUCGGGUUGC	AUAACCCAAUUUUAAAAGUAC	Cleavage	1	Ethylene-responsive transcription factor ERF020	transcription, DNA-templated[GO:0006351]; regulation of transcription, DNA-templated[GO:0006355]; ethylene-activated signaling pathway[GO:0009873]; response to chitin[GO:0010200]	nucleus[GO:0005634]	DNA binding[GO:0003677]; sequence-specific DNA binding transcription factor activity[GO:0003700]	NA	ERF
ath-miR829-3p.2	AT4G01510.8	5	4.868	1	21	22	42	CAAAUUAAAGCUUCAAGGUAG	CUAUUUUCAAGUUUCAAUUUU	Cleavage	1	Arv1-like protein	sphingolipid metabolic process[GO:0006665]; sterol metabolic process[GO:0016125]; intracellular sterol transport[GO:0032366]; regulation of plasma membrane sterol distribution[GO:0097036]	endoplasmic reticulum[GO:0005783]; Golgi apparatus[GO:0005794]; membrane[GO:0016020]; integral component of membrane[GO:0016021]; cortical endoplasmic reticulum[GO:0032541]	NA	NA	NA
ath-miR8165	AT2G41120.1	5	4.878	1	21	103	122	AAUGGAGGCAAGUGUGAAGGA	UCUUUCACGCUU-CCUCCAUC	Cleavage	1	At2g41120	biological_process[GO:0008150]	NA	NA	NA	NA
ath-miR172e-3p	AT5G27840.2	3	4.88	1	21	1618	1637	GGAAUCUUGAUGAUGCUGCAU	UUGCA-UAUCGUCAAGAUUCC	Cleavage	1	Calcineurin-like metallo-phosphoesterase superfamily protein	protein dephosphorylation[GO:0006470]	nucleus[GO:0005634]; cytoplasm[GO:0005737]	phosphoprotein phosphatase activity[GO:0004721]; protein serine/threonine phosphatase activity[GO:0004722]; hydrolase activity[GO:0016787]; metal ion binding[GO:0046872]	03015 mRNA surveillance pathway [PATH:ath03015]	NA
ath-miR172e-3p	AT5G27840.1	3	4.891	1	21	1658	1677	GGAAUCUUGAUGAUGCUGCAU	UUGCA-UAUCGUCAAGAUUCC	Cleavage	1	Calcineurin-like metallo-phosphoesterase superfamily protein	protein dephosphorylation[GO:0006470]	nucleus[GO:0005634]; cytoplasm[GO:0005737]	phosphoprotein phosphatase activity[GO:0004721]; protein serine/threonine phosphatase activity[GO:0004722]; hydrolase activity[GO:0016787]; metal ion binding[GO:0046872]	03015 mRNA surveillance pathway [PATH:ath03015]	NA
ath-miR172e-3p	AT5G27840.3	3	4.891	1	21	1830	1849	GGAAUCUUGAUGAUGCUGCAU	UUGCA-UAUCGUCAAGAUUCC	Cleavage	1	Calcineurin-like metallo-phosphoesterase superfamily protein	protein dephosphorylation[GO:0006470]	nucleus[GO:0005634]; cytoplasm[GO:0005737]	phosphoprotein phosphatase activity[GO:0004721]; protein serine/threonine phosphatase activity[GO:0004722]; hydrolase activity[GO:0016787]; metal ion binding[GO:0046872]	03015 mRNA surveillance pathway [PATH:ath03015]	NA
ath-miR172e-3p	AT5G27840.4	3	4.891	1	21	1803	1822	GGAAUCUUGAUGAUGCUGCAU	UUGCA-UAUCGUCAAGAUUCC	Cleavage	1	Calcineurin-like metallo-phosphoesterase superfamily protein	protein dephosphorylation[GO:0006470]	nucleus[GO:0005634]; cytoplasm[GO:0005737]	phosphoprotein phosphatase activity[GO:0004721]; protein serine/threonine phosphatase activity[GO:0004722]; hydrolase activity[GO:0016787]; metal ion binding[GO:0046872]	03015 mRNA surveillance pathway [PATH:ath03015]	NA
ath-miR869.1	AT2G29540.3	4	4.929	1	20	990	1009	UUGGUUCAAUUCUGGUGUUG	CCACACCAAAAUUUAACCAA	Cleavage	1	RNApolymerase 14 kDa subunit	transcription, DNA-templated[GO:0006351]; transcription from RNA polymerase I promoter[GO:0006360]; transcription from RNA polymerase III promoter[GO:0006383]	DNA-directed RNA polymerase III complex[GO:0005666]; DNA-directed RNA polymerase I complex[GO:0005736]	RNA polymerase I activity[GO:0001054]; RNA polymerase III activity[GO:0001056]; DNA binding[GO:0003677]; DNA-directed RNA polymerase activity[GO:0003899]; protein dimerization activity[GO:0046983]	00240 Pyrimidine metabolism [PATH:ath00240]; 03020 RNA polymerase [PATH:ath03020]; 00230 Purine metabolism [PATH:ath00230]	NA
ath-miR5640	AT1G68020.1	5	4.962	1	21	26	46	UGAGAGAAGGAAUUAGAUUCA	UGAAUCUAUUCCUUUCUUUCU	Translation	1	Alpha,alpha-trehalose-phosphate synthase	trehalose biosynthetic process[GO:0005992]; dephosphorylation[GO:0016311]; trehalose metabolism in response to stress[GO:0070413]	cytoplasm[GO:0005737]	catalytic activity[GO:0003824]; alpha,alpha-trehalose-phosphate synthase (UDP-forming) activity[GO:0003825]; trehalose-phosphatase activity[GO:0004805]; transferase activity[GO:0016740]; transferase activity, transferring glycosyl groups[GO:0016757]	00500 Starch and sucrose metabolism [PATH:ath00500]	NA
ath-miR156b-3p	AT2G43820.1	4.5	5	1	23	1413	1435	UGCUCACCUCUCUUUCUGUCAGU	AGUGAUGGAAGGAGAGAGGAGCA	Cleavage	1	Glycosyltransferase	metabolic process[GO:0008152]; salicylic acid metabolic process[GO:0009696]; positive regulation of seed germination[GO:0010030]; benzoate metabolic process[GO:0018874]; para-aminobenzoic acid metabolic process[GO:0046482]	cytosol[GO:0005829]; intracellular membrane-bounded organelle[GO:0043231]	transferase activity[GO:0016740]; transferase activity, transferring glycosyl groups[GO:0016757]; transferase activity, transferring hexosyl groups[GO:0016758]; UDP-glucosyltransferase activity[GO:0035251]; salicylic acid glucosyltransferase (ester-forming) activity[GO:0052639]; salicylic acid glucosyltransferase (glucoside-forming) activity[GO:0052640]; benzoic acid glucosyltransferase activity[…	NA	NA
ath-miR5635a	AT4G10440.1	3	5.014	1	21	39	59	UGUUAAGGAGUGUUAACGGUG	CACAUUUGACAUUCCUUAACA	Cleavage	1	Probable methyltransferase PMT17	methylation[GO:0032259]	cytoplasm[GO:0005737]; endoplasmic reticulum[GO:0005783]; endoplasmic reticulum membrane[GO:0005789]; membrane[GO:0016020]; integral component of membrane[GO:0016021]	methyltransferase activity[GO:0008168]; S-adenosylmethionine-dependent methyltransferase activity[GO:0008757]; transferase activity[GO:0016740]	NA	NA
ath-miR8165	AT5G15360.1	5	5.02	1	21	726	746	AAUGGAGGCAAGUGUGAAGGA	UCUUUCACUCUUGUUUCUCUU	Cleavage	1	Putative uncharacterized protein F8M21_250	biological_process[GO:0008150]	membrane[GO:0016020]; integral component of membrane[GO:0016021]	NA	NA	NA
ath-miR164c-5p	AT3G12977.1	1.5	5.024	1	20	920	939	UGGAGAAGCAGGGCACGUGC	GCAUGUACCCUGCUUCUCCA	Cleavage	1	NAC (No Apical Meristem) domain transcriptional regulator superfamily protein	transcription, DNA-templated[GO:0006351]; regulation of transcription, DNA-templated[GO:0006355]	nucleus[GO:0005634]	DNA binding[GO:0003677]	NA	NAC
ath-miR164c-5p	AT3G12977.2	1.5	5.024	1	20	729	748	UGGAGAAGCAGGGCACGUGC	GCAUGUACCCUGCUUCUCCA	Cleavage	1	NAC (No Apical Meristem) domain transcriptional regulator superfamily protein	transcription, DNA-templated[GO:0006351]; regulation of transcription, DNA-templated[GO:0006355]	nucleus[GO:0005634]	DNA binding[GO:0003677]	NA	NA
ath-miR8166	AT3G54720.1	4	5.037	1	22	207	228	AGAGAGUGUAGAAAGUUUCUCA	GUCGCCACUUUCUACACUCUCC	Cleavage	1	Probable glutamate carboxypeptidase AMP1	proteolysis[GO:0006508]; photomorphogenesis[GO:0009640]; embryo development ending in seed dormancy[GO:0009793]; flower development[GO:0009908]; regulation of floral meristem growth[GO:0010080]; regulation of inflorescence meristem growth[GO:0010081]; regulation of root meristem growth[GO:0010082]; leaf vascular tissue pattern formation[GO:0010305]; root development[GO:0048364]; meristem developm…	endoplasmic reticulum[GO:0005783]; endoplasmic reticulum membrane[GO:0005789]; membrane[GO:0016020]; integral component of membrane[GO:0016021]	carboxypeptidase activity[GO:0004180]; metallocarboxypeptidase activity[GO:0004181]; protein binding[GO:0005515]; peptidase activity[GO:0008233]; metallopeptidase activity[GO:0008237]; hydrolase activity[GO:0016787]; metal ion binding[GO:0046872]	NA	NA
ath-miR779.2	AT5G39590.1	3.5	5.058	1	21	3	23	UGAUUGGAAAUUUCGUUGACU	CAAAAACAAAAUUUCUAAUCA	Cleavage	1	Putative uncharacterized protein	NA	NA	NA	NA	NA
ath-miR829-5p	AT5G22860.5	4	5.071	1	21	1498	1518	ACUUUGAAGCUUUGAUUUGAA	UUUAAAUUAAAUCUUCAUAGU	Translation	1	Prolylcarboxypeptidase-like protein	proteolysis[GO:0006508]	membrane[GO:0016020]; integral component of membrane[GO:0016021]	carboxypeptidase activity[GO:0004180]; serine-type peptidase activity[GO:0008236]; dipeptidyl-peptidase activity[GO:0008239]	NA	NA
ath-miR829-5p	AT5G22860.6	4	5.071	1	21	1474	1494	ACUUUGAAGCUUUGAUUUGAA	UUUAAAUUAAAUCUUCAUAGU	Translation	1	Prolylcarboxypeptidase-like protein	proteolysis[GO:0006508]	membrane[GO:0016020]; integral component of membrane[GO:0016021]	carboxypeptidase activity[GO:0004180]; serine-type peptidase activity[GO:0008236]; dipeptidyl-peptidase activity[GO:0008239]	NA	NA
ath-miR829-5p	AT5G22860.7	4	5.071	1	21	1474	1494	ACUUUGAAGCUUUGAUUUGAA	UUUAAAUUAAAUCUUCAUAGU	Translation	1	Prolylcarboxypeptidase-like protein	proteolysis[GO:0006508]	membrane[GO:0016020]; integral component of membrane[GO:0016021]	carboxypeptidase activity[GO:0004180]; serine-type peptidase activity[GO:0008236]; dipeptidyl-peptidase activity[GO:0008239]	NA	NA
ath-miR823	AT1G66800.1	5	5.109	1	21	1152	1172	UGGGUGGUGAUCAUAUAAGAU	UUCUUUUAUCAAUACUACCCA	Translation	1	NAD(P)-binding Rossmann-fold superfamily protein	oxidation-reduction process[GO:0055114]	NA	catalytic activity[GO:0003824]; alcohol dehydrogenase (NAD) activity[GO:0004022]; coenzyme binding[GO:0050662]	NA	NA
ath-miR159a	AT1G55760.1	4	5.137	1	21	285	305	UUUGGAUUGAAGGGAGCUCUA	UAAAAUUCACUUCAAUCCAAA	Cleavage	1	BTB/POZ domain-containing protein At1g55760	protein ubiquitination[GO:0016567]; regulation of proteolysis[GO:0030162]; protein ubiquitination involved in ubiquitin-dependent protein catabolic process[GO:0042787]; proteasome-mediated ubiquitin-dependent protein catabolic process[GO:0043161]	cytoplasm[GO:0005737]; SCF ubiquitin ligase complex[GO:0019005]	protein binding[GO:0005515]; ubiquitin protein ligase binding[GO:0031625]	NA	NA
ath-miR8165	AT4G31870.1	4	5.147	1	21	1584	1604	AAUGGAGGCAAGUGUGAAGGA	ACCUUCAUAAUUGUCACCAUU	Cleavage	1	Putative glutathione peroxidase 7, chloroplastic	response to oxidative stress[GO:0006979]; oxidation-reduction process[GO:0055114]; response to karrikin[GO:0080167]	chloroplast[GO:0009507]; plastid[GO:0009536]	peroxidase activity[GO:0004601]; glutathione peroxidase activity[GO:0004602]; oxidoreductase activity[GO:0016491]	00590 Arachidonic acid metabolism [PATH:ath00590]; 00480 Glutathione metabolism [PATH:ath00480]	NA
ath-miR8165	AT4G31870.2	4	5.147	1	21	1598	1618	AAUGGAGGCAAGUGUGAAGGA	ACCUUCAUAAUUGUCACCAUU	Cleavage	1	Putative glutathione peroxidase 7, chloroplastic	response to oxidative stress[GO:0006979]; oxidation-reduction process[GO:0055114]; response to karrikin[GO:0080167]	chloroplast[GO:0009507]; plastid[GO:0009536]	peroxidase activity[GO:0004601]; glutathione peroxidase activity[GO:0004602]; oxidoreductase activity[GO:0016491]	00590 Arachidonic acid metabolism [PATH:ath00590]; 00480 Glutathione metabolism [PATH:ath00480]	NA
ath-miR472-3p	AT4G02450.1	4.5	5.195	1	22	601	622	UUUUUCCUACUCCGCCCAUACC	GGAAUGGGUGGAAUGGGAGGAA	Translation	5	AT4g02450/T14P8_5	root meristem growth[GO:0010449]; positive regulation of gene expression[GO:0010628]; negative regulation of cytokinin-activated signaling pathway[GO:0080037]; regulation of auxin polar transport[GO:2000012]	nucleus[GO:0005634]; cytosol[GO:0005829]; plasma membrane[GO:0005886]; plasmodesma[GO:0009506]	protein binding[GO:0005515]	NA	NA
ath-miR472-3p	AT4G02450.2	4.5	5.195	1	22	564	585	UUUUUCCUACUCCGCCCAUACC	GGAAUGGGUGGAAUGGGAGGAA	Translation	5	AT4g02450/T14P8_5	root meristem growth[GO:0010449]; positive regulation of gene expression[GO:0010628]; negative regulation of cytokinin-activated signaling pathway[GO:0080037]; regulation of auxin polar transport[GO:2000012]	nucleus[GO:0005634]; cytosol[GO:0005829]; plasma membrane[GO:0005886]; plasmodesma[GO:0009506]	protein binding[GO:0005515]	NA	NA
ath-miR838	AT4G18780.1	3	5.198	1	21	550	570	UUUUCUUCUACUUCUUGCACA	AGAGCAAGAAGAAGAAGAAAG	Translation	1	Cellulose synthase (Fragment)	response to osmotic stress[GO:0006970]; response to water deprivation[GO:0009414]; plant-type primary cell wall biogenesis[GO:0009833]; plant-type secondary cell wall biogenesis[GO:0009834]; cellulose biosynthetic process[GO:0030244]; defense response to bacterium[GO:0042742]; defense response to fungus[GO:0050832]; cell wall organization[GO:0071555]	cell wall[GO:0005618]; Golgi apparatus[GO:0005794]; plasma membrane[GO:0005886]; membrane[GO:0016020]; integral component of membrane[GO:0016021]	protein binding[GO:0005515]; transferase activity[GO:0016740]; transferase activity, transferring glycosyl groups[GO:0016757]; cellulose synthase (UDP-forming) activity[GO:0016760]; metal ion binding[GO:0046872]	NA	NA
ath-miR165a-5p	AT1G74320.1	4	5.23	1	21	154	174	GGAAUGUUGUCUGGAUCGAGG	CCUCGAUCUGCGCAACGUUCU	Translation	1	Probable choline kinase 2	lipid metabolic process[GO:0006629]; phosphatidylcholine biosynthetic process[GO:0006656]; CDP-choline pathway[GO:0006657]; phospholipid biosynthetic process[GO:0008654]; phosphorylation[GO:0016310]	NA	nucleotide binding[GO:0000166]; choline kinase activity[GO:0004103]; ATP binding[GO:0005524]; kinase activity[GO:0016301]; transferase activity[GO:0016740]	00564 Glycerophospholipid metabolism [PATH:ath00564]	NA
ath-miR171c-5p	AT3G12730.1	2	5.233	1	21	875	895	AGAUAUUGGUGCGGUUCAAUC	UUUUCGACCGCACCAAUAUUU	Cleavage	1	Myb family transcription factor PHL12	transcription, DNA-templated[GO:0006351]; regulation of transcription, DNA-templated[GO:0006355]	nucleus[GO:0005634]	DNA binding[GO:0003677]; sequence-specific DNA binding transcription factor activity[GO:0003700]	NA	G2-like
ath-miR171c-5p	AT3G12730.2	2	5.233	1	21	415	435	AGAUAUUGGUGCGGUUCAAUC	UUUUCGACCGCACCAAUAUUU	Cleavage	1	Myb family transcription factor PHL12	transcription, DNA-templated[GO:0006351]; regulation of transcription, DNA-templated[GO:0006355]	nucleus[GO:0005634]	DNA binding[GO:0003677]; sequence-specific DNA binding transcription factor activity[GO:0003700]	NA	NA
ath-miR396b-3p	AT5G53620.3	5	5.279	1	21	92	112	GCUCAAGAAAGCUGUGGGAAA	UUUCUUAAACCUUUCUUCAGC	Cleavage	1	At5g53620	biological_process[GO:0008150]	cytosol[GO:0005829]	NA	NA	NA
ath-miR837-5p	AT5G36670.5	2.5	5.309	1	21	3235	3255	AUCAGUUUCUUGUUCGUUUCA	ACAAAAGAGCAGGAAAUUGAU	Cleavage	1	RING/FYVE/PHD zinc finger superfamily protein	NA	NA	DNA binding[GO:0003677]; transferase activity[GO:0016740]; transferase activity, transferring acyl groups[GO:0016746]; metal ion binding[GO:0046872]	NA	NA
ath-miR837-5p	AT5G36740.4	2.5	5.309	1	21	3238	3258	AUCAGUUUCUUGUUCGUUUCA	ACAAAAGAGCAGGAAAUUGAU	Cleavage	1	Acyl-CoA N-acyltransferase with RING/FYVE/PHD-type zinc finger protein	NA	NA	DNA binding[GO:0003677]; transferase activity[GO:0016740]; transferase activity, transferring acyl groups[GO:0016746]; metal ion binding[GO:0046872]	NA	NA
ath-miR837-5p	AT5G36740.5	2.5	5.309	1	21	3193	3213	AUCAGUUUCUUGUUCGUUUCA	ACAAAAGAGCAGGAAAUUGAU	Cleavage	1	Acyl-CoA N-acyltransferase with RING/FYVE/PHD-type zinc finger protein	NA	NA	DNA binding[GO:0003677]; transferase activity[GO:0016740]; transferase activity, transferring acyl groups[GO:0016746]; metal ion binding[GO:0046872]	NA	NA
ath-miR5640	AT2G27060.1	3.5	5.316	1	21	299	319	UGAGAGAAGGAAUUAGAUUCA	AUUCUCUAGUUCCUUCUCUCU	Cleavage	1	Leucine-rich repeat protein kinase family protein	protein phosphorylation[GO:0006468]; phosphorylation[GO:0016310]	plasma membrane[GO:0005886]; membrane[GO:0016020]; integral component of membrane[GO:0016021]	protein kinase activity[GO:0004672]; protein binding[GO:0005515]; ATP binding[GO:0005524]; kinase activity[GO:0016301]	NA	NA
ath-miR5640	AT2G27060.2	3.5	5.316	1	21	175	195	UGAGAGAAGGAAUUAGAUUCA	AUUCUCUAGUUCCUUCUCUCU	Cleavage	1	Leucine-rich repeat protein kinase family protein	protein phosphorylation[GO:0006468]; phosphorylation[GO:0016310]	plasma membrane[GO:0005886]; membrane[GO:0016020]; integral component of membrane[GO:0016021]	protein kinase activity[GO:0004672]; protein binding[GO:0005515]; ATP binding[GO:0005524]; kinase activity[GO:0016301]	NA	NA
ath-miR5640	AT2G27060.3	3.5	5.316	1	21	163	183	UGAGAGAAGGAAUUAGAUUCA	AUUCUCUAGUUCCUUCUCUCU	Cleavage	1	Leucine-rich repeat protein kinase family protein	protein phosphorylation[GO:0006468]; phosphorylation[GO:0016310]	plasma membrane[GO:0005886]; membrane[GO:0016020]; integral component of membrane[GO:0016021]	protein kinase activity[GO:0004672]; protein binding[GO:0005515]; ATP binding[GO:0005524]; kinase activity[GO:0016301]	NA	NA
ath-miR5644	AT3G55390.1	4.5	5.316	1	20	330	349	GUGGGUUGCGGAUAACGGUA	CACCGUUAACUGUAAUUUAU	Cleavage	1	CASP-like protein 4C1	NA	plasma membrane[GO:0005886]; membrane[GO:0016020]; integral component of membrane[GO:0016021]	iron-sulfur cluster binding[GO:0051536]	NA	NA
ath-miR840-3p	AT5G47560.1	4.5	5.349	1	21	1887	1907	UUGUUUAGGUCCCUUAGUUUC	GAAGCUAAUGGACUGGAACAA	Cleavage	1	Tonoplast dicarboxylate transporter	sodium ion transport[GO:0006814]; malate transport[GO:0015743]; regulation of intracellular pH[GO:0051453]; transmembrane transport[GO:0055085]; malate transmembrane transport[GO:0071423]	vacuole[GO:0005773]; vacuolar membrane[GO:0005774]; membrane[GO:0016020]; integral component of membrane[GO:0016021]	transporter activity[GO:0005215]; malate transmembrane transporter activity[GO:0015140]	NA	NA
ath-miR780.2	AT3G24080.1	4	5.359	1	21	1331	1351	UUCUUCGUGAAUAUCUGGCAU	AUGUUGGGUAUUGAUGAAGAA	Cleavage	1	KRR1 family protein	endonucleolytic cleavage in ITS1 to separate SSU-rRNA from 5.8S rRNA and LSU-rRNA from tricistronic rRNA transcript (SSU-rRNA, 5.8S rRNA, LSU-rRNA)[GO:0000447]	nucleolus[GO:0005730]; cytosol[GO:0005829]; 90S preribosome[GO:0030686]	NA	NA	NA
ath-miR780.2	AT3G24080.2	4	5.359	1	21	1344	1364	UUCUUCGUGAAUAUCUGGCAU	AUGUUGGGUAUUGAUGAAGAA	Cleavage	1	KRR1 family protein	endonucleolytic cleavage in ITS1 to separate SSU-rRNA from 5.8S rRNA and LSU-rRNA from tricistronic rRNA transcript (SSU-rRNA, 5.8S rRNA, LSU-rRNA)[GO:0000447]	nucleolus[GO:0005730]; cytosol[GO:0005829]; 90S preribosome[GO:0030686]	NA	NA	NA
ath-miR780.2	AT3G24080.3	4	5.359	1	21	1331	1351	UUCUUCGUGAAUAUCUGGCAU	AUGUUGGGUAUUGAUGAAGAA	Cleavage	1	KRR1 family protein	endonucleolytic cleavage in ITS1 to separate SSU-rRNA from 5.8S rRNA and LSU-rRNA from tricistronic rRNA transcript (SSU-rRNA, 5.8S rRNA, LSU-rRNA)[GO:0000447]	nucleolus[GO:0005730]; cytosol[GO:0005829]; 90S preribosome[GO:0030686]	NA	NA	NA
ath-miR780.2	AT3G24080.4	4	5.359	1	21	1344	1364	UUCUUCGUGAAUAUCUGGCAU	AUGUUGGGUAUUGAUGAAGAA	Cleavage	1	KRR1 family protein	endonucleolytic cleavage in ITS1 to separate SSU-rRNA from 5.8S rRNA and LSU-rRNA from tricistronic rRNA transcript (SSU-rRNA, 5.8S rRNA, LSU-rRNA)[GO:0000447]	nucleolus[GO:0005730]; cytosol[GO:0005829]; 90S preribosome[GO:0030686]	NA	NA	NA
ath-miR846-3p	AT5G49870.1	5	5.382	1	21	1908	1928	UUGAAUUGAAGUGCUUGAAUU	UUUUCAAAAACUUUGAUUCGU	Cleavage	3	Jacalin-related lectin 48	NA	NA	carbohydrate binding[GO:0030246]	NA	NA
ath-miR846-3p	AT5G49870.2	5	5.382	1	21	1847	1867	UUGAAUUGAAGUGCUUGAAUU	UUUUCAAAAACUUUGAUUCGU	Cleavage	3	Jacalin-related lectin 48	NA	NA	carbohydrate binding[GO:0030246]	NA	NA
ath-miR396b-3p	AT5G53620.2	5	5.385	1	21	92	112	GCUCAAGAAAGCUGUGGGAAA	UUUCUUAAACCUUUCUUCAGC	Cleavage	1	At5g53620	biological_process[GO:0008150]	cytosol[GO:0005829]	NA	NA	NA
ath-miR161.2	AT3G14950.1	3	5.389	1	21	86	106	UCAAUGCAUUGAAAGUGACUA	CUCUCAUUUUCCAUGCAUUGA	Translation	1	TPR repeat-containing thioredoxin TTL2	cell redox homeostasis[GO:0045454]	cell[GO:0005623]	protein binding[GO:0005515]	NA	NA
ath-miR838	AT1G62480.1	2	5.416	1	21	472	492	UUUUCUUCUACUUCUUGCACA	AGAGGAAGAAGUAGAAGAAAA	Cleavage	1	At1g62480/T3P18_4	response to salt stress[GO:0009651]; response to cadmium ion[GO:0046686]	cellular_component[GO:0005575]	NA	NA	NA
ath-miR5635a	AT1G67890.1	5	5.426	1	21	144	164	UGUUAAGGAGUGUUAACGGUG	AAUUGUUGACUCUCUUUUACA	Translation	1	PAS domain-containing protein tyrosine kinase family protein	regulation of transcription, DNA-templated[GO:0006355]; protein phosphorylation[GO:0006468]; response to glucose[GO:0009749]; positive regulation of abscisic acid-activated signaling pathway[GO:0009789]; maintenance of seed dormancy[GO:0010231]; phosphorylation[GO:0016310]; intracellular signal transduction[GO:0035556]	intracellular[GO:0005622]	protein kinase activity[GO:0004672]; protein serine/threonine kinase activity[GO:0004674]; protein serine/threonine/tyrosine kinase activity[GO:0004712]; signal transducer activity[GO:0004871]; protein binding[GO:0005515]; ATP binding[GO:0005524]; kinase activity[GO:0016301]	NA	NA
ath-miR5635a	AT1G67890.2	5	5.426	1	21	158	178	UGUUAAGGAGUGUUAACGGUG	AAUUGUUGACUCUCUUUUACA	Translation	1	PAS domain-containing protein tyrosine kinase family protein	regulation of transcription, DNA-templated[GO:0006355]; protein phosphorylation[GO:0006468]; response to glucose[GO:0009749]; positive regulation of abscisic acid-activated signaling pathway[GO:0009789]; maintenance of seed dormancy[GO:0010231]; phosphorylation[GO:0016310]; intracellular signal transduction[GO:0035556]	intracellular[GO:0005622]	protein kinase activity[GO:0004672]; protein serine/threonine kinase activity[GO:0004674]; protein serine/threonine/tyrosine kinase activity[GO:0004712]; signal transducer activity[GO:0004871]; protein binding[GO:0005515]; ATP binding[GO:0005524]; kinase activity[GO:0016301]	NA	NA
ath-miR869.2	AT2G39230.1	2.5	5.431	1	21	223	243	UCUGGUGUUGAGAUAGUUGAC	UGAAACCAUCUCAACACUAGA	Cleavage	1	Pentatricopeptide repeat-containing protein At2g39230, mitochondrial	RNA modification[GO:0009451]; nucleic acid phosphodiester bond hydrolysis[GO:0090305]	mitochondrion[GO:0005739]; intracellular membrane-bounded organelle[GO:0043231]	RNA binding[GO:0003723]; endonuclease activity[GO:0004519]; protein binding[GO:0005515]	NA	NA
ath-miR395b	AT5G65140.2	3	5.467	1	21	9	29	CUGAAGUGUUUGGGGGGACUC	UCGUCUCUUCGAACACUUCAA	Cleavage	1	Probable trehalose-phosphate phosphatase J	trehalose biosynthetic process[GO:0005992]; dephosphorylation[GO:0016311]; response to cadmium ion[GO:0046686]	nucleus[GO:0005634]; nucleolus[GO:0005730]	catalytic activity[GO:0003824]; trehalose-phosphatase activity[GO:0004805]; hydrolase activity[GO:0016787]	00500 Starch and sucrose metabolism [PATH:ath00500]	NA
ath-miR8165	AT1G11160.3	5	5.471	1	21	513	533	AAUGGAGGCAAGUGUGAAGGA	UCAUUCUCGCUGGUCUUCAUU	Translation	2	Katanin p80 WD40 repeat-containing subunit B1 homolog	microtubule severing[GO:0051013]	cytoplasm[GO:0005737]; cytoskeleton[GO:0005856]; microtubule[GO:0005874]; katanin complex[GO:0008352]; Cul4-RING E3 ubiquitin ligase complex[GO:0080008]	protein binding[GO:0005515]; microtubule binding[GO:0008017]	NA	NA
ath-miR157a-3p	AT5G12890.1	3.5	5.472	1	21	1465	1485	GCUCUCUAGCCUUCUGUCAUC	UUAGGAAGAAGGCUAGAGAGG	Cleavage	1	Glycosyltransferase	metabolic process[GO:0008152]	membrane[GO:0016020]; integral component of membrane[GO:0016021]; intracellular membrane-bounded organelle[GO:0043231]	transferase activity[GO:0016740]; transferase activity, transferring glycosyl groups[GO:0016757]; transferase activity, transferring hexosyl groups[GO:0016758]; quercetin 3-O-glucosyltransferase activity[GO:0080043]; quercetin 7-O-glucosyltransferase activity[GO:0080044]	NA	NA
ath-miR823	AT1G78000.1	4.5	5.504	1	21	311	331	UGGGUGGUGAUCAUAUAAGAU	AUUGUAUAUGACCACCACUCU	Translation	1	Sulfate transporter 1.2	sulfate transport[GO:0008272]; cellular response to sulfate starvation[GO:0009970]; transmembrane transport[GO:0055085]; sulfate transmembrane transport[GO:1902358]	plasma membrane[GO:0005886]; integral component of plasma membrane[GO:0005887]; membrane[GO:0016020]; integral component of membrane[GO:0016021]	protein binding[GO:0005515]; secondary active sulfate transmembrane transporter activity[GO:0008271]; sulfate transmembrane transporter activity[GO:0015116]; symporter activity[GO:0015293]	NA	NA
ath-miR823	AT1G78000.5	4.5	5.504	1	21	311	331	UGGGUGGUGAUCAUAUAAGAU	AUUGUAUAUGACCACCACUCU	Translation	1	Sulfate transporter 1.2	sulfate transport[GO:0008272]; cellular response to sulfate starvation[GO:0009970]; transmembrane transport[GO:0055085]; sulfate transmembrane transport[GO:1902358]	plasma membrane[GO:0005886]; integral component of plasma membrane[GO:0005887]; membrane[GO:0016020]; integral component of membrane[GO:0016021]	protein binding[GO:0005515]; secondary active sulfate transmembrane transporter activity[GO:0008271]; sulfate transmembrane transporter activity[GO:0015116]; symporter activity[GO:0015293]	NA	NA
ath-miR841a-3p	AT2G19750.1	4	5.596	1	19	1	19	AUUUCUAGUGGGUCGUAUU	AAUACGGCCCAUUAAAGAG	Cleavage	1	40S ribosomal protein S30	translation[GO:0006412]	intracellular[GO:0005622]; nucleolus[GO:0005730]; ribosome[GO:0005840]; cytosolic small ribosomal subunit[GO:0022627]; ribonucleoprotein complex[GO:0030529]	structural constituent of ribosome[GO:0003735]	03010 Ribosome [PATH:ath03010]	NA
ath-miR5640	AT1G68020.2	5	5.617	1	21	388	408	UGAGAGAAGGAAUUAGAUUCA	UGAAUCUAUUCCUUUCUUUCU	Translation	1	Alpha,alpha-trehalose-phosphate synthase	trehalose biosynthetic process[GO:0005992]; dephosphorylation[GO:0016311]; trehalose metabolism in response to stress[GO:0070413]	cytoplasm[GO:0005737]	catalytic activity[GO:0003824]; alpha,alpha-trehalose-phosphate synthase (UDP-forming) activity[GO:0003825]; trehalose-phosphatase activity[GO:0004805]; transferase activity[GO:0016740]; transferase activity, transferring glycosyl groups[GO:0016757]	00500 Starch and sucrose metabolism [PATH:ath00500]	NA
ath-miR823	AT3G28270.2	5	5.618	1	21	18	38	UGGGUGGUGAUCAUAUAAGAU	AUCUUAAAUCCUCAUCACUCA	Translation	1	UPF0496 protein At3g28270	pathogenesis[GO:0009405]; cellular response to water deprivation[GO:0042631]	membrane[GO:0016020]; integral component of membrane[GO:0016021]; extrinsic component of cytoplasmic side of plasma membrane[GO:0031234]; extrinsic component of endosome membrane[GO:0031313]	protein binding[GO:0005515]	NA	NA
ath-miR158a-5p	AT3G58850.1	4	5.653	1	21	219	239	CUUUGUCUACAAUUUUGGAAA	UUUCCAAAAUUAUAGCCAAAC	Translation	1	Transcription factor PAR2	transcription, DNA-templated[GO:0006351]; regulation of transcription, DNA-templated[GO:0006355]; circadian rhythm[GO:0007623]; shade avoidance[GO:0009641]; brassinosteroid mediated signaling pathway[GO:0009742]; developmental process[GO:0032502]; regulation of growth[GO:0040008]	nucleus[GO:0005634]	protein dimerization activity[GO:0046983]	NA	NA
ath-miR398b-5p	AT5G44160.1	3.5	5.662	1	21	126	146	AGGGUUGAUAUGAGAACACAC	UCUUUUUCUUAUAUUAACCUU	Cleavage	1	Zinc finger protein NUTCRACKER	transcription, DNA-templated[GO:0006351]; regulation of transcription, DNA-templated[GO:0006355]; asymmetric cell division[GO:0008356]; leaf senescence[GO:0010150]; positive regulation of transcription, DNA-templated[GO:0045893]; regulation of timing of transition from vegetative to reproductive phase[GO:0048510]; photoperiodism, flowering[GO:0048573]	nucleus[GO:0005634]	nucleic acid binding[GO:0003676]; DNA binding[GO:0003677]; sequence-specific DNA binding transcription factor activity[GO:0003700]; protein binding[GO:0005515]; metal ion binding[GO:0046872]	NA	C2H2
ath-miR398b-5p	AT5G44160.2	3.5	5.662	1	21	126	146	AGGGUUGAUAUGAGAACACAC	UCUUUUUCUUAUAUUAACCUU	Cleavage	1	Zinc finger protein NUTCRACKER	transcription, DNA-templated[GO:0006351]; regulation of transcription, DNA-templated[GO:0006355]; asymmetric cell division[GO:0008356]; leaf senescence[GO:0010150]; positive regulation of transcription, DNA-templated[GO:0045893]; regulation of timing of transition from vegetative to reproductive phase[GO:0048510]; photoperiodism, flowering[GO:0048573]	nucleus[GO:0005634]	nucleic acid binding[GO:0003676]; DNA binding[GO:0003677]; sequence-specific DNA binding transcription factor activity[GO:0003700]; protein binding[GO:0005515]; metal ion binding[GO:0046872]	NA	NA
ath-miR8165	AT5G46240.1	5	5.665	1	21	261	281	AAUGGAGGCAAGUGUGAAGGA	UCCUUUAUAUGUGUCUCUAUG	Translation	1	At5g46240	ion transport[GO:0006811]; potassium ion transport[GO:0006813]; ion transmembrane transport[GO:0034220]; regulation of ion transmembrane transport[GO:0034765]; regulation of membrane potential[GO:0042391]; transmembrane transport[GO:0055085]; potassium ion transmembrane transport[GO:0071805]	plasma membrane[GO:0005886]; integral component of plasma membrane[GO:0005887]; membrane[GO:0016020]; integral component of membrane[GO:0016021]	ion channel activity[GO:0005216]; inward rectifier potassium channel activity[GO:0005242]; voltage-gated ion channel activity[GO:0005244]; voltage-gated potassium channel activity[GO:0005249]; potassium channel activity[GO:0005267]; protein binding[GO:0005515]; identical protein binding[GO:0042802]	NA	NA
ath-miR156g	AT3G19370.1	3.5	5.675	1	20	451	470	CGACAGAAGAGAGUGAGCAC	CUUCUUGUUCUCUUUUGUUG	Cleavage	1	Filament-like protein (DUF869)	NA	plasma membrane[GO:0005886]	NA	NA	NA
ath-miR5640	AT1G22330.1	2	5.678	1	21	28	48	UGAGAGAAGGAAUUAGAUUCA	AAAAUCUAAUUCCUUCUUACA	Cleavage	1	RNA-binding (RRM/RBD/RNP motifs) family protein	biological_process[GO:0008150]	NA	nucleic acid binding[GO:0003676]; RNA binding[GO:0003723]	NA	NA
ath-miR780.2	AT4G33467.2	4	5.721	1	19	1	19	UUCUUCGUGAAUAUCUGGC	GUUAGAUAUUUUCGAAGAU	Cleavage	1	Putative uncharacterized protein	NA	NA	NA	NA	NA
ath-miR403-5p	AT2G26150.1	5	5.765	1	22	1815	1835	UGUUUUGUGCUUGAAUCUAAUU	AAUUAGAUUCAAG-AAAAAAUA	Cleavage	1	Heat stress transcription factor A-2	response to hypoxia[GO:0001666]; transcription, DNA-templated[GO:0006351]; regulation of transcription, DNA-templated[GO:0006355]; response to heat[GO:0009408]; response to high light intensity[GO:0009644]; response to chitin[GO:0010200]; heat acclimation[GO:0010286]; cellular response to heat[GO:0034605]; cellular response to unfolded protein[GO:0034620]; response to hydrogen peroxide[GO:0042542…	nucleus[GO:0005634]; cytoplasm[GO:0005737]; membrane[GO:0016020]; integral component of membrane[GO:0016021]	DNA binding[GO:0003677]; sequence-specific DNA binding transcription factor activity[GO:0003700]; protein binding[GO:0005515]; sequence-specific DNA binding[GO:0043565]; transcription regulatory region DNA binding[GO:0044212]	NA	HSF
ath-miR403-5p	AT2G26150.2	5	5.765	1	22	1846	1866	UGUUUUGUGCUUGAAUCUAAUU	AAUUAGAUUCAAG-AAAAAAUA	Cleavage	1	Heat stress transcription factor A-2	response to hypoxia[GO:0001666]; transcription, DNA-templated[GO:0006351]; regulation of transcription, DNA-templated[GO:0006355]; response to heat[GO:0009408]; response to high light intensity[GO:0009644]; response to chitin[GO:0010200]; heat acclimation[GO:0010286]; cellular response to heat[GO:0034605]; cellular response to unfolded protein[GO:0034620]; response to hydrogen peroxide[GO:0042542…	nucleus[GO:0005634]; cytoplasm[GO:0005737]; membrane[GO:0016020]; integral component of membrane[GO:0016021]	DNA binding[GO:0003677]; sequence-specific DNA binding transcription factor activity[GO:0003700]; protein binding[GO:0005515]; sequence-specific DNA binding[GO:0043565]; transcription regulatory region DNA binding[GO:0044212]	NA	NA
ath-miR156b-5p	AT3G13760.1	4	5.793	1	20	355	374	UGACAGAAGAGAGUGAGCAC	CCUCUCACUCUCUUCUAUCG	Cleavage	1	Cysteine/Histidine-rich C1 domain family protein	NA	membrane[GO:0016020]	metal ion binding[GO:0046872]	NA	NA
ath-miR156g	AT3G13760.1	3.5	5.793	1	20	355	374	CGACAGAAGAGAGUGAGCAC	CCUCUCACUCUCUUCUAUCG	Cleavage	1	Cysteine/Histidine-rich C1 domain family protein	NA	membrane[GO:0016020]	metal ion binding[GO:0046872]	NA	NA
ath-miR846-3p	AT2G37150.8	4	5.824	1	21	10	30	UUGAAUUGAAGUGCUUGAAUU	AACUCAACCGCUUUAAUUUGA	Cleavage	1	RING/U-box superfamily protein	NA	NA	zinc ion binding[GO:0008270]	NA	NA
ath-miR846-3p	AT2G37150.9	4	5.824	1	21	10	30	UUGAAUUGAAGUGCUUGAAUU	AACUCAACCGCUUUAAUUUGA	Cleavage	1	RING/U-box superfamily protein	NA	NA	zinc ion binding[GO:0008270]	NA	NA
ath-miR395a	AT5G06970.1	4.5	5.825	1	21	203	223	CUGAAGUGUUUGGGGGAACUC	AAGUUCUCCAAAACAGUUCAU	Cleavage	1	AT5g06970/MOJ9_14	stomatal movement[GO:0010118]	cytoplasm[GO:0005737]; plasma membrane[GO:0005886]; plasmodesma[GO:0009506]; membrane[GO:0016020]	NA	NA	NA
ath-miR781b	AT4G02075.2	4	5.837	1	21	744	764	UUAGAGUUUUCUGGAUACUUA	CAACUAUUCAGAAAACUCUUC	Cleavage	1	At4g02075	NA	plasma membrane[GO:0005886]; membrane[GO:0016020]; integral component of membrane[GO:0016021]	zinc ion binding[GO:0008270]; metal ion binding[GO:0046872]	NA	NA
ath-miR5995b	AT5G18970.1	4.5	5.854	1	20	834	853	CAAAGAUGCAGAUCAUAUGU	AAACAUGAUCUGCAUCUUCC	Cleavage	1	AWPM-19-like family protein	biological_process[GO:0008150]	membrane[GO:0016020]; integral component of membrane[GO:0016021]	NA	NA	NA
ath-miR157b-5p	AT1G53380.1	4.5	5.864	1	21	101	121	UUGACAGAAGAUAGAGAGCAC	ACUCUCUCUGUCUUUUGUCCU	Cleavage	1	At1g53380	NA	NA	NA	NA	NA
ath-miR160c-3p	AT4G13290.1	5	5.907	1	21	1862	1882	CGUACAAGGAGUCAAGCAUGA	UUCUGCUUGAUUCCUCGUGUC	Cleavage	1	Cytochrome P450 71A19	secondary metabolite biosynthetic process[GO:0044550]; oxidation-reduction process[GO:0055114]	plasmodesma[GO:0009506]; membrane[GO:0016020]; integral component of membrane[GO:0016021]	monooxygenase activity[GO:0004497]; iron ion binding[GO:0005506]; oxidoreductase activity[GO:0016491]; oxidoreductase activity, acting on paired donors, with incorporation or reduction of molecular oxygen[GO:0016705]; oxidoreductase activity, acting on paired donors, with incorporation or reduction of molecular oxygen, NAD(P)H as one donor, and incorporation of one atom of oxygen[GO:0016709]; hem…	NA	NA
ath-miR5640	AT2G02870.1	4.5	5.944	1	21	2236	2256	UGAGAGAAGGAAUUAGAUUCA	UGAGUUUAAUUCUUUUUCUAU	Cleavage	1	F-box/kelch-repeat protein SKIP11	protein ubiquitination[GO:0016567]; regulation of proteolysis[GO:0030162]; protein ubiquitination involved in ubiquitin-dependent protein catabolic process[GO:0042787]; proteasome-mediated ubiquitin-dependent protein catabolic process[GO:0043161]	nucleus[GO:0005634]; cytoplasm[GO:0005737]; SCF ubiquitin ligase complex[GO:0019005]	protein binding[GO:0005515]; ubiquitin protein ligase binding[GO:0031625]	NA	NA
ath-miR8165	AT1G72450.1	4	5.954	1	21	1305	1325	AAUGGAGGCAAGUGUGAAGGA	CCUUUUAUAUUUUCUUCCAUU	Cleavage	1	TIFY11B	transcription, DNA-templated[GO:0006351]; regulation of transcription, DNA-templated[GO:0006355]; defense response[GO:0006952]; response to wounding[GO:0009611]; response to jasmonic acid[GO:0009753]; regulation of defense response[GO:0031347]; negative regulation of nucleic acid-templated transcription[GO:1903507]; regulation of jasmonic acid mediated signaling pathway[GO:2000022]	nucleus[GO:0005634]	transcription corepressor activity[GO:0003714]; protein binding[GO:0005515]	04075 Plant hormone signal transduction [PATH:ath04075]	NA
ath-miR8165	AT1G72450.2	4	5.954	1	21	1584	1604	AAUGGAGGCAAGUGUGAAGGA	CCUUUUAUAUUUUCUUCCAUU	Cleavage	1	TIFY11B	transcription, DNA-templated[GO:0006351]; regulation of transcription, DNA-templated[GO:0006355]; defense response[GO:0006952]; response to wounding[GO:0009611]; response to jasmonic acid[GO:0009753]; regulation of defense response[GO:0031347]; negative regulation of nucleic acid-templated transcription[GO:1903507]; regulation of jasmonic acid mediated signaling pathway[GO:2000022]	nucleus[GO:0005634]	transcription corepressor activity[GO:0003714]; protein binding[GO:0005515]	04075 Plant hormone signal transduction [PATH:ath04075]	NA
ath-miR823	AT1G78000.2	4.5	5.965	1	21	49	69	UGGGUGGUGAUCAUAUAAGAU	AUUGUAUAUGACCACCACUCU	Translation	1	Sulfate transporter 1.2	sulfate transport[GO:0008272]; cellular response to sulfate starvation[GO:0009970]; transmembrane transport[GO:0055085]; sulfate transmembrane transport[GO:1902358]	plasma membrane[GO:0005886]; integral component of plasma membrane[GO:0005887]; membrane[GO:0016020]; integral component of membrane[GO:0016021]	protein binding[GO:0005515]; secondary active sulfate transmembrane transporter activity[GO:0008271]; sulfate transmembrane transporter activity[GO:0015116]; symporter activity[GO:0015293]	NA	NA
ath-miR857	AT2G29450.1	4	6.002	1	21	174	194	UUUUGUAUGUUGAAGGUGUAU	CUACAUUUCUAACAUAUAGAA	Cleavage	1	GSTU5	glutathione metabolic process[GO:0006749]; response to oxidative stress[GO:0006979]; toxin catabolic process[GO:0009407]; response to toxic substance[GO:0009636]	cytoplasm[GO:0005737]; cytosol[GO:0005829]; plasma membrane[GO:0005886]; plasmodesma[GO:0009506]	glutathione transferase activity[GO:0004364]; protein binding[GO:0005515]; transferase activity[GO:0016740]; glutathione binding[GO:0043295]	00480 Glutathione metabolism [PATH:ath00480]	NA
ath-miR395b	AT3G26910.1	5	6.008	1	21	1720	1740	CUGAAGUGUUUGGGGGGACUC	GAGUCUCCCCUACCGCUUCAC	Translation	1	Hydroxyproline-rich glycoprotein family protein	biological_process[GO:0008150]	NA	molecular_function[GO:0003674]	NA	NA
ath-miR395b	AT3G26910.2	5	6.008	1	21	1720	1740	CUGAAGUGUUUGGGGGGACUC	GAGUCUCCCCUACCGCUUCAC	Translation	1	Hydroxyproline-rich glycoprotein family protein	biological_process[GO:0008150]	NA	molecular_function[GO:0003674]	NA	NA
ath-miR395b	AT3G26910.3	5	6.008	1	21	1720	1740	CUGAAGUGUUUGGGGGGACUC	GAGUCUCCCCUACCGCUUCAC	Translation	1	Hydroxyproline-rich glycoprotein family protein	biological_process[GO:0008150]	NA	molecular_function[GO:0003674]	NA	NA
ath-miR172e-5p	AT3G54980.2	4.5	6.02	1	20	3813	3832	GCAGCACCAUUAAGAUUCAC	UUGUAUUUUAUUGCUGCUGC	Translation	2	Pentatricopeptide repeat-containing protein At3g54980, mitochondrial	RNA modification[GO:0009451]; nucleic acid phosphodiester bond hydrolysis[GO:0090305]	mitochondrion[GO:0005739]; intracellular membrane-bounded organelle[GO:0043231]	RNA binding[GO:0003723]; endonuclease activity[GO:0004519]; protein binding[GO:0005515]	NA	NA
ath-miR447a.2-3p	AT2G38995.3	3.5	6.026	1	21	628	648	UAUGGAAGAAAUUGUAGUAUU	UAUAUAACAAUUUCUUUUAUC	Cleavage	1	O-acyltransferase (WSD1-like) family protein	triglyceride biosynthetic process[GO:0019432]; glycerolipid biosynthetic process[GO:0045017]	plasma membrane[GO:0005886]; membrane[GO:0016020]; integral component of membrane[GO:0016021]	diacylglycerol O-acyltransferase activity[GO:0004144]; transferase activity[GO:0016740]; transferase activity, transferring acyl groups[GO:0016746]; long-chain-alcohol O-fatty-acyltransferase activity[GO:0047196]	NA	NA
ath-miR447a.2-3p	AT2G38995.4	3.5	6.026	1	21	548	568	UAUGGAAGAAAUUGUAGUAUU	UAUAUAACAAUUUCUUUUAUC	Cleavage	1	O-acyltransferase (WSD1-like) family protein	triglyceride biosynthetic process[GO:0019432]; glycerolipid biosynthetic process[GO:0045017]	plasma membrane[GO:0005886]; membrane[GO:0016020]; integral component of membrane[GO:0016021]	diacylglycerol O-acyltransferase activity[GO:0004144]; transferase activity[GO:0016740]; transferase activity, transferring acyl groups[GO:0016746]; long-chain-alcohol O-fatty-acyltransferase activity[GO:0047196]	NA	NA
ath-miR8165	AT3G59455.1	3	6.041	1	21	592	612	AAUGGAGGCAAGUGUGAAGGA	UACUUUGUACUUGCUUUUAUU	Cleavage	1	Bifunctional inhibitor/lipid-transfer protein/seed storage 2S albumin superfamily protein	lipid transport[GO:0006869]	NA	NA	NA	NA
ath-miR398b-5p	AT3G51280.1	3.5	6.043	1	21	13	33	AGGGUUGAUAUGAGAACACAC	CCUUGUUCUCACAUUAAUCCU	Translation	1	Protein POLLENLESS 3-LIKE 2	cell cycle[GO:0007049]; cell division[GO:0051301]	nucleus[GO:0005634]	protein binding[GO:0005515]	NA	NA
ath-miR164c-5p	AT1G61460.1	3.5	6.063	1	20	8	27	UGGAGAAGCAGGGCACGUGC	UCACGUUCUUUGCUUCUUUG	Cleavage	1	G-type lectin S-receptor-like serine/threonine-protein kinase At1g61460	protein phosphorylation[GO:0006468]; phosphorylation[GO:0016310]; recognition of pollen[GO:0048544]	plasma membrane[GO:0005886]; membrane[GO:0016020]; integral component of membrane[GO:0016021]	nucleotide binding[GO:0000166]; protein kinase activity[GO:0004672]; protein serine/threonine kinase activity[GO:0004674]; calmodulin binding[GO:0005516]; ATP binding[GO:0005524]; kinase activity[GO:0016301]; transferase activity[GO:0016740]; carbohydrate binding[GO:0030246]	NA	NA
ath-miR400	AT2G32235.1	3.5	6.128	1	21	1182	1202	UAUGAGAGUAUUAUAAGUCAC	CUUACUUGUAAUACUCUUAAA	Cleavage	1	Putative uncharacterized protein	biological_process[GO:0008150]	NA	NA	NA	NA
ath-miR400	AT2G32235.2	3.5	6.128	1	21	1424	1444	UAUGAGAGUAUUAUAAGUCAC	CUUACUUGUAAUACUCUUAAA	Cleavage	1	Putative uncharacterized protein	biological_process[GO:0008150]	NA	NA	NA	NA
ath-miR824-5p	AT1G14685.1	5	6.138	1	21	169	189	UAGACCAUUUGUGAGAAGGGA	UUCUUUCUCAUAAAAAGUCUC	Cleavage	1	BPC2	transcription, DNA-templated[GO:0006351]; regulation of transcription, DNA-templated[GO:0006355]; response to ethylene[GO:0009723]; regulation of developmental process[GO:0050793]	nucleus[GO:0005634]	DNA binding[GO:0003677]; sequence-specific DNA binding transcription factor activity[GO:0003700]; sequence-specific DNA binding[GO:0043565]	NA	BBR-BPC
ath-miR5635a	AT1G20530.1	4	6.148	1	21	2240	2260	UGUUAAGGAGUGUUAACGGUG	CGCCGUUAGUGAUCUUUAAUA	Translation	1	F5M15.15	NA	NA	NA	NA	NA
ath-miR164c-5p	AT3G02410.1	4	6.173	1	20	2362	2381	UGGAGAAGCAGGGCACGUGC	GUGAGUUCUCUGUUUCUCCA	Cleavage	2	Carboxylic ester hydrolase	proteolysis[GO:0006508]; catabolic process[GO:0009056]; response to abscisic acid[GO:0009737]	Golgi membrane[GO:0000139]; endoplasmic reticulum[GO:0005783]; endoplasmic reticulum membrane[GO:0005789]; Golgi apparatus[GO:0005794]; membrane[GO:0016020]; integral component of membrane[GO:0016021]	serine-type peptidase activity[GO:0008236]; prenylcysteine methylesterase activity[GO:0010296]; hydrolase activity[GO:0016787]	00900 Terpenoid backbone biosynthesis [PATH:ath00900]	NA
ath-miR398b-5p	AT5G52045.1	3.5	6.193	1	21	406	426	AGGGUUGAUAUGAGAACACAC	ACCAGCUUUCAUAUCAACCCU	Cleavage	1	hypothetical protein	NA	NA	NA	NA	NA
ath-miR163	AT1G15125.1	1	6.2	1	24	562	585	UUGAAGAGGACUUGGAACUUCGAU	UCCUCAGUUUCAAGUCUUCUUCAA	Cleavage	1	F9L1.6	methylation[GO:0032259]	NA	methyltransferase activity[GO:0008168]; transferase activity[GO:0016740]	NA	NA
ath-miR163	AT1G15125.2	1	6.2	1	24	441	464	UUGAAGAGGACUUGGAACUUCGAU	UCCUCAGUUUCAAGUCUUCUUCAA	Cleavage	1	F9L1.6	methylation[GO:0032259]	NA	methyltransferase activity[GO:0008168]; transferase activity[GO:0016740]	NA	NA
ath-miR8165	AT5G61260.1	4.5	6.202	1	21	108	128	AAUGGAGGCAAGUGUGAAGGA	UUCUUCAUAUUUGUUUCCAAC	Cleavage	1	Emb	biological_process[GO:0008150]	NA	calmodulin binding[GO:0005516]	NA	NA
ath-miR846-3p	AT3G26000.1	3	6.214	1	21	274	294	UUGAAUUGAAGUGCUUGAAUU	GAUUCAAUUUCUUCAAUUCAA	Cleavage	1	F-box protein SKIP14	negative regulation of abscisic acid-activated signaling pathway[GO:0009788]; protein ubiquitination[GO:0016567]	nucleus[GO:0005634]; cytosol[GO:0005829]	protein binding[GO:0005515]	NA	NA
ath-miR5643b	AT2G39700.1	3.5	6.236	1	21	26	46	AGGCUUUUAAGAUCGGGUUGC	GUAAUCUUAUUUUAAAAGUUU	Cleavage	1	Expansin-A4	syncytium formation[GO:0006949]; plant-type cell wall organization[GO:0009664]; cell wall organization[GO:0071555]	extracellular region[GO:0005576]; cell wall[GO:0005618]; cytosol[GO:0005829]; plant-type cell wall[GO:0009505]; plasmodesma[GO:0009506]; membrane[GO:0016020]	NA	NA	NA
ath-miR156b-5p	AT5G03140.1	2.5	6.249	1	20	278	297	UGACAGAAGAGAGUGAGCAC	UUUCCCACUCUCUUCUGUCG	Cleavage	1	L-type lectin-domain containing receptor kinase VIII.2	defense response to oomycetes[GO:0002229]; protein phosphorylation[GO:0006468]; defense response[GO:0006952]; phosphorylation[GO:0016310]	plasma membrane[GO:0005886]; membrane[GO:0016020]; integral component of membrane[GO:0016021]	nucleotide binding[GO:0000166]; protein kinase activity[GO:0004672]; protein serine/threonine kinase activity[GO:0004674]; ATP binding[GO:0005524]; kinase activity[GO:0016301]; transferase activity[GO:0016740]; carbohydrate binding[GO:0030246]	NA	NA
ath-miR156g	AT5G03140.1	2	6.249	1	20	278	297	CGACAGAAGAGAGUGAGCAC	UUUCCCACUCUCUUCUGUCG	Cleavage	1	L-type lectin-domain containing receptor kinase VIII.2	defense response to oomycetes[GO:0002229]; protein phosphorylation[GO:0006468]; defense response[GO:0006952]; phosphorylation[GO:0016310]	plasma membrane[GO:0005886]; membrane[GO:0016020]; integral component of membrane[GO:0016021]	nucleotide binding[GO:0000166]; protein kinase activity[GO:0004672]; protein serine/threonine kinase activity[GO:0004674]; ATP binding[GO:0005524]; kinase activity[GO:0016301]; transferase activity[GO:0016740]; carbohydrate binding[GO:0030246]	NA	NA
ath-miR399b	AT3G56580.3	5	6.259	1	21	1	21	UGCCAAAGGAGAGUUGCCCUG	CAGAGUUGCUCUCUUUUGGUU	Cleavage	1	E3 ubiquitin-protein ligase RZF1	protein polyubiquitination[GO:0000209]; response to osmotic stress[GO:0006970]; response to water deprivation[GO:0009414]; water homeostasis[GO:0030104]; protein ubiquitination involved in ubiquitin-dependent protein catabolic process[GO:0042787]; proteasome-mediated ubiquitin-dependent protein catabolic process[GO:0043161]; regulation of response to osmotic stress[GO:0047484]; negative regulatio…	cellular_component[GO:0005575]	ubiquitin-protein transferase activity[GO:0004842]; transferase activity[GO:0016740]; metal ion binding[GO:0046872]; ubiquitin protein ligase activity[GO:0061630]	NA	NA
ath-miR838	AT3G63240.1	3	6.264	1	21	322	342	UUUUCUUCUACUUCUUGCACA	GAAGCAAGAAGAAGAAGAAGA	Translation	1	Type I inositol polyphosphate 5-phosphatase 4	phosphatidylinositol dephosphorylation[GO:0046856]	NA	hydrolase activity[GO:0016787]	NA	NA
ath-miR838	AT3G63240.2	3	6.264	1	21	322	342	UUUUCUUCUACUUCUUGCACA	GAAGCAAGAAGAAGAAGAAGA	Translation	1	Type I inositol polyphosphate 5-phosphatase 4	phosphatidylinositol dephosphorylation[GO:0046856]	NA	hydrolase activity[GO:0016787]	NA	NA
ath-miR829-5p	AT2G44840.1	4	6.274	1	21	42	62	ACUUUGAAGCUUUGAUUUGAA	AUCAAAUCAAAACCUCAAAGA	Translation	1	Ethylene-responsive transcription factor 13	transcription, DNA-templated[GO:0006351]; regulation of transcription, DNA-templated[GO:0006355]; defense response[GO:0006952]; ethylene-activated signaling pathway[GO:0009873]; response to chitin[GO:0010200]	nucleus[GO:0005634]	DNA binding[GO:0003677]; sequence-specific DNA binding transcription factor activity[GO:0003700]; sequence-specific DNA binding[GO:0043565]	NA	ERF
ath-miR5640	AT2G02870.3	4.5	6.286	1	21	2374	2394	UGAGAGAAGGAAUUAGAUUCA	UGAGUUUAAUUCUUUUUCUAU	Cleavage	1	F-box/kelch-repeat protein SKIP11	protein ubiquitination[GO:0016567]; regulation of proteolysis[GO:0030162]; protein ubiquitination involved in ubiquitin-dependent protein catabolic process[GO:0042787]; proteasome-mediated ubiquitin-dependent protein catabolic process[GO:0043161]	nucleus[GO:0005634]; cytoplasm[GO:0005737]; SCF ubiquitin ligase complex[GO:0019005]	protein binding[GO:0005515]; ubiquitin protein ligase binding[GO:0031625]	NA	NA
ath-miR156b-3p	AT2G30140.1	4.5	6.291	1	23	1398	1420	UGCUCACCUCUCUUUCUGUCAGU	GUUGAUAGGGAGAGAGGAGAUCA	Cleavage	1	UDP-glycosyltransferase 87A2	metabolic process[GO:0008152]; regulation of flower development[GO:0009909]	nucleus[GO:0005634]; cytoplasm[GO:0005737]; cytosol[GO:0005829]	transferase activity[GO:0016740]; transferase activity, transferring glycosyl groups[GO:0016757]; transferase activity, transferring hexosyl groups[GO:0016758]; quercetin 3-O-glucosyltransferase activity[GO:0080043]; quercetin 7-O-glucosyltransferase activity[GO:0080044]	NA	NA
ath-miR156b-3p	AT2G30140.2	4.5	6.291	1	23	1245	1267	UGCUCACCUCUCUUUCUGUCAGU	GUUGAUAGGGAGAGAGGAGAUCA	Cleavage	1	UDP-glycosyltransferase 87A2	metabolic process[GO:0008152]; regulation of flower development[GO:0009909]	nucleus[GO:0005634]; cytoplasm[GO:0005737]; cytosol[GO:0005829]	transferase activity[GO:0016740]; transferase activity, transferring glycosyl groups[GO:0016757]; transferase activity, transferring hexosyl groups[GO:0016758]; quercetin 3-O-glucosyltransferase activity[GO:0080043]; quercetin 7-O-glucosyltransferase activity[GO:0080044]	NA	NA
ath-miR839-5p	AT1G63250.1	5	6.291	1	21	816	836	UACCAACCUUUCAUCGUUCCC	GGGAAAGAUGAUAGGUUGGAU	Translation	1	Probable DEAD-box ATP-dependent RNA helicase 48	RNA secondary structure unwinding[GO:0010501]	nucleolus[GO:0005730]; cytoplasm[GO:0005737]	nucleotide binding[GO:0000166]; nucleic acid binding[GO:0003676]; RNA binding[GO:0003723]; ATP-dependent RNA helicase activity[GO:0004004]; helicase activity[GO:0004386]; ATP binding[GO:0005524]; hydrolase activity[GO:0016787]	NA	NA
ath-miR838	AT1G64180.1	5	6.293	1	21	193	213	UUUUCUUCUACUUCUUGCACA	AAGUAAAGAAGAAGAAGAAGA	Translation	2	Intracellular protein transport protein USO1-like protein	NA	plasma membrane[GO:0005886]; plasmodesma[GO:0009506]	NA	NA	NA
ath-miR5643b	AT3G23440.1	3.5	6.304	1	21	300	320	AGGCUUUUAAGAUCGGGUUGC	AAUACCCGAUUUUAAAAAUCU	Cleavage	1	Embryo sac development arrest 6	megagametogenesis[GO:0009561]; embryo development ending in seed dormancy[GO:0009793]	NA	NA	NA	NA
ath-miR396b-3p	AT4G21550.3	4	6.327	1	21	48	68	GCUCAAGAAAGCUGUGGGAAA	UUUCUCACGGUUUUCUAGGGU	Cleavage	1	VP1/ABI3-like 3	transcription, DNA-templated[GO:0006351]; regulation of transcription, DNA-templated[GO:0006355]; leaf development[GO:0048366]	nucleus[GO:0005634]	DNA binding[GO:0003677]; sequence-specific DNA binding transcription factor activity[GO:0003700]	NA	NA
ath-miR396b-3p	AT4G21550.2	4	6.333	1	21	67	87	GCUCAAGAAAGCUGUGGGAAA	UUUCUCACGGUUUUCUAGGGU	Cleavage	1	VP1/ABI3-like 3	transcription, DNA-templated[GO:0006351]; regulation of transcription, DNA-templated[GO:0006355]; leaf development[GO:0048366]	nucleus[GO:0005634]	DNA binding[GO:0003677]; sequence-specific DNA binding transcription factor activity[GO:0003700]	NA	NA
ath-miR5640	AT3G61580.1	4	6.339	1	21	1778	1798	UGAGAGAAGGAAUUAGAUUCA	UGAAUUUAAUUUGUUUUUUUA	Cleavage	1	Delta(8)-fatty-acid desaturase 1	lipid metabolic process[GO:0006629]; sphingolipid metabolic process[GO:0006665]; sphingolipid biosynthetic process[GO:0030148]; oxidation-reduction process[GO:0055114]; cellular response to cold[GO:0070417]	endoplasmic reticulum[GO:0005783]; endoplasmic reticulum membrane[GO:0005789]; membrane[GO:0016020]; integral component of membrane[GO:0016021]	oxidoreductase activity[GO:0016491]; metal ion binding[GO:0046872]; sphingolipid delta-8 desaturase activity[GO:0052631]	NA	NA
ath-miR5995b	ATCG00070.1	4	6.344	1	20	15	34	CAAAGAUGCAGAUCAUAUGU	UAAUUUGAUCUGUAUUUUUU	Cleavage	1	Photosystem II reaction center protein K	photosynthesis[GO:0015979]	chloroplast[GO:0009507]; photosystem II[GO:0009523]; chloroplast thylakoid membrane[GO:0009535]; plastid[GO:0009536]; photosystem II reaction center[GO:0009539]; thylakoid[GO:0009579]; membrane[GO:0016020]; integral component of membrane[GO:0016021]	molecular_function[GO:0003674]	NA	NA
ath-miR156g	AT1G50170.3	4.5	6.348	1	20	163	182	CGACAGAAGAGAGUGAGCAC	UCUAUCGCUUUCUUCUGUUG	Cleavage	1	Sirohydrochlorin ferrochelatase, chloroplastic	porphyrin-containing compound biosynthetic process[GO:0006779]; response to oxidative stress[GO:0006979]; cobalamin biosynthetic process[GO:0009236]; siroheme biosynthetic process[GO:0019354]	chloroplast[GO:0009507]; plastid[GO:0009536]	lyase activity[GO:0016829]; sirohydrochlorin cobaltochelatase activity[GO:0016852]; identical protein binding[GO:0042802]; metal ion binding[GO:0046872]; sirohydrochlorin ferrochelatase activity[GO:0051266]; iron-sulfur cluster binding[GO:0051536]; 4 iron, 4 sulfur cluster binding[GO:0051539]	00860 Porphyrin and chlorophyll metabolism [PATH:ath00860]	NA
ath-miR5635a	AT3G25950.1	5	6.359	1	21	1128	1148	UGUUAAGGAGUGUUAACGGUG	CAUUGUAAAUAUUUCUUAAUU	Cleavage	1	Putative uncharacterized protein	biological_process[GO:0008150]	membrane[GO:0016020]; integral component of membrane[GO:0016021]	NA	NA	NA
ath-miR5012	AT4G12780.1	4	6.369	1	21	1641	1661	UUUUACUGCUACUUGUGUUCC	UGAAAGCAAGUAGAAGUAGAG	Cleavage	1	Auxilin-related protein 1	receptor-mediated endocytosis[GO:0006898]; biological_process[GO:0008150]	cytoplasm[GO:0005737]; endoplasmic reticulum[GO:0005783]; Golgi apparatus[GO:0005794]; cytosol[GO:0005829]; plasma membrane[GO:0005886]; membrane[GO:0016020]; cytoplasmic vesicle[GO:0031410]; vesicle[GO:0031982]	protein binding[GO:0005515]	NA	NA
ath-miR5012	AT4G12780.2	4	6.369	1	21	1520	1540	UUUUACUGCUACUUGUGUUCC	UGAAAGCAAGUAGAAGUAGAG	Cleavage	1	Auxilin-related protein 1	receptor-mediated endocytosis[GO:0006898]; biological_process[GO:0008150]	cytoplasm[GO:0005737]; endoplasmic reticulum[GO:0005783]; Golgi apparatus[GO:0005794]; cytosol[GO:0005829]; plasma membrane[GO:0005886]; membrane[GO:0016020]; cytoplasmic vesicle[GO:0031410]; vesicle[GO:0031982]	protein binding[GO:0005515]	NA	NA
ath-miR5012	AT4G12780.3	4	6.369	1	21	1624	1644	UUUUACUGCUACUUGUGUUCC	UGAAAGCAAGUAGAAGUAGAG	Cleavage	1	Auxilin-related protein 1	receptor-mediated endocytosis[GO:0006898]; biological_process[GO:0008150]	cytoplasm[GO:0005737]; endoplasmic reticulum[GO:0005783]; Golgi apparatus[GO:0005794]; cytosol[GO:0005829]; plasma membrane[GO:0005886]; membrane[GO:0016020]; cytoplasmic vesicle[GO:0031410]; vesicle[GO:0031982]	protein binding[GO:0005515]	NA	NA
ath-miR472-3p	AT3G48800.1	3.5	6.386	1	22	855	876	UUUUUCCUACUCCGCCCAUACC	AAUAUGGAUGGAGGAGGAAAAG	Cleavage	1	Putative uncharacterized protein T21J18_70	NA	NA	protein binding[GO:0005515]	NA	NA
ath-miR156b-5p	AT1G25500.2	3.5	6.393	1	20	158	177	UGACAGAAGAGAGUGAGCAC	UGCCUCACUCUCUUCUCUCA	Cleavage	1	Plasma-membrane choline transporter family protein	biological_process[GO:0008150]	membrane[GO:0016020]; integral component of membrane[GO:0016021]	NA	NA	NA
ath-miR156g	AT1G25500.2	4.5	6.393	1	20	158	177	CGACAGAAGAGAGUGAGCAC	UGCCUCACUCUCUUCUCUCA	Cleavage	1	Plasma-membrane choline transporter family protein	biological_process[GO:0008150]	membrane[GO:0016020]; integral component of membrane[GO:0016021]	NA	NA	NA
ath-miR395b	AT5G11320.1	4	6.405	1	21	468	488	CUGAAGUGUUUGGGGGGACUC	CCAUCUCCCUAAACACUUUUG	Cleavage	1	YUC4	auxin biosynthetic process[GO:0009851]; positive regulation of flower development[GO:0009911]; inflorescence development[GO:0010229]; cotyledon development[GO:0048825]; phyllome development[GO:0048827]; oxidation-reduction process[GO:0055114]	Golgi membrane[GO:0000139]; nucleoplasm[GO:0005654]; cytoplasm[GO:0005737]; endoplasmic reticulum[GO:0005783]; endoplasmic reticulum membrane[GO:0005789]; Golgi apparatus[GO:0005794]; cytosol[GO:0005829]; membrane[GO:0016020]	monooxygenase activity[GO:0004497]; N,N-dimethylaniline monooxygenase activity[GO:0004499]; oxidoreductase activity[GO:0016491]; indolepyruvate decarboxylase activity[GO:0047434]; flavin adenine dinucleotide binding[GO:0050660]; NADP binding[GO:0050661]	00380 Tryptophan metabolism [PATH:ath00380]	NA
ath-miR395b	AT5G11320.2	4	6.405	1	21	189	209	CUGAAGUGUUUGGGGGGACUC	CCAUCUCCCUAAACACUUUUG	Cleavage	1	YUC4	auxin biosynthetic process[GO:0009851]; positive regulation of flower development[GO:0009911]; inflorescence development[GO:0010229]; cotyledon development[GO:0048825]; phyllome development[GO:0048827]; oxidation-reduction process[GO:0055114]	Golgi membrane[GO:0000139]; nucleoplasm[GO:0005654]; cytoplasm[GO:0005737]; endoplasmic reticulum[GO:0005783]; endoplasmic reticulum membrane[GO:0005789]; Golgi apparatus[GO:0005794]; cytosol[GO:0005829]; membrane[GO:0016020]	monooxygenase activity[GO:0004497]; N,N-dimethylaniline monooxygenase activity[GO:0004499]; oxidoreductase activity[GO:0016491]; indolepyruvate decarboxylase activity[GO:0047434]; flavin adenine dinucleotide binding[GO:0050660]; NADP binding[GO:0050661]	00380 Tryptophan metabolism [PATH:ath00380]	NA
ath-miR8166	AT1G70280.1	4.5	6.412	1	21	1	21	AGAGAGUGUAGAAAGUUUCUC	GAGACACUGUCUUCACUCUUU	Cleavage	1	NHL domain-containing protein	biological_process[GO:0008150]	membrane[GO:0016020]; integral component of membrane[GO:0016021]	molecular_function[GO:0003674]; protein binding[GO:0005515]	NA	NA
ath-miR838	AT5G20110.1	2	6.448	1	21	304	324	UUUUCUUCUACUUCUUGCACA	UCAACAAGAAGUAGAAGAAAA	Cleavage	2	At5g20110	microtubule-based process[GO:0007017]; microtubule-based transport[GO:0010970]; cilium morphogenesis[GO:0060271]; positive regulation of ATP-dependent microtubule motor activity, plus-end-directed[GO:2000582]	cytoplasm[GO:0005737]; cytoskeleton[GO:0005856]; cytoplasmic dynein complex[GO:0005868]; microtubule[GO:0005874]; dynein complex[GO:0030286]	motor activity[GO:0003774]; cytoskeletal protein binding[GO:0008092]; ATP-dependent microtubule motor activity, plus-end-directed[GO:0008574]; dynein intermediate chain binding[GO:0045505]; dynein light intermediate chain binding[GO:0051959]	NA	NA
ath-miR838	AT5G20110.2	2	6.448	1	21	304	324	UUUUCUUCUACUUCUUGCACA	UCAACAAGAAGUAGAAGAAAA	Cleavage	1	At5g20110	microtubule-based process[GO:0007017]; microtubule-based transport[GO:0010970]; cilium morphogenesis[GO:0060271]; positive regulation of ATP-dependent microtubule motor activity, plus-end-directed[GO:2000582]	cytoplasm[GO:0005737]; cytoskeleton[GO:0005856]; cytoplasmic dynein complex[GO:0005868]; microtubule[GO:0005874]; dynein complex[GO:0030286]	motor activity[GO:0003774]; cytoskeletal protein binding[GO:0008092]; ATP-dependent microtubule motor activity, plus-end-directed[GO:0008574]; dynein intermediate chain binding[GO:0045505]; dynein light intermediate chain binding[GO:0051959]	NA	NA
ath-miR396b-3p	AT4G21550.1	4	6.457	1	21	108	128	GCUCAAGAAAGCUGUGGGAAA	UUUCUCACGGUUUUCUAGGGU	Cleavage	1	VP1/ABI3-like 3	transcription, DNA-templated[GO:0006351]; regulation of transcription, DNA-templated[GO:0006355]; leaf development[GO:0048366]	nucleus[GO:0005634]	DNA binding[GO:0003677]; sequence-specific DNA binding transcription factor activity[GO:0003700]	NA	B3
ath-miR400	AT2G15970.1	4.5	6.465	1	21	192	212	UAUGAGAGUAUUAUAAGUCAC	GUCACUUGUAAUAUCUUUAUA	Cleavage	1	WCOR413-like protein	cold acclimation[GO:0009631]; response to abscisic acid[GO:0009737]; cellular response to water deprivation[GO:0042631]	vacuole[GO:0005773]; plasma membrane[GO:0005886]; membrane[GO:0016020]; integral component of membrane[GO:0016021]	NA	NA	NA
ath-miR5635a	AT1G11680.1	5	6.465	1	21	1852	1872	UGUUAAGGAGUGUUAACGGUG	AACUGUUGUUACUCUUUAAUU	Cleavage	1	Sterol 14-demethylase	lipid metabolic process[GO:0006629]; steroid biosynthetic process[GO:0006694]; steroid metabolic process[GO:0008202]; sterol biosynthetic process[GO:0016126]; methylation[GO:0032259]; oxidation-reduction process[GO:0055114]; demethylation[GO:0070988]	endoplasmic reticulum[GO:0005783]; Golgi apparatus[GO:0005794]; plasma membrane[GO:0005886]; membrane[GO:0016020]; integral component of membrane[GO:0016021]	monooxygenase activity[GO:0004497]; iron ion binding[GO:0005506]; methyltransferase activity[GO:0008168]; sterol 14-demethylase activity[GO:0008398]; oxidoreductase activity[GO:0016491]; oxidoreductase activity, acting on paired donors, with incorporation or reduction of molecular oxygen[GO:0016705]; transferase activity[GO:0016740]; heme binding[GO:0020037]; metal ion binding[GO:0046872]	00100 Steroid biosynthesis [PATH:ath00100]	NA
ath-miR858a	AT5G59360.1	3.5	6.465	1	21	506	526	UUUCGUUGUCUGUUCGACCUU	UCAAUCUAACAGACAACGGAA	Cleavage	2	Cyclin-dependent protein kinase inhibitor SMR14	negative regulation of protein kinase activity[GO:0006469]; cell cycle[GO:0007049]	NA	protein kinase inhibitor activity[GO:0004860]	NA	NA
ath-miR8166	AT3G47380.1	2.5	6.469	1	22	188	209	AGAGAGUGUAGAAAGUUUCUCA	AAACAAAUAUUCUACACUCUCU	Cleavage	1	Pectinesterase inhibitor 11	negative regulation of catalytic activity[GO:0043086]; plant-type cell wall organization or biogenesis[GO:0071669]	extracellular region[GO:0005576]; apoplast[GO:0048046]	enzyme inhibitor activity[GO:0004857]; pectinesterase inhibitor activity[GO:0046910]	NA	NA
ath-miR156b-5p	AT3G20010.2	3.5	6.478	1	20	1216	1235	UGACAGAAGAGAGUGAGCAC	UGGCUCAUUUUUUUUUGUUA	Cleavage	1	Helicase-like transcription factor CHR27	chromatin organization[GO:0006325]; transcription, DNA-templated[GO:0006351]; regulation of transcription, DNA-templated[GO:0006355]; covalent chromatin modification[GO:0016569]; gene silencing by RNA[GO:0031047]; RNA-directed DNA methylation[GO:0080188]	nucleus[GO:0005634]; cytoplasm[GO:0005737]	nucleotide binding[GO:0000166]; DNA binding[GO:0003677]; helicase activity[GO:0004386]; protein binding[GO:0005515]; ATP binding[GO:0005524]; hydrolase activity[GO:0016787]; metal ion binding[GO:0046872]	NA	NA
ath-miR156b-5p	AT3G20010.3	3.5	6.478	1	20	1216	1235	UGACAGAAGAGAGUGAGCAC	UGGCUCAUUUUUUUUUGUUA	Cleavage	1	Helicase-like transcription factor CHR27	chromatin organization[GO:0006325]; transcription, DNA-templated[GO:0006351]; regulation of transcription, DNA-templated[GO:0006355]; covalent chromatin modification[GO:0016569]; gene silencing by RNA[GO:0031047]; RNA-directed DNA methylation[GO:0080188]	nucleus[GO:0005634]; cytoplasm[GO:0005737]	nucleotide binding[GO:0000166]; DNA binding[GO:0003677]; helicase activity[GO:0004386]; protein binding[GO:0005515]; ATP binding[GO:0005524]; hydrolase activity[GO:0016787]; metal ion binding[GO:0046872]	NA	NA
ath-miR156g	AT3G20010.2	4.5	6.478	1	20	1216	1235	CGACAGAAGAGAGUGAGCAC	UGGCUCAUUUUUUUUUGUUA	Cleavage	1	Helicase-like transcription factor CHR27	chromatin organization[GO:0006325]; transcription, DNA-templated[GO:0006351]; regulation of transcription, DNA-templated[GO:0006355]; covalent chromatin modification[GO:0016569]; gene silencing by RNA[GO:0031047]; RNA-directed DNA methylation[GO:0080188]	nucleus[GO:0005634]; cytoplasm[GO:0005737]	nucleotide binding[GO:0000166]; DNA binding[GO:0003677]; helicase activity[GO:0004386]; protein binding[GO:0005515]; ATP binding[GO:0005524]; hydrolase activity[GO:0016787]; metal ion binding[GO:0046872]	NA	NA
ath-miR156g	AT3G20010.3	4.5	6.478	1	20	1216	1235	CGACAGAAGAGAGUGAGCAC	UGGCUCAUUUUUUUUUGUUA	Cleavage	1	Helicase-like transcription factor CHR27	chromatin organization[GO:0006325]; transcription, DNA-templated[GO:0006351]; regulation of transcription, DNA-templated[GO:0006355]; covalent chromatin modification[GO:0016569]; gene silencing by RNA[GO:0031047]; RNA-directed DNA methylation[GO:0080188]	nucleus[GO:0005634]; cytoplasm[GO:0005737]	nucleotide binding[GO:0000166]; DNA binding[GO:0003677]; helicase activity[GO:0004386]; protein binding[GO:0005515]; ATP binding[GO:0005524]; hydrolase activity[GO:0016787]; metal ion binding[GO:0046872]	NA	NA
ath-miR157b-5p	AT1G76390.1	4	6.479	1	21	92	112	UUGACAGAAGAUAGAGAGCAC	CUAUUUUCUAUUUUUUGUCGG	Cleavage	1	U-box domain-containing protein 43	protein ubiquitination[GO:0016567]	plasma membrane[GO:0005886]	ubiquitin-protein transferase activity[GO:0004842]; binding[GO:0005488]; protein binding[GO:0005515]; transferase activity[GO:0016740]	NA	NA
ath-miR157b-5p	AT1G76390.2	4	6.479	1	21	104	124	UUGACAGAAGAUAGAGAGCAC	CUAUUUUCUAUUUUUUGUCGG	Cleavage	1	U-box domain-containing protein 43	protein ubiquitination[GO:0016567]	plasma membrane[GO:0005886]	ubiquitin-protein transferase activity[GO:0004842]; binding[GO:0005488]; protein binding[GO:0005515]; transferase activity[GO:0016740]	NA	NA
ath-miR398a-5p	AT1G56510.1	4	6.537	1	21	2977	2997	AAGGAGUGGCAUGUGAACACA	UCUGUUCAUAUUUCACUCUUG	Translation	1	Disease resistance protein ADR2	defense response to oomycetes[GO:0002229]; defense response[GO:0006952]; signal transduction[GO:0007165]; defense response to fungus, incompatible interaction[GO:0009817]; cellular response to UV[GO:0034644]	cytoplasm[GO:0005737]	nucleotide binding[GO:0000166]; protein binding[GO:0005515]; ATP binding[GO:0005524]; ADP binding[GO:0043531]	NA	NA
ath-miR857	AT5G16453.1	3	6.552	1	21	1	21	UUUUGUAUGUUGAAGGUGUAU	UCACAUUUUCAAUGUACAAAC	Cleavage	1	Defensin-like protein 24	defense response[GO:0006952]; killing of cells of other organism[GO:0031640]; defense response to fungus[GO:0050832]	extracellular region[GO:0005576]	NA	NA	NA
ath-miR839-5p	AT2G07750.1	5	6.557	1	21	918	938	UACCAACCUUUCAUCGUUCCC	GGGAAAGAUGAUAGGUUGGAU	Translation	1	Putative DEAD-box ATP-dependent RNA helicase 33	RNA secondary structure unwinding[GO:0010501]	nucleolus[GO:0005730]; cytoplasm[GO:0005737]	nucleotide binding[GO:0000166]; nucleic acid binding[GO:0003676]; RNA binding[GO:0003723]; ATP-dependent RNA helicase activity[GO:0004004]; helicase activity[GO:0004386]; ATP binding[GO:0005524]; hydrolase activity[GO:0016787]	NA	NA
ath-miR838	AT4G22200.1	3	6.599	1	21	2749	2769	UUUUCUUCUACUUCUUGCACA	UGUGGAAGAAGAAGAAGAAGA	Translation	1	Potassium channel AKT2/3	ion transport[GO:0006811]; potassium ion transport[GO:0006813]; response to abscisic acid[GO:0009737]; ion transmembrane transport[GO:0034220]; regulation of ion transmembrane transport[GO:0034765]; regulation of membrane potential[GO:0042391]; transmembrane transport[GO:0055085]; potassium ion transmembrane transport[GO:0071805]	endoplasmic reticulum[GO:0005783]; endoplasmic reticulum membrane[GO:0005789]; integral component of plasma membrane[GO:0005887]; plasmodesma[GO:0009506]; membrane[GO:0016020]; integral component of membrane[GO:0016021]	ion channel activity[GO:0005216]; voltage-gated ion channel activity[GO:0005244]; voltage-gated potassium channel activity[GO:0005249]; potassium channel activity[GO:0005267]; protein binding[GO:0005515]; identical protein binding[GO:0042802]	NA	NA
ath-miR838	AT4G22200.2	3	6.599	1	21	2841	2861	UUUUCUUCUACUUCUUGCACA	UGUGGAAGAAGAAGAAGAAGA	Translation	1	Potassium channel AKT2/3	ion transport[GO:0006811]; potassium ion transport[GO:0006813]; response to abscisic acid[GO:0009737]; ion transmembrane transport[GO:0034220]; regulation of ion transmembrane transport[GO:0034765]; regulation of membrane potential[GO:0042391]; transmembrane transport[GO:0055085]; potassium ion transmembrane transport[GO:0071805]	endoplasmic reticulum[GO:0005783]; endoplasmic reticulum membrane[GO:0005789]; integral component of plasma membrane[GO:0005887]; plasmodesma[GO:0009506]; membrane[GO:0016020]; integral component of membrane[GO:0016021]	ion channel activity[GO:0005216]; voltage-gated ion channel activity[GO:0005244]; voltage-gated potassium channel activity[GO:0005249]; potassium channel activity[GO:0005267]; protein binding[GO:0005515]; identical protein binding[GO:0042802]	NA	NA
ath-miR447a.2-3p	AT3G13225.1	4.5	6.617	1	21	3364	3384	UAUGGAAGAAAUUGUAGUAUU	AAUACUAUAAUUUGUUCCCUU	Cleavage	2	WW domain-containing protein	biological_process[GO:0008150]	NA	protein binding[GO:0005515]	NA	NA
ath-miR447a.2-3p	AT3G13225.2	4.5	6.617	1	21	2912	2932	UAUGGAAGAAAUUGUAGUAUU	AAUACUAUAAUUUGUUCCCUU	Cleavage	2	WW domain-containing protein	biological_process[GO:0008150]	NA	protein binding[GO:0005515]	NA	NA
ath-miR167c-3p	AT2G22920.1	5	6.625	1	23	1426	1448	UAGGUCAUGCUGGUAGUUUCACC	UGUAAAAUUACUUGAAUGACCUU	Translation	1	Serine carboxypeptidase-like 12	proteolysis[GO:0006508]; secondary metabolic process[GO:0019748]	extracellular region[GO:0005576]; plant-type cell wall[GO:0009505]	carboxypeptidase activity[GO:0004180]; serine-type carboxypeptidase activity[GO:0004185]; peptidase activity[GO:0008233]; transferase activity, transferring acyl groups other than amino-acyl groups[GO:0016747]; hydrolase activity[GO:0016787]	NA	NA
ath-miR167c-3p	AT2G22920.3	5	6.625	1	23	978	1000	UAGGUCAUGCUGGUAGUUUCACC	UGUAAAAUUACUUGAAUGACCUU	Translation	1	Serine carboxypeptidase-like 12	proteolysis[GO:0006508]; secondary metabolic process[GO:0019748]	extracellular region[GO:0005576]; plant-type cell wall[GO:0009505]	carboxypeptidase activity[GO:0004180]; serine-type carboxypeptidase activity[GO:0004185]; peptidase activity[GO:0008233]; transferase activity, transferring acyl groups other than amino-acyl groups[GO:0016747]; hydrolase activity[GO:0016787]	NA	NA
ath-miR167c-3p	AT2G22920.4	5	6.625	1	23	1359	1381	UAGGUCAUGCUGGUAGUUUCACC	UGUAAAAUUACUUGAAUGACCUU	Translation	1	Serine carboxypeptidase-like 12	proteolysis[GO:0006508]; secondary metabolic process[GO:0019748]	extracellular region[GO:0005576]; plant-type cell wall[GO:0009505]	carboxypeptidase activity[GO:0004180]; serine-type carboxypeptidase activity[GO:0004185]; peptidase activity[GO:0008233]; transferase activity, transferring acyl groups other than amino-acyl groups[GO:0016747]; hydrolase activity[GO:0016787]	NA	NA
ath-miR156b-5p	AT5G60810.1	4	6.636	1	20	10	29	UGACAGAAGAGAGUGAGCAC	AAGUUUACUCUUUUCUGUUC	Cleavage	1	Root meristem growth factor 1	positive regulation of cell proliferation[GO:0008284]; regulation of root meristem growth[GO:0010082]; regulation of receptor activity[GO:0010469]; posttranscriptional regulation of gene expression[GO:0010608]; positive regulation of gene expression[GO:0010628]; cell differentiation[GO:0030154]	extracellular region[GO:0005576]; extracellular space[GO:0005615]	growth factor activity[GO:0008083]	NA	NA
ath-miR156g	AT5G60810.1	4	6.636	1	20	10	29	CGACAGAAGAGAGUGAGCAC	AAGUUUACUCUUUUCUGUUC	Cleavage	1	Root meristem growth factor 1	positive regulation of cell proliferation[GO:0008284]; regulation of root meristem growth[GO:0010082]; regulation of receptor activity[GO:0010469]; posttranscriptional regulation of gene expression[GO:0010608]; positive regulation of gene expression[GO:0010628]; cell differentiation[GO:0030154]	extracellular region[GO:0005576]; extracellular space[GO:0005615]	growth factor activity[GO:0008083]	NA	NA
ath-miR5640	AT3G60830.1	1.5	6.649	1	21	196	216	UGAGAGAAGGAAUUAGAUUCA	UCACUCUAGUUCCUUCUCUCA	Cleavage	1	Actin-related protein 7	chromatin organization[GO:0006325]; cytoskeleton organization[GO:0007010]; multicellular organismal development[GO:0007275]; anatomical structure morphogenesis[GO:0009653]; embryo development ending in seed dormancy[GO:0009793]; floral organ abscission[GO:0010227]; covalent chromatin modification[GO:0016569]; developmental process[GO:0032502]	nucleus[GO:0005634]; cytoplasm[GO:0005737]	structural constituent of cytoskeleton[GO:0005200]	NA	NA
ath-miR398a-5p	AT3G59910.2	3.5	6.676	1	21	34	54	AAGGAGUGGCAUGUGAACACA	AUGGUUCAUGUGCUGCUUCUU	Cleavage	1	Ankyrin repeat protein SKIP35	biological_process[GO:0008150]	NA	NA	NA	NA
ath-miR164c-5p	AT1G69910.1	5	6.705	1	20	206	226	UGGAGAAGCAG-GGCACGUGC	UCACGUGCCUCUUCUUCUUCA	Translation	1	LEAF RUST 10 DISEASE-RESISTANCE LOCUS RECEPTOR-LIKE PROTEIN KINASE-like 1.5	protein phosphorylation[GO:0006468]; cell surface receptor signaling pathway[GO:0007166]; phosphorylation[GO:0016310]	plasma membrane[GO:0005886]; membrane[GO:0016020]; integral component of membrane[GO:0016021]	nucleotide binding[GO:0000166]; protein kinase activity[GO:0004672]; protein serine/threonine kinase activity[GO:0004674]; ATP binding[GO:0005524]; kinase activity[GO:0016301]; transferase activity[GO:0016740]; polysaccharide binding[GO:0030247]	NA	NA
ath-miR5645a	AT4G23100.2	4	6.716	1	20	2120	2139	AUUUGAGUCAUGUCGUUAAG	UUUAACGAAAUAACUCAAAA	Cleavage	1	Glutamate--cysteine ligase, chloroplastic	defense response to insect[GO:0002213]; glutathione biosynthetic process[GO:0006750]; defense response[GO:0006952]; response to heat[GO:0009408]; indole phytoalexin biosynthetic process[GO:0009700]; response to jasmonic acid[GO:0009753]; defense response to bacterium, incompatible interaction[GO:0009816]; flower development[GO:0009908]; response to ozone[GO:0010193]; glucosinolate biosynthetic pr…	chloroplast[GO:0009507]; plastid[GO:0009536]; chloroplast stroma[GO:0009570]	nucleotide binding[GO:0000166]; catalytic activity[GO:0003824]; glutamate-cysteine ligase activity[GO:0004357]; ATP binding[GO:0005524]; ligase activity[GO:0016874]	00270 Cysteine and methionine metabolism [PATH:ath00270]; 00480 Glutathione metabolism [PATH:ath00480]	NA
ath-miR8165	AT3G54690.1	4.5	6.721	1	21	1344	1364	AAUGGAGGCAAGUGUGAAGGA	UCUUCUACUCUUGCUUUCAUU	Cleavage	1	Probable arabinose 5-phosphate isomerase	carbohydrate metabolic process[GO:0005975]; GTP biosynthetic process[GO:0006183]; oxidation-reduction process[GO:0055114]; carbohydrate derivative metabolic process[GO:1901135]	cytoplasm[GO:0005737]	nucleotide binding[GO:0000166]; IMP dehydrogenase activity[GO:0003938]; ATP binding[GO:0005524]; isomerase activity[GO:0016853]; arabinose-5-phosphate isomerase activity[GO:0019146]; carbohydrate derivative binding[GO:0097367]	NA	NA
ath-miR4228-3p	AT1G61590.1	5	6.727	1	21	104	124	UCGGAUGCGAAACGGUGGUGU	CCAUCAUUGUUUUGCCUCCUA	Cleavage	1	Probable serine/threonine-protein kinase PBL15	protein phosphorylation[GO:0006468]; defense response[GO:0006952]; cell surface receptor signaling pathway[GO:0007166]; transmembrane receptor protein serine/threonine kinase signaling pathway[GO:0007178]; phosphorylation[GO:0016310]	plasma membrane[GO:0005886]; membrane[GO:0016020]	nucleotide binding[GO:0000166]; protein kinase activity[GO:0004672]; protein serine/threonine kinase activity[GO:0004674]; transmembrane receptor protein serine/threonine kinase activity[GO:0004675]; ATP binding[GO:0005524]; kinase activity[GO:0016301]; transferase activity[GO:0016740]	NA	NA
ath-miR8176	AT4G23500.1	5	6.735	1	21	183	203	GGCCGGUGGUCGCGAGAGGGA	CCUCUCUCUCCACCGCCGGUU	Translation	1	Pectin lyase-like superfamily protein	carbohydrate metabolic process[GO:0005975]; metabolic process[GO:0008152]	cell wall[GO:0005618]	polygalacturonase activity[GO:0004650]; hydrolase activity[GO:0016787]; hydrolase activity, acting on glycosyl bonds[GO:0016798]; lyase activity[GO:0016829]	NA	NA
ath-miR398b-5p	AT5G13320.3	4.5	6.744	1	21	337	357	AGGGUUGAUAUGAGAACACAC	UUAUUUUUUCAUAUCAACUUA	Cleavage	2	Auxin-responsive GH3 family protein	defense response[GO:0006952]; plant-type hypersensitive response[GO:0009626]; defense response to bacterium, incompatible interaction[GO:0009816]; salicylic acid mediated signaling pathway[GO:0009863]; regulation of systemic acquired resistance[GO:0010112]; detection of fungus[GO:0016046]; benzoate metabolic process[GO:0018874]; positive regulation of plant-type hypersensitive response[GO:0034052…	NA	ligase activity[GO:0016874]; 4-aminobenzoate amino acid synthetase activity[GO:0052625]; benzoate amino acid synthetase activity[GO:0052626]; vanillate amino acid synthetase activity[GO:0052627]; 4-hydroxybenzoate amino acid synthetase activity[GO:0052628]	04075 Plant hormone signal transduction [PATH:ath04075]	NA
ath-miR398a-5p	AT4G03550.1	4	6.769	1	21	5909	5929	AAGGAGUGGCAUGUGAACACA	UUUGUUCACAUUUCACAUCUU	Translation	1	Callose synthase 12	reproduction[GO:0000003]; (1->3)-beta-D-glucan biosynthetic process[GO:0006075]; defense response[GO:0006952]; regulation of cell shape[GO:0008360]; pollen development[GO:0009555]; response to fungus[GO:0009620]; salicylic acid mediated signaling pathway[GO:0009863]; defense response signaling pathway, resistance gene-dependent[GO:0009870]; leaf morphogenesis[GO:0009965]; leaf senescence[GO:00101…	1,3-beta-D-glucan synthase complex[GO:0000148]; Golgi apparatus[GO:0005794]; plasma membrane[GO:0005886]; plasmodesma[GO:0009506]; membrane[GO:0016020]; integral component of membrane[GO:0016021]	1,3-beta-D-glucan synthase activity[GO:0003843]; transferase activity[GO:0016740]; transferase activity, transferring glycosyl groups[GO:0016757]	NA	NA
ath-miR400	AT2G28680.1	2.5	6.774	1	21	39	59	UAUGAGAGUAUUAUAAGUCAC	CUUACUUUUGAUACUCUCAUA	Cleavage	1	Cupin family protein	biological_process[GO:0008150]	cellular_component[GO:0005575]	nutrient reservoir activity[GO:0045735]	NA	NA
ath-miR5629	AT2G46140.1	3.5	6.778	1	22	653	674	UUAGGGUAGUUAACGGAAGUUA	CGACUUCUUUUAAUUACCUUAU	Cleavage	1	Desiccation-related protein At2g46140	response to desiccation[GO:0009269]	cytosol[GO:0005829]; plasma membrane[GO:0005886]; apoplast[GO:0048046]	NA	NA	NA
ath-miR164c-5p	AT2G37960.1	3.5	6.789	1	20	1636	1655	UGGAGAAGCAGGGCACGUGC	GUACUUGUCCAGCUUCUCCA	Translation	1	Myosin-M heavy protein	biological_process[GO:0008150]	NA	NA	NA	NA
ath-miR164c-5p	AT4G27520.1	3	6.825	1	20	952	971	UGGAGAAGCAGGGCACGUGC	CCACGUCCCCUGUUUCCCCA	Cleavage	2	Early nodulin-like protein 2	electron transport chain[GO:0022900]	vacuole[GO:0005773]; plasma membrane[GO:0005886]; chloroplast[GO:0009507]; membrane[GO:0016020]; anchored component of membrane[GO:0031225]; anchored component of plasma membrane[GO:0046658]; apoplast[GO:0048046]	electron carrier activity[GO:0009055]	NA	NA
ath-miR164c-5p	AT1G47510.1	4.5	6.839	1	20	5	24	UGGAGAAGCAGGGCACGUGC	GCAUGUGCCUAGUUUCUCUU	Translation	1	Type IV inositol polyphosphate 5-phosphatase 11	response to salt stress[GO:0009651]; response to auxin[GO:0009733]; response to abscisic acid[GO:0009737]; response to jasmonic acid[GO:0009753]; phosphatidylinositol-3-phosphate biosynthetic process[GO:0036092]; phosphatidylinositol dephosphorylation[GO:0046856]	plasma membrane[GO:0005886]; membrane[GO:0016020]	phosphatidylinositol-4,5-bisphosphate 5-phosphatase activity[GO:0004439]; hydrolase activity[GO:0016787]; phosphatidylinositol-3,4,5-trisphosphate 5-phosphatase activity[GO:0034485]; phosphatidylinositol-3,5-bisphosphate 5-phosphatase activity[GO:0043813]	NA	NA
ath-miR864-5p	AT3G30580.1	5	6.859	1	21	419	439	UCAGGUAUGAUUGACUUCAAA	UUUGAAGUUGAUUGUAUAUGU	Cleavage	1	unknown protein; BEST Arabidopsis thaliana protein match is: unknown protein (TAIR:AT5G38790.1); Has 75 Blast hits to 75 proteins in 16 species: Archae - 2; Bacteria - 0; Metazoa - 0; Fungi - 2; Plants - 63; Viruses - 0; Other Eukaryotes - 8 (source /.../ BLink).	biological_process[GO:0008150]; cytokinin metabolic process[GO:0009690]	NA	NA	NA	NA
ath-miR396b-3p	AT5G53620.1	5	6.861	1	21	92	112	GCUCAAGAAAGCUGUGGGAAA	UUUCUUAAACCUUUCUUCAGC	Cleavage	1	At5g53620	biological_process[GO:0008150]	cytosol[GO:0005829]	NA	NA	NA
ath-miR779.2	AT1G78850.1	3	6.869	1	21	134	154	UGAUUGGAAAUUUCGUUGACU	ACAAAAUGAAAUUUUCAAUCA	Cleavage	1	EP1-like glycoprotein 3	NA	extracellular region[GO:0005576]; cell wall[GO:0005618]; vacuolar membrane[GO:0005774]; Golgi apparatus[GO:0005794]; cytosol[GO:0005829]; plant-type cell wall[GO:0009505]; apoplast[GO:0048046]	carbohydrate binding[GO:0030246]	NA	NA
ath-miR823	AT1G69770.1	1.5	6.869	1	21	2128	2148	UGGGUGGUGAUCAUAUAAGAU	GUCUUAUAUGAUCAUCACCCU	Cleavage	1	DNA (cytosine-5)-methyltransferase CMT3	DNA methylation[GO:0006306]; chromatin organization[GO:0006325]; chromatin silencing[GO:0006342]; transcription, DNA-templated[GO:0006351]; regulation of transcription, DNA-templated[GO:0006355]; zygote asymmetric cytokinesis in embryo sac[GO:0010069]; DNA methylation on cytosine within a CNG sequence[GO:0010425]; covalent chromatin modification[GO:0016569]; methylation[GO:0032259]; negative regu…	nucleus[GO:0005634]	DNA binding[GO:0003677]; chromatin binding[GO:0003682]; DNA (cytosine-5-)-methyltransferase activity[GO:0003886]; methyltransferase activity[GO:0008168]; transferase activity[GO:0016740]	00270 Cysteine and methionine metabolism [PATH:ath00270]	NA
ath-miR5629	AT1G80960.4	4.5	6.871	1	22	2026	2047	UUAGGGUAGUUAACGGAAGUUA	CAGUUUCUGUUUAUUACUUUGA	Translation	1	F-box protein At1g80960	biological_process[GO:0008150]	NA	protein binding[GO:0005515]	NA	NA
ath-miR395a	AT5G27390.2	3.5	6.902	1	21	2	22	CUGAAGUGUUUGGGGGAACUC	UUUGUCUUCUAAACACUUCAG	Cleavage	1	Mog1/PsbP/DUF1795-like photosystem II reaction center PsbP family protein	photosynthesis[GO:0015979]	chloroplast[GO:0009507]; photosystem II[GO:0009523]; photosystem II oxygen evolving complex[GO:0009654]; extrinsic component of membrane[GO:0019898]	calcium ion binding[GO:0005509]; isomerase activity[GO:0016853]	NA	NA
ath-miR395b	AT5G27390.2	4	6.902	1	21	2	22	CUGAAGUGUUUGGGGGGACUC	UUUGUCUUCUAAACACUUCAG	Cleavage	1	Mog1/PsbP/DUF1795-like photosystem II reaction center PsbP family protein	photosynthesis[GO:0015979]	chloroplast[GO:0009507]; photosystem II[GO:0009523]; photosystem II oxygen evolving complex[GO:0009654]; extrinsic component of membrane[GO:0019898]	calcium ion binding[GO:0005509]; isomerase activity[GO:0016853]	NA	NA
ath-miR403-5p	AT4G20430.3	5	6.912	1	22	3009	3030	UGUUUUGUGCUUGAAUCUAAUU	AAUAAGGUUCUAGUAGAAAACA	Cleavage	1	Subtilisin-like protease SBT2.2	proteolysis[GO:0006508]	extracellular region[GO:0005576]	serine-type endopeptidase activity[GO:0004252]; peptidase activity[GO:0008233]; serine-type peptidase activity[GO:0008236]; hydrolase activity[GO:0016787]	NA	NA
ath-miR8166	AT1G69820.1	4	6.912	1	22	852	872	AGAGAGUGUAGAAAGUUUCUCA	UUAGAAACUUUCU-CGUUCUCU	Cleavage	1	gamma-glutamyl transpeptidase 3	proteolysis[GO:0006508]; glutathione catabolic process[GO:0006751]	NA	glutathione hydrolase activity[GO:0036374]	00430 Taurine and hypotaurine metabolism [PATH:ath00430]; 00590 Arachidonic acid metabolism [PATH:ath00590]; 00480 Glutathione metabolism [PATH:ath00480]; 00460 Cyanoamino acid metabolism [PATH:ath00460]	NA
ath-miR398a-5p	AT4G17900.2	3.5	6.929	1	21	260	280	AAGGAGUGGCAUGUGAACACA	UCUGUUUCUAUGUUACUUCUU	Cleavage	1	At4g17900	biological_process[GO:0008150]	NA	NA	NA	NA
ath-miR396a-3p	AT2G04378.1	3.5	6.964	1	21	121	141	GUUCAAUAAAGCUGUGGGAAG	CAUUUCACACUUUUAUUGAAU	Cleavage	1	Beta-galactosidase related protein	NA	NA	NA	NA	NA
ath-miR157b-5p	AT3G13810.2	3.5	6.986	1	21	5	25	UUGACAGAAGAUAGAGAGCAC	GGGUUCUUUUUUUUUUGUCAA	Cleavage	1	indeterminate(ID)-domain 11	transcription, DNA-templated[GO:0006351]; regulation of transcription, DNA-templated[GO:0006355]	NA	nucleic acid binding[GO:0003676]; DNA binding[GO:0003677]; sequence-specific DNA binding transcription factor activity[GO:0003700]; metal ion binding[GO:0046872]	NA	C2H2
ath-miR157b-5p	AT3G13810.3	3.5	6.986	1	21	5	25	UUGACAGAAGAUAGAGAGCAC	GGGUUCUUUUUUUUUUGUCAA	Cleavage	1	indeterminate(ID)-domain 11	transcription, DNA-templated[GO:0006351]; regulation of transcription, DNA-templated[GO:0006355]	NA	nucleic acid binding[GO:0003676]; DNA binding[GO:0003677]; sequence-specific DNA binding transcription factor activity[GO:0003700]; metal ion binding[GO:0046872]	NA	C2H2
ath-miR157b-5p	AT3G13810.4	3.5	6.986	1	21	5	25	UUGACAGAAGAUAGAGAGCAC	GGGUUCUUUUUUUUUUGUCAA	Cleavage	1	indeterminate(ID)-domain 11	transcription, DNA-templated[GO:0006351]; regulation of transcription, DNA-templated[GO:0006355]	NA	nucleic acid binding[GO:0003676]; DNA binding[GO:0003677]; sequence-specific DNA binding transcription factor activity[GO:0003700]; metal ion binding[GO:0046872]	NA	NA
ath-miR157b-5p	AT3G13810.5	3.5	6.986	1	21	5	25	UUGACAGAAGAUAGAGAGCAC	GGGUUCUUUUUUUUUUGUCAA	Cleavage	1	indeterminate(ID)-domain 11	transcription, DNA-templated[GO:0006351]; regulation of transcription, DNA-templated[GO:0006355]	NA	nucleic acid binding[GO:0003676]; DNA binding[GO:0003677]; sequence-specific DNA binding transcription factor activity[GO:0003700]; metal ion binding[GO:0046872]	NA	NA
ath-miR157b-5p	AT3G13810.6	3.5	6.986	1	21	5	25	UUGACAGAAGAUAGAGAGCAC	GGGUUCUUUUUUUUUUGUCAA	Cleavage	1	indeterminate(ID)-domain 11	transcription, DNA-templated[GO:0006351]; regulation of transcription, DNA-templated[GO:0006355]	NA	nucleic acid binding[GO:0003676]; DNA binding[GO:0003677]; sequence-specific DNA binding transcription factor activity[GO:0003700]; metal ion binding[GO:0046872]	NA	NA
ath-miR857	AT5G58390.1	3	6.995	1	21	1212	1232	UUUUGUAUGUUGAAGGUGUAU	AUACAUCUUCAUUAUAUAAAA	Translation	1	Peroxidase	response to oxidative stress[GO:0006979]; hydrogen peroxide catabolic process[GO:0042744]; oxidation-reduction process[GO:0055114]	extracellular region[GO:0005576]	peroxidase activity[GO:0004601]; oxidoreductase activity[GO:0016491]; heme binding[GO:0020037]; metal ion binding[GO:0046872]	00940 Phenylpropanoid biosynthesis [PATH:ath00940]	NA
ath-miR5012	AT1G22470.1	4.5	6.999	1	21	195	215	UUUUACUGCUACUUGUGUUCC	CGAACACAAGUAACGGCGAGA	Cleavage	1	At1g22470/F12K8_18	biological_process[GO:0008150]	cellular_component[GO:0005575]	NA	NA	NA
ath-miR172b-3p	AT2G42380.1	4	7.001	1	21	1229	1249	AGAAUCUUGAUGAUGCUGCAU	AUGCAUCAUCAUCAACAUUUC	Cleavage	1	Basic leucine zipper 34	transcription, DNA-templated[GO:0006351]; regulation of transcription, DNA-templated[GO:0006355]; pollen development[GO:0009555]; positive regulation of transcription, DNA-templated[GO:0045893]	nucleus[GO:0005634]	RNA polymerase II regulatory region sequence-specific DNA binding[GO:0000977]; DNA binding[GO:0003677]; sequence-specific DNA binding transcription factor activity[GO:0003700]; protein binding[GO:0005515]	NA	bZIP
ath-miR172b-3p	AT2G42380.2	4	7.001	1	21	1379	1399	AGAAUCUUGAUGAUGCUGCAU	AUGCAUCAUCAUCAACAUUUC	Cleavage	1	Basic leucine zipper 34	transcription, DNA-templated[GO:0006351]; regulation of transcription, DNA-templated[GO:0006355]; pollen development[GO:0009555]; positive regulation of transcription, DNA-templated[GO:0045893]	nucleus[GO:0005634]	RNA polymerase II regulatory region sequence-specific DNA binding[GO:0000977]; DNA binding[GO:0003677]; sequence-specific DNA binding transcription factor activity[GO:0003700]; protein binding[GO:0005515]	NA	bZIP
ath-miR172b-3p	AT2G42380.3	4	7.001	1	21	1411	1431	AGAAUCUUGAUGAUGCUGCAU	AUGCAUCAUCAUCAACAUUUC	Cleavage	1	Basic leucine zipper 34	transcription, DNA-templated[GO:0006351]; regulation of transcription, DNA-templated[GO:0006355]; pollen development[GO:0009555]; positive regulation of transcription, DNA-templated[GO:0045893]	nucleus[GO:0005634]	RNA polymerase II regulatory region sequence-specific DNA binding[GO:0000977]; DNA binding[GO:0003677]; sequence-specific DNA binding transcription factor activity[GO:0003700]; protein binding[GO:0005515]	NA	NA
ath-miR172b-3p	AT2G42380.4	4	7.001	1	21	1598	1618	AGAAUCUUGAUGAUGCUGCAU	AUGCAUCAUCAUCAACAUUUC	Cleavage	1	Basic leucine zipper 34	transcription, DNA-templated[GO:0006351]; regulation of transcription, DNA-templated[GO:0006355]; pollen development[GO:0009555]; positive regulation of transcription, DNA-templated[GO:0045893]	nucleus[GO:0005634]	RNA polymerase II regulatory region sequence-specific DNA binding[GO:0000977]; DNA binding[GO:0003677]; sequence-specific DNA binding transcription factor activity[GO:0003700]; protein binding[GO:0005515]	NA	NA
ath-miR172b-3p	AT2G42380.5	4	7.001	1	21	1575	1595	AGAAUCUUGAUGAUGCUGCAU	AUGCAUCAUCAUCAACAUUUC	Cleavage	1	Basic leucine zipper 34	transcription, DNA-templated[GO:0006351]; regulation of transcription, DNA-templated[GO:0006355]; pollen development[GO:0009555]; positive regulation of transcription, DNA-templated[GO:0045893]	nucleus[GO:0005634]	RNA polymerase II regulatory region sequence-specific DNA binding[GO:0000977]; DNA binding[GO:0003677]; sequence-specific DNA binding transcription factor activity[GO:0003700]; protein binding[GO:0005515]	NA	NA
ath-miR172e-3p	AT2G42380.1	3	7.001	1	21	1229	1249	GGAAUCUUGAUGAUGCUGCAU	AUGCAUCAUCAUCAACAUUUC	Cleavage	1	Basic leucine zipper 34	transcription, DNA-templated[GO:0006351]; regulation of transcription, DNA-templated[GO:0006355]; pollen development[GO:0009555]; positive regulation of transcription, DNA-templated[GO:0045893]	nucleus[GO:0005634]	RNA polymerase II regulatory region sequence-specific DNA binding[GO:0000977]; DNA binding[GO:0003677]; sequence-specific DNA binding transcription factor activity[GO:0003700]; protein binding[GO:0005515]	NA	bZIP
ath-miR172e-3p	AT2G42380.2	3	7.001	1	21	1379	1399	GGAAUCUUGAUGAUGCUGCAU	AUGCAUCAUCAUCAACAUUUC	Cleavage	1	Basic leucine zipper 34	transcription, DNA-templated[GO:0006351]; regulation of transcription, DNA-templated[GO:0006355]; pollen development[GO:0009555]; positive regulation of transcription, DNA-templated[GO:0045893]	nucleus[GO:0005634]	RNA polymerase II regulatory region sequence-specific DNA binding[GO:0000977]; DNA binding[GO:0003677]; sequence-specific DNA binding transcription factor activity[GO:0003700]; protein binding[GO:0005515]	NA	bZIP
ath-miR172e-3p	AT2G42380.3	3	7.001	1	21	1411	1431	GGAAUCUUGAUGAUGCUGCAU	AUGCAUCAUCAUCAACAUUUC	Cleavage	1	Basic leucine zipper 34	transcription, DNA-templated[GO:0006351]; regulation of transcription, DNA-templated[GO:0006355]; pollen development[GO:0009555]; positive regulation of transcription, DNA-templated[GO:0045893]	nucleus[GO:0005634]	RNA polymerase II regulatory region sequence-specific DNA binding[GO:0000977]; DNA binding[GO:0003677]; sequence-specific DNA binding transcription factor activity[GO:0003700]; protein binding[GO:0005515]	NA	NA
ath-miR172e-3p	AT2G42380.4	3	7.001	1	21	1598	1618	GGAAUCUUGAUGAUGCUGCAU	AUGCAUCAUCAUCAACAUUUC	Cleavage	1	Basic leucine zipper 34	transcription, DNA-templated[GO:0006351]; regulation of transcription, DNA-templated[GO:0006355]; pollen development[GO:0009555]; positive regulation of transcription, DNA-templated[GO:0045893]	nucleus[GO:0005634]	RNA polymerase II regulatory region sequence-specific DNA binding[GO:0000977]; DNA binding[GO:0003677]; sequence-specific DNA binding transcription factor activity[GO:0003700]; protein binding[GO:0005515]	NA	NA
ath-miR172e-3p	AT2G42380.5	3	7.001	1	21	1575	1595	GGAAUCUUGAUGAUGCUGCAU	AUGCAUCAUCAUCAACAUUUC	Cleavage	1	Basic leucine zipper 34	transcription, DNA-templated[GO:0006351]; regulation of transcription, DNA-templated[GO:0006355]; pollen development[GO:0009555]; positive regulation of transcription, DNA-templated[GO:0045893]	nucleus[GO:0005634]	RNA polymerase II regulatory region sequence-specific DNA binding[GO:0000977]; DNA binding[GO:0003677]; sequence-specific DNA binding transcription factor activity[GO:0003700]; protein binding[GO:0005515]	NA	NA
ath-miR823	AT4G10613.1	5	7.004	1	21	1223	1243	UGGGUGGUGAUCAUAUAAGAU	AUUUUAUAUGAUAUUUACUCA	Cleavage	1	Putative uncharacterized protein	RNA-dependent DNA replication[GO:0006278]; transmembrane transport[GO:0055085]	membrane[GO:0016020]; integral component of membrane[GO:0016021]	RNA-directed DNA polymerase activity[GO:0003964]; transmembrane transporter activity[GO:0022857]	NA	NA
ath-miR840-5p	AT3G16940.3	5	7.007	1	22	14	35	ACACUGAAGGACCUAAACUAAC	GUUCGUUUGUUUCUUUCAGUGU	Cleavage	1	calmodulin binding;transcription regulators	transcription, DNA-templated[GO:0006351]; regulation of transcription, DNA-templated[GO:0006355]; transcription from RNA polymerase II promoter[GO:0006366]; response to cold[GO:0009409]; positive regulation of transcription, DNA-templated[GO:0045893]; positive regulation of transcription from RNA polymerase II promoter[GO:0045944]; cellular response to cold[GO:0070417]	nucleus[GO:0005634]	RNA polymerase II core promoter proximal region sequence-specific DNA binding transcription factor activity involved in positive regulation of transcription[GO:0001077]; DNA binding[GO:0003677]; sequence-specific DNA binding transcription factor activity[GO:0003700]; protein binding[GO:0005515]; calmodulin binding[GO:0005516]; sequence-specific DNA binding[GO:0043565]	NA	NA
ath-miR5629	AT3G04610.1	4.5	7.01	1	22	168	189	UUAGGGUAGUUAACGGAAGUUA	AAGUUUCCGUUUAUCACUCUAA	Translation	1	Flowering locus K homology domain	transcription, DNA-templated[GO:0006351]; regulation of transcription, DNA-templated[GO:0006355]; positive regulation of flower development[GO:0009911]	nucleus[GO:0005634]; cytoplasm[GO:0005737]	nucleic acid binding[GO:0003676]; RNA binding[GO:0003723]; protein binding[GO:0005515]	NA	NA
ath-miR5629	AT3G04610.4	4.5	7.01	1	22	140	161	UUAGGGUAGUUAACGGAAGUUA	AAGUUUCCGUUUAUCACUCUAA	Translation	1	Flowering locus K homology domain	transcription, DNA-templated[GO:0006351]; regulation of transcription, DNA-templated[GO:0006355]; positive regulation of flower development[GO:0009911]	nucleus[GO:0005634]; cytoplasm[GO:0005737]	nucleic acid binding[GO:0003676]; RNA binding[GO:0003723]; protein binding[GO:0005515]	NA	NA
ath-miR5640	AT1G10350.1	3.5	7.012	1	21	181	201	UGAGAGAAGGAAUUAGAUUCA	CGAAUCCGAUUCCUUUUUUCU	Cleavage	1	DNAJ heat shock family protein	protein folding[GO:0006457]	NA	unfolded protein binding[GO:0051082]	NA	NA
ath-miR8176	AT5G10610.1	4	7.019	1	21	186	206	GGCCGGUGGUCGCGAGAGGGA	CGCCUCUCCCUAUCAUCGGCC	Translation	1	Cytochrome P450, family 81, subfamily K, polypeptide 1	indole glucosinolate metabolic process[GO:0042343]; secondary metabolite biosynthetic process[GO:0044550]; oxidation-reduction process[GO:0055114]; defense response to other organism[GO:0098542]	endoplasmic reticulum[GO:0005783]; membrane[GO:0016020]; integral component of membrane[GO:0016021]	monooxygenase activity[GO:0004497]; iron ion binding[GO:0005506]; oxidoreductase activity[GO:0016491]; oxidoreductase activity, acting on paired donors, with incorporation or reduction of molecular oxygen[GO:0016705]; oxidoreductase activity, acting on paired donors, with incorporation or reduction of molecular oxygen, NAD(P)H as one donor, and incorporation of one atom of oxygen[GO:0016709]; hem…	NA	NA
ath-miR840-3p	AT4G36920.1	3.5	7.019	1	21	271	291	UUGUUUAGGUCCCUUAGUUUC	AAAAAUGUGGGAUCUAAACGA	Cleavage	1	Floral homeotic protein APETALA 2	transcription, DNA-templated[GO:0006351]; regulation of transcription, DNA-templated[GO:0006355]; multicellular organismal development[GO:0007275]; flower development[GO:0009908]; meristem maintenance[GO:0010073]; specification of floral organ identity[GO:0010093]; cell differentiation[GO:0030154]; seed development[GO:0048316]; ovule development[GO:0048481]	nucleus[GO:0005634]	DNA binding[GO:0003677]; sequence-specific DNA binding transcription factor activity[GO:0003700]	NA	AP2
ath-miR8165	AT5G13890.1	2.5	7.03	1	21	627	647	AAUGGAGGCAAGUGUGAAGGA	CUCUUCGCACUCGCCUCCGUU	Translation	1	At5g13890	biological_process[GO:0008150]	membrane[GO:0016020]; integral component of membrane[GO:0016021]	molecular_function[GO:0003674]	NA	NA
ath-miR8165	AT5G13890.2	2.5	7.03	1	21	584	604	AAUGGAGGCAAGUGUGAAGGA	CUCUUCGCACUCGCCUCCGUU	Translation	1	At5g13890	biological_process[GO:0008150]	membrane[GO:0016020]; integral component of membrane[GO:0016021]	molecular_function[GO:0003674]	NA	NA
ath-miR8165	AT5G13890.3	2.5	7.03	1	21	680	700	AAUGGAGGCAAGUGUGAAGGA	CUCUUCGCACUCGCCUCCGUU	Translation	1	At5g13890	biological_process[GO:0008150]	membrane[GO:0016020]; integral component of membrane[GO:0016021]	molecular_function[GO:0003674]	NA	NA
ath-miR163	AT1G34260.2	3.5	7.037	1	24	116	140	UUGAAGAGGACUUGGAAC-UUCGAU	GUCAAAUGUUCUAAGUUUUCUUCAA	Cleavage	1	Putative 1-phosphatidylinositol-3-phosphate 5-kinase FAB1D	phosphorylation[GO:0016310]; retrograde transport, endosome to Golgi[GO:0042147]; phosphatidylinositol metabolic process[GO:0046488]; phosphatidylinositol phosphorylation[GO:0046854]	cytosol[GO:0005829]; endosome membrane[GO:0010008]	nucleotide binding[GO:0000166]; 1-phosphatidylinositol-3-phosphate 5-kinase activity[GO:0000285]; ATP binding[GO:0005524]; kinase activity[GO:0016301]; phosphatidylinositol phosphate kinase activity[GO:0016307]; transferase activity[GO:0016740]	04070 Phosphatidylinositol signaling system [PATH:ath04070]; 04145 Phagosome [PATH:ath04145]; 00562 Inositol phosphate metabolism [PATH:ath00562]	NA
ath-miR5640	AT3G46180.2	4.5	7.038	1	21	938	958	UGAGAGAAGGAAUUAGAUUCA	CAAAUCUAAUUCCUUCUUCGU	Cleavage	1	UTR5	carbohydrate transport[GO:0008643]; transmembrane transport[GO:0055085]; 3'-phospho-5'-adenylyl sulfate transmembrane transport[GO:1902559]	membrane[GO:0016020]; integral component of membrane[GO:0016021]; integral component of Golgi membrane[GO:0030173]; integral component of endoplasmic reticulum membrane[GO:0030176]	antiporter activity[GO:0015297]; 3'-phosphoadenosine 5'-phosphosulfate transmembrane transporter activity[GO:0046964]	NA	NA
ath-miR159a	AT5G55020.1	2.5	7.049	1	21	1339	1359	UUUGGAUUGAAGGGAGCUCUA	AGCAGCUCCCUUCAAACCAAA	Cleavage	1	Transcription factor MYB120	transcription, DNA-templated[GO:0006351]; regulation of transcription, DNA-templated[GO:0006355]; regulation of transcription from RNA polymerase II promoter[GO:0006357]; pollen tube growth[GO:0009860]; regulation of gene expression[GO:0010468]; positive regulation of transcription, DNA-templated[GO:0045893]; pollen sperm cell differentiation[GO:0048235]; regulation of pollen tube growth[GO:00800…	nucleus[GO:0005634]; pollen tube[GO:0090406]	sequence-specific DNA binding RNA polymerase II transcription factor activity[GO:0000981]; RNA polymerase II transcription factor recruiting transcription factor activity[GO:0001135]; DNA binding[GO:0003677]; sequence-specific DNA binding transcription factor activity[GO:0003700]; sequence-specific DNA binding[GO:0043565]; transcription regulatory region DNA binding[GO:0044212]	NA	MYB
ath-miR159b-3p	AT5G55020.1	2.5	7.049	1	21	1339	1359	UUUGGAUUGAAGGGAGCUCUU	AGCAGCUCCCUUCAAACCAAA	Cleavage	1	Transcription factor MYB120	transcription, DNA-templated[GO:0006351]; regulation of transcription, DNA-templated[GO:0006355]; regulation of transcription from RNA polymerase II promoter[GO:0006357]; pollen tube growth[GO:0009860]; regulation of gene expression[GO:0010468]; positive regulation of transcription, DNA-templated[GO:0045893]; pollen sperm cell differentiation[GO:0048235]; regulation of pollen tube growth[GO:00800…	nucleus[GO:0005634]; pollen tube[GO:0090406]	sequence-specific DNA binding RNA polymerase II transcription factor activity[GO:0000981]; RNA polymerase II transcription factor recruiting transcription factor activity[GO:0001135]; DNA binding[GO:0003677]; sequence-specific DNA binding transcription factor activity[GO:0003700]; sequence-specific DNA binding[GO:0043565]; transcription regulatory region DNA binding[GO:0044212]	NA	MYB
ath-miR159c	AT5G55020.1	2.5	7.049	1	21	1339	1359	UUUGGAUUGAAGGGAGCUCCU	AGCAGCUCCCUUCAAACCAAA	Cleavage	1	Transcription factor MYB120	transcription, DNA-templated[GO:0006351]; regulation of transcription, DNA-templated[GO:0006355]; regulation of transcription from RNA polymerase II promoter[GO:0006357]; pollen tube growth[GO:0009860]; regulation of gene expression[GO:0010468]; positive regulation of transcription, DNA-templated[GO:0045893]; pollen sperm cell differentiation[GO:0048235]; regulation of pollen tube growth[GO:00800…	nucleus[GO:0005634]; pollen tube[GO:0090406]	sequence-specific DNA binding RNA polymerase II transcription factor activity[GO:0000981]; RNA polymerase II transcription factor recruiting transcription factor activity[GO:0001135]; DNA binding[GO:0003677]; sequence-specific DNA binding transcription factor activity[GO:0003700]; sequence-specific DNA binding[GO:0043565]; transcription regulatory region DNA binding[GO:0044212]	NA	MYB
ath-miR829-3p.2	AT3G12440.1	3.5	7.064	1	21	1119	1139	CAAAUUAAAGCUUCAAGGUAG	AAAUCUUGAAUCUUUAUUUUG	Translation	1	Polynucleotidyl transferase, ribonuclease H-like superfamily protein	nucleobase-containing compound metabolic process[GO:0006139]; nucleic acid phosphodiester bond hydrolysis[GO:0090305]	nucleus[GO:0005634]; cytoplasm[GO:0005737]	nucleic acid binding[GO:0003676]; 3'-5' exonuclease activity[GO:0008408]; transferase activity[GO:0016740]	NA	NA
ath-miR857	AT4G12530.1	4	7.08	1	21	27	47	UUUUGUAUGUUGAAGGUGUAU	AUACACAUAUAACAUAUAGAA	Cleavage	1	AIR1A-like protein	proteolysis[GO:0006508]	endoplasmic reticulum[GO:0005783]; plasmodesma[GO:0009506]	peptidase activity[GO:0008233]	NA	NA
ath-miR319c	AT5G55020.1	4	7.082	1	21	1338	1358	UUGGACUGAAGGGAGCUCCUU	GAGCAGCUCCCUUCAAACCAA	Cleavage	1	Transcription factor MYB120	transcription, DNA-templated[GO:0006351]; regulation of transcription, DNA-templated[GO:0006355]; regulation of transcription from RNA polymerase II promoter[GO:0006357]; pollen tube growth[GO:0009860]; regulation of gene expression[GO:0010468]; positive regulation of transcription, DNA-templated[GO:0045893]; pollen sperm cell differentiation[GO:0048235]; regulation of pollen tube growth[GO:00800…	nucleus[GO:0005634]; pollen tube[GO:0090406]	sequence-specific DNA binding RNA polymerase II transcription factor activity[GO:0000981]; RNA polymerase II transcription factor recruiting transcription factor activity[GO:0001135]; DNA binding[GO:0003677]; sequence-specific DNA binding transcription factor activity[GO:0003700]; sequence-specific DNA binding[GO:0043565]; transcription regulatory region DNA binding[GO:0044212]	NA	MYB
ath-miR8169	AT2G01060.2	4.5	7.084	1	21	569	589	UCUGUGAGUGACUCUGUCUAU	AUGUCAAGAGUCACUUACAGA	Cleavage	1	Myb family transcription factor PHL7	transcription, DNA-templated[GO:0006351]; regulation of transcription, DNA-templated[GO:0006355]	nucleus[GO:0005634]	DNA binding[GO:0003677]; sequence-specific DNA binding transcription factor activity[GO:0003700]	NA	G2-like
ath-miR165a-5p	AT5G06930.1	4	7.102	1	21	3	23	GGAAUGUUGUCUGGAUCGAGG	CUUUGUUUCAGGUAACAUUCA	Cleavage	1	Nucleolar-like protein	nucleocytoplasmic transport[GO:0006913]; nuclear pore organization[GO:0006999]	nuclear pore inner ring[GO:0044611]	structural constituent of nuclear pore[GO:0017056]	NA	NA
ath-miR166e-5p	AT5G06930.1	4	7.102	1	21	3	23	GGAAUGUUGUCUGGCACGAGG	CUUUGUUUCAGGUAACAUUCA	Cleavage	1	Nucleolar-like protein	nucleocytoplasmic transport[GO:0006913]; nuclear pore organization[GO:0006999]	nuclear pore inner ring[GO:0044611]	structural constituent of nuclear pore[GO:0017056]	NA	NA
ath-miR447a.2-3p	AT1G32360.1	3	7.115	1	21	42	62	UAUGGAAGAAAUUGUAGUAUU	UUUAUUACAGUGUCUUUCAUA	Translation	1	Zinc finger CCCH domain-containing protein 12	regulation of transcription, DNA-templated[GO:0006355]; 3'-UTR-mediated mRNA destabilization[GO:0061158]	cytosol[GO:0005829]	DNA binding[GO:0003677]; sequence-specific DNA binding transcription factor activity[GO:0003700]; mRNA 3'-UTR binding[GO:0003730]; metal ion binding[GO:0046872]	NA	C3H
ath-miR408-5p	AT5G66880.1	3.5	7.119	1	21	1492	1512	ACAGGGAACAAGCAGAGCAUG	UUGUCUCUGUUUGUUUCUUGU	Cleavage	1	Serine/threonine-protein kinase SRK2I	protein phosphorylation[GO:0006468]; response to osmotic stress[GO:0006970]; response to water deprivation[GO:0009414]; response to salt stress[GO:0009651]; response to abscisic acid[GO:0009737]; abscisic acid-activated signaling pathway[GO:0009738]; response to gibberellin[GO:0009739]; regulation of seed germination[GO:0010029]; phosphorylation[GO:0016310]; intracellular signal transduction[GO:0…	nucleus[GO:0005634]; cytoplasm[GO:0005737]; cytosol[GO:0005829]	nucleotide binding[GO:0000166]; protein kinase activity[GO:0004672]; protein serine/threonine kinase activity[GO:0004674]; protein binding[GO:0005515]; ATP binding[GO:0005524]; kinase activity[GO:0016301]; transferase activity[GO:0016740]	04075 Plant hormone signal transduction [PATH:ath04075]; 04016 MAPK signaling pathway - plant [PATH:ath04016]	NA
ath-miR829-5p	AT3G25270.1	3	7.121	1	21	960	980	ACUUUGAAGCUUUGAUUUGAA	ACCAAAUCAGAGUUUUAAAUU	Cleavage	1	Reverse transcriptase-like protein	RNA-dependent DNA replication[GO:0006278]; biological_process[GO:0008150]	NA	nucleic acid binding[GO:0003676]; RNA-directed DNA polymerase activity[GO:0003964]	NA	NA
ath-miR773a	AT1G15340.1	4.5	7.133	1	21	1320	1339	UUUGCUUCCAGCUUUUGUCUC	ACGACAGAAGCUG-AGGCGAA	Cleavage	3	Methyl-CpG-binding domain-containing protein 10	transcription, DNA-templated[GO:0006351]; regulation of transcription, DNA-templated[GO:0006355]	nucleus[GO:0005634]; cytosol[GO:0005829]	DNA binding[GO:0003677]; methyl-CpG binding[GO:0008327]	NA	NA
ath-miR773a	AT1G15340.2	4.5	7.133	1	21	984	1003	UUUGCUUCCAGCUUUUGUCUC	ACGACAGAAGCUG-AGGCGAA	Cleavage	3	Methyl-CpG-binding domain-containing protein 10	transcription, DNA-templated[GO:0006351]; regulation of transcription, DNA-templated[GO:0006355]	nucleus[GO:0005634]; cytosol[GO:0005829]	DNA binding[GO:0003677]; methyl-CpG binding[GO:0008327]	NA	NA
ath-miR472-5p	AT3G49796.1	3.5	7.179	1	21	249	268	AUGGUCGAAGUAGGCAAAAUC	GGUUUUGUCU-CUUCGACCAU	Translation	1	unknown protein; Has 30201 Blast hits to 17322 proteins in 780 species: Archae - 12; Bacteria - 1396; Metazoa - 17338; Fungi - 3422; Plants - 5037; Viruses - 0; Other Eukaryotes - 2996 (source: NCBI BLink).	biological_process[GO:0008150]	NA	molecular_function[GO:0003674]	NA	NA
ath-miR857	AT1G12000.1	3.5	7.188	1	21	2004	2024	UUUUGUAUGUUGAAGGUGUAU	GUGUUUCUUCAACAUAUAAGA	Cleavage	2	Pyrophosphate--fructose 6-phosphate 1-phosphotransferase subunit beta 1	fructose 6-phosphate metabolic process[GO:0006002]; glycolytic process[GO:0006096]; metabolic process[GO:0008152]; response to cytokinin[GO:0009735]; photosynthesis[GO:0015979]; phosphorylation[GO:0016310]; response to cadmium ion[GO:0046686]; carbohydrate phosphorylation[GO:0046835]; glycolytic process through fructose-6-phosphate[GO:0061615]	cell wall[GO:0005618]; cytoplasm[GO:0005737]; cytosol[GO:0005829]; membrane[GO:0016020]	catalytic activity[GO:0003824]; 6-phosphofructokinase activity[GO:0003872]; ATP binding[GO:0005524]; kinase activity[GO:0016301]; transferase activity[GO:0016740]; metal ion binding[GO:0046872]; diphosphate-fructose-6-phosphate 1-phosphotransferase activity[GO:0047334]	00051 Fructose and mannose metabolism [PATH:ath00051]; 00030 Pentose phosphate pathway [PATH:ath00030]; 00010 Glycolysis / Gluconeogenesis [PATH:ath00010]	NA
ath-miR5644	AT3G07980.1	3.5	7.193	1	20	923	942	GUGGGUUGCGGAUAACGGUA	UACUAUGAUCUGCAACCCAU	Cleavage	1	MAP3K epsilon protein kinase 2	protein phosphorylation[GO:0006468]; cell cycle[GO:0007049]; regulation of mitotic cell cycle[GO:0007346]; phosphorylation[GO:0016310]; signal transduction by phosphorylation[GO:0023014]; stress-activated protein kinase signaling cascade[GO:0031098]; activation of protein kinase activity[GO:0032147]; protein autophosphorylation[GO:0046777]; cell division[GO:0051301]; regulation of cell division[G…	nucleus[GO:0005634]; nucleolus[GO:0005730]; cytoplasm[GO:0005737]; vacuole[GO:0005773]; microtubule organizing center[GO:0005815]; cytoskeleton[GO:0005856]; plasma membrane[GO:0005886]; membrane[GO:0016020]	nucleotide binding[GO:0000166]; protein kinase activity[GO:0004672]; protein serine/threonine kinase activity[GO:0004674]; binding[GO:0005488]; protein binding[GO:0005515]; ATP binding[GO:0005524]; kinase activity[GO:0016301]; transferase activity[GO:0016740]	NA	NA
ath-miR5644	AT3G07980.2	3.5	7.193	1	20	887	906	GUGGGUUGCGGAUAACGGUA	UACUAUGAUCUGCAACCCAU	Cleavage	1	MAP3K epsilon protein kinase 2	protein phosphorylation[GO:0006468]; cell cycle[GO:0007049]; regulation of mitotic cell cycle[GO:0007346]; phosphorylation[GO:0016310]; signal transduction by phosphorylation[GO:0023014]; stress-activated protein kinase signaling cascade[GO:0031098]; activation of protein kinase activity[GO:0032147]; protein autophosphorylation[GO:0046777]; cell division[GO:0051301]; regulation of cell division[G…	nucleus[GO:0005634]; nucleolus[GO:0005730]; cytoplasm[GO:0005737]; vacuole[GO:0005773]; microtubule organizing center[GO:0005815]; cytoskeleton[GO:0005856]; plasma membrane[GO:0005886]; membrane[GO:0016020]	nucleotide binding[GO:0000166]; protein kinase activity[GO:0004672]; protein serine/threonine kinase activity[GO:0004674]; binding[GO:0005488]; protein binding[GO:0005515]; ATP binding[GO:0005524]; kinase activity[GO:0016301]; transferase activity[GO:0016740]	NA	NA
ath-miR5644	AT3G07980.3	3.5	7.193	1	20	443	462	GUGGGUUGCGGAUAACGGUA	UACUAUGAUCUGCAACCCAU	Cleavage	1	MAP3K epsilon protein kinase 2	protein phosphorylation[GO:0006468]; cell cycle[GO:0007049]; regulation of mitotic cell cycle[GO:0007346]; phosphorylation[GO:0016310]; signal transduction by phosphorylation[GO:0023014]; stress-activated protein kinase signaling cascade[GO:0031098]; activation of protein kinase activity[GO:0032147]; protein autophosphorylation[GO:0046777]; cell division[GO:0051301]; regulation of cell division[G…	nucleus[GO:0005634]; nucleolus[GO:0005730]; cytoplasm[GO:0005737]; vacuole[GO:0005773]; microtubule organizing center[GO:0005815]; cytoskeleton[GO:0005856]; plasma membrane[GO:0005886]; membrane[GO:0016020]	nucleotide binding[GO:0000166]; protein kinase activity[GO:0004672]; protein serine/threonine kinase activity[GO:0004674]; binding[GO:0005488]; protein binding[GO:0005515]; ATP binding[GO:0005524]; kinase activity[GO:0016301]; transferase activity[GO:0016740]	NA	NA
ath-miR319b	AT2G18090.1	4	7.195	1	21	2454	2474	UUGGACUGAAGGGAGCUCCCU	UUUUAGAUCUCUUUAGUCCAA	Cleavage	1	PHD finger family protein / SWIB complex BAF60b domain-containing protein / GYF domain-containing protein	NA	NA	protein binding[GO:0005515]; metal ion binding[GO:0046872]	NA	NA
ath-miR319b	AT2G18090.2	4	7.195	1	21	2386	2406	UUGGACUGAAGGGAGCUCCCU	UUUUAGAUCUCUUUAGUCCAA	Cleavage	1	PHD finger family protein / SWIB complex BAF60b domain-containing protein / GYF domain-containing protein	NA	NA	protein binding[GO:0005515]; metal ion binding[GO:0046872]	NA	NA
ath-miR8165	AT3G45440.2	4	7.207	1	21	2429	2449	AAUGGAGGCAAGUGUGAAGGA	UUCUUUACACUUUACUCUAUU	Cleavage	1	Concanavalin A-like lectin protein kinase family protein	protein phosphorylation[GO:0006468]; phosphorylation[GO:0016310]	plasma membrane[GO:0005886]; membrane[GO:0016020]; integral component of membrane[GO:0016021]	nucleotide binding[GO:0000166]; protein kinase activity[GO:0004672]; protein serine/threonine kinase activity[GO:0004674]; ATP binding[GO:0005524]; kinase activity[GO:0016301]; transferase activity[GO:0016740]; carbohydrate binding[GO:0030246]	NA	NA
ath-miR779.2	AT5G18440.1	3.5	7.21	1	21	336	356	UGAUUGGAAAUUUCGUUGACU	GAUCAAUGGGUUUUCUAAUCA	Translation	1	NUFIP	small nucleolar ribonucleoprotein complex assembly[GO:0000491]; box C/D snoRNP assembly[GO:0000492]	nucleus[GO:0005634]; apoplast[GO:0048046]	snoRNA binding[GO:0030515]	03015 mRNA surveillance pathway [PATH:ath03015]	NA
ath-miR779.2	AT5G18440.2	3.5	7.21	1	21	432	452	UGAUUGGAAAUUUCGUUGACU	GAUCAAUGGGUUUUCUAAUCA	Translation	1	NUFIP	small nucleolar ribonucleoprotein complex assembly[GO:0000491]; box C/D snoRNP assembly[GO:0000492]	nucleus[GO:0005634]; apoplast[GO:0048046]	snoRNA binding[GO:0030515]	03015 mRNA surveillance pathway [PATH:ath03015]	NA
ath-miR5644	AT5G02700.1	4	7.221	1	20	860	879	GUGGGUUGCGGAUAACGGUA	UACCAUUAUCAGUAGCCUAC	Translation	1	Putative F-box/LRR-repeat protein At5g02700	biological_process[GO:0008150]	NA	protein binding[GO:0005515]	NA	NA
ath-miR838	AT4G37000.1	3.5	7.224	1	21	789	809	UUUUCUUCUACUUCUUGCACA	UGUGAAGGAAGAAGAAGAGAA	Translation	1	Red chlorophyll catabolite reductase, chloroplastic	defense response, incompatible interaction[GO:0009814]; regulation of plant-type hypersensitive response[GO:0010363]; chlorophyll catabolic process[GO:0015996]; regulation of programmed cell death[GO:0043067]; oxidation-reduction process[GO:0055114]	cytoplasm[GO:0005737]; mitochondrion[GO:0005739]; cytosol[GO:0005829]; chloroplast[GO:0009507]; chloroplast thylakoid membrane[GO:0009535]; plastid[GO:0009536]; chloroplast stroma[GO:0009570]; thylakoid[GO:0009579]; chloroplast envelope[GO:0009941]; membrane[GO:0016020]	protein binding[GO:0005515]; oxidoreductase activity[GO:0016491]; red chlorophyll catabolite reductase activity[GO:0051743]	00860 Porphyrin and chlorophyll metabolism [PATH:ath00860]	NA
ath-miR395a	AT4G33500.1	4.5	7.23	1	21	2378	2398	CUGAAGUGUUUGGGGGAACUC	UAGUUUUUCCAAAAAUUUCAU	Cleavage	1	Probable protein phosphatase 2C 62	protein dephosphorylation[GO:0006470]	chloroplast[GO:0009507]	catalytic activity[GO:0003824]; phosphoprotein phosphatase activity[GO:0004721]; hydrolase activity[GO:0016787]; metal ion binding[GO:0046872]	NA	NA
ath-miR403-5p	AT5G67390.1	4	7.273	1	22	1137	1158	UGUUUUGUGCUUGAAUCUAAUU	AAUUAAUUUCGAGCACAAAAUU	Cleavage	1	At5g67390	biological_process[GO:0008150]	cellular_component[GO:0005575]	transferase activity[GO:0016740]	NA	NA
ath-miR403-5p	AT5G67390.2	4	7.273	1	22	1249	1270	UGUUUUGUGCUUGAAUCUAAUU	AAUUAAUUUCGAGCACAAAAUU	Cleavage	1	At5g67390	biological_process[GO:0008150]	cellular_component[GO:0005575]	transferase activity[GO:0016740]	NA	NA
ath-miR403-5p	AT5G67390.3	4	7.273	1	22	1188	1209	UGUUUUGUGCUUGAAUCUAAUU	AAUUAAUUUCGAGCACAAAAUU	Cleavage	1	At5g67390	biological_process[GO:0008150]	cellular_component[GO:0005575]	transferase activity[GO:0016740]	NA	NA
ath-miR157b-5p	AT3G27900.2	3.5	7.277	1	21	10	30	UUGACAGAAGAUAGAGAGCAC	AUACUCUCUAUUAUUUGUCAA	Cleavage	1	Protein of unknown function (DUF1184)	biological_process[GO:0008150]	NA	NA	NA	NA
ath-miR398b-5p	AT1G78050.1	2.5	7.283	1	21	149	169	AGGGUUGAUAUGAGAACACAC	UCGUGUUCUCAUUUUAACUCU	Cleavage	1	Phosphoglycerate/bisphosphoglycerate mutase	glycolytic process[GO:0006096]; metabolic process[GO:0008152]; response to nitrate[GO:0010167]	plastid[GO:0009536]	catalytic activity[GO:0003824]; phosphoglycerate mutase activity[GO:0004619]; intramolecular transferase activity, phosphotransferases[GO:0016868]	00010 Glycolysis / Gluconeogenesis [PATH:ath00010]; 00260 Glycine, serine and threonine metabolism [PATH:ath00260]	NA
ath-miR4228-3p	AT2G15440.1	5	7.285	1	21	144	164	UCGGAUGCGAAACGGUGGUGU	UCACCACCGUUUCUUAUUCAU	Cleavage	1	At2g15440	xylan biosynthetic process[GO:0045492]	membrane[GO:0016020]; integral component of membrane[GO:0016021]	NA	NA	NA
ath-miR173-5p	AT1G27950.1	5	7.307	1	22	934	955	UUCGCUUGCAGAGAGAAAUCAC	CUGAUAUCUCUCCGCAAAUGAG	Translation	1	Non-specific lipid transfer protein GPI-anchored 1	lipid transport[GO:0006869]; defense response[GO:0006952]; cuticle development[GO:0042335]; defense response to fungus[GO:0050832]	extracellular region[GO:0005576]; cell wall[GO:0005618]; endoplasmic reticulum[GO:0005783]; Golgi apparatus[GO:0005794]; plasma membrane[GO:0005886]; plant-type cell wall[GO:0009505]; membrane[GO:0016020]; integral component of membrane[GO:0016021]; anchored component of membrane[GO:0031225]; anchored component of plasma membrane[GO:0046658]	lipid binding[GO:0008289]	NA	NA
ath-miR156b-3p	AT5G04810.1	5	7.323	1	23	818	841	UGCUCACCUCUCUUUCUG-UCAGU	GCUGAACAGAGAGUGAGGUGGGUA	Translation	1	Pentatricopeptide repeat-containing protein At5g04810, chloroplastic	RNA modification[GO:0009451]; nucleic acid phosphodiester bond hydrolysis[GO:0090305]	chloroplast[GO:0009507]; plastid[GO:0009536]; intracellular membrane-bounded organelle[GO:0043231]	nucleic acid binding[GO:0003676]; RNA binding[GO:0003723]; endonuclease activity[GO:0004519]; protein binding[GO:0005515]	NA	NA
ath-miR156b-3p	AT5G04810.2	5	7.323	1	23	767	790	UGCUCACCUCUCUUUCUG-UCAGU	GCUGAACAGAGAGUGAGGUGGGUA	Translation	1	Pentatricopeptide repeat-containing protein At5g04810, chloroplastic	RNA modification[GO:0009451]; nucleic acid phosphodiester bond hydrolysis[GO:0090305]	chloroplast[GO:0009507]; plastid[GO:0009536]; intracellular membrane-bounded organelle[GO:0043231]	nucleic acid binding[GO:0003676]; RNA binding[GO:0003723]; endonuclease activity[GO:0004519]; protein binding[GO:0005515]	NA	NA
ath-miR171c-5p	AT1G15400.1	3	7.328	1	21	704	724	AGAUAUUGGUGCGGUUCAAUC	UCUUUAAUUGUACUAAUAUCU	Cleavage	1	Uncharacterized protein At1g15400	biological_process[GO:0008150]	plasma membrane[GO:0005886]	NA	NA	NA
ath-miR394b-5p	AT4G01070.1	4.5	7.334	1	20	1493	1512	UUGGCAUUCUGUCCACCUCC	AGAGGUGGCUAGAGUGGUAA	Cleavage	1	UDP-glycosyltransferase 72B1	xenobiotic metabolic process[GO:0006805]; metabolic process[GO:0008152]; response to toxic substance[GO:0009636]; response to salt stress[GO:0009651]; lignin biosynthetic process[GO:0009809]; xenobiotic catabolic process[GO:0042178]	intracellular membrane-bounded organelle[GO:0043231]	UDP-glycosyltransferase activity[GO:0008194]; transferase activity[GO:0016740]; transferase activity, transferring glycosyl groups[GO:0016757]; transferase activity, transferring hexosyl groups[GO:0016758]; UDP-glucosyltransferase activity[GO:0035251]; hydroquinone glucosyltransferase activity[GO:0050505]; quercetin 3-O-glucosyltransferase activity[GO:0080043]; quercetin 7-O-glucosyltransferase a…	NA	NA
ath-miR447a.2-3p	AT1G36060.1	4	7.347	1	21	353	373	UAUGGAAGAAAUUGUAGUAUU	AAUAUUAUGAUUUUUUCUGUC	Cleavage	2	Ethylene-responsive transcription factor ERF055	transcription, DNA-templated[GO:0006351]; regulation of transcription, DNA-templated[GO:0006355]; response to water[GO:0009415]; ethylene-activated signaling pathway[GO:0009873]	nucleus[GO:0005634]	DNA binding[GO:0003677]; sequence-specific DNA binding transcription factor activity[GO:0003700]	NA	ERF
ath-miR171c-5p	AT1G15400.3	3	7.354	1	21	641	661	AGAUAUUGGUGCGGUUCAAUC	UCUUUAAUUGUACUAAUAUCU	Cleavage	1	Uncharacterized protein At1g15400	biological_process[GO:0008150]	plasma membrane[GO:0005886]	NA	NA	NA
ath-miR157b-5p	AT1G16510.1	4	7.36	1	21	703	723	UUGACAGAAGAUAGAGAGCAC	GUUUUCUCUGUUUUCUUUCAA	Cleavage	1	Auxin-responsive protein SAUR41	multicellular organismal development[GO:0007275]; response to auxin[GO:0009733]; auxin-activated signaling pathway[GO:0009734]; positive gravitropism[GO:0009958]; cell growth[GO:0016049]; regulation of growth[GO:0040008]; auxin transport[GO:0060918]; root radial pattern formation[GO:0090057]	cytoplasm[GO:0005737]	molecular_function[GO:0003674]	04075 Plant hormone signal transduction [PATH:ath04075]	NA
ath-miR166e-5p	AT3G61460.1	5	7.361	1	21	48	68	GGAAUGUUGUCUGGCACGAGG	UCACGUGUUAAAUAACAUUCA	Translation	1	BRH1 RING finger protein	response to brassinosteroid[GO:0009741]; response to chitin[GO:0010200]; protein ubiquitination[GO:0016567]; proteasome-mediated ubiquitin-dependent protein catabolic process[GO:0043161]	membrane[GO:0016020]; integral component of membrane[GO:0016021]	zinc ion binding[GO:0008270]; metal ion binding[GO:0046872]; ubiquitin protein ligase activity[GO:0061630]	NA	NA
ath-miR164c-5p	AT5G55360.1	5	7.372	1	20	267	286	UGGAGAAGCAGGGCACGUGC	GUAUGUGCUCUGUUUCUUGU	Cleavage	1	Probable long-chain-alcohol O-fatty-acyltransferase 3	lipid metabolic process[GO:0006629]	membrane[GO:0016020]; integral component of membrane[GO:0016021]	O-acyltransferase activity[GO:0008374]; transferase activity[GO:0016740]; transferase activity, transferring acyl groups[GO:0016746]; long-chain-alcohol O-fatty-acyltransferase activity[GO:0047196]	NA	NA
ath-miR408-5p	AT1G15110.3	4	7.38	1	21	276	296	ACAGGGAACAAGCAGAGCAUG	CUCUCUCUGCUUGUACCUUGU	Cleavage	1	Phosphatidyl serine synthase family protein	lipid metabolic process[GO:0006629]; phosphatidylethanolamine biosynthetic process[GO:0006646]; phosphatidylserine biosynthetic process[GO:0006659]; phospholipid biosynthetic process[GO:0008654]; microsporogenesis[GO:0009556]	nucleus[GO:0005634]; nuclear envelope[GO:0005635]; endoplasmic reticulum[GO:0005783]; endoplasmic reticulum membrane[GO:0005789]; membrane[GO:0016020]; integral component of membrane[GO:0016021]; nuclear membrane[GO:0031965]	CDP-diacylglycerol-serine O-phosphatidyltransferase activity[GO:0003882]; transferase activity[GO:0016740]	00564 Glycerophospholipid metabolism [PATH:ath00564]	NA
ath-miR846-3p	AT1G71200.1	4.75	7.384	1	21	421	443	UUGA--AUUGAAGUGCUUGAAUU	UCUUCAAGCAUUUUAAUAUUCAA	Cleavage	1	basic helix-loop-helix (bHLH) DNA-binding superfamily protein	transcription, DNA-templated[GO:0006351]; regulation of transcription, DNA-templated[GO:0006355]; regulation of transcription from RNA polymerase II promoter[GO:0006357]	nucleus[GO:0005634]; RNA polymerase II transcription factor complex[GO:0090575]	RNA polymerase II regulatory region sequence-specific DNA binding[GO:0000977]; DNA binding[GO:0003677]; sequence-specific DNA binding transcription factor activity[GO:0003700]; protein dimerization activity[GO:0046983]	NA	bHLH
ath-miR846-3p	AT1G71200.4	4.75	7.384	1	21	421	443	UUGA--AUUGAAGUGCUUGAAUU	UCUUCAAGCAUUUUAAUAUUCAA	Cleavage	1	basic helix-loop-helix (bHLH) DNA-binding superfamily protein	transcription, DNA-templated[GO:0006351]; regulation of transcription, DNA-templated[GO:0006355]; regulation of transcription from RNA polymerase II promoter[GO:0006357]	nucleus[GO:0005634]; RNA polymerase II transcription factor complex[GO:0090575]	RNA polymerase II regulatory region sequence-specific DNA binding[GO:0000977]; DNA binding[GO:0003677]; sequence-specific DNA binding transcription factor activity[GO:0003700]; protein dimerization activity[GO:0046983]	NA	NA
ath-miR8165	AT5G53680.1	3	7.386	1	21	526	546	AAUGGAGGCAAGUGUGAAGGA	ACCUUCAAAUUUGCCUCAAUU	Cleavage	1	RNA-binding (RRM/RBD/RNP motifs) family protein	biological_process[GO:0008150]	NA	nucleic acid binding[GO:0003676]; RNA binding[GO:0003723]	NA	NA
ath-miR398a-5p	AT2G27480.1	3.5	7.39	1	21	814	834	AAGGAGUGGCAUGUGAACACA	AAUGGUCACUUGCUACUUCUU	Cleavage	1	Probable calcium-binding protein CML48	biological_process[GO:0008150]	NA	calcium ion binding[GO:0005509]; metal ion binding[GO:0046872]	04626 Plant-pathogen interaction [PATH:ath04626]	NA
ath-miR171c-5p	AT4G23740.1	3	7.393	1	21	274	294	AGAUAUUGGUGCGGUUCAAUC	AAUAGAGUCGCAUCAGUAUCU	Cleavage	1	Probable inactive receptor kinase At4g23740	protein phosphorylation[GO:0006468]; phosphorylation[GO:0016310]	plasma membrane[GO:0005886]; membrane[GO:0016020]; integral component of membrane[GO:0016021]	nucleotide binding[GO:0000166]; protein kinase activity[GO:0004672]; protein binding[GO:0005515]; ATP binding[GO:0005524]; kinase activity[GO:0016301]	NA	NA
ath-miR823	AT1G05310.1	3.5	7.412	1	21	280	300	UGGGUGGUGAUCAUAUAAGAU	UCCUUAUGUGAUCACCAUCAC	Cleavage	1	Probable pectinesterase 8	cell wall modification[GO:0042545]; pectin catabolic process[GO:0045490]; cell wall organization[GO:0071555]	extracellular region[GO:0005576]; cell wall[GO:0005618]	hydrolase activity[GO:0016787]; pectinesterase activity[GO:0030599]; aspartyl esterase activity[GO:0045330]	NA	NA
ath-miR829-5p	AT2G40630.2	3	7.413	1	21	2415	2435	ACUUUGAAGCUUUGAUUUGAA	UUUAUAUCAAAGCUACAAAGU	Cleavage	1	At2g40630/T2P4.2	biological_process[GO:0008150]	chloroplast[GO:0009507]	NA	NA	NA
ath-miR829-5p	AT2G40630.3	3	7.413	1	21	2619	2639	ACUUUGAAGCUUUGAUUUGAA	UUUAUAUCAAAGCUACAAAGU	Cleavage	1	At2g40630/T2P4.2	biological_process[GO:0008150]	chloroplast[GO:0009507]	NA	NA	NA
ath-miR829-3p.2	AT3G43505.1	4.5	7.434	1	21	64	84	CAAAUUAAAGCUUCAAGGUAG	UUAUAUUGAAGUUUUCAUUUC	Cleavage	1	Defensin-like protein 122	defense response[GO:0006952]; killing of cells of other organism[GO:0031640]; defense response to fungus[GO:0050832]	extracellular region[GO:0005576]	NA	NA	NA
ath-miR395a	AT3G25610.1	5	7.441	1	21	202	222	CUGAAGUGUUUGGGGGAACUC	GAGUUUUCUCAAAAUUUUCAG	Cleavage	1	Phospholipid-transporting ATPase 10	phospholipid transport[GO:0015914]; phospholipid translocation[GO:0045332]; Golgi vesicle budding[GO:0048194]	Golgi membrane[GO:0000139]; trans-Golgi network[GO:0005802]; plasma membrane[GO:0005886]; membrane[GO:0016020]; integral component of membrane[GO:0016021]	nucleotide binding[GO:0000166]; magnesium ion binding[GO:0000287]; phospholipid-translocating ATPase activity[GO:0004012]; ATP binding[GO:0005524]; hydrolase activity[GO:0016787]; metal ion binding[GO:0046872]	NA	NA
ath-miR447a.2-3p	AT2G33350.1	3	7.441	1	21	1	21	UAUGGAAGAAAUUGUAGUAUU	AAUAUUUGAAUUUCUUCCAUG	Cleavage	1	CCT motif family protein	biological_process[GO:0008150]	nucleus[GO:0005634]	protein binding[GO:0005515]	NA	NA
ath-miR829-3p.2	AT4G24050.1	5	7.448	1	21	143	163	CAAAUUAAAGCUUCAAGGUAG	CUUUUUUGUGGCUUUAAUUUU	Cleavage	1	AT4g24050/T19F6_40	oxidation-reduction process[GO:0055114]	NA	oxidoreductase activity[GO:0016491]	NA	NA
ath-miR829-3p.2	AT4G24050.2	5	7.448	1	21	143	163	CAAAUUAAAGCUUCAAGGUAG	CUUUUUUGUGGCUUUAAUUUU	Cleavage	1	AT4g24050/T19F6_40	oxidation-reduction process[GO:0055114]	NA	oxidoreductase activity[GO:0016491]	NA	NA
ath-miR163	AT5G17300.1	5	7.472	1	24	1770	1793	UUGAAGAGGACUUGGAACUUCGAU	UUCGACUUUCUAAGUUUUCAUCAA	Cleavage	1	Protein REVEILLE 1	transcription, DNA-templated[GO:0006351]; regulation of transcription, DNA-templated[GO:0006355]; circadian rhythm[GO:0007623]; auxin-activated signaling pathway[GO:0009734]; auxin biosynthetic process[GO:0009851]; regulation of auxin biosynthetic process[GO:0010600]; rhythmic process[GO:0048511]	nucleus[GO:0005634]	DNA binding[GO:0003677]; sequence-specific DNA binding transcription factor activity[GO:0003700]	NA	MYB_related
ath-miR163	AT5G17300.2	5	7.472	1	24	1784	1807	UUGAAGAGGACUUGGAACUUCGAU	UUCGACUUUCUAAGUUUUCAUCAA	Cleavage	1	Protein REVEILLE 1	transcription, DNA-templated[GO:0006351]; regulation of transcription, DNA-templated[GO:0006355]; circadian rhythm[GO:0007623]; auxin-activated signaling pathway[GO:0009734]; auxin biosynthetic process[GO:0009851]; regulation of auxin biosynthetic process[GO:0010600]; rhythmic process[GO:0048511]	nucleus[GO:0005634]	DNA binding[GO:0003677]; sequence-specific DNA binding transcription factor activity[GO:0003700]	NA	NA
ath-miR5995b	AT4G31060.1	3.5	7.479	1	20	1316	1335	CAAAGAUGCAGAUCAUAUGU	ACACAUGAUCUGCCUCUUUU	Cleavage	1	Ethylene-responsive transcription factor ERF015	transcription, DNA-templated[GO:0006351]; regulation of transcription, DNA-templated[GO:0006355]	nucleus[GO:0005634]	DNA binding[GO:0003677]; sequence-specific DNA binding transcription factor activity[GO:0003700]	NA	ERF
ath-miR398b-5p	AT1G56220.3	4.5	7.493	1	21	1134	1154	AGGGUUGAUAUGAGAACACAC	UUGUUUUCUUAUGUCAAUUUA	Cleavage	1	Dormancy/auxin associated family protein	NA	NA	NA	NA	NA
ath-miR156b-5p	AT5G67000.1	3.5	7.504	1	20	51	70	UGACAGAAGAGAGUGAGCAC	AUGCUCACUCCCUUUUGUUC	Translation	1	Ethylene-responsive transcription factor ERF122	transcription, DNA-templated[GO:0006351]; regulation of transcription, DNA-templated[GO:0006355]; ethylene-activated signaling pathway[GO:0009873]	nucleus[GO:0005634]	DNA binding[GO:0003677]; sequence-specific DNA binding transcription factor activity[GO:0003700]	NA	ERF
ath-miR156g	AT5G67000.1	3.5	7.504	1	20	51	70	CGACAGAAGAGAGUGAGCAC	AUGCUCACUCCCUUUUGUUC	Translation	1	Ethylene-responsive transcription factor ERF122	transcription, DNA-templated[GO:0006351]; regulation of transcription, DNA-templated[GO:0006355]; ethylene-activated signaling pathway[GO:0009873]	nucleus[GO:0005634]	DNA binding[GO:0003677]; sequence-specific DNA binding transcription factor activity[GO:0003700]	NA	ERF
ath-miR398b-5p	AT1G74750.2	3.5	7.506	1	21	3643	3663	AGGGUUGAUAUGAGAACACAC	UUUUGUUCUCAUGUCAACAUU	Cleavage	1	Pentatricopeptide repeat-containing protein At1g74750	RNA modification[GO:0009451]; nucleic acid phosphodiester bond hydrolysis[GO:0090305]	intracellular membrane-bounded organelle[GO:0043231]	RNA binding[GO:0003723]; endonuclease activity[GO:0004519]; protein binding[GO:0005515]	NA	NA
ath-miR398b-5p	AT1G74750.3	3.5	7.506	1	21	2921	2941	AGGGUUGAUAUGAGAACACAC	UUUUGUUCUCAUGUCAACAUU	Cleavage	1	Pentatricopeptide repeat-containing protein At1g74750	RNA modification[GO:0009451]; nucleic acid phosphodiester bond hydrolysis[GO:0090305]	intracellular membrane-bounded organelle[GO:0043231]	RNA binding[GO:0003723]; endonuclease activity[GO:0004519]; protein binding[GO:0005515]	NA	NA
ath-miR164c-5p	AT1G49160.4	3	7.536	1	20	411	430	UGGAGAAGCAGGGCACGUGC	AAAUAUGCCCUGUUUCUCCA	Cleavage	1	Protein kinase superfamily protein	protein phosphorylation[GO:0006468]; phosphorylation[GO:0016310]; intracellular signal transduction[GO:0035556]	cytosol[GO:0005829]	nucleotide binding[GO:0000166]; protein kinase activity[GO:0004672]; protein serine/threonine kinase activity[GO:0004674]; ATP binding[GO:0005524]; kinase activity[GO:0016301]; transferase activity[GO:0016740]	NA	NA
ath-miR158a-5p	AT3G01650.2	4.5	7.549	1	21	533	553	CUUUGUCUACAAUUUUGGAAA	UUUCCAAAAUUGUGAAAAAAU	Cleavage	1	E3 ubiquitin-protein ligase RGLG1	abscisic acid-activated signaling pathway[GO:0009738]; positive regulation of abscisic acid-activated signaling pathway[GO:0009789]; protein K63-linked ubiquitination[GO:0070534]; negative regulation of response to water deprivation[GO:0080148]	nucleus[GO:0005634]; plasma membrane[GO:0005886]; membrane[GO:0016020]	ubiquitin-protein transferase activity[GO:0004842]; protein binding[GO:0005515]; transferase activity[GO:0016740]; metal ion binding[GO:0046872]	NA	NA
ath-miR864-5p	AT5G51890.1	4.5	7.558	1	21	1093	1113	UCAGGUAUGAUUGACUUCAAA	UUUGAUUUCAUUUAUACUUGA	Translation	1	Peroxidase 66	response to oxidative stress[GO:0006979]; plant-type cell wall organization[GO:0009664]; hydrogen peroxide catabolic process[GO:0042744]; oxidation-reduction process[GO:0055114]	extracellular region[GO:0005576]; plant-type cell wall[GO:0009505]; plasmodesma[GO:0009506]	peroxidase activity[GO:0004601]; oxidoreductase activity[GO:0016491]; heme binding[GO:0020037]; metal ion binding[GO:0046872]	00940 Phenylpropanoid biosynthesis [PATH:ath00940]	NA
ath-miR837-5p	AT1G52500.1	2	7.566	1	21	1344	1364	AUCAGUUUCUUGUUCGUUUCA	GAAGAUGAACAAGAAACUGAG	Cleavage	1	Formamidopyrimidine-DNA glycosylase	DNA repair[GO:0006281]; base-excision repair[GO:0006284]; nucleotide-excision repair[GO:0006289]; cellular response to DNA damage stimulus[GO:0006974]; response to oxidative stress[GO:0006979]; metabolic process[GO:0008152]	nucleus[GO:0005634]	nucleic acid binding[GO:0003676]; DNA binding[GO:0003677]; damaged DNA binding[GO:0003684]; catalytic activity[GO:0003824]; DNA-(apurinic or apyrimidinic site) lyase activity[GO:0003906]; zinc ion binding[GO:0008270]; oxidized purine nucleobase lesion DNA N-glycosylase activity[GO:0008534]; hydrolase activity[GO:0016787]; hydrolase activity, acting on glycosyl bonds[GO:0016798]; hydrolase activit…	NA	NA
ath-miR837-5p	AT1G52500.2	2	7.566	1	21	1082	1102	AUCAGUUUCUUGUUCGUUUCA	GAAGAUGAACAAGAAACUGAG	Cleavage	1	Formamidopyrimidine-DNA glycosylase	DNA repair[GO:0006281]; base-excision repair[GO:0006284]; nucleotide-excision repair[GO:0006289]; cellular response to DNA damage stimulus[GO:0006974]; response to oxidative stress[GO:0006979]; metabolic process[GO:0008152]	nucleus[GO:0005634]	nucleic acid binding[GO:0003676]; DNA binding[GO:0003677]; damaged DNA binding[GO:0003684]; catalytic activity[GO:0003824]; DNA-(apurinic or apyrimidinic site) lyase activity[GO:0003906]; zinc ion binding[GO:0008270]; oxidized purine nucleobase lesion DNA N-glycosylase activity[GO:0008534]; hydrolase activity[GO:0016787]; hydrolase activity, acting on glycosyl bonds[GO:0016798]; hydrolase activit…	NA	NA
ath-miR846-3p	AT1G52130.1	4.5	7.566	1	21	331	351	UUGAAUUGAAGUGCUUGAAUU	AAUGUAUGCGAUUCAAUUCAA	Translation	2	Jacalin-related lectin 13	NA	NA	carbohydrate binding[GO:0030246]	NA	NA
ath-miR846-3p	AT1G52130.2	4.5	7.566	1	21	279	299	UUGAAUUGAAGUGCUUGAAUU	AAUGUAUGCGAUUCAAUUCAA	Translation	2	Jacalin-related lectin 13	NA	NA	carbohydrate binding[GO:0030246]	NA	NA
ath-miR5640	AT5G06190.1	4.5	7.583	1	21	378	398	UGAGAGAAGGAAUUAGAUUCA	UGAAUUUAAUUUUUUAUUUCU	Cleavage	1	unknown protein; BEST Arabidopsis thaliana protein match is: unknown protein (TAIR:AT3G58540.1); Has 30201 Blast hits to 17322 proteins in 780 species: Archae - 12; Bacteria - 1396; Metazoa - 17338; Fungi - 3422; Plants - 5037; Viruses - 0; Other Eu /.../es - 2996 (source: NCBI BLink).	biological_process[GO:0008150]	membrane[GO:0016020]; integral component of membrane[GO:0016021]	NA	NA	NA
ath-miR8169	AT3G62270.1	3.5	7.586	1	21	489	509	UCUGUGAGUGACUCUGUCUAU	AAAAACAGAGUAAUUUACAGA	Translation	1	Probable boron transporter 2	ion transport[GO:0006811]; anion transport[GO:0006820]; inorganic anion transport[GO:0015698]; root development[GO:0048364]; regulation of intracellular pH[GO:0051453]; anion transmembrane transport[GO:0098656]	plasma membrane[GO:0005886]; integral component of plasma membrane[GO:0005887]; membrane[GO:0016020]; integral component of membrane[GO:0016021]	inorganic anion exchanger activity[GO:0005452]; anion:anion antiporter activity[GO:0015301]	NA	NA
ath-miR157b-5p	AT3G61040.1	4.5	7.625	1	21	28	48	UUGACAGAAGAUAGAGAGCAC	CUGCUCUUUAUCUUCUUUCUC	Cleavage	1	Cytochrome P450 monooxygenase-like protein	secondary metabolite biosynthetic process[GO:0044550]; oxidation-reduction process[GO:0055114]	membrane[GO:0016020]; integral component of membrane[GO:0016021]	monooxygenase activity[GO:0004497]; iron ion binding[GO:0005506]; oxidoreductase activity[GO:0016491]; oxidoreductase activity, acting on paired donors, with incorporation or reduction of molecular oxygen[GO:0016705]; oxidoreductase activity, acting on paired donors, with incorporation or reduction of molecular oxygen, NAD(P)H as one donor, and incorporation of one atom of oxygen[GO:0016709]; hem…	NA	NA
ath-miR157b-5p	AT3G61040.2	4.5	7.625	1	21	28	48	UUGACAGAAGAUAGAGAGCAC	CUGCUCUUUAUCUUCUUUCUC	Cleavage	1	Cytochrome P450 monooxygenase-like protein	secondary metabolite biosynthetic process[GO:0044550]; oxidation-reduction process[GO:0055114]	membrane[GO:0016020]; integral component of membrane[GO:0016021]	monooxygenase activity[GO:0004497]; iron ion binding[GO:0005506]; oxidoreductase activity[GO:0016491]; oxidoreductase activity, acting on paired donors, with incorporation or reduction of molecular oxygen[GO:0016705]; oxidoreductase activity, acting on paired donors, with incorporation or reduction of molecular oxygen, NAD(P)H as one donor, and incorporation of one atom of oxygen[GO:0016709]; hem…	NA	NA
ath-miR8166	AT2G46640.3	4	7.632	1	22	82	102	AGAGAGUGUAGAAAGUUUCUCA	UGAGAA-CUUUCUUCACUCUUU	Cleavage	1	unknown protein; Has 19 Blast hits to 19 proteins in 7 species: Archae - 0; Bacteria - 0; Metazoa - 0; Fungi - 0; Plants - 17; Viruses - 0; Other Eukaryotes - 2 (source: NCBI BLink).	biological_process[GO:0008150]	membrane[GO:0016020]; integral component of membrane[GO:0016021]	NA	NA	NA
ath-miR4245	AT3G51960.1	4.5	7.641	1	21	4	24	AUUGUCAGUAUAAAACUUUGU	UCAAAGUUUGGUACAGACAAA	Cleavage	1	Basic leucine zipper 24	transcription, DNA-templated[GO:0006351]; regulation of transcription, DNA-templated[GO:0006355]; response to osmotic stress[GO:0006970]; response to salt stress[GO:0009651]; hyperosmotic salinity response[GO:0042538]; negative regulation of response to salt stress[GO:1901001]	nucleus[GO:0005634]; cytoplasm[GO:0005737]	DNA binding[GO:0003677]; sequence-specific DNA binding transcription factor activity[GO:0003700]; protein binding[GO:0005515]; protein homodimerization activity[GO:0042803]	NA	bZIP
ath-miR8169	AT2G01060.1	4.5	7.647	1	21	501	521	UCUGUGAGUGACUCUGUCUAU	AUGUCAAGAGUCACUUACAGA	Cleavage	1	Myb family transcription factor PHL7	transcription, DNA-templated[GO:0006351]; regulation of transcription, DNA-templated[GO:0006355]	nucleus[GO:0005634]	DNA binding[GO:0003677]; sequence-specific DNA binding transcription factor activity[GO:0003700]	NA	G2-like
ath-miR5026	AT2G36885.1	4.5	7.654	1	21	8	28	ACGUGACACGAUCCUAUGAGU	UAACAUAGAGUCGUGUCACUU	Cleavage	1	Expressed protein	translational initiation[GO:0006413]	plasma membrane[GO:0005886]; membrane[GO:0016020]; integral component of membrane[GO:0016021]	translation initiation factor activity[GO:0003743]	NA	NA
ath-miR156b-5p	AT3G15355.1	3.5	7.658	1	20	2054	2073	UGACAGAAGAGAGUGAGCAC	UUGCUCCCUUUUUUUUGUCC	Cleavage	1	Probable ubiquitin-conjugating enzyme E2 25	protein ubiquitination[GO:0016567]	cytoplasm[GO:0005737]	nucleotide binding[GO:0000166]; ATP binding[GO:0005524]; transferase activity[GO:0016740]; ubiquitin protein ligase binding[GO:0031625]; ubiquitin protein ligase activity[GO:0061630]	04120 Ubiquitin mediated proteolysis [PATH:ath04120]	NA
ath-miR156g	AT3G15355.1	3.5	7.658	1	20	2054	2073	CGACAGAAGAGAGUGAGCAC	UUGCUCCCUUUUUUUUGUCC	Cleavage	1	Probable ubiquitin-conjugating enzyme E2 25	protein ubiquitination[GO:0016567]	cytoplasm[GO:0005737]	nucleotide binding[GO:0000166]; ATP binding[GO:0005524]; transferase activity[GO:0016740]; ubiquitin protein ligase binding[GO:0031625]; ubiquitin protein ligase activity[GO:0061630]	04120 Ubiquitin mediated proteolysis [PATH:ath04120]	NA
ath-miR447a.2-3p	AT5G04370.1	3	7.661	1	21	1786	1806	UAUGGAAGAAAUUGUAGUAUU	UGUAUUAGAAUUUUUUUCAUG	Cleavage	1	S-adenosyl-L-methionine-dependent methyltransferases superfamily protein	methylation[GO:0032259]	NA	methyltransferase activity[GO:0008168]; transferase activity[GO:0016740]	NA	NA
ath-miR447a.2-3p	AT5G04370.2	3	7.661	1	21	1584	1604	UAUGGAAGAAAUUGUAGUAUU	UGUAUUAGAAUUUUUUUCAUG	Cleavage	1	S-adenosyl-L-methionine-dependent methyltransferases superfamily protein	methylation[GO:0032259]	NA	methyltransferase activity[GO:0008168]; transferase activity[GO:0016740]	NA	NA
ath-miR447a.2-3p	AT5G04370.3	3	7.661	1	21	1896	1916	UAUGGAAGAAAUUGUAGUAUU	UGUAUUAGAAUUUUUUUCAUG	Cleavage	1	S-adenosyl-L-methionine-dependent methyltransferases superfamily protein	methylation[GO:0032259]	NA	methyltransferase activity[GO:0008168]; transferase activity[GO:0016740]	NA	NA
ath-miR846-3p	AT1G61230.1	0	7.665	1	21	459	479	UUGAAUUGAAGUGCUUGAAUU	CAUUCAAGCACUUCAAUUCAA	Cleavage	2	Mannose-binding lectin superfamily protein	NA	cellular_component[GO:0005575]	carbohydrate binding[GO:0030246]	NA	NA
ath-miR398a-5p	AT1G61050.1	4.5	7.674	1	21	76	96	AAGGAGUGGCAUGUGAACACA	UGUCUUCCCAUGUCUCUUCUU	Cleavage	1	alpha 1,4-glycosyltransferase family protein	NA	membrane[GO:0016020]; integral component of membrane[GO:0016021]	transferase activity[GO:0016740]	00601 Glycosphingolipid biosynthesis - lacto and neolacto series [PATH:ath00601]; 00603 Glycosphingolipid biosynthesis - globo and isoglobo series [PATH:ath00603]	NA
ath-miR840-3p	AT5G17930.1	5	7.679	1	21	497	517	UUGUUUAGGUCCCUUAGUUUC	GAGAAUAAAGGAUCUGAAUAG	Cleavage	2	MIF4G domain-containing protein / MA3 domain-containing protein	ribosomal small subunit biogenesis[GO:0042274]	nucleolus[GO:0005730]	RNA binding[GO:0003723]; binding[GO:0005488]; protein binding[GO:0005515]	NA	NA
ath-miR169a-5p	AT5G44960.1	4	7.685	1	19	1232	1250	CAGCCAAGGAUGACUUGCC	GUCAAGUUAUCUUUGUUUG	Cleavage	1	F-box/RNI-like/FBD-like domains-containing protein	NA	NA	protein binding[GO:0005515]	NA	NA
ath-miR169c	AT5G44960.1	4	7.685	1	21	1230	1250	CAGCCAAGGAUGACUUGCCGG	AUGUCAAGUUAUCUUUGUUUG	Cleavage	1	F-box/RNI-like/FBD-like domains-containing protein	NA	NA	protein binding[GO:0005515]	NA	NA
ath-miR838	AT1G80870.1	3	7.691	1	21	1784	1804	UUUUCUUCUACUUCUUGCACA	GCAGCAAGAAGAAGAAGAAGA	Translation	1	Putative receptor-like protein kinase At1g80870	protein phosphorylation[GO:0006468]; cell surface receptor signaling pathway[GO:0007166]; transmembrane receptor protein serine/threonine kinase signaling pathway[GO:0007178]; phosphorylation[GO:0016310]	plasma membrane[GO:0005886]; membrane[GO:0016020]; integral component of membrane[GO:0016021]	nucleotide binding[GO:0000166]; protein kinase activity[GO:0004672]; protein serine/threonine kinase activity[GO:0004674]; transmembrane receptor protein serine/threonine kinase activity[GO:0004675]; ATP binding[GO:0005524]; kinase activity[GO:0016301]; transferase activity[GO:0016740]	NA	NA
ath-miR5640	AT3G54810.2	3.5	7.699	1	21	212	232	UGAGAGAAGGAAUUAGAUUCA	CAUAUUUGAUUCCUUUUCUCU	Cleavage	1	GATA transcription factor	transcription, DNA-templated[GO:0006351]; regulation of transcription, DNA-templated[GO:0006355]; transcription from RNA polymerase II promoter[GO:0006366]; circadian rhythm[GO:0007623]; seed germination[GO:0009845]; cell differentiation[GO:0030154]; positive regulation of transcription, DNA-templated[GO:0045893]; positive regulation of transcription from RNA polymerase II promoter[GO:0045944]	nucleus[GO:0005634]; transcription factor complex[GO:0005667]	RNA polymerase II regulatory region sequence-specific DNA binding[GO:0000977]; RNA polymerase II transcription factor binding[GO:0001085]; RNA polymerase II transcription regulatory region sequence-specific DNA binding transcription factor activity involved in positive regulation of transcription[GO:0001228]; DNA binding[GO:0003677]; chromatin binding[GO:0003682]; sequence-specific DNA binding tr…	NA	GATA
ath-miR8165	AT2G45920.1	4.5	7.7	1	21	2036	2056	AAUGGAGGCAAGUGUGAAGGA	UUCUUCAUUUUUCUCUCCAUU	Cleavage	1	U-box domain-containing protein 37	protein ubiquitination[GO:0016567]	NA	ubiquitin-protein transferase activity[GO:0004842]; transferase activity[GO:0016740]	NA	NA
ath-miR8165	AT2G45920.2	4.5	7.7	1	21	2025	2045	AAUGGAGGCAAGUGUGAAGGA	UUCUUCAUUUUUCUCUCCAUU	Cleavage	1	U-box domain-containing protein 37	protein ubiquitination[GO:0016567]	NA	ubiquitin-protein transferase activity[GO:0004842]; transferase activity[GO:0016740]	NA	NA
ath-miR781b	AT1G64770.3	4.5	7.708	1	21	179	199	UUAGAGUUUUCUGGAUACUUA	UAGUUAUUCAGAAAAUUUGAA	Cleavage	1	NDH-dependent cyclic electron flow 1	carbohydrate metabolic process[GO:0005975]; photosynthetic electron transport in photosystem I[GO:0009773]	chloroplast[GO:0009507]; chloroplast thylakoid[GO:0009534]; chloroplast thylakoid membrane[GO:0009535]; plastid[GO:0009536]; thylakoid[GO:0009579]; NAD(P)H dehydrogenase complex (plastoquinone)[GO:0010598]; membrane[GO:0016020]	catalytic activity[GO:0003824]; carbohydrate binding[GO:0030246]	NA	NA
ath-miR398a-5p	AT1G61050.2	4.5	7.716	1	21	155	175	AAGGAGUGGCAUGUGAACACA	UGUCUUCCCAUGUCUCUUCUU	Cleavage	1	alpha 1,4-glycosyltransferase family protein	NA	membrane[GO:0016020]; integral component of membrane[GO:0016021]	transferase activity[GO:0016740]	00601 Glycosphingolipid biosynthesis - lacto and neolacto series [PATH:ath00601]; 00603 Glycosphingolipid biosynthesis - globo and isoglobo series [PATH:ath00603]	NA
ath-miR844-3p	AT1G11580.2	4.5	7.731	1	21	1942	1962	UUAUAAGCCAUCUUACUAGUU	AUUUAGUGAUGUGGCAUAUAA	Cleavage	1	methylesterase PCR A	defense response[GO:0006952]; pathogenesis[GO:0009405]; response to bacterium[GO:0009617]; negative regulation of translation[GO:0017148]; killing of cells of other organism[GO:0031640]; cell wall modification[GO:0042545]; negative regulation of catalytic activity[GO:0043086]; pectin catabolic process[GO:0045490]; defense response to fungus[GO:0050832]; cell wall organization[GO:0071555]	extracellular region[GO:0005576]; cell wall[GO:0005618]; vacuolar membrane[GO:0005774]; cytosol[GO:0005829]; membrane[GO:0016020]; integral component of membrane[GO:0016021]	enzyme inhibitor activity[GO:0004857]; hydrolase activity[GO:0016787]; rRNA N-glycosylase activity[GO:0030598]; pectinesterase activity[GO:0030599]; aspartyl esterase activity[GO:0045330]; pectinesterase inhibitor activity[GO:0046910]	00040 Pentose and glucuronate interconversions [PATH:ath00040]	NA
ath-miR857	AT3G50140.1	2.5	7.732	1	21	133	153	UUUUGUAUGUUGAAGGUGUAU	AAAAACCUUCAACAAACAAAA	Cleavage	1	Transmembrane protein, putative (DUF247)	NA	membrane[GO:0016020]; integral component of membrane[GO:0016021]	NA	NA	NA
ath-miR857	AT3G50140.2	2.5	7.732	1	21	133	153	UUUUGUAUGUUGAAGGUGUAU	AAAAACCUUCAACAAACAAAA	Cleavage	1	Transmembrane protein, putative (DUF247)	NA	membrane[GO:0016020]; integral component of membrane[GO:0016021]	NA	NA	NA
ath-miR823	AT1G61840.1	4.5	7.733	1	21	780	799	UGGGUGGUGAUCAUAUAAGAU	UUUUUGUAU-AUCAUCACCCA	Cleavage	2	Cysteine/Histidine-rich C1 domain family protein	intracellular signal transduction[GO:0035556]	intracellular[GO:0005622]	NA	NA	NA
ath-miR5635a	AT1G30700.1	4	7.736	1	21	1924	1944	UGUUAAGGAGUGUUAACGGUG	UACCGUUCACACUUCUAAGUA	Cleavage	1	Berberine bridge enzyme-like 8	oxidation-reduction process[GO:0055114]	extracellular region[GO:0005576]; cell wall[GO:0005618]	nucleotide binding[GO:0000166]; catalytic activity[GO:0003824]; oxidoreductase activity[GO:0016491]; oxidoreductase activity, acting on CH-OH group of donors[GO:0016614]; flavin adenine dinucleotide binding[GO:0050660]	NA	NA
ath-miR164c-5p	AT1G49160.6	3	7.759	1	20	42	61	UGGAGAAGCAGGGCACGUGC	AAAUAUGCCCUGUUUCUCCA	Cleavage	1	Protein kinase superfamily protein	protein phosphorylation[GO:0006468]; phosphorylation[GO:0016310]; intracellular signal transduction[GO:0035556]	cytosol[GO:0005829]	nucleotide binding[GO:0000166]; protein kinase activity[GO:0004672]; protein serine/threonine kinase activity[GO:0004674]; ATP binding[GO:0005524]; kinase activity[GO:0016301]; transferase activity[GO:0016740]	NA	NA
ath-miR840-3p	AT5G47430.4	4.5	7.759	1	21	2736	2756	UUGUUUAGGUCCCUUAGUUUC	GAAACUAAGGGCUGUGAAUAA	Translation	1	DWNN domain, a CCHC-type zinc finger	biological_process[GO:0008150]	nucleus[GO:0005634]; membrane[GO:0016020]; integral component of membrane[GO:0016021]	nucleic acid binding[GO:0003676]; DNA binding[GO:0003677]; zinc ion binding[GO:0008270]; transferase activity[GO:0016740]; metal ion binding[GO:0046872]	NA	NA
ath-miR840-3p	AT5G47430.5	4.5	7.759	1	21	2886	2906	UUGUUUAGGUCCCUUAGUUUC	GAAACUAAGGGCUGUGAAUAA	Translation	1	DWNN domain, a CCHC-type zinc finger	biological_process[GO:0008150]	nucleus[GO:0005634]; membrane[GO:0016020]; integral component of membrane[GO:0016021]	nucleic acid binding[GO:0003676]; DNA binding[GO:0003677]; zinc ion binding[GO:0008270]; transferase activity[GO:0016740]; metal ion binding[GO:0046872]	NA	NA
ath-miR773a	AT5G26150.1	3.5	7.761	1	21	1305	1325	UUUGCUUCCAGCUUUUGUCUC	GAGAUGAAAGCUGUAAGUGAA	Cleavage	1	protein kinase family protein	protein phosphorylation[GO:0006468]; response to stress[GO:0006950]; phosphorylation[GO:0016310]	NA	protein kinase activity[GO:0004672]; ATP binding[GO:0005524]; kinase activity[GO:0016301]	NA	NA
ath-miR773a	AT5G26150.2	3.5	7.761	1	21	1274	1294	UUUGCUUCCAGCUUUUGUCUC	GAGAUGAAAGCUGUAAGUGAA	Cleavage	1	protein kinase family protein	protein phosphorylation[GO:0006468]; response to stress[GO:0006950]; phosphorylation[GO:0016310]	NA	protein kinase activity[GO:0004672]; ATP binding[GO:0005524]; kinase activity[GO:0016301]	NA	NA
ath-miR779.2	AT1G23400.1	3	7.763	1	21	330	350	UGAUUGGAAAUUUCGUUGACU	AAUUGAUCAAAUUUCUAAUCA	Cleavage	1	CAF2	Group II intron splicing[GO:0000373]; mRNA processing[GO:0006397]; RNA splicing[GO:0008380]	chloroplast[GO:0009507]; plastid[GO:0009536]; chloroplast stroma[GO:0009570]; ribonucleoprotein complex[GO:0030529]	RNA binding[GO:0003723]	NA	NA
ath-miR156d-3p	AT4G27610.1	4.5	7.767	1	23	1410	1432	GCUCACUCUCUUUUUGUCAUAAC	GUUGAGAAAGGAAGUGAGUGAGC	Cleavage	1	Intracellular protein transporter	biological_process[GO:0008150]	membrane[GO:0016020]; integral component of membrane[GO:0016021]	molecular_function[GO:0003674]	NA	NA
ath-miR156d-3p	AT4G27610.2	4.5	7.767	1	23	1331	1353	GCUCACUCUCUUUUUGUCAUAAC	GUUGAGAAAGGAAGUGAGUGAGC	Cleavage	1	Intracellular protein transporter	biological_process[GO:0008150]	membrane[GO:0016020]; integral component of membrane[GO:0016021]	molecular_function[GO:0003674]	NA	NA
ath-miR156d-3p	AT4G27610.3	4.5	7.767	1	23	2041	2063	GCUCACUCUCUUUUUGUCAUAAC	GUUGAGAAAGGAAGUGAGUGAGC	Cleavage	1	Intracellular protein transporter	biological_process[GO:0008150]	membrane[GO:0016020]; integral component of membrane[GO:0016021]	molecular_function[GO:0003674]	NA	NA
ath-miR156d-3p	AT4G27610.4	4.5	7.767	1	23	1644	1666	GCUCACUCUCUUUUUGUCAUAAC	GUUGAGAAAGGAAGUGAGUGAGC	Cleavage	1	Intracellular protein transporter	biological_process[GO:0008150]	membrane[GO:0016020]; integral component of membrane[GO:0016021]	molecular_function[GO:0003674]	NA	NA
ath-miR156d-3p	AT4G27610.5	4.5	7.767	1	23	1556	1578	GCUCACUCUCUUUUUGUCAUAAC	GUUGAGAAAGGAAGUGAGUGAGC	Cleavage	1	Intracellular protein transporter	biological_process[GO:0008150]	membrane[GO:0016020]; integral component of membrane[GO:0016021]	molecular_function[GO:0003674]	NA	NA
ath-miR156d-3p	AT4G27610.6	4.5	7.767	1	23	1539	1561	GCUCACUCUCUUUUUGUCAUAAC	GUUGAGAAAGGAAGUGAGUGAGC	Cleavage	1	Intracellular protein transporter	biological_process[GO:0008150]	membrane[GO:0016020]; integral component of membrane[GO:0016021]	molecular_function[GO:0003674]	NA	NA
ath-miR156d-3p	AT4G27610.7	4.5	7.767	1	23	1961	1983	GCUCACUCUCUUUUUGUCAUAAC	GUUGAGAAAGGAAGUGAGUGAGC	Cleavage	1	Intracellular protein transporter	biological_process[GO:0008150]	membrane[GO:0016020]; integral component of membrane[GO:0016021]	molecular_function[GO:0003674]	NA	NA
ath-miR156d-3p	AT4G27610.8	4.5	7.767	1	23	1896	1918	GCUCACUCUCUUUUUGUCAUAAC	GUUGAGAAAGGAAGUGAGUGAGC	Cleavage	1	Intracellular protein transporter	biological_process[GO:0008150]	membrane[GO:0016020]; integral component of membrane[GO:0016021]	molecular_function[GO:0003674]	NA	NA
ath-miR156d-3p	AT4G27610.9	4.5	7.767	1	23	1432	1454	GCUCACUCUCUUUUUGUCAUAAC	GUUGAGAAAGGAAGUGAGUGAGC	Cleavage	1	Intracellular protein transporter	biological_process[GO:0008150]	membrane[GO:0016020]; integral component of membrane[GO:0016021]	molecular_function[GO:0003674]	NA	NA
ath-miR837-5p	AT5G52730.1	4.5	7.783	1	21	274	294	AUCAGUUUCUUGUUCGUUUCA	UGAAAUGACGAAGAAACUGAA	Cleavage	1	Heavy metal-associated isoprenylated plant protein 11	metal ion transport[GO:0030001]; cellular transition metal ion homeostasis[GO:0046916]	cytoplasm[GO:0005737]	metal ion binding[GO:0046872]; transition metal ion binding[GO:0046914]	NA	NA
ath-miR857	AT2G41960.1	3.5	7.783	1	21	2759	2779	UUUUGUAUGUUGAAGGUGUAU	UAUCACUUACAACAUACAAAG	Cleavage	1	Putative uncharacterized protein At2g41960	biological_process[GO:0008150]; methylation[GO:0032259]	plasmodesma[GO:0009506]	histamine N-methyltransferase activity[GO:0046539]	NA	NA
ath-miR447a.2-3p	AT5G08600.3	4.5	7.788	1	21	1974	1995	UAUGGAAGAAAUU-GUAGUAUU	GAUACUACUAAUUUCUUCCUUA	Cleavage	1	U3 ribonucleoprotein (Utp) family protein	rRNA processing[GO:0006364]; maturation of SSU-rRNA[GO:0030490]	nucleolus[GO:0005730]; viral nucleocapsid[GO:0019013]; ribonucleoprotein complex[GO:0030529]; small-subunit processome[GO:0032040]	molecular_function[GO:0003674]	03008 Ribosome biogenesis in eukaryotes [PATH:ath03008]	NA
ath-miR398b-5p	AT2G04100.1	2.5	7.795	1	21	445	465	AGGGUUGAUAUGAGAACACAC	AGUUGUUCUCAUAUCGAUUCU	Cleavage	1	Protein DETOXIFICATION 6	drug transmembrane transport[GO:0006855]; transmembrane transport[GO:0055085]	membrane[GO:0016020]; integral component of membrane[GO:0016021]	drug transmembrane transporter activity[GO:0015238]; antiporter activity[GO:0015297]	NA	NA
ath-miR398b-5p	AT2G04100.2	2.5	7.795	1	21	445	465	AGGGUUGAUAUGAGAACACAC	AGUUGUUCUCAUAUCGAUUCU	Cleavage	1	Protein DETOXIFICATION 6	drug transmembrane transport[GO:0006855]; transmembrane transport[GO:0055085]	membrane[GO:0016020]; integral component of membrane[GO:0016021]	drug transmembrane transporter activity[GO:0015238]; antiporter activity[GO:0015297]	NA	NA
ath-miR164c-5p	AT1G49160.7	3	7.802	1	20	42	61	UGGAGAAGCAGGGCACGUGC	AAAUAUGCCCUGUUUCUCCA	Cleavage	1	Protein kinase superfamily protein	protein phosphorylation[GO:0006468]; phosphorylation[GO:0016310]; intracellular signal transduction[GO:0035556]	cytosol[GO:0005829]	nucleotide binding[GO:0000166]; protein kinase activity[GO:0004672]; protein serine/threonine kinase activity[GO:0004674]; ATP binding[GO:0005524]; kinase activity[GO:0016301]; transferase activity[GO:0016740]	NA	NA
ath-miR838	AT5G07400.1	2.5	7.804	1	21	3296	3316	UUUUCUUCUACUUCUUGCACA	UGAGGAAGAAGUAGAAGAAGA	Cleavage	1	At5g07400	DNA repair[GO:0006281]	nucleus[GO:0005634]	nucleic acid binding[GO:0003676]; protein binding[GO:0005515]; phosphoric diester hydrolase activity[GO:0008081]; zinc ion binding[GO:0008270]; hydrolase activity, acting on acid anhydrides, in phosphorus-containing anhydrides[GO:0016818]	NA	NA
ath-miR838	AT5G07400.2	2.5	7.804	1	21	3260	3280	UUUUCUUCUACUUCUUGCACA	UGAGGAAGAAGUAGAAGAAGA	Cleavage	1	At5g07400	DNA repair[GO:0006281]	nucleus[GO:0005634]	nucleic acid binding[GO:0003676]; protein binding[GO:0005515]; phosphoric diester hydrolase activity[GO:0008081]; zinc ion binding[GO:0008270]; hydrolase activity, acting on acid anhydrides, in phosphorus-containing anhydrides[GO:0016818]	NA	NA
ath-miR838	AT5G07400.3	2.5	7.804	1	21	3609	3629	UUUUCUUCUACUUCUUGCACA	UGAGGAAGAAGUAGAAGAAGA	Cleavage	1	At5g07400	DNA repair[GO:0006281]	nucleus[GO:0005634]	nucleic acid binding[GO:0003676]; protein binding[GO:0005515]; phosphoric diester hydrolase activity[GO:0008081]; zinc ion binding[GO:0008270]; hydrolase activity, acting on acid anhydrides, in phosphorus-containing anhydrides[GO:0016818]	NA	NA
ath-miR838	AT5G07400.4	2.5	7.804	1	21	3516	3536	UUUUCUUCUACUUCUUGCACA	UGAGGAAGAAGUAGAAGAAGA	Cleavage	1	At5g07400	DNA repair[GO:0006281]	nucleus[GO:0005634]	nucleic acid binding[GO:0003676]; protein binding[GO:0005515]; phosphoric diester hydrolase activity[GO:0008081]; zinc ion binding[GO:0008270]; hydrolase activity, acting on acid anhydrides, in phosphorus-containing anhydrides[GO:0016818]	NA	NA
ath-miR838	AT5G07400.5	2.5	7.804	1	21	3498	3518	UUUUCUUCUACUUCUUGCACA	UGAGGAAGAAGUAGAAGAAGA	Cleavage	1	At5g07400	DNA repair[GO:0006281]	nucleus[GO:0005634]	nucleic acid binding[GO:0003676]; protein binding[GO:0005515]; phosphoric diester hydrolase activity[GO:0008081]; zinc ion binding[GO:0008270]; hydrolase activity, acting on acid anhydrides, in phosphorus-containing anhydrides[GO:0016818]	NA	NA
ath-miR838	AT5G07400.6	2.5	7.804	1	21	3462	3482	UUUUCUUCUACUUCUUGCACA	UGAGGAAGAAGUAGAAGAAGA	Cleavage	1	At5g07400	DNA repair[GO:0006281]	nucleus[GO:0005634]	nucleic acid binding[GO:0003676]; protein binding[GO:0005515]; phosphoric diester hydrolase activity[GO:0008081]; zinc ion binding[GO:0008270]; hydrolase activity, acting on acid anhydrides, in phosphorus-containing anhydrides[GO:0016818]	NA	NA
ath-miR838	AT5G07400.7	2.5	7.804	1	21	3413	3433	UUUUCUUCUACUUCUUGCACA	UGAGGAAGAAGUAGAAGAAGA	Cleavage	1	At5g07400	DNA repair[GO:0006281]	nucleus[GO:0005634]	nucleic acid binding[GO:0003676]; protein binding[GO:0005515]; phosphoric diester hydrolase activity[GO:0008081]; zinc ion binding[GO:0008270]; hydrolase activity, acting on acid anhydrides, in phosphorus-containing anhydrides[GO:0016818]	NA	NA
ath-miR838	AT5G07400.8	2.5	7.804	1	21	3380	3400	UUUUCUUCUACUUCUUGCACA	UGAGGAAGAAGUAGAAGAAGA	Cleavage	1	At5g07400	DNA repair[GO:0006281]	nucleus[GO:0005634]	nucleic acid binding[GO:0003676]; protein binding[GO:0005515]; phosphoric diester hydrolase activity[GO:0008081]; zinc ion binding[GO:0008270]; hydrolase activity, acting on acid anhydrides, in phosphorus-containing anhydrides[GO:0016818]	NA	NA
ath-miR166e-5p	AT1G61520.1	5	7.819	1	21	1112	1132	GGAAUGUUGUCUGGCACGAGG	UCUUGUAUCGUACAAUAUUUC	Translation	1	Chlorophyll a-b binding protein, chloroplastic	response to cold[GO:0009409]; response to high light intensity[GO:0009644]; response to low light intensity stimulus[GO:0009645]; response to cytokinin[GO:0009735]; photosynthesis, light harvesting[GO:0009765]; photosynthesis, light harvesting in photosystem I[GO:0009768]; photosynthesis[GO:0015979]; protein-chromophore linkage[GO:0018298]	chloroplast[GO:0009507]; photosystem I[GO:0009522]; photosystem II[GO:0009523]; chloroplast thylakoid[GO:0009534]; chloroplast thylakoid membrane[GO:0009535]; plastid[GO:0009536]; thylakoid[GO:0009579]; chloroplast envelope[GO:0009941]; plastoglobule[GO:0010287]; membrane[GO:0016020]; integral component of membrane[GO:0016021]	protein binding[GO:0005515]; chlorophyll binding[GO:0016168]; protein domain specific binding[GO:0019904]; pigment binding[GO:0031409]; metal ion binding[GO:0046872]	00196 Photosynthesis - antenna proteins [PATH:ath00196]	NA
ath-miR166e-5p	AT1G61520.2	5	7.819	1	21	1108	1128	GGAAUGUUGUCUGGCACGAGG	UCUUGUAUCGUACAAUAUUUC	Translation	1	Chlorophyll a-b binding protein, chloroplastic	response to cold[GO:0009409]; response to high light intensity[GO:0009644]; response to low light intensity stimulus[GO:0009645]; response to cytokinin[GO:0009735]; photosynthesis, light harvesting[GO:0009765]; photosynthesis, light harvesting in photosystem I[GO:0009768]; photosynthesis[GO:0015979]; protein-chromophore linkage[GO:0018298]	chloroplast[GO:0009507]; photosystem I[GO:0009522]; photosystem II[GO:0009523]; chloroplast thylakoid[GO:0009534]; chloroplast thylakoid membrane[GO:0009535]; plastid[GO:0009536]; thylakoid[GO:0009579]; chloroplast envelope[GO:0009941]; plastoglobule[GO:0010287]; membrane[GO:0016020]; integral component of membrane[GO:0016021]	protein binding[GO:0005515]; chlorophyll binding[GO:0016168]; protein domain specific binding[GO:0019904]; pigment binding[GO:0031409]; metal ion binding[GO:0046872]	00196 Photosynthesis - antenna proteins [PATH:ath00196]	NA
ath-miR408-5p	AT2G21830.1	3	7.821	1	21	1919	1939	ACAGGGAACAAGCAGAGCAUG	UUUGCUCUGUUUAUUUCUUGU	Cleavage	1	Cysteine/Histidine-rich C1 domain family protein	intracellular signal transduction[GO:0035556]	intracellular[GO:0005622]	metal ion binding[GO:0046872]	NA	NA
ath-miR408-5p	AT2G21830.2	3	7.821	1	21	1836	1856	ACAGGGAACAAGCAGAGCAUG	UUUGCUCUGUUUAUUUCUUGU	Cleavage	1	Cysteine/Histidine-rich C1 domain family protein	intracellular signal transduction[GO:0035556]	intracellular[GO:0005622]	metal ion binding[GO:0046872]	NA	NA
ath-miR840-3p	AT2G36010.3	4	7.821	1	21	988	1008	UUGUUUAGGUCCCUUAGUUUC	AAGAUUAAGAGACCUGAGCGA	Cleavage	2	E2F transcription factor 3	transcription, DNA-templated[GO:0006351]; regulation of transcription, DNA-templated[GO:0006355]; cell cycle[GO:0007049]; positive regulation of transcription, DNA-templated[GO:0045893]; positive regulation of meiotic cell cycle[GO:0051446]	nucleus[GO:0005634]; transcription factor complex[GO:0005667]; cytoplasm[GO:0005737]	DNA binding[GO:0003677]; sequence-specific DNA binding transcription factor activity[GO:0003700]; protein binding[GO:0005515]; protein dimerization activity[GO:0046983]	NA	E2F/DP
ath-miR5645a	AT2G33480.1	3.5	7.826	1	20	140	159	AUUUGAGUCAUGUCGUUAAG	CAUUACGACAUGGCUCAAAA	Cleavage	1	NAC domain-containing protein 41	transcription, DNA-templated[GO:0006351]; regulation of transcription, DNA-templated[GO:0006355]	nucleus[GO:0005634]	DNA binding[GO:0003677]; sequence-specific DNA binding transcription factor activity[GO:0003700]	NA	NAC
ath-miR5645a	AT2G33480.3	3.5	7.826	1	20	92	111	AUUUGAGUCAUGUCGUUAAG	CAUUACGACAUGGCUCAAAA	Cleavage	1	NAC domain-containing protein 41	transcription, DNA-templated[GO:0006351]; regulation of transcription, DNA-templated[GO:0006355]	nucleus[GO:0005634]	DNA binding[GO:0003677]; sequence-specific DNA binding transcription factor activity[GO:0003700]	NA	NA
ath-miR5640	AT2G24540.1	4	7.829	1	20	1	20	UGAGAGAAGGAAUUAGAUUC	GGAUUUGAUUUCUUUUCCCA	Cleavage	1	F-box protein AFR	red, far-red light phototransduction[GO:0009585]; red or far-red light signaling pathway[GO:0010017]; protein ubiquitination[GO:0016567]	NA	protein binding[GO:0005515]	NA	NA
ath-miR824-5p	AT2G03530.4	4.5	7.832	1	21	251	271	UAGACCAUUUGUGAGAAGGGA	UCUCUUGUCAUGAAUAGUUUA	Cleavage	1	ureide permease 2	allantoin transport[GO:0015720]; uracil transport[GO:0015857]; pyrimidine nucleobase salvage[GO:0043100]; transmembrane transport[GO:0055085]; nitrogen compound transport[GO:0071705]; uracil transmembrane transport[GO:1903791]	plasma membrane[GO:0005886]; membrane[GO:0016020]; integral component of membrane[GO:0016021]	nucleotide binding[GO:0000166]; allantoin uptake transmembrane transporter activity[GO:0005274]; ATP binding[GO:0005524]; uracil transmembrane transporter activity[GO:0015210]; transmembrane transporter activity[GO:0022857]	NA	NA
ath-miR824-5p	AT2G03530.5	4.5	7.832	1	21	251	271	UAGACCAUUUGUGAGAAGGGA	UCUCUUGUCAUGAAUAGUUUA	Cleavage	1	ureide permease 2	allantoin transport[GO:0015720]; uracil transport[GO:0015857]; pyrimidine nucleobase salvage[GO:0043100]; transmembrane transport[GO:0055085]; nitrogen compound transport[GO:0071705]; uracil transmembrane transport[GO:1903791]	plasma membrane[GO:0005886]; membrane[GO:0016020]; integral component of membrane[GO:0016021]	nucleotide binding[GO:0000166]; allantoin uptake transmembrane transporter activity[GO:0005274]; ATP binding[GO:0005524]; uracil transmembrane transporter activity[GO:0015210]; transmembrane transporter activity[GO:0022857]	NA	NA
ath-miR8166	AT1G07970.1	3.5	7.838	1	22	48	69	AGAGAGUGUAGAAAGUUUCUCA	GAAAAAACUUUCCACAUUUUCU	Translation	1	Cytochrome B561, amino-terminal protein	biological_process[GO:0008150]	membrane[GO:0016020]; integral component of membrane[GO:0016021]	NA	NA	NA
ath-miR773a	AT3G28190.1	4	7.844	1	21	198	218	UUUGCUUCCAGCUUUUGUCUC	GGAACAAAAGAUGGAAGCUAA	Translation	1	Transmembrane protein	biological_process[GO:0008150]	membrane[GO:0016020]; integral component of membrane[GO:0016021]	NA	NA	NA
ath-miR173-5p	AT4G08540.1	3.5	7.845	1	22	1405	1426	UUCGCUUGCAGAGAGAAAUCAC	CAGUUAUCUCUCUGCAACCGAA	Cleavage	1	DNA-directed RNA polymerase II protein	positive regulation of autophagy[GO:0010508]; RNA biosynthetic process[GO:0032774]	NA	DNA-directed RNA polymerase activity[GO:0003899]	NA	NA
ath-miR838	AT2G44430.1	3	7.848	1	21	578	598	UUUUCUUCUACUUCUUGCACA	GGUGGAAGAAGAAGAAGAAGA	Translation	1	At2g44430	NA	NA	DNA binding[GO:0003677]; protein binding[GO:0005515]	NA	MYB_related
ath-miR172b-3p	AT5G07190.2	3	7.85	1	21	172	192	AGAAUCUUGAUGAUGCUGCAU	CCUCAGCAUCAUCCAGGUUCU	Cleavage	1	Embryo-specific protein ATS3	embryo development ending in seed dormancy[GO:0009793]	extracellular region[GO:0005576]; membrane[GO:0016020]; anchored component of membrane[GO:0031225]	molecular_function[GO:0003674]; protein binding[GO:0005515]	NA	NA
ath-miR172e-3p	AT5G07190.2	3.5	7.85	1	21	172	192	GGAAUCUUGAUGAUGCUGCAU	CCUCAGCAUCAUCCAGGUUCU	Cleavage	1	Embryo-specific protein ATS3	embryo development ending in seed dormancy[GO:0009793]	extracellular region[GO:0005576]; membrane[GO:0016020]; anchored component of membrane[GO:0031225]	molecular_function[GO:0003674]; protein binding[GO:0005515]	NA	NA
ath-miR319b	AT3G21140.1	3.5	7.887	1	21	373	393	UUGGACUGAAGGGAGCUCCCU	UGGAAGCUCUCUUCACUUCAA	Cleavage	1	Putative uncharacterized protein At3g21140	NA	NA	cofactor binding[GO:0048037]	NA	NA
ath-miR319c	AT3G21140.1	3.5	7.887	1	21	373	393	UUGGACUGAAGGGAGCUCCUU	UGGAAGCUCUCUUCACUUCAA	Cleavage	1	Putative uncharacterized protein At3g21140	NA	NA	cofactor binding[GO:0048037]	NA	NA
ath-miR399b	AT3G29030.1	5	7.891	1	21	60	80	UGCCAAAGGAGAGUUGCCCUG	UUUGACAAUUUUUCUUUGGUC	Cleavage	2	At3g29030	plant-type cell wall organization[GO:0009664]; unidimensional cell growth[GO:0009826]; cell wall organization[GO:0071555]; primary root development[GO:0080022]	extracellular region[GO:0005576]; cell wall[GO:0005618]; membrane[GO:0016020]	NA	NA	NA
ath-miR398a-5p	AT5G06710.2	4	7.897	1	21	922	942	AAGGAGUGGCAUGUGAACACA	CCUGUUCGUGUCCCAUUCUUU	Translation	1	Homeobox-leucine zipper protein HAT14	transcription, DNA-templated[GO:0006351]; regulation of transcription, DNA-templated[GO:0006355]	nucleus[GO:0005634]	DNA binding[GO:0003677]; sequence-specific DNA binding transcription factor activity[GO:0003700]; sequence-specific DNA binding[GO:0043565]	NA	NA
ath-miR398a-5p	AT5G06710.3	4	7.897	1	21	734	754	AAGGAGUGGCAUGUGAACACA	CCUGUUCGUGUCCCAUUCUUU	Translation	1	Homeobox-leucine zipper protein HAT14	transcription, DNA-templated[GO:0006351]; regulation of transcription, DNA-templated[GO:0006355]	nucleus[GO:0005634]	DNA binding[GO:0003677]; sequence-specific DNA binding transcription factor activity[GO:0003700]; sequence-specific DNA binding[GO:0043565]	NA	NA
ath-miR398a-5p	AT4G36500.1	5	7.903	1	21	61	81	AAGGAGUGGCAUGUGAACACA	UGUCUUCACAUAUUAUUUUUU	Translation	1	Putative uncharacterized protein AT4g36500	biological_process[GO:0008150]	NA	NA	NA	NA
ath-miR824-5p	AT5G14750.4	4	7.905	1	21	1	21	UAGACCAUUUGUGAGAAGGGA	UUUUCUUUUACGAAUGGUUUA	Cleavage	1	WER1	transcription, DNA-templated[GO:0006351]; regulation of transcription, DNA-templated[GO:0006355]; regulation of transcription from RNA polymerase II promoter[GO:0006357]; multicellular organismal development[GO:0007275]; cell fate commitment[GO:0045165]; positive regulation of transcription, DNA-templated[GO:0045893]; root hair cell differentiation[GO:0048765]	nucleus[GO:0005634]	sequence-specific DNA binding RNA polymerase II transcription factor activity[GO:0000981]; RNA polymerase II transcription factor recruiting transcription factor activity[GO:0001135]; DNA binding[GO:0003677]; sequence-specific DNA binding transcription factor activity[GO:0003700]; protein binding[GO:0005515]; sequence-specific DNA binding[GO:0043565]; transcription regulatory region DNA binding[G…	NA	NA
ath-miR472-5p	AT5G66590.1	4.5	7.912	1	21	148	168	AUGGUCGAAGUAGGCAAAAUC	UAUUUUGUCUCCUUCCACCAA	Translation	1	CAP (Cysteine-rich secretory proteins, Antigen 5, and Pathogenesis-related 1 protein) superfamily protein	biological_process[GO:0008150]	NA	molecular_function[GO:0003674]	NA	NA
ath-miR447a.2-3p	AT4G26430.1	4	7.915	1	21	53	73	UAUGGAAGAAAUUGUAGUAUU	CAUGCUAUAAUCUUUUCCAUU	Translation	1	COP9 signalosome complex subunit 6b	protein deneddylation[GO:0000338]; multicellular organismal development[GO:0007275]; red, far-red light phototransduction[GO:0009585]; red or far-red light signaling pathway[GO:0010017]; COP9 signalosome assembly[GO:0010387]	nucleus[GO:0005634]; cytoplasm[GO:0005737]; COP9 signalosome[GO:0008180]	protein binding[GO:0005515]	NA	NA
ath-miR8165	AT1G72370.1	4	7.918	1	21	1078	1098	AAUGGAGGCAAGUGUGAAGGA	UUCUUCUCACUUGUUUCUCUU	Cleavage	1	40S ribosomal protein SA	ribosomal small subunit assembly[GO:0000028]; endonucleolytic cleavage in ITS1 to separate SSU-rRNA from 5.8S rRNA and LSU-rRNA from tricistronic rRNA transcript (SSU-rRNA, 5.8S rRNA, LSU-rRNA)[GO:0000447]; endonucleolytic cleavage to generate mature 3'-end of SSU-rRNA from (SSU-rRNA, 5.8S rRNA, LSU-rRNA)[GO:0000461]; rRNA export from nucleus[GO:0006407]; translation[GO:0006412]; response to osmo…	intracellular[GO:0005622]; nucleus[GO:0005634]; cytoplasm[GO:0005737]; cytosol[GO:0005829]; ribosome[GO:0005840]; plasma membrane[GO:0005886]; plasmodesma[GO:0009506]; chloroplast[GO:0009507]; small ribosomal subunit[GO:0015935]; membrane[GO:0016020]; cytosolic ribosome[GO:0022626]; cytosolic small ribosomal subunit[GO:0022627]; ribonucleoprotein complex[GO:0030529]; 90S preribosome[GO:0030686]; …	mRNA binding[GO:0003729]; structural constituent of ribosome[GO:0003735]	03010 Ribosome [PATH:ath03010]	NA
ath-miR8165	AT1G72370.2	4	7.918	1	21	1066	1086	AAUGGAGGCAAGUGUGAAGGA	UUCUUCUCACUUGUUUCUCUU	Cleavage	1	40S ribosomal protein SA	ribosomal small subunit assembly[GO:0000028]; endonucleolytic cleavage in ITS1 to separate SSU-rRNA from 5.8S rRNA and LSU-rRNA from tricistronic rRNA transcript (SSU-rRNA, 5.8S rRNA, LSU-rRNA)[GO:0000447]; endonucleolytic cleavage to generate mature 3'-end of SSU-rRNA from (SSU-rRNA, 5.8S rRNA, LSU-rRNA)[GO:0000461]; rRNA export from nucleus[GO:0006407]; translation[GO:0006412]; response to osmo…	intracellular[GO:0005622]; nucleus[GO:0005634]; cytoplasm[GO:0005737]; cytosol[GO:0005829]; ribosome[GO:0005840]; plasma membrane[GO:0005886]; plasmodesma[GO:0009506]; chloroplast[GO:0009507]; small ribosomal subunit[GO:0015935]; membrane[GO:0016020]; cytosolic ribosome[GO:0022626]; cytosolic small ribosomal subunit[GO:0022627]; ribonucleoprotein complex[GO:0030529]; 90S preribosome[GO:0030686]; …	mRNA binding[GO:0003729]; structural constituent of ribosome[GO:0003735]	03010 Ribosome [PATH:ath03010]	NA
ath-miR829-3p.2	AT1G50600.1	4	7.927	1	21	99	119	CAAAUUAAAGCUUCAAGGUAG	UUACCUUGAAGCUUCAAUAUC	Cleavage	1	scarecrow-like 5	transcription, DNA-templated[GO:0006351]; regulation of transcription, DNA-templated[GO:0006355]	nucleus[GO:0005634]; cytosol[GO:0005829]	sequence-specific DNA binding transcription factor activity[GO:0003700]; sequence-specific DNA binding[GO:0043565]	NA	GRAS
ath-miR829-3p.2	AT1G50600.2	4	7.927	1	21	201	221	CAAAUUAAAGCUUCAAGGUAG	UUACCUUGAAGCUUCAAUAUC	Cleavage	1	scarecrow-like 5	transcription, DNA-templated[GO:0006351]; regulation of transcription, DNA-templated[GO:0006355]	nucleus[GO:0005634]; cytosol[GO:0005829]	sequence-specific DNA binding transcription factor activity[GO:0003700]; sequence-specific DNA binding[GO:0043565]	NA	NA
ath-miR397b	AT2G29680.2	4	7.935	1	20	2155	2174	UCAUUGAGUGCAUCGUUGAU	AUUAGUCAUGCUCUCAAUGA	Cleavage	1	Cell division control protein 6 homolog	DNA replication[GO:0006260]; DNA replication initiation[GO:0006270]; cell cycle[GO:0007049]; DNA endoreduplication[GO:0042023]; cell division[GO:0051301]	nucleus[GO:0005634]; membrane[GO:0016020]; integral component of membrane[GO:0016021]	protein binding[GO:0005515]	NA	NA
ath-miR8165	AT4G37220.1	4.5	7.935	1	21	311	331	AAUGGAGGCAAGUGUGAAGGA	UUUUUCACACUUCCUUCGGUU	Cleavage	1	Cold-regulated 413 plasma membrane protein 4	response to sucrose[GO:0009744]; response to glucose[GO:0009749]; response to fructose[GO:0009750]	plasma membrane[GO:0005886]; membrane[GO:0016020]; integral component of membrane[GO:0016021]	NA	NA	NA
ath-miR8165	AT4G25000.1	5	7.955	1	21	78	98	AAUGGAGGCAAGUGUGAAGGA	ACCUUCACGUUUUCCUCCACC	Cleavage	1	Alpha-amylase 1	carbohydrate metabolic process[GO:0005975]; metabolic process[GO:0008152]; response to abscisic acid[GO:0009737]; response to gibberellin[GO:0009739]	extracellular region[GO:0005576]; apoplast[GO:0048046]	catalytic activity[GO:0003824]; alpha-amylase activity[GO:0004556]; calcium ion binding[GO:0005509]; hydrolase activity[GO:0016787]; hydrolase activity, acting on glycosyl bonds[GO:0016798]; cation binding[GO:0043169]; metal ion binding[GO:0046872]	00500 Starch and sucrose metabolism [PATH:ath00500]	NA
ath-miR838	AT5G65300.1	3	7.968	1	21	351	371	UUUUCUUCUACUUCUUGCACA	AGUGUAAAAAGAAGAAGAAAA	Translation	1	Putative uncharacterized protein	biological_process[GO:0008150]	NA	NA	NA	NA
ath-miR858a	AT1G66230.1	2	7.972	1	21	491	511	UUUCGUUGUCUGUUCGACCUU	CAGGAAGAACAGACAACGAAA	Cleavage	1	Transcription factor MYB20	transcription, DNA-templated[GO:0006351]; regulation of transcription, DNA-templated[GO:0006355]; regulation of transcription from RNA polymerase II promoter[GO:0006357]; cell differentiation[GO:0030154]; negative regulation of transcription, DNA-templated[GO:0045892]; positive regulation of response to salt stress[GO:1901002]; regulation of secondary cell wall biogenesis[GO:2000652]	nucleus[GO:0005634]	sequence-specific DNA binding RNA polymerase II transcription factor activity[GO:0000981]; core promoter sequence-specific DNA binding[GO:0001046]; RNA polymerase II transcription factor recruiting transcription factor activity[GO:0001135]; DNA binding[GO:0003677]; sequence-specific DNA binding transcription factor activity[GO:0003700]; sequence-specific DNA binding[GO:0043565]; transcription reg…	NA	MYB
ath-miR160a-3p	AT1G33811.1	4	7.973	1	21	1347	1367	GCGUAUGAGGAGCCAUGCAUA	UCUGUAUUGUUCCUCUUACGU	Cleavage	1	GDSL esterase/lipase At1g33811	lipid metabolic process[GO:0006629]; lipid catabolic process[GO:0016042]	extracellular region[GO:0005576]	hydrolase activity[GO:0016787]; hydrolase activity, acting on ester bonds[GO:0016788]	NA	NA
ath-miR841b-5p	AT2G35100.1	5	7.974	1	21	127	147	UACGAGCCACUGGAAACUGAA	UUCAAUCUCCAAUGGCGCGUA	Translation	1	ARAD1	protein glycosylation[GO:0006486]; pectin biosynthetic process[GO:0045489]; cell wall organization[GO:0071555]	Golgi membrane[GO:0000139]; endosome[GO:0005768]; Golgi apparatus[GO:0005794]; trans-Golgi network[GO:0005802]; membrane[GO:0016020]; integral component of membrane[GO:0016021]	protein binding[GO:0005515]; transferase activity[GO:0016740]; transferase activity, transferring glycosyl groups[GO:0016757]	NA	NA
ath-miR857	AT1G10417.2	3.5	7.977	1	21	1321	1341	UUUUGUAUGUUGAAGGUGUAU	UAACAUCUUCAGUGUAUAAAU	Cleavage	1	Encodes protein with unknown function whose expression is repressed by inoculation with Agrobacterium tumerifaciens.	biological_process[GO:0008150]	membrane[GO:0016020]; integral component of membrane[GO:0016021]	molecular_function[GO:0003674]	NA	NA
ath-miR857	AT1G10417.3	3.5	7.977	1	21	1268	1288	UUUUGUAUGUUGAAGGUGUAU	UAACAUCUUCAGUGUAUAAAU	Cleavage	1	Encodes protein with unknown function whose expression is repressed by inoculation with Agrobacterium tumerifaciens.	biological_process[GO:0008150]	membrane[GO:0016020]; integral component of membrane[GO:0016021]	molecular_function[GO:0003674]	NA	NA
ath-miR396b-3p	AT5G55850.2	4	7.982	1	21	194	214	GCUCAAGAAAGCUGUGGGAAA	UUUUCUCCAGUUUUCUUGGGA	Cleavage	1	RPM1-interacting protein 4 (RIN4) family protein	response to nematode[GO:0009624]	plasma membrane[GO:0005886]	NA	NA	NA
ath-miR164c-5p	AT3G61610.1	4.5	7.987	1	20	271	290	UGGAGAAGCAGGGCACGUGC	CCAUGUGUUCUUCUUCUUCU	Cleavage	1	Galactose mutarotase-like superfamily protein	carbohydrate metabolic process[GO:0005975]	NA	catalytic activity[GO:0003824]; isomerase activity[GO:0016853]; carbohydrate binding[GO:0030246]; glucose-6-phosphate 1-epimerase activity[GO:0047938]	00010 Glycolysis / Gluconeogenesis [PATH:ath00010]	NA
ath-miR4245	AT3G51960.2	4.5	7.988	1	21	50	70	AUUGUCAGUAUAAAACUUUGU	UCAAAGUUUGGUACAGACAAA	Cleavage	1	Basic leucine zipper 24	transcription, DNA-templated[GO:0006351]; regulation of transcription, DNA-templated[GO:0006355]; response to osmotic stress[GO:0006970]; response to salt stress[GO:0009651]; hyperosmotic salinity response[GO:0042538]; negative regulation of response to salt stress[GO:1901001]	nucleus[GO:0005634]; cytoplasm[GO:0005737]	DNA binding[GO:0003677]; sequence-specific DNA binding transcription factor activity[GO:0003700]; protein binding[GO:0005515]; protein homodimerization activity[GO:0042803]	NA	bZIP
ath-miR159a	AT1G62981.3	4	8.003	1	21	3	23	UUUGGAUUGAAGGGAGCUCUA	AACCUGUCCCUUCAAUCCAAA	Cleavage	1	F16P17.15	biological_process[GO:0008150]	membrane[GO:0016020]; integral component of membrane[GO:0016021]	molecular_function[GO:0003674]	NA	NA
ath-miR159b-3p	AT1G62981.3	4	8.003	1	21	3	23	UUUGGAUUGAAGGGAGCUCUU	AACCUGUCCCUUCAAUCCAAA	Cleavage	1	F16P17.15	biological_process[GO:0008150]	membrane[GO:0016020]; integral component of membrane[GO:0016021]	molecular_function[GO:0003674]	NA	NA
ath-miR159c	AT1G62981.3	4	8.003	1	21	3	23	UUUGGAUUGAAGGGAGCUCCU	AACCUGUCCCUUCAAUCCAAA	Cleavage	1	F16P17.15	biological_process[GO:0008150]	membrane[GO:0016020]; integral component of membrane[GO:0016021]	molecular_function[GO:0003674]	NA	NA
ath-miR403-5p	AT5G54130.3	3.5	8.006	1	22	1806	1827	UGUUUUGUGCUUGAAUCUAAUU	UAUUAGCUUCAUGUACAAAAUA	Translation	1	At5g54130	nucleic acid phosphodiester bond hydrolysis[GO:0090305]	NA	endonuclease activity[GO:0004519]; exonuclease activity[GO:0004527]; calcium ion binding[GO:0005509]	NA	NA
ath-miR403-5p	AT5G54130.4	3.5	8.006	1	22	1812	1833	UGUUUUGUGCUUGAAUCUAAUU	UAUUAGCUUCAUGUACAAAAUA	Translation	1	At5g54130	nucleic acid phosphodiester bond hydrolysis[GO:0090305]	NA	endonuclease activity[GO:0004519]; exonuclease activity[GO:0004527]; calcium ion binding[GO:0005509]	NA	NA
ath-miR5640	AT5G06100.5	4	8.02	1	21	421	441	UGAGAGAAGGAAUUAGAUUCA	UCAAUCUAAUUUUUAUUCUCU	Cleavage	1	Transcription factor MYB33	transcription, DNA-templated[GO:0006351]; regulation of transcription, DNA-templated[GO:0006355]; regulation of transcription from RNA polymerase II promoter[GO:0006357]; multicellular organismal development[GO:0007275]; negative regulation of cell proliferation[GO:0008285]; response to ethylene[GO:0009723]; response to cytokinin[GO:0009735]; response to gibberellin[GO:0009739]; gibberellic acid …	nucleus[GO:0005634]	sequence-specific DNA binding RNA polymerase II transcription factor activity[GO:0000981]; RNA polymerase II transcription factor recruiting transcription factor activity[GO:0001135]; DNA binding[GO:0003677]; sequence-specific DNA binding transcription factor activity[GO:0003700]; sequence-specific DNA binding[GO:0043565]; transcription regulatory region DNA binding[GO:0044212]	NA	NA
ath-miR472-5p	AT5G42230.1	3	8.033	1	21	1935	1955	AUGGUCGAAGUAGGCAAAAUC	AGUUUGGCCUACUUCUAUCAU	Cleavage	1	Serine carboxypeptidase-like 41	proteolysis[GO:0006508]; proteolysis involved in cellular protein catabolic process[GO:0051603]	extracellular region[GO:0005576]	carboxypeptidase activity[GO:0004180]; serine-type carboxypeptidase activity[GO:0004185]; peptidase activity[GO:0008233]; hydrolase activity[GO:0016787]	NA	NA
ath-miR472-5p	AT5G42230.2	3	8.033	1	21	2095	2115	AUGGUCGAAGUAGGCAAAAUC	AGUUUGGCCUACUUCUAUCAU	Cleavage	1	Serine carboxypeptidase-like 41	proteolysis[GO:0006508]; proteolysis involved in cellular protein catabolic process[GO:0051603]	extracellular region[GO:0005576]	carboxypeptidase activity[GO:0004180]; serine-type carboxypeptidase activity[GO:0004185]; peptidase activity[GO:0008233]; hydrolase activity[GO:0016787]	NA	NA
ath-miR857	AT5G50915.1	3.5	8.038	1	21	27	47	UUUUGUAUGUUGAAGGUGUAU	AGGUAUCUUCAAUAUACAAGU	Cleavage	1	Transcription factor bHLH137	transcription, DNA-templated[GO:0006351]; regulation of transcription, DNA-templated[GO:0006355]; response to gibberellin[GO:0009739]	nucleus[GO:0005634]	DNA binding[GO:0003677]; sequence-specific DNA binding transcription factor activity[GO:0003700]; protein binding[GO:0005515]; protein dimerization activity[GO:0046983]	NA	bHLH
ath-miR857	AT5G50915.2	3.5	8.038	1	21	27	47	UUUUGUAUGUUGAAGGUGUAU	AGGUAUCUUCAAUAUACAAGU	Cleavage	1	Transcription factor bHLH137	transcription, DNA-templated[GO:0006351]; regulation of transcription, DNA-templated[GO:0006355]; response to gibberellin[GO:0009739]	nucleus[GO:0005634]	DNA binding[GO:0003677]; sequence-specific DNA binding transcription factor activity[GO:0003700]; protein binding[GO:0005515]; protein dimerization activity[GO:0046983]	NA	bHLH
ath-miR400	AT1G73640.1	4	8.043	1	21	162	183	UAUGAGAGUAUUAUA-AGUCAC	UUGACUAUAUAAUAUUCUCAAA	Cleavage	1	Ras-related protein RABA6a	protein transport[GO:0015031]	endosome[GO:0005768]; plasma membrane[GO:0005886]; membrane[GO:0016020]	nucleotide binding[GO:0000166]; GTPase activity[GO:0003924]; GTP binding[GO:0005525]	NA	NA
ath-miR395b	AT4G25750.1	5	8.054	1	21	1300	1320	CUGAAGUGUUUGGGGGGACUC	ACAUUCUUGCAAACACUUUGG	Cleavage	1	ABC transporter G family member 4	transmembrane transport[GO:0055085]	plasma membrane[GO:0005886]; membrane[GO:0016020]; integral component of membrane[GO:0016021]	nucleotide binding[GO:0000166]; ATP binding[GO:0005524]; ATPase activity[GO:0016887]; ATPase activity, coupled to transmembrane movement of substances[GO:0042626]	NA	NA
ath-miR156b-5p	AT3G15270.1	2	8.059	1	20	1620	1639	UGACAGAAGAGAGUGAGCAC	CCGCUCUCUCUCUUCUGUCA	Cleavage	1	SPL5	transcription, DNA-templated[GO:0006351]; regulation of transcription, DNA-templated[GO:0006355]; regulation of vegetative phase change[GO:0010321]	nucleus[GO:0005634]; cytoplasm[GO:0005737]	DNA binding[GO:0003677]; sequence-specific DNA binding transcription factor activity[GO:0003700]; metal ion binding[GO:0046872]	NA	SBP
ath-miR156g	AT3G15270.1	3	8.059	1	20	1620	1639	CGACAGAAGAGAGUGAGCAC	CCGCUCUCUCUCUUCUGUCA	Cleavage	1	SPL5	transcription, DNA-templated[GO:0006351]; regulation of transcription, DNA-templated[GO:0006355]; regulation of vegetative phase change[GO:0010321]	nucleus[GO:0005634]; cytoplasm[GO:0005737]	DNA binding[GO:0003677]; sequence-specific DNA binding transcription factor activity[GO:0003700]; metal ion binding[GO:0046872]	NA	SBP
ath-miR398a-5p	AT3G46600.1	4.5	8.059	1	21	362	382	AAGGAGUGGCAUGUGAACACA	UGUGUUCACAUGAAACUUCUC	Cleavage	1	Scarecrow-like protein 30	transcription, DNA-templated[GO:0006351]; regulation of transcription, DNA-templated[GO:0006355]; response to chitin[GO:0010200]	nucleus[GO:0005634]	sequence-specific DNA binding transcription factor activity[GO:0003700]; sequence-specific DNA binding[GO:0043565]	NA	GRAS
ath-miR398a-5p	AT3G46600.2	4.5	8.059	1	21	128	148	AAGGAGUGGCAUGUGAACACA	UGUGUUCACAUGAAACUUCUC	Cleavage	1	Scarecrow-like protein 30	transcription, DNA-templated[GO:0006351]; regulation of transcription, DNA-templated[GO:0006355]; response to chitin[GO:0010200]	nucleus[GO:0005634]	sequence-specific DNA binding transcription factor activity[GO:0003700]; sequence-specific DNA binding[GO:0043565]	NA	GRAS
ath-miR398b-5p	AT4G36830.1	4.5	8.071	1	21	371	391	AGGGUUGAUAUGAGAACACAC	CAGCCUUCUCAUGUCGAUCCU	Cleavage	1	GNS1/SUR4 membrane protein family	lipid metabolic process[GO:0006629]; fatty acid metabolic process[GO:0006631]; fatty acid biosynthetic process[GO:0006633]; fatty acid elongation, saturated fatty acid[GO:0019367]; sphingolipid biosynthetic process[GO:0030148]; fatty acid elongation[GO:0030497]; fatty acid elongation, monounsaturated fatty acid[GO:0034625]; fatty acid elongation, polyunsaturated fatty acid[GO:0034626]; very long-…	membrane[GO:0016020]; integral component of membrane[GO:0016021]; integral component of endoplasmic reticulum membrane[GO:0030176]	fatty acid elongase activity[GO:0009922]; transferase activity[GO:0016740]	NA	NA
ath-miR398b-5p	AT4G36830.2	4.5	8.071	1	21	515	535	AGGGUUGAUAUGAGAACACAC	CAGCCUUCUCAUGUCGAUCCU	Cleavage	1	GNS1/SUR4 membrane protein family	lipid metabolic process[GO:0006629]; fatty acid metabolic process[GO:0006631]; fatty acid biosynthetic process[GO:0006633]; fatty acid elongation, saturated fatty acid[GO:0019367]; sphingolipid biosynthetic process[GO:0030148]; fatty acid elongation[GO:0030497]; fatty acid elongation, monounsaturated fatty acid[GO:0034625]; fatty acid elongation, polyunsaturated fatty acid[GO:0034626]; very long-…	membrane[GO:0016020]; integral component of membrane[GO:0016021]; integral component of endoplasmic reticulum membrane[GO:0030176]	fatty acid elongase activity[GO:0009922]; transferase activity[GO:0016740]	NA	NA
ath-miR156d-3p	AT5G58110.1	3	8.075	1	23	66	88	GCUCACUCUCUUUUUGUCAUAAC	UGAAUGAGAAGAGGAGAGUGAGA	Cleavage	1	AT5g58110/k21l19_90	positive regulation of ATPase activity[GO:0032781]	NA	ATPase activator activity[GO:0001671]; chaperone binding[GO:0051087]	NA	NA
ath-miR157b-5p	AT3G15270.1	2.5	8.083	1	21	1620	1640	UUGACAGAAGAUAGAGAGCAC	CCGCUCUCUCUCUUCUGUCAU	Cleavage	1	SPL5	transcription, DNA-templated[GO:0006351]; regulation of transcription, DNA-templated[GO:0006355]; regulation of vegetative phase change[GO:0010321]	nucleus[GO:0005634]; cytoplasm[GO:0005737]	DNA binding[GO:0003677]; sequence-specific DNA binding transcription factor activity[GO:0003700]; metal ion binding[GO:0046872]	NA	SBP
ath-miR781b	AT4G02075.3	4	8.09	1	21	625	645	UUAGAGUUUUCUGGAUACUUA	CAACUAUUCAGAAAACUCUUC	Cleavage	2	At4g02075	NA	plasma membrane[GO:0005886]; membrane[GO:0016020]; integral component of membrane[GO:0016021]	zinc ion binding[GO:0008270]; metal ion binding[GO:0046872]	NA	NA
ath-miR857	AT5G17990.1	4.5	8.09	1	21	1743	1763	UUUUGUAUGUUGAAGGUGUAU	AUACACAUUCAUCAUGUAAAC	Translation	1	Anthranilate phosphoribosyltransferase, chloroplastic	tryptophan biosynthetic process[GO:0000162]; metabolic process[GO:0008152]; cellular amino acid biosynthetic process[GO:0008652]; aromatic amino acid family biosynthetic process[GO:0009073]	chloroplast[GO:0009507]; plastid[GO:0009536]; chloroplast stroma[GO:0009570]; chloroplast envelope[GO:0009941]	anthranilate phosphoribosyltransferase activity[GO:0004048]; transferase activity[GO:0016740]; transferase activity, transferring glycosyl groups[GO:0016757]	00400 Phenylalanine, tyrosine and tryptophan biosynthesis [PATH:ath00400]	NA
ath-miR171c-5p	AT2G16460.1	5	8.092	1	21	1095	1115	AGAUAUUGGUGCGGUUCAAUC	AUUUGAAUCCCAUCAAUAUGC	Cleavage	1	Coiled-coil 90B-like protein (DUF1640)	biological_process[GO:0008150]	mitochondrion[GO:0005739]; vacuolar membrane[GO:0005774]	metal ion binding[GO:0046872]	NA	NA
ath-miR171c-5p	AT2G16460.2	5	8.092	1	21	868	888	AGAUAUUGGUGCGGUUCAAUC	AUUUGAAUCCCAUCAAUAUGC	Cleavage	1	Coiled-coil 90B-like protein (DUF1640)	biological_process[GO:0008150]	mitochondrion[GO:0005739]; vacuolar membrane[GO:0005774]	metal ion binding[GO:0046872]	NA	NA
ath-miR173-5p	AT2G47060.1	4.5	8.094	1	22	1596	1617	UUCGCUUGCAGAGAGAAAUCAC	UUGAUUUUUCUCUGUUAGUAAA	Cleavage	1	Protein kinase superfamily protein	protein phosphorylation[GO:0006468]; response to oxidative stress[GO:0006979]; cell surface receptor signaling pathway[GO:0007166]; transmembrane receptor protein serine/threonine kinase signaling pathway[GO:0007178]; phosphorylation[GO:0016310]	plasma membrane[GO:0005886]	nucleotide binding[GO:0000166]; protein kinase activity[GO:0004672]; protein serine/threonine kinase activity[GO:0004674]; transmembrane receptor protein serine/threonine kinase activity[GO:0004675]; protein binding[GO:0005515]; ATP binding[GO:0005524]; kinase activity[GO:0016301]; transferase activity[GO:0016740]	04626 Plant-pathogen interaction [PATH:ath04626]	NA
ath-miR173-5p	AT2G47060.6	4.5	8.094	1	22	1693	1714	UUCGCUUGCAGAGAGAAAUCAC	UUGAUUUUUCUCUGUUAGUAAA	Cleavage	1	Protein kinase superfamily protein	protein phosphorylation[GO:0006468]; response to oxidative stress[GO:0006979]; cell surface receptor signaling pathway[GO:0007166]; transmembrane receptor protein serine/threonine kinase signaling pathway[GO:0007178]; phosphorylation[GO:0016310]	plasma membrane[GO:0005886]	nucleotide binding[GO:0000166]; protein kinase activity[GO:0004672]; protein serine/threonine kinase activity[GO:0004674]; transmembrane receptor protein serine/threonine kinase activity[GO:0004675]; protein binding[GO:0005515]; ATP binding[GO:0005524]; kinase activity[GO:0016301]; transferase activity[GO:0016740]	04626 Plant-pathogen interaction [PATH:ath04626]	NA
ath-miR156b-3p	AT3G01730.1	4	8.108	1	23	37	59	UGCUCACCUCUCUUUCUGUCAGU	AUUAAAAGAAAGAGAGGAGAUCA	Cleavage	1	F28J7.6 protein	root hair elongation[GO:0048767]	membrane[GO:0016020]; integral component of membrane[GO:0016021]; anchored component of membrane[GO:0031225]	molecular_function[GO:0003674]	NA	NA
ath-miR403-5p	AT5G67620.1	4.5	8.118	1	22	991	1012	UGUUUUGUGCUUGAAUCUAAUU	UAUUAGAUACAAAUAUAAGGCA	Translation	1	At5g67620	NA	microtubule[GO:0005874]	NA	NA	NA
ath-miR840-3p	AT2G36010.1	4	8.118	1	21	956	976	UUGUUUAGGUCCCUUAGUUUC	AAGAUUAAGAGACCUGAGCGA	Cleavage	2	E2F transcription factor 3	transcription, DNA-templated[GO:0006351]; regulation of transcription, DNA-templated[GO:0006355]; cell cycle[GO:0007049]; positive regulation of transcription, DNA-templated[GO:0045893]; positive regulation of meiotic cell cycle[GO:0051446]	nucleus[GO:0005634]; transcription factor complex[GO:0005667]; cytoplasm[GO:0005737]	DNA binding[GO:0003677]; sequence-specific DNA binding transcription factor activity[GO:0003700]; protein binding[GO:0005515]; protein dimerization activity[GO:0046983]	NA	E2F/DP
ath-miR4228-3p	AT3G04740.1	4	8.119	1	21	17	37	UCGGAUGCGAAACGGUGGUGU	CGUUCAACGUUUUGCGUUCGA	Cleavage	2	Mediator of RNA polymerase II transcription subunit 14	transcription, DNA-templated[GO:0006351]; regulation of transcription, DNA-templated[GO:0006355]; regulation of transcription from RNA polymerase II promoter[GO:0006357]; multicellular organismal development[GO:0007275]; positive regulation of cell proliferation[GO:0008284]; systemic acquired resistance[GO:0009627]; cold acclimation[GO:0009631]; regulation of growth[GO:0040008]	nucleus[GO:0005634]; plasmodesma[GO:0009506]; mediator complex[GO:0016592]; core mediator complex[GO:0070847]	RNA polymerase II transcription cofactor activity[GO:0001104]; protein binding[GO:0005515]	NA	NA
ath-miR408-5p	AT2G30580.3	4	8.125	1	21	1649	1669	ACAGGGAACAAGCAGAGCAUG	CAUGUCAUGUUUGUUUUCUGU	Cleavage	2	DRIP2	response to water deprivation[GO:0009414]; protein ubiquitination[GO:0016567]; protein autoubiquitination[GO:0051865]	NA	ubiquitin-protein transferase activity[GO:0004842]; protein binding[GO:0005515]; transferase activity[GO:0016740]; metal ion binding[GO:0046872]	NA	NA
ath-miR829-3p.2	AT5G10860.1	5	8.131	1	21	1074	1094	CAAAUUAAAGCUUCAAGGUAG	UUACUUUGAAAAUUUGAUUUC	Translation	1	CBSX3	response to salt stress[GO:0009651]; cell redox homeostasis[GO:0045454]	mitochondrion[GO:0005739]	cobalt ion binding[GO:0050897]	NA	NA
ath-miR395b	AT5G65140.1	3	8.133	1	21	167	187	CUGAAGUGUUUGGGGGGACUC	UCGUCUCUUCGAACACUUCAA	Cleavage	1	Probable trehalose-phosphate phosphatase J	trehalose biosynthetic process[GO:0005992]; dephosphorylation[GO:0016311]; response to cadmium ion[GO:0046686]	nucleus[GO:0005634]; nucleolus[GO:0005730]	catalytic activity[GO:0003824]; trehalose-phosphatase activity[GO:0004805]; hydrolase activity[GO:0016787]	00500 Starch and sucrose metabolism [PATH:ath00500]	NA
ath-miR395b	AT5G65140.3	3	8.133	1	21	167	187	CUGAAGUGUUUGGGGGGACUC	UCGUCUCUUCGAACACUUCAA	Cleavage	1	Probable trehalose-phosphate phosphatase J	trehalose biosynthetic process[GO:0005992]; dephosphorylation[GO:0016311]; response to cadmium ion[GO:0046686]	nucleus[GO:0005634]; nucleolus[GO:0005730]	catalytic activity[GO:0003824]; trehalose-phosphatase activity[GO:0004805]; hydrolase activity[GO:0016787]	00500 Starch and sucrose metabolism [PATH:ath00500]	NA
ath-miR395a	AT5G24370.1	3.5	8.135	1	21	272	292	CUGAAGUGUUUGGGGGAACUC	AUCUUCUCCCAAACGCUACAG	Cleavage	1	Emb	negative regulation of catalytic activity[GO:0043086]	NA	enzyme inhibitor activity[GO:0004857]; pectinesterase inhibitor activity[GO:0046910]	NA	NA
ath-miR395b	AT5G24370.1	4	8.135	1	21	272	292	CUGAAGUGUUUGGGGGGACUC	AUCUUCUCCCAAACGCUACAG	Cleavage	1	Emb	negative regulation of catalytic activity[GO:0043086]	NA	enzyme inhibitor activity[GO:0004857]; pectinesterase inhibitor activity[GO:0046910]	NA	NA
ath-miR8165	AT1G76830.1	4.5	8.143	1	21	1218	1238	AAUGGAGGCAAGUGUGAAGGA	UCUUUCGUAUUCGCUUCUAUU	Translation	1	Putative F-box protein At1g76830	biological_process[GO:0008150]	NA	protein binding[GO:0005515]	NA	NA
ath-miR408-5p	AT4G25310.1	3.5	8.152	1	21	1190	1210	ACAGGGAACAAGCAGAGCAUG	UAUACUCUGUUUCUUCUCUGU	Cleavage	1	2-oxoglutarate (2OG) and Fe(II)-dependent oxygenase superfamily protein	oxidation-reduction process[GO:0055114]	NA	oxidoreductase activity[GO:0016491]; metal ion binding[GO:0046872]	NA	NA
ath-miR408-5p	AT4G25310.2	3.5	8.152	1	21	1106	1126	ACAGGGAACAAGCAGAGCAUG	UAUACUCUGUUUCUUCUCUGU	Cleavage	1	2-oxoglutarate (2OG) and Fe(II)-dependent oxygenase superfamily protein	oxidation-reduction process[GO:0055114]	NA	oxidoreductase activity[GO:0016491]; metal ion binding[GO:0046872]	NA	NA
ath-miR8165	AT1G56630.1	4.5	8.158	1	21	1732	1752	AAUGGAGGCAAGUGUGAAGGA	UUCUUCGUAGUUGCUUUUGUU	Cleavage	1	alpha/beta-Hydrolases superfamily protein	lipid metabolic process[GO:0006629]	NA	hydrolase activity[GO:0016787]	NA	NA
ath-miR173-5p	AT3G55640.2	4.5	8.163	1	22	1404	1425	UUCGCUUGCAGAGAGAAAUCAC	UUGAUUUUUCUCUGCAAGCAUU	Cleavage	1	Ca-dependent solute carrier-like protein	mitochondrial transport[GO:0006839]; transmembrane transport[GO:0055085]	mitochondrial inner membrane[GO:0005743]; plasma membrane[GO:0005886]; membrane[GO:0016020]; integral component of membrane[GO:0016021]	transmembrane transporter activity[GO:0022857]	NA	NA
ath-miR173-5p	AT3G55640.3	4.5	8.163	1	22	1407	1428	UUCGCUUGCAGAGAGAAAUCAC	UUGAUUUUUCUCUGCAAGCAUU	Cleavage	1	Ca-dependent solute carrier-like protein	mitochondrial transport[GO:0006839]; transmembrane transport[GO:0055085]	mitochondrial inner membrane[GO:0005743]; plasma membrane[GO:0005886]; membrane[GO:0016020]; integral component of membrane[GO:0016021]	transmembrane transporter activity[GO:0022857]	NA	NA
ath-miR447a.2-3p	AT1G15980.1	4.5	8.165	1	21	33	53	UAUGGAAGAAAUUGUAGUAUU	AAUGCUAAGUUUUCUUCUAUG	Cleavage	1	Photosynthetic NDH subunit of subcomplex B 1, chloroplastic	photosynthetic electron transport in photosystem I[GO:0009773]	chloroplast[GO:0009507]; chloroplast thylakoid[GO:0009534]; chloroplast thylakoid membrane[GO:0009535]; plastid[GO:0009536]; thylakoid[GO:0009579]; NAD(P)H dehydrogenase complex (plastoquinone)[GO:0010598]; membrane[GO:0016020]	NA	NA	NA
ath-miR157b-5p	AT1G67040.2	3.5	8.169	1	21	226	246	UUGACAGAAGAUAGAGAGCAC	UGCUUCUCUUUCUUCUGUUAA	Cleavage	1	unknown protein; FUNCTIONS IN: molecular_function unknown; INVOLVED IN: biological_process unknown; LOCATED IN: cellular_component unknown; EXPRESSED IN: 20 plant structures; EXPRESSED DURING: 11 growth stages; BEST Arabidopsis thaliana protein matc /.../unknown protein (TAIR:AT5G26910.3); Has 89 Blast hits to 84 proteins in 15 species: Archae - 0; Bacteria - 0; Metazoa - 5; Fungi - 2; Plants - 8…	biological_process[GO:0008150]	plasmodesma[GO:0009506]	molecular_function[GO:0003674]	NA	NA
ath-miR5629	AT3G04610.2	4.5	8.169	1	22	168	189	UUAGGGUAGUUAACGGAAGUUA	AAGUUUCCGUUUAUCACUCUAA	Translation	1	Flowering locus K homology domain	transcription, DNA-templated[GO:0006351]; regulation of transcription, DNA-templated[GO:0006355]; positive regulation of flower development[GO:0009911]	nucleus[GO:0005634]; cytoplasm[GO:0005737]	nucleic acid binding[GO:0003676]; RNA binding[GO:0003723]; protein binding[GO:0005515]	NA	NA
ath-miR5629	AT3G04610.3	4.5	8.169	1	22	140	161	UUAGGGUAGUUAACGGAAGUUA	AAGUUUCCGUUUAUCACUCUAA	Translation	1	Flowering locus K homology domain	transcription, DNA-templated[GO:0006351]; regulation of transcription, DNA-templated[GO:0006355]; positive regulation of flower development[GO:0009911]	nucleus[GO:0005634]; cytoplasm[GO:0005737]	nucleic acid binding[GO:0003676]; RNA binding[GO:0003723]; protein binding[GO:0005515]	NA	NA
ath-miR447a.2-3p	AT5G37478.4	3.5	8.179	1	21	754	774	UAUGGAAGAAAUUGUAGUAUU	UAUUCUGUAAUUUUUUUCGUA	Cleavage	1	TPX2 (Targeting protein for Xklp2) protein family	activation of protein kinase activity[GO:0032147]; regulation of mitotic spindle organization[GO:0060236]	spindle[GO:0005819]; microtubule[GO:0005874]; membrane[GO:0016020]; integral component of membrane[GO:0016021]	molecular_function[GO:0003674]	NA	NA
ath-miR169b-3p	AT5G29210.1	5	8.184	1	22	373	394	GGCAAGUUGUCCUUCGGCUACA	CGUAAUCGAGAGAAAACUUGCC	Cleavage	1	unknown protein; Has 0 Blast hits to 0 proteins in 0 species (source: NCBI BLink).	biological_process[GO:0008150]	NA	NA	NA	NA
ath-miR158a-3p	AT5G57340.1	5	8.209	1	20	1414	1433	UCCCAAAUGUAGACAAAGCA	UGUUUUCUUUAUAUUUGGUU	Cleavage	1	Putative uncharacterized protein	biological_process[GO:0008150]	NA	NA	NA	NA
ath-miR158a-3p	AT5G57340.2	5	8.209	1	20	3022	3041	UCCCAAAUGUAGACAAAGCA	UGUUUUCUUUAUAUUUGGUU	Cleavage	1	Putative uncharacterized protein	biological_process[GO:0008150]	NA	NA	NA	NA
ath-miR158b	AT5G57340.1	5	8.209	1	20	1414	1433	CCCCAAAUGUAGACAAAGCA	UGUUUUCUUUAUAUUUGGUU	Cleavage	1	Putative uncharacterized protein	biological_process[GO:0008150]	NA	NA	NA	NA
ath-miR158b	AT5G57340.2	5	8.209	1	20	3022	3041	CCCCAAAUGUAGACAAAGCA	UGUUUUCUUUAUAUUUGGUU	Cleavage	1	Putative uncharacterized protein	biological_process[GO:0008150]	NA	NA	NA	NA
ath-miR5635a	AT1G80260.1	4.5	8.213	1	21	3396	3415	UGUUAAGGAGUGUUAACGGUG	CAUUGUUAACA-UUCUUAACA	Translation	1	Gamma-tubulin complex component	microtubule cytoskeleton organization[GO:0000226]; microtubule nucleation[GO:0007020]; cytoplasmic microtubule organization[GO:0031122]; meiotic cell cycle[GO:0051321]; interphase microtubule nucleation by interphase microtubule organizing center[GO:0051415]; mitotic spindle assembly[GO:0090307]	spindle pole[GO:0000922]; equatorial microtubule organizing center[GO:0000923]; cytoplasm[GO:0005737]; microtubule organizing center[GO:0005815]; cytoskeleton[GO:0005856]; microtubule[GO:0005874]; gamma-tubulin ring complex[GO:0008274]	structural constituent of cytoskeleton[GO:0005200]; gamma-tubulin binding[GO:0043015]; microtubule minus-end binding[GO:0051011]	NA	NA
ath-miR157b-5p	AT1G22000.1	2.5	8.24	1	21	1001	1021	UUGACAGAAGAUAGAGAGCAC	GAGAUCUCUUUCUUCUGUCAA	Cleavage	1	Putative F-box/FBD/LRR-repeat protein At1g22000	NA	NA	protein binding[GO:0005515]	NA	NA
ath-miR172e-3p	AT1G75990.1	4.5	8.253	1	21	426	445	GGAAUCUUGAUGAUGCUGCAU	AUACAGCAUCAUCGA-AUUCC	Cleavage	1	26S proteasome non-ATPase regulatory subunit 3 homolog B	ubiquitin-dependent protein catabolic process[GO:0006511]; protein catabolic process[GO:0030163]; regulation of protein catabolic process[GO:0042176]; regulation of catalytic activity[GO:0050790]	proteasome complex[GO:0000502]; cytosol[GO:0005829]; plasma membrane[GO:0005886]; proteasome regulatory particle, lid subcomplex[GO:0008541]; membrane[GO:0016020]	protein binding[GO:0005515]; enzyme regulator activity[GO:0030234]	03050 Proteasome [PATH:ath03050]	NA
ath-miR403-5p	AT4G33510.1	4.5	8.265	1	22	1855	1876	UGUUUUGUGCUUGAAUCUAAUU	UAUUUGAUUCAAUCACAGAAAA	Translation	1	Phospho-2-dehydro-3-deoxyheptonate aldolase	cellular amino acid biosynthetic process[GO:0008652]; aromatic amino acid family biosynthetic process[GO:0009073]; chorismate biosynthetic process[GO:0009423]	chloroplast[GO:0009507]; chloroplast thylakoid[GO:0009534]; plastid[GO:0009536]	catalytic activity[GO:0003824]; 3-deoxy-7-phosphoheptulonate synthase activity[GO:0003849]; protein binding[GO:0005515]; transferase activity[GO:0016740]	00400 Phenylalanine, tyrosine and tryptophan biosynthesis [PATH:ath00400]	NA
ath-miR846-3p	AT2G13105.1	3.5	8.282	1	21	537	557	UUGAAUUGAAGUGCUUGAAUU	AUUUUAGGCUUUUCAAUUCAG	Cleavage	1	hypothetical protein	NA	NA	NA	NA	NA
ath-miR396b-5p	AT1G23645.1	4.5	8.292	1	21	397	417	UUCCACAGCUUUCUUGAACUU	AUGUUCAUGAAAGUUUUCGAA	Cleavage	2	F5O8.20 protein	NA	membrane[GO:0016020]; integral component of membrane[GO:0016021]	NA	NA	NA
ath-miR5640	AT5G06100.4	4	8.295	1	21	439	459	UGAGAGAAGGAAUUAGAUUCA	UCAAUCUAAUUUUUAUUCUCU	Cleavage	1	Transcription factor MYB33	transcription, DNA-templated[GO:0006351]; regulation of transcription, DNA-templated[GO:0006355]; regulation of transcription from RNA polymerase II promoter[GO:0006357]; multicellular organismal development[GO:0007275]; negative regulation of cell proliferation[GO:0008285]; response to ethylene[GO:0009723]; response to cytokinin[GO:0009735]; response to gibberellin[GO:0009739]; gibberellic acid …	nucleus[GO:0005634]	sequence-specific DNA binding RNA polymerase II transcription factor activity[GO:0000981]; RNA polymerase II transcription factor recruiting transcription factor activity[GO:0001135]; DNA binding[GO:0003677]; sequence-specific DNA binding transcription factor activity[GO:0003700]; sequence-specific DNA binding[GO:0043565]; transcription regulatory region DNA binding[GO:0044212]	NA	NA
ath-miR393a-3p	AT3G62700.1	3	8.296	1	21	140	160	AUCAUGCUAUCUCUUUGGAUU	AAUUCAGAGAGAUAGUAUUAU	Cleavage	1	ABC transporter C family member 14	drug transmembrane transport[GO:0006855]; xenobiotic transport[GO:0042908]; transmembrane transport[GO:0055085]	plant-type vacuole[GO:0000325]; vacuole[GO:0005773]; vacuolar membrane[GO:0005774]; Golgi apparatus[GO:0005794]; membrane[GO:0016020]; integral component of membrane[GO:0016021]	nucleotide binding[GO:0000166]; ATP binding[GO:0005524]; xenobiotic-transporting ATPase activity[GO:0008559]; hydrolase activity[GO:0016787]; ATPase activity[GO:0016887]; ATPase activity, coupled to transmembrane movement of substances[GO:0042626]	NA	NA
ath-miR393b-3p	AT3G62700.1	4.5	8.296	1	21	140	160	AUCAUGCGAUCUCUUUGGAUU	AAUUCAGAGAGAUAGUAUUAU	Cleavage	1	ABC transporter C family member 14	drug transmembrane transport[GO:0006855]; xenobiotic transport[GO:0042908]; transmembrane transport[GO:0055085]	plant-type vacuole[GO:0000325]; vacuole[GO:0005773]; vacuolar membrane[GO:0005774]; Golgi apparatus[GO:0005794]; membrane[GO:0016020]; integral component of membrane[GO:0016021]	nucleotide binding[GO:0000166]; ATP binding[GO:0005524]; xenobiotic-transporting ATPase activity[GO:0008559]; hydrolase activity[GO:0016787]; ATPase activity[GO:0016887]; ATPase activity, coupled to transmembrane movement of substances[GO:0042626]	NA	NA
ath-miR391-5p	AT2G29125.1	3	8.3	1	21	97	117	UUCGCAGGAGAGAUAGCGCCA	AAUCACUAUCUCUUCUGCGAG	Cleavage	1	RTFL2	shoot system development[GO:0048367]	NA	molecular_function[GO:0003674]	NA	NA
ath-miR408-5p	AT3G54830.1	3.5	8.306	1	21	49	69	ACAGGGAACAAGCAGAGCAUG	AAUUUUUUGUUUGUUUCUUGU	Cleavage	1	hypothetical protein	amino acid transmembrane transport[GO:0003333]; amino acid transport[GO:0006865]	membrane[GO:0016020]; integral component of membrane[GO:0016021]	amino acid transmembrane transporter activity[GO:0015171]	NA	NA
ath-miR829-5p	AT2G27480.1	3	8.318	1	21	960	980	ACUUUGAAGCUUUGAUUUGAA	AAUAAAUCAAAGCUUUAAGAU	Cleavage	1	Probable calcium-binding protein CML48	biological_process[GO:0008150]	NA	calcium ion binding[GO:0005509]; metal ion binding[GO:0046872]	04626 Plant-pathogen interaction [PATH:ath04626]	NA
ath-miR391-5p	AT5G21326.1	4	8.32	1	21	128	148	UUCGCAGGAGAGAUAGCGCCA	UUUUUUUAUUUCUCCUGCGAA	Cleavage	1	Non-specific serine/threonine protein kinase	protein phosphorylation[GO:0006468]; signal transduction[GO:0007165]; phosphorylation[GO:0016310]; intracellular signal transduction[GO:0035556]	nucleus[GO:0005634]; cytosol[GO:0005829]; plasma membrane[GO:0005886]; membrane[GO:0016020]	nucleotide binding[GO:0000166]; protein kinase activity[GO:0004672]; protein serine/threonine kinase activity[GO:0004674]; ATP binding[GO:0005524]; kinase activity[GO:0016301]; transferase activity[GO:0016740]	NA	NA
ath-miR395a	AT4G01460.1	5	8.325	1	21	429	449	CUGAAGUGUUUGGGGGAACUC	CAGUUUCUCCAAUCACUUCUC	Cleavage	1	Transcription factor bHLH57	transcription, DNA-templated[GO:0006351]; regulation of transcription, DNA-templated[GO:0006355]	nucleus[GO:0005634]	DNA binding[GO:0003677]; sequence-specific DNA binding transcription factor activity[GO:0003700]; protein binding[GO:0005515]; protein dimerization activity[GO:0046983]	NA	bHLH
ath-miR395a	AT4G01460.2	5	8.325	1	21	773	793	CUGAAGUGUUUGGGGGAACUC	CAGUUUCUCCAAUCACUUCUC	Cleavage	1	Transcription factor bHLH57	transcription, DNA-templated[GO:0006351]; regulation of transcription, DNA-templated[GO:0006355]	nucleus[GO:0005634]	DNA binding[GO:0003677]; sequence-specific DNA binding transcription factor activity[GO:0003700]; protein binding[GO:0005515]; protein dimerization activity[GO:0046983]	NA	NA
ath-miR4228-3p	AT5G63060.1	5	8.327	1	21	17	37	UCGGAUGCGAAACGGUGGUGU	AUGCCUCUGUUUCGCUUCUGU	Cleavage	1	Sec14p-like phosphatidylinositol transfer family protein	NA	chloroplast[GO:0009507]	NA	NA	NA
ath-miR5629	AT3G10160.1	3	8.33	1	22	8	29	UUAGGGUAGUUAACGGAAGUUA	GGAUUUUUGUUAACUACUUUGA	Cleavage	1	Folylpolyglutamate synthase	one-carbon metabolic process[GO:0006730]; biosynthetic process[GO:0009058]; folic acid-containing compound biosynthetic process[GO:0009396]; photorespiration[GO:0009853]; tetrahydrofolylpolyglutamate biosynthetic process[GO:0046901]; seedling development[GO:0090351]	mitochondrion[GO:0005739]; mitochondrial inner membrane[GO:0005743]; mitochondrial matrix[GO:0005759]; membrane[GO:0016020]	nucleotide binding[GO:0000166]; tetrahydrofolylpolyglutamate synthase activity[GO:0004326]; ATP binding[GO:0005524]; ligase activity[GO:0016874]; metal ion binding[GO:0046872]	00790 Folate biosynthesis [PATH:ath00790]	NA
ath-miR5635a	AT1G80260.2	4.5	8.33	1	21	3784	3803	UGUUAAGGAGUGUUAACGGUG	CAUUGUUAACA-UUCUUAACA	Translation	1	Gamma-tubulin complex component	microtubule cytoskeleton organization[GO:0000226]; microtubule nucleation[GO:0007020]; cytoplasmic microtubule organization[GO:0031122]; meiotic cell cycle[GO:0051321]; interphase microtubule nucleation by interphase microtubule organizing center[GO:0051415]; mitotic spindle assembly[GO:0090307]	spindle pole[GO:0000922]; equatorial microtubule organizing center[GO:0000923]; cytoplasm[GO:0005737]; microtubule organizing center[GO:0005815]; cytoskeleton[GO:0005856]; microtubule[GO:0005874]; gamma-tubulin ring complex[GO:0008274]	structural constituent of cytoskeleton[GO:0005200]; gamma-tubulin binding[GO:0043015]; microtubule minus-end binding[GO:0051011]	NA	NA
ath-miR5635a	AT1G80260.3	4.5	8.33	1	21	3609	3628	UGUUAAGGAGUGUUAACGGUG	CAUUGUUAACA-UUCUUAACA	Translation	1	Gamma-tubulin complex component	microtubule cytoskeleton organization[GO:0000226]; microtubule nucleation[GO:0007020]; cytoplasmic microtubule organization[GO:0031122]; meiotic cell cycle[GO:0051321]; interphase microtubule nucleation by interphase microtubule organizing center[GO:0051415]; mitotic spindle assembly[GO:0090307]	spindle pole[GO:0000922]; equatorial microtubule organizing center[GO:0000923]; cytoplasm[GO:0005737]; microtubule organizing center[GO:0005815]; cytoskeleton[GO:0005856]; microtubule[GO:0005874]; gamma-tubulin ring complex[GO:0008274]	structural constituent of cytoskeleton[GO:0005200]; gamma-tubulin binding[GO:0043015]; microtubule minus-end binding[GO:0051011]	NA	NA
ath-miR156b-3p	AT2G43840.1	4.5	8.334	1	23	1273	1295	UGCUCACCUCUCUUUCUGUCAGU	AGUGAUGGAAGGAGAGAAGAGCA	Cleavage	1	Glycosyltransferase	metabolic process[GO:0008152]; salicylic acid metabolic process[GO:0009696]; benzoate metabolic process[GO:0018874]; para-aminobenzoic acid metabolic process[GO:0046482]	intracellular membrane-bounded organelle[GO:0043231]	transferase activity[GO:0016740]; transferase activity, transferring glycosyl groups[GO:0016757]; transferase activity, transferring hexosyl groups[GO:0016758]; UDP-glucosyltransferase activity[GO:0035251]; salicylic acid glucosyltransferase (glucoside-forming) activity[GO:0052640]; benzoic acid glucosyltransferase activity[GO:0052641]; UDP-glucose:4-aminobenzoate acylglucosyltransferase activity…	NA	NA
ath-miR156b-3p	AT2G43840.2	4.5	8.334	1	23	1364	1386	UGCUCACCUCUCUUUCUGUCAGU	AGUGAUGGAAGGAGAGAAGAGCA	Cleavage	1	Glycosyltransferase	metabolic process[GO:0008152]; salicylic acid metabolic process[GO:0009696]; benzoate metabolic process[GO:0018874]; para-aminobenzoic acid metabolic process[GO:0046482]	intracellular membrane-bounded organelle[GO:0043231]	transferase activity[GO:0016740]; transferase activity, transferring glycosyl groups[GO:0016757]; transferase activity, transferring hexosyl groups[GO:0016758]; UDP-glucosyltransferase activity[GO:0035251]; salicylic acid glucosyltransferase (glucoside-forming) activity[GO:0052640]; benzoic acid glucosyltransferase activity[GO:0052641]; UDP-glucose:4-aminobenzoate acylglucosyltransferase activity…	NA	NA
ath-miR846-3p	AT1G70730.2	4.5	8.338	1	21	34	54	UUGAAUUGAAGUGCUUGAAUU	GAUUCAGGUUCUUCAGUUAAA	Cleavage	1	Phosphoglucomutase/phosphomannomutase family protein	carbohydrate metabolic process[GO:0005975]; glycogen biosynthetic process[GO:0005978]; glucose metabolic process[GO:0006006]; detection of gravity[GO:0009590]; starch biosynthetic process[GO:0019252]; galactose catabolic process[GO:0019388]; response to cadmium ion[GO:0046686]; organic substance metabolic process[GO:0071704]	nucleus[GO:0005634]; cytoplasm[GO:0005737]; cytosol[GO:0005829]; plasma membrane[GO:0005886]; chloroplast stroma[GO:0009570]; stromule[GO:0010319]; apoplast[GO:0048046]	magnesium ion binding[GO:0000287]; phosphoglucomutase activity[GO:0004614]; isomerase activity[GO:0016853]; intramolecular transferase activity, phosphotransferases[GO:0016868]; metal ion binding[GO:0046872]	00500 Starch and sucrose metabolism [PATH:ath00500]; 00052 Galactose metabolism [PATH:ath00052]; 00520 Amino sugar and nucleotide sugar metabolism [PATH:ath00520]; 00030 Pentose phosphate pathway [PATH:ath00030]; 00230 Purine metabolism [PATH:ath00230]; 00010 Glycolysis / Gluconeogenesis [PATH:ath00010]	NA
ath-miR857	AT5G50915.3	3.5	8.345	1	21	36	56	UUUUGUAUGUUGAAGGUGUAU	AGGUAUCUUCAAUAUACAAGU	Cleavage	1	Transcription factor bHLH137	transcription, DNA-templated[GO:0006351]; regulation of transcription, DNA-templated[GO:0006355]; response to gibberellin[GO:0009739]	nucleus[GO:0005634]	DNA binding[GO:0003677]; sequence-specific DNA binding transcription factor activity[GO:0003700]; protein binding[GO:0005515]; protein dimerization activity[GO:0046983]	NA	NA
ath-miR8165	AT3G51120.1	4	8.364	1	21	24	44	AAUGGAGGCAAGUGUGAAGGA	UUCUUCCCACUAGUCUUCGUU	Translation	1	DNA binding;zinc ion binding;nucleic acid binding;nucleic acid binding	NA	NA	DNA binding[GO:0003677]; protein binding[GO:0005515]; metal ion binding[GO:0046872]	NA	C3H
ath-miR472-3p	AT5G40490.1	4	8.377	1	22	1283	1304	UUUUUCCUACUCCGCCCAUACC	GAUAUGGGUGGAGUUGGAGGGG	Cleavage	1	RNA-binding (RRM/RBD/RNP motifs) family protein	mRNA polyadenylation[GO:0006378]; positive regulation of short-day photoperiodism, flowering[GO:0048576]; positive regulation of long-day photoperiodism, flowering[GO:0048578]	cytosol[GO:0005829]; viral nucleocapsid[GO:0019013]; ribonucleoprotein complex[GO:0030529]	nucleic acid binding[GO:0003676]; RNA binding[GO:0003723]; mRNA binding[GO:0003729]; mRNA 3'-UTR binding[GO:0003730]; pre-mRNA intronic binding[GO:0097157]	03040 Spliceosome [PATH:ath03040]	NA
ath-miR472-3p	AT5G40490.2	4	8.377	1	22	1242	1263	UUUUUCCUACUCCGCCCAUACC	GAUAUGGGUGGAGUUGGAGGGG	Cleavage	1	RNA-binding (RRM/RBD/RNP motifs) family protein	mRNA polyadenylation[GO:0006378]; positive regulation of short-day photoperiodism, flowering[GO:0048576]; positive regulation of long-day photoperiodism, flowering[GO:0048578]	cytosol[GO:0005829]; viral nucleocapsid[GO:0019013]; ribonucleoprotein complex[GO:0030529]	nucleic acid binding[GO:0003676]; RNA binding[GO:0003723]; mRNA binding[GO:0003729]; mRNA 3'-UTR binding[GO:0003730]; pre-mRNA intronic binding[GO:0097157]	03040 Spliceosome [PATH:ath03040]	NA
ath-miR4245	AT1G66940.2	4	8.384	1	21	1096	1116	AUUGUCAGUAUAAAACUUUGU	CUUUGGUUUUAUGCUGACAAA	Cleavage	1	protein kinase-related	phosphorylation[GO:0016310]	membrane[GO:0016020]; integral component of membrane[GO:0016021]	kinase activity[GO:0016301]; polysaccharide binding[GO:0030247]	NA	NA
ath-miR858a	AT4G13480.1	3	8.387	1	21	303	323	UUUCGUUGUCUGUUCGACCUU	CAGGAAGAACAGACAAUGAGA	Cleavage	1	Myb domain protein 79	regulation of transcription from RNA polymerase II promoter[GO:0006357]; cell differentiation[GO:0030154]	nucleus[GO:0005634]	sequence-specific DNA binding RNA polymerase II transcription factor activity[GO:0000981]; RNA polymerase II transcription factor recruiting transcription factor activity[GO:0001135]; DNA binding[GO:0003677]; sequence-specific DNA binding transcription factor activity[GO:0003700]; sequence-specific DNA binding[GO:0043565]; transcription regulatory region DNA binding[GO:0044212]	NA	MYB
ath-miR5643b	AT5G37970.1	4	8.39	1	21	129	149	AGGCUUUUAAGAUCGGGUUGC	AAAACUCGAUCUUGAAUUCCU	Cleavage	1	Probable S-adenosylmethionine-dependent methyltransferase At5g37970	methylation[GO:0032259]	NA	methyltransferase activity[GO:0008168]; transferase activity[GO:0016740]; metal ion binding[GO:0046872]	NA	NA
ath-miR1886.2	AT4G38810.1	4	8.395	1	21	992	1012	UGAGAUGAAAUCUUUGAUUGG	UCAAUUAAAGCUUUUAUCUUU	Translation	1	Calcium-binding EF-hand family protein	NA	NA	calcium ion binding[GO:0005509]	NA	NA
ath-miR5644	AT4G00700.1	5	8.405	1	20	2633	2652	GUGGGUUGCGGAUAACGGUA	UACCCUUAUCCACAAACCAA	Cleavage	1	C2 calcium/lipid-binding plant phosphoribosyltransferase family protein	biological_process[GO:0008150]	membrane[GO:0016020]; integral component of membrane[GO:0016021]	transferase activity[GO:0016740]; transferase activity, transferring glycosyl groups[GO:0016757]	NA	NA
ath-miR5644	AT4G00700.2	5	8.405	1	20	2496	2515	GUGGGUUGCGGAUAACGGUA	UACCCUUAUCCACAAACCAA	Cleavage	1	C2 calcium/lipid-binding plant phosphoribosyltransferase family protein	biological_process[GO:0008150]	membrane[GO:0016020]; integral component of membrane[GO:0016021]	transferase activity[GO:0016740]; transferase activity, transferring glycosyl groups[GO:0016757]	NA	NA
ath-miR447a.2-3p	AT3G22150.2	4.5	8.421	1	21	2932	2952	UAUGGAAGAAAUUGUAGUAUU	AAUAUUAUAAUUAUUUUCAUU	Cleavage	1	Tetratricopeptide repeat (TPR)-like superfamily protein	mitochondrial mRNA modification[GO:0080156]; nucleic acid phosphodiester bond hydrolysis[GO:0090305]; chloroplast RNA modification[GO:1900865]	mitochondrion[GO:0005739]; chloroplast[GO:0009507]; plastid[GO:0009536]	RNA binding[GO:0003723]; endonuclease activity[GO:0004519]; protein binding[GO:0005515]	NA	NA
ath-miR472-3p	AT2G26420.1	3.5	8.426	1	22	1033	1054	UUUUUCCUACUCCGCCCAUACC	AUAAUGGGUGGGGGAGGAAGAG	Cleavage	1	1-phosphatidylinositol-4-phosphate 5-kinase 3	phosphorylation[GO:0016310]; phosphatidylinositol metabolic process[GO:0046488]; phosphatidylinositol phosphorylation[GO:0046854]; root hair initiation[GO:0048766]; root hair elongation[GO:0048767]; root hair cell tip growth[GO:0048768]; regulation of establishment of cell polarity[GO:2000114]	cytoplasm[GO:0005737]; plasma membrane[GO:0005886]; apical plasma membrane[GO:0016324]	nucleotide binding[GO:0000166]; ATP binding[GO:0005524]; kinase activity[GO:0016301]; phosphatidylinositol phosphate kinase activity[GO:0016307]; 1-phosphatidylinositol-4-phosphate 5-kinase activity[GO:0016308]; transferase activity[GO:0016740]	04070 Phosphatidylinositol signaling system [PATH:ath04070]; 00562 Inositol phosphate metabolism [PATH:ath00562]	NA
ath-miR472-3p	AT2G26420.2	3.5	8.426	1	22	1033	1054	UUUUUCCUACUCCGCCCAUACC	AUAAUGGGUGGGGGAGGAAGAG	Cleavage	1	1-phosphatidylinositol-4-phosphate 5-kinase 3	phosphorylation[GO:0016310]; phosphatidylinositol metabolic process[GO:0046488]; phosphatidylinositol phosphorylation[GO:0046854]; root hair initiation[GO:0048766]; root hair elongation[GO:0048767]; root hair cell tip growth[GO:0048768]; regulation of establishment of cell polarity[GO:2000114]	cytoplasm[GO:0005737]; plasma membrane[GO:0005886]; apical plasma membrane[GO:0016324]	nucleotide binding[GO:0000166]; ATP binding[GO:0005524]; kinase activity[GO:0016301]; phosphatidylinositol phosphate kinase activity[GO:0016307]; 1-phosphatidylinositol-4-phosphate 5-kinase activity[GO:0016308]; transferase activity[GO:0016740]	04070 Phosphatidylinositol signaling system [PATH:ath04070]; 00562 Inositol phosphate metabolism [PATH:ath00562]	NA
ath-miR472-3p	AT2G26420.3	3.5	8.426	1	22	659	680	UUUUUCCUACUCCGCCCAUACC	AUAAUGGGUGGGGGAGGAAGAG	Cleavage	1	1-phosphatidylinositol-4-phosphate 5-kinase 3	phosphorylation[GO:0016310]; phosphatidylinositol metabolic process[GO:0046488]; phosphatidylinositol phosphorylation[GO:0046854]; root hair initiation[GO:0048766]; root hair elongation[GO:0048767]; root hair cell tip growth[GO:0048768]; regulation of establishment of cell polarity[GO:2000114]	cytoplasm[GO:0005737]; plasma membrane[GO:0005886]; apical plasma membrane[GO:0016324]	nucleotide binding[GO:0000166]; ATP binding[GO:0005524]; kinase activity[GO:0016301]; phosphatidylinositol phosphate kinase activity[GO:0016307]; 1-phosphatidylinositol-4-phosphate 5-kinase activity[GO:0016308]; transferase activity[GO:0016740]	04070 Phosphatidylinositol signaling system [PATH:ath04070]; 00562 Inositol phosphate metabolism [PATH:ath00562]	NA
ath-miR829-3p.2	AT4G01510.5	5	8.429	1	21	187	207	CAAAUUAAAGCUUCAAGGUAG	CUAUUUUCAAGUUUCAAUUUU	Cleavage	1	Arv1-like protein	sphingolipid metabolic process[GO:0006665]; sterol metabolic process[GO:0016125]; intracellular sterol transport[GO:0032366]; regulation of plasma membrane sterol distribution[GO:0097036]	endoplasmic reticulum[GO:0005783]; Golgi apparatus[GO:0005794]; membrane[GO:0016020]; integral component of membrane[GO:0016021]; cortical endoplasmic reticulum[GO:0032541]	NA	NA	NA
ath-miR157b-5p	AT5G18140.1	3.5	8.431	1	21	1504	1524	UUGACAGAAGAUAGAGAGCAC	CCAUUCUCCAUCUUCUGUUAA	Cleavage	1	Chaperone DnaJ-domain superfamily protein	NA	chloroplast[GO:0009507]; membrane[GO:0016020]; integral component of membrane[GO:0016021]	NA	NA	NA
ath-miR5635a	AT1G63140.1	4	8.437	1	21	86	106	UGUUAAGGAGUGUUAACGGUG	CAUCUUCAACAUUCCUUAACC	Cleavage	1	O-methyltransferase family protein	aromatic compound biosynthetic process[GO:0019438]; methylation[GO:0032259]	NA	methyltransferase activity[GO:0008168]; O-methyltransferase activity[GO:0008171]; S-adenosylmethionine-dependent methyltransferase activity[GO:0008757]; transferase activity[GO:0016740]; protein dimerization activity[GO:0046983]	NA	NA
ath-miR5635a	AT1G63140.3	4	8.437	1	21	86	106	UGUUAAGGAGUGUUAACGGUG	CAUCUUCAACAUUCCUUAACC	Cleavage	1	O-methyltransferase family protein	aromatic compound biosynthetic process[GO:0019438]; methylation[GO:0032259]	NA	methyltransferase activity[GO:0008168]; O-methyltransferase activity[GO:0008171]; S-adenosylmethionine-dependent methyltransferase activity[GO:0008757]; transferase activity[GO:0016740]; protein dimerization activity[GO:0046983]	NA	NA
ath-miR5635a	AT1G63140.4	4	8.437	1	21	86	106	UGUUAAGGAGUGUUAACGGUG	CAUCUUCAACAUUCCUUAACC	Cleavage	1	O-methyltransferase family protein	aromatic compound biosynthetic process[GO:0019438]; methylation[GO:0032259]	NA	methyltransferase activity[GO:0008168]; O-methyltransferase activity[GO:0008171]; S-adenosylmethionine-dependent methyltransferase activity[GO:0008757]; transferase activity[GO:0016740]; protein dimerization activity[GO:0046983]	NA	NA
ath-miR164b-3p	AT4G30840.1	4	8.441	1	20	514	533	CAUGUGCCCAUCUUCACCAU	UUGGUGAAGAUGGGAGAGUG	Cleavage	1	Nuclear pore complex protein NUP43	protein transport[GO:0015031]; mRNA transport[GO:0051028]	nucleus[GO:0005634]; nuclear envelope[GO:0005635]; nuclear pore[GO:0005643]; chloroplast[GO:0009507]; nuclear pore outer ring[GO:0031080]	protein binding[GO:0005515]	NA	NA
ath-miR172d-5p	AT3G62890.1	4	8.444	1	21	1805	1825	GCAACAUCUUCAAGAUUCAGA	ACUGAAUUUUGGAGGUUUUGA	Cleavage	1	Pentatricopeptide repeat-containing protein At3g62890	biological_process[GO:0008150]; RNA modification[GO:0009451]; nucleic acid phosphodiester bond hydrolysis[GO:0090305]	intracellular membrane-bounded organelle[GO:0043231]	RNA binding[GO:0003723]; endonuclease activity[GO:0004519]; protein binding[GO:0005515]; zinc ion binding[GO:0008270]	NA	NA
ath-miR172b-3p	AT3G49690.1	3	8.445	1	21	834	854	AGAAUCUUGAUGAUGCUGCAU	CCUCAUCAUCAUCAAGAUUCA	Cleavage	1	RAX3	transcription, DNA-templated[GO:0006351]; regulation of transcription, DNA-templated[GO:0006355]; regulation of transcription from RNA polymerase II promoter[GO:0006357]; multicellular organismal development[GO:0007275]; response to salicylic acid[GO:0009751]; cell differentiation[GO:0030154]	nucleus[GO:0005634]	sequence-specific DNA binding RNA polymerase II transcription factor activity[GO:0000981]; RNA polymerase II transcription factor recruiting transcription factor activity[GO:0001135]; DNA binding[GO:0003677]; sequence-specific DNA binding transcription factor activity[GO:0003700]; sequence-specific DNA binding[GO:0043565]; transcription regulatory region DNA binding[GO:0044212]	NA	MYB
ath-miR172e-3p	AT3G49690.1	3	8.445	1	21	834	854	GGAAUCUUGAUGAUGCUGCAU	CCUCAUCAUCAUCAAGAUUCA	Cleavage	1	RAX3	transcription, DNA-templated[GO:0006351]; regulation of transcription, DNA-templated[GO:0006355]; regulation of transcription from RNA polymerase II promoter[GO:0006357]; multicellular organismal development[GO:0007275]; response to salicylic acid[GO:0009751]; cell differentiation[GO:0030154]	nucleus[GO:0005634]	sequence-specific DNA binding RNA polymerase II transcription factor activity[GO:0000981]; RNA polymerase II transcription factor recruiting transcription factor activity[GO:0001135]; DNA binding[GO:0003677]; sequence-specific DNA binding transcription factor activity[GO:0003700]; sequence-specific DNA binding[GO:0043565]; transcription regulatory region DNA binding[GO:0044212]	NA	MYB
ath-miR8165	AT5G01550.1	5	8.445	1	21	461	481	AAUGGAGGCAAGUGUGAAGGA	UCCUUCGUAUUUGUCAUCAUC	Cleavage	1	lectin receptor kinase a4.1	protein phosphorylation[GO:0006468]; abscisic acid-activated signaling pathway[GO:0009738]; seed germination[GO:0009845]; phosphorylation[GO:0016310]	plasma membrane[GO:0005886]; membrane[GO:0016020]; integral component of membrane[GO:0016021]	nucleotide binding[GO:0000166]; protein kinase activity[GO:0004672]; protein serine/threonine kinase activity[GO:0004674]; ATP binding[GO:0005524]; kinase activity[GO:0016301]; transferase activity[GO:0016740]; carbohydrate binding[GO:0030246]	NA	NA
ath-miR172e-3p	AT1G54520.1	4	8.452	1	21	1567	1587	GGAAUCUUGAUGAUGCUGCAU	UUGUAAUAUCAUCAAUAUUUC	Cleavage	1	Myelin-associated oligodendrocyte basic protein	biological_process[GO:0008150]; photosynthetic acclimation[GO:0009643]	chloroplast[GO:0009507]; chloroplast thylakoid membrane[GO:0009535]; chloroplast envelope[GO:0009941]; membrane[GO:0016020]; integral component of membrane[GO:0016021]	NA	NA	NA
ath-miR5663-3p	AT1G26790.1	4.5	8.458	1	21	275	295	AGCUAAGGAUUUGCAUUCUCA	UGACAAUACAAGUCUUAAGCU	Cleavage	1	Dof-type zinc finger DNA-binding family protein	transcription, DNA-templated[GO:0006351]; regulation of transcription, DNA-templated[GO:0006355]	nucleus[GO:0005634]	DNA binding[GO:0003677]; metal ion binding[GO:0046872]	NA	Dof
ath-miR447a.2-3p	AT2G41900.1	5	8.463	1	21	2928	2948	UAUGGAAGAAAUUGUAGUAUU	AAUAUUAUUAUUUUUUAUAUA	Cleavage	1	Zinc finger CCCH domain-containing protein 30	regulation of transcription, DNA-templated[GO:0006355]	nucleus[GO:0005634]; cytoplasm[GO:0005737]	DNA binding[GO:0003677]; sequence-specific DNA binding transcription factor activity[GO:0003700]; protein binding[GO:0005515]; metal ion binding[GO:0046872]	NA	C3H
ath-miR447a.2-3p	AT3G21990.1	3.5	8.471	1	21	19	39	UAUGGAAGAAAUUGUAGUAUU	ACUAUUACCAUUUUUUUUAUA	Cleavage	1	Cysteine-rich repeat secretory protein 29	NA	extracellular region[GO:0005576]	NA	NA	NA
ath-miR840-3p	AT5G49060.2	5	8.473	1	21	364	384	UUGUUUAGGUCCCUUAGUUUC	GAAAUUAGGGGUUUUGAAUAG	Translation	1	Chaperone protein dnaJ 49	NA	membrane[GO:0016020]; integral component of membrane[GO:0016021]	protein binding[GO:0005515]	04141 Protein processing in endoplasmic reticulum [PATH:ath04141]	NA
ath-miR408-5p	AT4G35890.2	5	8.482	1	21	2059	2079	ACAGGGAACAAGCAGAGCAUG	UAUGUUUUGUUUUUUCUCUCU	Cleavage	1	La-related protein 1C	response to abscisic acid[GO:0009737]; abscisic acid-activated signaling pathway[GO:0009738]; response to salicylic acid[GO:0009751]; response to jasmonic acid[GO:0009753]; leaf senescence[GO:0010150]	cytoplasm[GO:0005737]; polysome[GO:0005844]	DNA binding[GO:0003677]; RNA binding[GO:0003723]; mRNA binding[GO:0003729]	NA	NA
ath-miR5643b	AT3G55660.1	3	8.483	1	21	1048	1068	AGGCUUUUAAGAUCGGGUUGC	CCAACCAAAUCUUGAAAGCUU	Cleavage	1	Rop guanine nucleotide exchange factor 6	regulation of molecular function[GO:0065009]	NA	guanyl-nucleotide exchange factor activity[GO:0005085]; Rho guanyl-nucleotide exchange factor activity[GO:0005089]	NA	NA
ath-miR5643b	AT3G55660.2	3	8.483	1	21	1007	1027	AGGCUUUUAAGAUCGGGUUGC	CCAACCAAAUCUUGAAAGCUU	Cleavage	1	Rop guanine nucleotide exchange factor 6	regulation of molecular function[GO:0065009]	NA	guanyl-nucleotide exchange factor activity[GO:0005085]; Rho guanyl-nucleotide exchange factor activity[GO:0005089]	NA	NA
ath-miR5629	AT5G16910.1	4	8.491	1	22	595	616	UUAGGGUAGUUAACGGAAGUUA	CUUCUUCUGUUAAUUACUAUAU	Cleavage	1	CSLD2	response to cold[GO:0009409]; cellulose biosynthetic process[GO:0030244]; root hair elongation[GO:0048767]; cell wall organization[GO:0071555]; plant-type cell wall organization or biogenesis[GO:0071669]; mannosylation[GO:0097502]	Golgi membrane[GO:0000139]; endosome[GO:0005768]; Golgi apparatus[GO:0005794]; trans-Golgi network[GO:0005802]; plasma membrane[GO:0005886]; membrane[GO:0016020]; integral component of membrane[GO:0016021]; integral component of Golgi membrane[GO:0030173]	transferase activity[GO:0016740]; transferase activity, transferring glycosyl groups[GO:0016757]; cellulose synthase (UDP-forming) activity[GO:0016760]; mannan synthase activity[GO:0051753]	NA	NA
ath-miR824-5p	AT1G27320.1	5	8.492	1	21	781	801	UAGACCAUUUGUGAGAAGGGA	UCCCUUUUUGUACAUGGUUUC	Cleavage	1	HK3	phosphorelay signal transduction system[GO:0000160]; response to osmotic stress[GO:0006970]; signal transduction[GO:0007165]; multicellular organismal development[GO:0007275]; nucleoside metabolic process[GO:0009116]; response to cold[GO:0009409]; response to water deprivation[GO:0009414]; response to salt stress[GO:0009651]; cytokinin-activated signaling pathway[GO:0009736]; regulation of flower…	intracellular[GO:0005622]; endoplasmic reticulum[GO:0005783]; endoplasmic reticulum membrane[GO:0005789]; plasma membrane[GO:0005886]; membrane[GO:0016020]; integral component of membrane[GO:0016021]	phosphorelay sensor kinase activity[GO:0000155]; protein histidine kinase activity[GO:0004673]; protein binding[GO:0005515]; cytokinin receptor activity[GO:0009884]; kinase activity[GO:0016301]; transferase activity[GO:0016740]; transferase activity, transferring phosphorus-containing groups[GO:0016772]; protein histidine kinase binding[GO:0043424]	04075 Plant hormone signal transduction [PATH:ath04075]	NA
ath-miR408-5p	AT5G49430.1	4.5	8.499	1	21	12	32	ACAGGGAACAAGCAGAGCAUG	UGUGCUCUGUUUCUUCCCUUC	Cleavage	1	WD40/YVTN repeat and Bromo-WDR9-I-like domain-containing protein	regulation of transcription from RNA polymerase II promoter[GO:0006357]; cytoskeleton organization[GO:0007010]; regulation of cell shape[GO:0008360]	nucleus[GO:0005634]; Cul4-RING E3 ubiquitin ligase complex[GO:0080008]	protein binding[GO:0005515]	NA	NA
ath-miR869.2	AT3G03910.2	3.5	8.499	1	21	7	27	UCUGGUGUUGAGAUAGUUGAC	UCCAACUGUCUUCAUAUCAGA	Cleavage	1	Glutamate dehydrogenase	cellular amino acid metabolic process[GO:0006520]; regulation of nitrogen compound metabolic process[GO:0051171]; oxidation-reduction process[GO:0055114]	mitochondrion[GO:0005739]	glutamate dehydrogenase [NAD(P)+] activity[GO:0004353]; oxidoreductase activity[GO:0016491]; oxidoreductase activity, acting on the CH-NH2 group of donors, NAD or NADP as acceptor[GO:0016639]	00220 Arginine biosynthesis [PATH:ath00220]; 00910 Nitrogen metabolism [PATH:ath00910]; 00471 D-Glutamine and D-glutamate metabolism; 00250 Alanine, aspartate and glutamate metabolism [PATH:ath00250]	NA
ath-miR773a	AT1G79760.1	4	8.501	1	21	476	496	UUUGCUUCCAGCUUUUGUCUC	GAGAGAAAAGCUAGGAGCAGG	Cleavage	1	Downstream target of AGL15-4	biological_process[GO:0008150]	membrane[GO:0016020]; integral component of membrane[GO:0016021]	molecular_function[GO:0003674]	NA	NA
ath-miR773a	AT1G79760.2	4	8.501	1	21	505	525	UUUGCUUCCAGCUUUUGUCUC	GAGAGAAAAGCUAGGAGCAGG	Cleavage	1	Downstream target of AGL15-4	biological_process[GO:0008150]	membrane[GO:0016020]; integral component of membrane[GO:0016021]	molecular_function[GO:0003674]	NA	NA
ath-miR824-5p	AT2G11620.1	3.5	8.501	1	21	185	205	UAGACCAUUUGUGAGAAGGGA	UUCAUUCUUAUCAAUGGUCUA	Translation	2	Putative uncharacterized protein At2g11620	biological_process[GO:0008150]	cellular_component[GO:0005575]	NA	NA	NA
ath-miR163	AT5G45430.1	4.5	8.515	1	24	2393	2416	UUGAAGAGGACUUGGAACUUCGAU	AUCUAAGUUACGAGCCCUCAUCAA	Translation	1	Protein kinase superfamily protein	protein phosphorylation[GO:0006468]; regulation of gene expression[GO:0010468]; phosphorylation[GO:0016310]; intracellular signal transduction[GO:0035556]	nucleus[GO:0005634]; cytoplasm[GO:0005737]	nucleotide binding[GO:0000166]; protein kinase activity[GO:0004672]; protein serine/threonine kinase activity[GO:0004674]; ATP binding[GO:0005524]; kinase activity[GO:0016301]	NA	NA
ath-miR447a.2-3p	AT5G37478.1	3.5	8.517	1	21	814	834	UAUGGAAGAAAUUGUAGUAUU	UAUUCUGUAAUUUUUUUCGUA	Cleavage	1	TPX2 (Targeting protein for Xklp2) protein family	activation of protein kinase activity[GO:0032147]; regulation of mitotic spindle organization[GO:0060236]	spindle[GO:0005819]; microtubule[GO:0005874]; membrane[GO:0016020]; integral component of membrane[GO:0016021]	molecular_function[GO:0003674]	NA	NA
ath-miR447a.2-3p	AT5G37478.2	3.5	8.517	1	21	1031	1051	UAUGGAAGAAAUUGUAGUAUU	UAUUCUGUAAUUUUUUUCGUA	Cleavage	1	TPX2 (Targeting protein for Xklp2) protein family	activation of protein kinase activity[GO:0032147]; regulation of mitotic spindle organization[GO:0060236]	spindle[GO:0005819]; microtubule[GO:0005874]; membrane[GO:0016020]; integral component of membrane[GO:0016021]	molecular_function[GO:0003674]	NA	NA
ath-miR447a.2-3p	AT5G37478.3	3.5	8.517	1	21	897	917	UAUGGAAGAAAUUGUAGUAUU	UAUUCUGUAAUUUUUUUCGUA	Cleavage	1	TPX2 (Targeting protein for Xklp2) protein family	activation of protein kinase activity[GO:0032147]; regulation of mitotic spindle organization[GO:0060236]	spindle[GO:0005819]; microtubule[GO:0005874]; membrane[GO:0016020]; integral component of membrane[GO:0016021]	molecular_function[GO:0003674]	NA	NA
ath-miR447a.2-3p	AT3G22150.1	4.5	8.519	1	21	3028	3048	UAUGGAAGAAAUUGUAGUAUU	AAUAUUAUAAUUAUUUUCAUU	Cleavage	1	Tetratricopeptide repeat (TPR)-like superfamily protein	mitochondrial mRNA modification[GO:0080156]; nucleic acid phosphodiester bond hydrolysis[GO:0090305]; chloroplast RNA modification[GO:1900865]	mitochondrion[GO:0005739]; chloroplast[GO:0009507]; plastid[GO:0009536]	RNA binding[GO:0003723]; endonuclease activity[GO:0004519]; protein binding[GO:0005515]	NA	NA
ath-miR829-5p	AT3G01360.2	3	8.523	1	21	1032	1052	ACUUUGAAGCUUUGAUUUGAA	UAUAAAUCAAAGUUUCAGACU	Cleavage	1	At3g01360	NA	membrane[GO:0016020]; integral component of membrane[GO:0016021]	NA	NA	NA
ath-miR161.2	AT1G61180.2	3	8.528	1	21	2963	2983	UCAAUGCAUUGAAAGUGACUA	CUCUCAAUUUCAAUGCAUUGU	Cleavage	1	LRR and NB-ARC domains-containing disease resistance protein	defense response[GO:0006952]; signal transduction[GO:0007165]	plasma membrane[GO:0005886]; membrane[GO:0016020]; integral component of membrane[GO:0016021]	nucleotide binding[GO:0000166]; protein binding[GO:0005515]; ATP binding[GO:0005524]; ADP binding[GO:0043531]	NA	NA
ath-miR156b-5p	AT1G68960.1	4	8.544	1	20	1	20	UGACAGAAGAGAGUGAGCAC	GUCUUUGUUCUCUUCUGUCU	Cleavage	1	Putative uncharacterized protein T6L1.14	NA	NA	molecular_function[GO:0003674]	NA	NA
ath-miR156b-5p	AT1G68960.2	4	8.544	1	20	1	20	UGACAGAAGAGAGUGAGCAC	GUCUUUGUUCUCUUCUGUCU	Cleavage	1	Putative uncharacterized protein T6L1.14	NA	NA	molecular_function[GO:0003674]	NA	NA
ath-miR156g	AT1G68960.1	4	8.544	1	20	1	20	CGACAGAAGAGAGUGAGCAC	GUCUUUGUUCUCUUCUGUCU	Cleavage	1	Putative uncharacterized protein T6L1.14	NA	NA	molecular_function[GO:0003674]	NA	NA
ath-miR156g	AT1G68960.2	4	8.544	1	20	1	20	CGACAGAAGAGAGUGAGCAC	GUCUUUGUUCUCUUCUGUCU	Cleavage	1	Putative uncharacterized protein T6L1.14	NA	NA	molecular_function[GO:0003674]	NA	NA
ath-miR408-5p	AT4G23240.1	4	8.552	1	21	36	56	ACAGGGAACAAGCAGAGCAUG	AAUCUUCUGUUUUUUCCUUGU	Cleavage	1	Putative cysteine-rich receptor-like protein kinase 16	protein phosphorylation[GO:0006468]; phosphorylation[GO:0016310]; defense response to bacterium[GO:0042742]	plasma membrane[GO:0005886]; membrane[GO:0016020]; integral component of membrane[GO:0016021]	nucleotide binding[GO:0000166]; protein kinase activity[GO:0004672]; protein serine/threonine kinase activity[GO:0004674]; ATP binding[GO:0005524]; kinase activity[GO:0016301]; transferase activity[GO:0016740]	NA	NA
ath-miR869.1	AT3G28670.2	2.5	8.555	1	20	9	28	UUGGUUCAAUUCUGGUGUUG	UAAGACCCGAAUUGAACCAA	Cleavage	1	Oxidoreductase, zinc-binding dehydrogenase family protein	NA	plasma membrane[GO:0005886]; membrane[GO:0016020]; integral component of membrane[GO:0016021]	NA	NA	NA
ath-miR5012	AT3G49570.1	3	8.564	1	21	130	150	UUUUACUGCUACUUGUGUUCC	UUAACACAAGAAGCAGCAAAA	Translation	1	Protein RESPONSE TO LOW SULFUR 3	biological_process[GO:0008150]	cellular_component[GO:0005575]	NA	NA	NA
ath-miR1886.2	AT5G47100.1	4	8.567	1	21	1221	1241	UGAGAUGAAAUCUUUGAUUGG	CUGAUUAAAGAUUUGAUUUUG	Cleavage	1	Calcineurin B-like protein 9	response to water deprivation[GO:0009414]; abscisic acid-activated signaling pathway[GO:0009738]; pollen tube growth[GO:0009860]	cytoplasm[GO:0005737]; plasma membrane[GO:0005886]; membrane[GO:0016020]	calcium ion binding[GO:0005509]; protein binding[GO:0005515]; metal ion binding[GO:0046872]	NA	NA
ath-miR1886.2	AT5G47100.2	4	8.567	1	21	1288	1308	UGAGAUGAAAUCUUUGAUUGG	CUGAUUAAAGAUUUGAUUUUG	Cleavage	1	Calcineurin B-like protein 9	response to water deprivation[GO:0009414]; abscisic acid-activated signaling pathway[GO:0009738]; pollen tube growth[GO:0009860]	cytoplasm[GO:0005737]; plasma membrane[GO:0005886]; membrane[GO:0016020]	calcium ion binding[GO:0005509]; protein binding[GO:0005515]; metal ion binding[GO:0046872]	NA	NA
ath-miR840-5p	AT5G54850.1	3.5	8.569	1	22	4	25	ACACUGAAGGACCUAAACUAAC	AAAAGUUUAGGGCUUUCAGUAU	Translation	1	At5g54850	biological_process[GO:0008150]	cellular_component[GO:0005575]	molecular_function[GO:0003674]	NA	NA
ath-miR447a.2-3p	AT5G51700.2	3.5	8.574	1	21	829	849	UAUGGAAGAAAUUGUAGUAUU	UAUACUAGUGUUUCUUUCAUA	Cleavage	1	Cysteine and histidine-rich domain-containing protein RAR1	immune system process[GO:0002376]; respiratory burst involved in defense response[GO:0002679]; defense response[GO:0006952]; plant-type hypersensitive response[GO:0009626]; defense response to bacterium, incompatible interaction[GO:0009816]; defense response to fungus, incompatible interaction[GO:0009817]; defense response to bacterium[GO:0042742]; innate immune response[GO:0045087]; protein stab…	nucleus[GO:0005634]; cytoplasm[GO:0005737]	protein binding[GO:0005515]; zinc ion binding[GO:0008270]; Rho GTPase binding[GO:0017048]; metal ion binding[GO:0046872]; Hsp90 protein binding[GO:0051879]	04626 Plant-pathogen interaction [PATH:ath04626]	NA
ath-miR824-5p	AT4G04770.1	5	8.579	1	21	121	141	UAGACCAUUUGUGAGAAGGGA	UCUCUUCUCGCAAACGGUAUC	Cleavage	1	UPF0051 protein ABCI8, chloroplastic	cellular iron ion homeostasis[GO:0006879]; iron-sulfur cluster assembly[GO:0016226]; transmembrane transport[GO:0055085]; regulation of response to red or far red light[GO:2000030]	chloroplast[GO:0009507]; plastid[GO:0009536]; chloroplast stroma[GO:0009570]	transporter activity[GO:0005215]; protein binding[GO:0005515]; ATPase activity, coupled to transmembrane movement of substances[GO:0042626]	NA	NA
ath-miR824-5p	AT3G45800.1	3.5	8.594	1	21	109	129	UAGACCAUUUGUGAGAAGGGA	UUCAUUCUUAUCAAUGGUCUA	Translation	2	Plant protein 1589 of unknown function	NA	NA	NA	NA	NA
ath-miR172d-5p	AT2G02560.1	4	8.595	1	21	4075	4095	GCAACAUCUUCAAGAUUCAGA	UUUGAGUUUUGAAUAUGUUUC	Cleavage	1	Cullin-associated NEDD8-dissociated protein 1	transcription, DNA-templated[GO:0006351]; regulation of transcription, DNA-templated[GO:0006355]; response to auxin[GO:0009733]; xylem and phloem pattern formation[GO:0010051]; vegetative to reproductive phase transition of meristem[GO:0010228]; SCF complex assembly[GO:0010265]; protein ubiquitination[GO:0016567]	cell wall[GO:0005618]; nucleus[GO:0005634]; cytosol[GO:0005829]; plasma membrane[GO:0005886]	binding[GO:0005488]; protein binding[GO:0005515]	NA	NA
ath-miR829-3p.2	AT4G35783.1	1.5	8.595	1	21	492	512	CAAAUUAAAGCUUCAAGGUAG	CAACUUUCAAGCUUUAAUUUG	Cleavage	1	DVL17	shoot system development[GO:0048367]	NA	molecular_function[GO:0003674]	NA	NA
ath-miR393a-3p	AT3G23930.1	4	8.6	1	21	191	211	AUCAUGCUAUCUCUUUGGAUU	CUUUCAGAGAGAUAGAGUGAG	Cleavage	1	Putative uncharacterized protein At3g23930	NA	NA	NA	NA	NA
ath-miR829-3p.2	AT4G04750.1	3.5	8.601	1	21	1592	1612	CAAAUUAAAGCUUCAAGGUAG	UUACCUUCAAACUUUAAUUUC	Translation	2	Major facilitator superfamily protein	carbohydrate transport[GO:0008643]; proton transport[GO:0015992]; hexose transmembrane transport[GO:0035428]; glucose import[GO:0046323]; transmembrane transport[GO:0055085]; hydrogen ion transmembrane transport[GO:1902600]	membrane[GO:0016020]; integral component of membrane[GO:0016021]	transporter activity[GO:0005215]; sugar:proton symporter activity[GO:0005351]; glucose transmembrane transporter activity[GO:0005355]; transmembrane transporter activity[GO:0022857]	NA	NA
ath-miR829-3p.2	AT4G04750.2	3.5	8.601	1	21	1774	1794	CAAAUUAAAGCUUCAAGGUAG	UUACCUUCAAACUUUAAUUUC	Translation	2	Major facilitator superfamily protein	carbohydrate transport[GO:0008643]; proton transport[GO:0015992]; hexose transmembrane transport[GO:0035428]; glucose import[GO:0046323]; transmembrane transport[GO:0055085]; hydrogen ion transmembrane transport[GO:1902600]	membrane[GO:0016020]; integral component of membrane[GO:0016021]	transporter activity[GO:0005215]; sugar:proton symporter activity[GO:0005351]; glucose transmembrane transporter activity[GO:0005355]; transmembrane transporter activity[GO:0022857]	NA	NA
ath-miR829-3p.2	AT4G04750.3	3.5	8.601	1	21	1605	1625	CAAAUUAAAGCUUCAAGGUAG	UUACCUUCAAACUUUAAUUUC	Translation	2	Major facilitator superfamily protein	carbohydrate transport[GO:0008643]; proton transport[GO:0015992]; hexose transmembrane transport[GO:0035428]; glucose import[GO:0046323]; transmembrane transport[GO:0055085]; hydrogen ion transmembrane transport[GO:1902600]	membrane[GO:0016020]; integral component of membrane[GO:0016021]	transporter activity[GO:0005215]; sugar:proton symporter activity[GO:0005351]; glucose transmembrane transporter activity[GO:0005355]; transmembrane transporter activity[GO:0022857]	NA	NA
ath-miR447a.2-3p	AT3G50760.1	4.5	8.611	1	21	1532	1552	UAUGGAAGAAAUUGUAGUAUU	UAUACUACAGCUUUUUUUAUU	Translation	1	Hexosyltransferase	polysaccharide biosynthetic process[GO:0000271]; pectin biosynthetic process[GO:0045489]; cell wall organization[GO:0071555]	Golgi membrane[GO:0000139]; Golgi apparatus[GO:0005794]; membrane[GO:0016020]; integral component of membrane[GO:0016021]	transferase activity[GO:0016740]; transferase activity, transferring glycosyl groups[GO:0016757]; polygalacturonate 4-alpha-galacturonosyltransferase activity[GO:0047262]	NA	NA
ath-miR837-5p	AT1G68790.1	4	8.622	1	21	2046	2066	AUCAGUUUCUUGUUCGUUUCA	UGAAGAAAACGAGAAACUGAG	Cleavage	3	Protein CROWDED NUCLEI 3	nucleus organization[GO:0006997]	nucleus[GO:0005634]; nuclear lamina[GO:0005652]; nucleoplasm[GO:0005654]; nucleolus[GO:0005730]; cytoplasm[GO:0005737]; plasmodesma[GO:0009506]; membrane[GO:0016020]; nuclear membrane[GO:0031965]	NA	NA	NA
ath-miR447a.2-3p	AT3G51660.1	3	8.623	1	21	70	90	UAUGGAAGAAAUUGUAGUAUU	AAUACAAUAAUUUCUUUCAUU	Cleavage	1	LS1-like protein	NA	peroxisome[GO:0005777]	molecular_function[GO:0003674]	NA	NA
ath-miR846-3p	AT1G28340.1	4	8.623	1	21	343	363	UUGAAUUGAAGUGCUUGAAUU	AACUUACGCACUUUGGUUCAA	Cleavage	1	Receptor like protein 4	NA	endosome[GO:0005768]; Golgi apparatus[GO:0005794]; trans-Golgi network[GO:0005802]; plasma membrane[GO:0005886]; membrane[GO:0016020]; integral component of membrane[GO:0016021]	protein binding[GO:0005515]	NA	NA
ath-miR164c-5p	AT5G13500.1	3.5	8.632	1	20	376	395	UGGAGAAGCAGGGCACGUGC	ACACUUCCCUUGCUUCUCCC	Cleavage	1	Hydroxyproline O-arabinosylatransferase 3 (Fragment)	biological_process[GO:0008150]	endosome[GO:0005768]; Golgi apparatus[GO:0005794]; trans-Golgi network[GO:0005802]; membrane[GO:0016020]; integral component of membrane[GO:0016021]	transferase activity[GO:0016740]; transferase activity, transferring glycosyl groups[GO:0016757]; hydroxyproline O-arabinosyltransferase activity[GO:1990585]	00514 Other types of O-glycan biosynthesis [PATH:ath00514]	NA
ath-miR162b-5p	AT2G20900.4	4.5	8.637	1	22	33	54	UGGAGGCAGCGGUUCAUCGAUC	AUUCGAUGAAUCUCUUUCUUCA	Translation	1	Diacylglycerol kinase 5	defense response[GO:0006952]; signal transduction[GO:0007165]; protein kinase C-activating G-protein coupled receptor signaling pathway[GO:0007205]; metabolic process[GO:0008152]; phosphorylation[GO:0016310]	NA	nucleotide binding[GO:0000166]; NAD+ kinase activity[GO:0003951]; diacylglycerol kinase activity[GO:0004143]; ATP binding[GO:0005524]; kinase activity[GO:0016301]; transferase activity[GO:0016740]	04070 Phosphatidylinositol signaling system [PATH:ath04070]; 00561 Glycerolipid metabolism [PATH:ath00561]; 00564 Glycerophospholipid metabolism [PATH:ath00564]	NA
ath-miR4228-3p	AT1G67040.1	5	8.64	1	21	201	221	UCGGAUGCGAAACGGUGGUGU	UCACUAUCGUUUUGCUUUUGU	Cleavage	1	unknown protein; FUNCTIONS IN: molecular_function unknown; INVOLVED IN: biological_process unknown; LOCATED IN: cellular_component unknown; EXPRESSED IN: 20 plant structures; EXPRESSED DURING: 11 growth stages; BEST Arabidopsis thaliana protein matc /.../unknown protein (TAIR:AT5G26910.3); Has 89 Blast hits to 84 proteins in 15 species: Archae - 0; Bacteria - 0; Metazoa - 5; Fungi - 2; Plants - 8…	biological_process[GO:0008150]	plasmodesma[GO:0009506]	molecular_function[GO:0003674]	NA	NA
ath-miR4228-3p	AT1G67040.2	5	8.64	1	21	363	383	UCGGAUGCGAAACGGUGGUGU	UCACUAUCGUUUUGCUUUUGU	Cleavage	1	unknown protein; FUNCTIONS IN: molecular_function unknown; INVOLVED IN: biological_process unknown; LOCATED IN: cellular_component unknown; EXPRESSED IN: 20 plant structures; EXPRESSED DURING: 11 growth stages; BEST Arabidopsis thaliana protein matc /.../unknown protein (TAIR:AT5G26910.3); Has 89 Blast hits to 84 proteins in 15 species: Archae - 0; Bacteria - 0; Metazoa - 5; Fungi - 2; Plants - 8…	biological_process[GO:0008150]	plasmodesma[GO:0009506]	molecular_function[GO:0003674]	NA	NA
ath-miR163	AT5G38100.1	1	8.666	1	24	314	337	UUGAAGAGGACUUGGAACUUCGAU	ACUAGAGUUCCAAGUUUUCUUCAA	Cleavage	1	Probable S-adenosylmethionine-dependent methyltransferase At5g38100	methylation[GO:0032259]	NA	methyltransferase activity[GO:0008168]; transferase activity[GO:0016740]; metal ion binding[GO:0046872]	NA	NA
ath-miR163	AT5G38100.2	1	8.666	1	24	314	337	UUGAAGAGGACUUGGAACUUCGAU	ACUAGAGUUCCAAGUUUUCUUCAA	Cleavage	1	Probable S-adenosylmethionine-dependent methyltransferase At5g38100	methylation[GO:0032259]	NA	methyltransferase activity[GO:0008168]; transferase activity[GO:0016740]; metal ion binding[GO:0046872]	NA	NA
ath-miR163	AT5G38100.3	1	8.666	1	24	216	239	UUGAAGAGGACUUGGAACUUCGAU	ACUAGAGUUCCAAGUUUUCUUCAA	Cleavage	1	Probable S-adenosylmethionine-dependent methyltransferase At5g38100	methylation[GO:0032259]	NA	methyltransferase activity[GO:0008168]; transferase activity[GO:0016740]; metal ion binding[GO:0046872]	NA	NA
ath-miR163	AT5G38100.4	1	8.666	1	24	285	308	UUGAAGAGGACUUGGAACUUCGAU	ACUAGAGUUCCAAGUUUUCUUCAA	Cleavage	1	Probable S-adenosylmethionine-dependent methyltransferase At5g38100	methylation[GO:0032259]	NA	methyltransferase activity[GO:0008168]; transferase activity[GO:0016740]; metal ion binding[GO:0046872]	NA	NA
ath-miR472-5p	AT1G75180.1	3.5	8.674	1	21	145	165	AUGGUCGAAGUAGGCAAAAUC	AAUUUUGAUUUCUUUGACCAU	Translation	1	AT1G75180 protein	biological_process[GO:0008150]	membrane[GO:0016020]; integral component of membrane[GO:0016021]	NA	NA	NA
ath-miR472-5p	AT5G03390.1	3.5	8.676	1	21	1569	1589	AUGGUCGAAGUAGGCAAAAUC	UUUUAUGCCUUUUUCGACUAU	Translation	1	At5g03390	NA	chloroplast[GO:0009507]	NA	NA	NA
ath-miR5640	AT4G27690.1	3	8.681	1	21	1264	1284	UGAGAGAAGGAAUUAGAUUCA	UCAAUCAAGUUCCUUUUCUCU	Cleavage	1	VPS26B	intracellular protein transport[GO:0006886]; signal transduction[GO:0007165]; protein transport[GO:0015031]; retrograde transport, endosome to Golgi[GO:0042147]	cytoplasm[GO:0005737]; endosome[GO:0005768]; Golgi apparatus[GO:0005794]; cytosol[GO:0005829]; endosome membrane[GO:0010008]; membrane[GO:0016020]; retromer complex[GO:0030904]; late endosome membrane[GO:0031902]	protein transporter activity[GO:0008565]	04144 Endocytosis [PATH:ath04144]	NA
ath-miR5640	AT4G27690.2	3	8.681	1	21	1076	1096	UGAGAGAAGGAAUUAGAUUCA	UCAAUCAAGUUCCUUUUCUCU	Cleavage	1	VPS26B	intracellular protein transport[GO:0006886]; signal transduction[GO:0007165]; protein transport[GO:0015031]; retrograde transport, endosome to Golgi[GO:0042147]	cytoplasm[GO:0005737]; endosome[GO:0005768]; Golgi apparatus[GO:0005794]; cytosol[GO:0005829]; endosome membrane[GO:0010008]; membrane[GO:0016020]; retromer complex[GO:0030904]; late endosome membrane[GO:0031902]	protein transporter activity[GO:0008565]	04144 Endocytosis [PATH:ath04144]	NA
ath-miR160a-3p	AT5G46060.1	4	8.696	1	21	577	597	GCGUAUGAGGAGCCAUGCAUA	UACACAUCGCUCCUCAUAUGU	Cleavage	1	Emb	NA	membrane[GO:0016020]; integral component of membrane[GO:0016021]	NA	NA	NA
ath-miR160c-3p	AT4G13310.1	5	8.7	1	21	1633	1653	CGUACAAGGAGUCAAGCAUGA	UUCUGCUUGAUUCCUCGUGUC	Cleavage	1	Cytochrome P450 71A20	secondary metabolite biosynthetic process[GO:0044550]; oxidation-reduction process[GO:0055114]	plasmodesma[GO:0009506]; membrane[GO:0016020]; integral component of membrane[GO:0016021]	monooxygenase activity[GO:0004497]; iron ion binding[GO:0005506]; oxidoreductase activity[GO:0016491]; oxidoreductase activity, acting on paired donors, with incorporation or reduction of molecular oxygen[GO:0016705]; oxidoreductase activity, acting on paired donors, with incorporation or reduction of molecular oxygen, NAD(P)H as one donor, and incorporation of one atom of oxygen[GO:0016709]; hem…	NA	NA
ath-miR164c-5p	AT1G56010.1	1	8.701	1	20	1707	1726	UGGAGAAGCAGGGCACGUGC	GCACGUACCCUGCUUCUCCA	Cleavage	1	NAC domain-containing protein 21/22	transcription, DNA-templated[GO:0006351]; regulation of transcription, DNA-templated[GO:0006355]; auxin-activated signaling pathway[GO:0009734]; primary shoot apical meristem specification[GO:0010072]; lateral root development[GO:0048527]	nucleus[GO:0005634]	DNA binding[GO:0003677]; sequence-specific DNA binding transcription factor activity[GO:0003700]	NA	NAC
ath-miR164c-5p	AT1G56010.2	1	8.701	1	20	803	822	UGGAGAAGCAGGGCACGUGC	GCACGUACCCUGCUUCUCCA	Cleavage	1	NAC domain-containing protein 21/22	transcription, DNA-templated[GO:0006351]; regulation of transcription, DNA-templated[GO:0006355]; auxin-activated signaling pathway[GO:0009734]; primary shoot apical meristem specification[GO:0010072]; lateral root development[GO:0048527]	nucleus[GO:0005634]	DNA binding[GO:0003677]; sequence-specific DNA binding transcription factor activity[GO:0003700]	NA	NAC
ath-miR869.2	AT2G27090.1	4.5	8.707	1	21	443	463	UCUGGUGUUGAGAUAGUUGAC	GUCCACUAGUGCAACACCAGA	Translation	1	At2g27090	NA	plasma membrane[GO:0005886]; plasmodesma[GO:0009506]	NA	NA	NA
ath-miR869.2	AT2G27090.2	4.5	8.707	1	21	466	486	UCUGGUGUUGAGAUAGUUGAC	GUCCACUAGUGCAACACCAGA	Translation	1	At2g27090	NA	plasma membrane[GO:0005886]; plasmodesma[GO:0009506]	NA	NA	NA
ath-miR5643b	AT2G19860.1	3.5	8.708	1	21	1712	1732	AGGCUUUUAAGAUCGGGUUGC	ACAAGUUAAUUUUAAAAGCCU	Cleavage	1	Phosphotransferase	cellular glucose homeostasis[GO:0001678]; carbohydrate metabolic process[GO:0005975]; glycolytic process[GO:0006096]; hexokinase-dependent signaling[GO:0009747]; sugar mediated signaling pathway[GO:0010182]; programmed cell death[GO:0012501]; phosphorylation[GO:0016310]; carbohydrate phosphorylation[GO:0046835]; glucose 6-phosphate metabolic process[GO:0051156]	cell[GO:0005623]; mitochondrion[GO:0005739]; mitochondrial outer membrane[GO:0005741]; cytosol[GO:0005829]; plastid[GO:0009536]; membrane[GO:0016020]; integral component of membrane[GO:0016021]; integral component of mitochondrial outer membrane[GO:0031307]	nucleotide binding[GO:0000166]; glucokinase activity[GO:0004340]; hexokinase activity[GO:0004396]; ATP binding[GO:0005524]; glucose binding[GO:0005536]; fructokinase activity[GO:0008865]; kinase activity[GO:0016301]; transferase activity[GO:0016740]; phosphotransferase activity, alcohol group as acceptor[GO:0016773]; mannokinase activity[GO:0019158]	00500 Starch and sucrose metabolism [PATH:ath00500]; 00051 Fructose and mannose metabolism [PATH:ath00051]; 00052 Galactose metabolism [PATH:ath00052]; 00520 Amino sugar and nucleotide sugar metabolism [PATH:ath00520]; 00524 Neomycin, kanamycin and gentamicin biosynthesis; 00010 Glycolysis / Gluconeogenesis [PATH:ath00010]	NA
ath-miR5643b	AT2G19860.2	3.5	8.708	1	21	1681	1701	AGGCUUUUAAGAUCGGGUUGC	ACAAGUUAAUUUUAAAAGCCU	Cleavage	2	Phosphotransferase	cellular glucose homeostasis[GO:0001678]; carbohydrate metabolic process[GO:0005975]; glycolytic process[GO:0006096]; hexokinase-dependent signaling[GO:0009747]; sugar mediated signaling pathway[GO:0010182]; programmed cell death[GO:0012501]; phosphorylation[GO:0016310]; carbohydrate phosphorylation[GO:0046835]; glucose 6-phosphate metabolic process[GO:0051156]	cell[GO:0005623]; mitochondrion[GO:0005739]; mitochondrial outer membrane[GO:0005741]; cytosol[GO:0005829]; plastid[GO:0009536]; membrane[GO:0016020]; integral component of membrane[GO:0016021]; integral component of mitochondrial outer membrane[GO:0031307]	nucleotide binding[GO:0000166]; glucokinase activity[GO:0004340]; hexokinase activity[GO:0004396]; ATP binding[GO:0005524]; glucose binding[GO:0005536]; fructokinase activity[GO:0008865]; kinase activity[GO:0016301]; transferase activity[GO:0016740]; phosphotransferase activity, alcohol group as acceptor[GO:0016773]; mannokinase activity[GO:0019158]	00500 Starch and sucrose metabolism [PATH:ath00500]; 00051 Fructose and mannose metabolism [PATH:ath00051]; 00052 Galactose metabolism [PATH:ath00052]; 00520 Amino sugar and nucleotide sugar metabolism [PATH:ath00520]; 00524 Neomycin, kanamycin and gentamicin biosynthesis; 00010 Glycolysis / Gluconeogenesis [PATH:ath00010]	NA
ath-miR157a-3p	AT3G47680.1	4.5	8.709	1	21	1398	1418	GCUCUCUAGCCUUCUGUCAUC	UAAGGCAGAAGGAUCGAGAGC	Cleavage	1	At3g47680	NA	NA	NA	NA	NA
ath-miR163	AT2G12480.3	2.5	8.725	1	24	194	217	UUGAAGAGGACUUGGAACUUCGAU	GUUCUGUUUUCAAGUCCUCUUCAA	Cleavage	1	serine carboxypeptidase-like 43	proteolysis[GO:0006508]; proteolysis involved in cellular protein catabolic process[GO:0051603]	extracellular region[GO:0005576]	carboxypeptidase activity[GO:0004180]; serine-type carboxypeptidase activity[GO:0004185]; peptidase activity[GO:0008233]; hydrolase activity[GO:0016787]	NA	NA
ath-miR163	AT2G12480.4	2.5	8.725	1	24	194	217	UUGAAGAGGACUUGGAACUUCGAU	GUUCUGUUUUCAAGUCCUCUUCAA	Cleavage	1	serine carboxypeptidase-like 43	proteolysis[GO:0006508]; proteolysis involved in cellular protein catabolic process[GO:0051603]	extracellular region[GO:0005576]	carboxypeptidase activity[GO:0004180]; serine-type carboxypeptidase activity[GO:0004185]; peptidase activity[GO:0008233]; hydrolase activity[GO:0016787]	NA	NA
ath-miR827	AT5G59380.1	3	8.728	1	21	21	41	UUAGAUGACCAUCAACAAACU	GAAUUGUUGAUGGUUAACUAA	Cleavage	1	Methyl-CpG-binding domain-containing protein 6	transcription, DNA-templated[GO:0006351]; regulation of transcription, DNA-templated[GO:0006355]	nucleus[GO:0005634]; chromosome[GO:0005694]; nuclear heterochromatin[GO:0005720]; nucleolus[GO:0005730]; nucleolus organizer region[GO:0005731]; perinucleolar chromocenter[GO:0010370]	DNA binding[GO:0003677]; protein binding[GO:0005515]; methyl-CpG binding[GO:0008327]; enzyme binding[GO:0019899]; protein self-association[GO:0043621]	NA	NA
ath-miR162b-5p	AT2G20900.2	4.5	8.733	1	22	34	55	UGGAGGCAGCGGUUCAUCGAUC	AUUCGAUGAAUCUCUUUCUUCA	Translation	1	Diacylglycerol kinase 5	defense response[GO:0006952]; signal transduction[GO:0007165]; protein kinase C-activating G-protein coupled receptor signaling pathway[GO:0007205]; metabolic process[GO:0008152]; phosphorylation[GO:0016310]	NA	nucleotide binding[GO:0000166]; NAD+ kinase activity[GO:0003951]; diacylglycerol kinase activity[GO:0004143]; ATP binding[GO:0005524]; kinase activity[GO:0016301]; transferase activity[GO:0016740]	04070 Phosphatidylinositol signaling system [PATH:ath04070]; 00561 Glycerolipid metabolism [PATH:ath00561]; 00564 Glycerophospholipid metabolism [PATH:ath00564]	NA
ath-miR5635a	AT3G61420.1	4	8.736	1	21	310	330	UGUUAAGGAGUGUUAACGGUG	CGCCGUCGACACUCCUUACCU	Cleavage	1	Probable RNA polymerase II transcription factor B subunit 1-3	DNA repair[GO:0006281]; nucleotide-excision repair[GO:0006289]; transcription, DNA-templated[GO:0006351]; regulation of transcription, DNA-templated[GO:0006355]; transcription from RNA polymerase I promoter[GO:0006360]; transcription from RNA polymerase II promoter[GO:0006366]; cellular response to DNA damage stimulus[GO:0006974]; phosphorylation of RNA polymerase II C-terminal domain[GO:0070816]	core TFIIH complex[GO:0000439]; nucleus[GO:0005634]; holo TFIIH complex[GO:0005675]	DNA-dependent ATPase activity[GO:0008094]; RNA polymerase II carboxy-terminal domain kinase activity[GO:0008353]	03022 Basal transcription factors [PATH:ath03022]; 03420 Nucleotide excision repair [PATH:ath03420]	NA
ath-miR5635a	AT3G61420.2	4	8.736	1	21	112	132	UGUUAAGGAGUGUUAACGGUG	CGCCGUCGACACUCCUUACCU	Cleavage	1	Probable RNA polymerase II transcription factor B subunit 1-3	DNA repair[GO:0006281]; nucleotide-excision repair[GO:0006289]; transcription, DNA-templated[GO:0006351]; regulation of transcription, DNA-templated[GO:0006355]; transcription from RNA polymerase I promoter[GO:0006360]; transcription from RNA polymerase II promoter[GO:0006366]; cellular response to DNA damage stimulus[GO:0006974]; phosphorylation of RNA polymerase II C-terminal domain[GO:0070816]	core TFIIH complex[GO:0000439]; nucleus[GO:0005634]; holo TFIIH complex[GO:0005675]	DNA-dependent ATPase activity[GO:0008094]; RNA polymerase II carboxy-terminal domain kinase activity[GO:0008353]	03022 Basal transcription factors [PATH:ath03022]; 03420 Nucleotide excision repair [PATH:ath03420]	NA
ath-miR864-5p	AT2G31960.1	4.5	8.74	1	21	6322	6342	UCAGGUAUGAUUGACUUCAAA	AUUGAAGACAAUUAUGCCUCU	Cleavage	1	Callose synthase 2	(1->3)-beta-D-glucan biosynthetic process[GO:0006075]; regulation of cell shape[GO:0008360]; cell wall organization[GO:0071555]	1,3-beta-D-glucan synthase complex[GO:0000148]; plasma membrane[GO:0005886]; membrane[GO:0016020]; integral component of membrane[GO:0016021]	1,3-beta-D-glucan synthase activity[GO:0003843]; transferase activity[GO:0016740]; transferase activity, transferring glycosyl groups[GO:0016757]	NA	NA
ath-miR864-5p	AT2G31960.2	4.5	8.74	1	21	6394	6414	UCAGGUAUGAUUGACUUCAAA	AUUGAAGACAAUUAUGCCUCU	Cleavage	1	Callose synthase 2	(1->3)-beta-D-glucan biosynthetic process[GO:0006075]; regulation of cell shape[GO:0008360]; cell wall organization[GO:0071555]	1,3-beta-D-glucan synthase complex[GO:0000148]; plasma membrane[GO:0005886]; membrane[GO:0016020]; integral component of membrane[GO:0016021]	1,3-beta-D-glucan synthase activity[GO:0003843]; transferase activity[GO:0016740]; transferase activity, transferring glycosyl groups[GO:0016757]	NA	NA
ath-miR864-5p	AT2G31960.3	4.5	8.74	1	21	6682	6702	UCAGGUAUGAUUGACUUCAAA	AUUGAAGACAAUUAUGCCUCU	Cleavage	1	Callose synthase 2	(1->3)-beta-D-glucan biosynthetic process[GO:0006075]; regulation of cell shape[GO:0008360]; cell wall organization[GO:0071555]	1,3-beta-D-glucan synthase complex[GO:0000148]; plasma membrane[GO:0005886]; membrane[GO:0016020]; integral component of membrane[GO:0016021]	1,3-beta-D-glucan synthase activity[GO:0003843]; transferase activity[GO:0016740]; transferase activity, transferring glycosyl groups[GO:0016757]	NA	NA
ath-miR864-5p	AT2G31960.4	4.5	8.74	1	21	6148	6168	UCAGGUAUGAUUGACUUCAAA	AUUGAAGACAAUUAUGCCUCU	Cleavage	1	Callose synthase 2	(1->3)-beta-D-glucan biosynthetic process[GO:0006075]; regulation of cell shape[GO:0008360]; cell wall organization[GO:0071555]	1,3-beta-D-glucan synthase complex[GO:0000148]; plasma membrane[GO:0005886]; membrane[GO:0016020]; integral component of membrane[GO:0016021]	1,3-beta-D-glucan synthase activity[GO:0003843]; transferase activity[GO:0016740]; transferase activity, transferring glycosyl groups[GO:0016757]	NA	NA
ath-miR864-5p	AT2G31960.5	4.5	8.74	1	21	6319	6339	UCAGGUAUGAUUGACUUCAAA	AUUGAAGACAAUUAUGCCUCU	Cleavage	1	Callose synthase 2	(1->3)-beta-D-glucan biosynthetic process[GO:0006075]; regulation of cell shape[GO:0008360]; cell wall organization[GO:0071555]	1,3-beta-D-glucan synthase complex[GO:0000148]; plasma membrane[GO:0005886]; membrane[GO:0016020]; integral component of membrane[GO:0016021]	1,3-beta-D-glucan synthase activity[GO:0003843]; transferase activity[GO:0016740]; transferase activity, transferring glycosyl groups[GO:0016757]	NA	NA
ath-miR167c-5p	AT4G22010.1	5	8.741	1	21	589	609	UAAGCUGCCAGCAUGAUCUUG	AAAGAUCAAAUUGGUAGCUUC	Cleavage	1	At4g22010	oxidation-reduction process[GO:0055114]	plant-type cell wall[GO:0009505]; plasmodesma[GO:0009506]; membrane[GO:0016020]	copper ion binding[GO:0005507]; oxidoreductase activity[GO:0016491]; oxidoreductase activity, oxidizing metal ions[GO:0016722]	NA	NA
ath-miR161.1	AT2G19480.3	5	8.742	1	21	71	91	UGAAAGUGACUACAUCGGGGU	AUUUCGGUCUGGUCAUUUUCU	Cleavage	1	Nucleosome assembly protein 1;2	double-strand break repair via homologous recombination[GO:0000724]; nucleosome assembly[GO:0006334]; DNA mediated transformation[GO:0009294]; somatic cell DNA recombination[GO:0016444]; response to cadmium ion[GO:0046686]	nucleus[GO:0005634]; cytoplasm[GO:0005737]; cytosol[GO:0005829]; plasma membrane[GO:0005886]	protein binding[GO:0005515]; histone binding[GO:0042393]; identical protein binding[GO:0042802]	NA	NA
ath-miR394b-5p	AT4G39040.1	4	8.747	1	20	829	848	UUGGCAUUCUGUCCACCUCC	GGAAGUUGAGAGAAUGUCAA	Translation	1	At4g39040	biological_process[GO:0008150]	chloroplast[GO:0009507]	RNA binding[GO:0003723]	NA	NA
ath-miR5640	AT2G02220.1	3	8.747	1	21	212	232	UGAGAGAAGGAAUUAGAUUCA	UGAAUCUUAAUUCUUCUCUCA	Cleavage	1	Phytosulfokine receptor 1	cGMP biosynthetic process[GO:0006182]; protein phosphorylation[GO:0006468]; signal transduction[GO:0007165]; phosphorylation[GO:0016310]; regulation of defense response[GO:0031347]; innate immune response[GO:0045087]	plasma membrane[GO:0005886]; membrane[GO:0016020]; integral component of membrane[GO:0016021]	nucleotide binding[GO:0000166]; peptide receptor activity[GO:0001653]; guanylate cyclase activity[GO:0004383]; protein kinase activity[GO:0004672]; protein serine/threonine kinase activity[GO:0004674]; protein binding[GO:0005515]; ATP binding[GO:0005524]; kinase activity[GO:0016301]; transferase activity[GO:0016740]; lyase activity[GO:0016829]	NA	NA
ath-miR857	AT1G76970.6	3	8.754	1	21	1915	1935	UUUUGUAUGUUGAAGGUGUAU	AAAUACUUUUAACACACAAAA	Cleavage	1	TOM1-like protein 4	intracellular protein transport[GO:0006886]; protein transport[GO:0015031]	intracellular[GO:0005622]; cytoplasm[GO:0005737]; membrane[GO:0016020]	NA	NA	NA
ath-miR160c-3p	AT5G52882.1	4.5	8.758	1	21	16	36	CGUACAAGGAGUCAAGCAUGA	UCAUCCUUGAUUUCUUGGACC	Cleavage	1	P-loop containing nucleoside triphosphate hydrolases superfamily protein	NA	nucleus[GO:0005634]	ATP binding[GO:0005524]; hydrolase activity[GO:0016787]; ATPase activity[GO:0016887]	NA	NA
ath-miR5995b	AT4G36790.1	4.5	8.762	1	20	1867	1886	CAAAGAUGCAGAUCAUAUGU	AUAUAUGAUUUGAAAUUUUG	Cleavage	1	Major facilitator superfamily protein	transmembrane transport[GO:0055085]	membrane[GO:0016020]; integral component of membrane[GO:0016021]	NA	NA	NA
ath-miR5629	AT5G45070.1	5	8.766	1	22	1253	1274	UUAGGGUAGUUAACGGAAGUUA	UAAUUUCUGUUAACUAUAUUUA	Cleavage	1	Protein PHLOEM PROTEIN 2-LIKE A8	signal transduction[GO:0007165]	NA	protein binding[GO:0005515]; carbohydrate binding[GO:0030246]	NA	NA
ath-miR163	AT3G46613.1	5	8.771	1	24	278	301	UUGAAGAGGACUUGGAACUUCGAU	AUUUAUCUUCCAAGUCUUCUUCUC	Cleavage	1	DVL15	shoot system development[GO:0048367]	NA	molecular_function[GO:0003674]	NA	NA
ath-miR164c-5p	AT1G77490.1	4.5	8.776	1	20	215	234	UGGAGAAGCAGGGCACGUGC	UCACUUACUCUGUUCCUCCA	Cleavage	2	L-ascorbate peroxidase T, chloroplastic	response to reactive oxygen species[GO:0000302]; response to oxidative stress[GO:0006979]; cold acclimation[GO:0009631]; chloroplast-nucleus signaling pathway[GO:0010019]; cellular response to oxidative stress[GO:0034599]; hydrogen peroxide catabolic process[GO:0042744]; oxidation-reduction process[GO:0055114]; hydrogen peroxide mediated signaling pathway[GO:0071588]	chloroplast[GO:0009507]; chloroplast thylakoid[GO:0009534]; chloroplast thylakoid membrane[GO:0009535]; plastid[GO:0009536]; thylakoid[GO:0009579]; membrane[GO:0016020]; integral component of membrane[GO:0016021]	cytochrome-c peroxidase activity[GO:0004130]; peroxidase activity[GO:0004601]; oxidoreductase activity[GO:0016491]; L-ascorbate peroxidase activity[GO:0016688]; heme binding[GO:0020037]; metal ion binding[GO:0046872]	00480 Glutathione metabolism [PATH:ath00480]; 00053 Ascorbate and aldarate metabolism [PATH:ath00053]	NA
ath-miR5635a	AT5G42530.1	4	8.777	1	21	576	598	UGUUAAGGAGUGUU--AACGGUG	GAUCGUUCAAACAUUUCUUAACA	Cleavage	1	Putative uncharacterized protein	biological_process[GO:0008150]	NA	NA	NA	NA
ath-miR4245	AT5G60142.1	4	8.789	1	21	339	359	AUUGUCAGUAUAAAACUUUGU	AGGAAGUUUUGUGGUGAUAGU	Cleavage	1	B3 domain-containing protein At5g60142	transcription, DNA-templated[GO:0006351]; regulation of transcription, DNA-templated[GO:0006355]	nucleus[GO:0005634]	DNA binding[GO:0003677]; protein binding[GO:0005515]	NA	B3
ath-miR4245	AT5G60142.2	4	8.789	1	21	339	359	AUUGUCAGUAUAAAACUUUGU	AGGAAGUUUUGUGGUGAUAGU	Cleavage	1	B3 domain-containing protein At5g60142	transcription, DNA-templated[GO:0006351]; regulation of transcription, DNA-templated[GO:0006355]	nucleus[GO:0005634]	DNA binding[GO:0003677]; protein binding[GO:0005515]	NA	NA
ath-miR4245	AT5G60142.3	4	8.789	1	21	299	319	AUUGUCAGUAUAAAACUUUGU	AGGAAGUUUUGUGGUGAUAGU	Cleavage	1	B3 domain-containing protein At5g60142	transcription, DNA-templated[GO:0006351]; regulation of transcription, DNA-templated[GO:0006355]	nucleus[GO:0005634]	DNA binding[GO:0003677]; protein binding[GO:0005515]	NA	NA
ath-miR4245	AT5G60142.4	4	8.789	1	21	136	156	AUUGUCAGUAUAAAACUUUGU	AGGAAGUUUUGUGGUGAUAGU	Cleavage	1	B3 domain-containing protein At5g60142	transcription, DNA-templated[GO:0006351]; regulation of transcription, DNA-templated[GO:0006355]	nucleus[GO:0005634]	DNA binding[GO:0003677]; protein binding[GO:0005515]	NA	NA
ath-miR8165	AT1G22710.1	4.5	8.791	1	21	1459	1479	AAUGGAGGCAAGUGUGAAGGA	CCUUUUGCACUAGCUUCCAUA	Translation	2	Sucrose transport protein SUC2	sucrose metabolic process[GO:0005985]; carbohydrate transport[GO:0008643]; sucrose transport[GO:0015770]; transmembrane transport[GO:0055085]	plasma membrane[GO:0005886]; integral component of plasma membrane[GO:0005887]; membrane[GO:0016020]; integral component of membrane[GO:0016021]	sucrose:proton symporter activity[GO:0008506]; sucrose transmembrane transporter activity[GO:0008515]; symporter activity[GO:0015293]	NA	NA
ath-miR837-5p	AT3G27640.1	5	8.791	1	21	1397	1418	AUCAGUUUCU-UGUUCGUUUCA	UGAGAUGAACAGAGAAACUGAG	Translation	1	Putative uncharacterized protein At3g27640	biological_process[GO:0008150]	Cul4-RING E3 ubiquitin ligase complex[GO:0080008]	protein binding[GO:0005515]	NA	NA
ath-miR837-5p	AT3G27640.2	5	8.791	1	21	1476	1497	AUCAGUUUCU-UGUUCGUUUCA	UGAGAUGAACAGAGAAACUGAG	Translation	1	Putative uncharacterized protein At3g27640	biological_process[GO:0008150]	Cul4-RING E3 ubiquitin ligase complex[GO:0080008]	protein binding[GO:0005515]	NA	NA
ath-miR838	AT5G41310.1	3.5	8.794	1	21	1245	1265	UUUUCUUCUACUUCUUGCACA	AGUGCAAGAAUUAAAAGGAAA	Translation	1	P-loop nucleoside triphosphate hydrolases superfamily protein with CH (Calponin Homology) domain	microtubule-based movement[GO:0007018]	kinesin complex[GO:0005871]; microtubule[GO:0005874]	nucleotide binding[GO:0000166]; motor activity[GO:0003774]; microtubule motor activity[GO:0003777]; protein binding[GO:0005515]; ATP binding[GO:0005524]; microtubule binding[GO:0008017]; ATPase activity[GO:0016887]	NA	NA
ath-miR8166	AT1G70280.2	4.5	8.803	1	22	101	122	AGAGAGUGUAGAAAGUUUCUCA	UGAGACACUGUCUUCACUCUUU	Cleavage	1	NHL domain-containing protein	biological_process[GO:0008150]	membrane[GO:0016020]; integral component of membrane[GO:0016021]	molecular_function[GO:0003674]; protein binding[GO:0005515]	NA	NA
ath-miR841b-5p	AT3G14900.1	5	8.804	1	21	2031	2051	UACGAGCCACUGGAAACUGAA	UUUUGUUAUCAGUGGUUUGUU	Cleavage	1	Putative uncharacterized protein At3g14900	embryo development ending in seed dormancy[GO:0009793]	chloroplast[GO:0009507]	NA	NA	NA
ath-miR163	AT1G41830.1	4.5	8.809	1	24	1954	1977	UUGAAGAGGACUUGGAACUUCGAU	UUUGAAGUUCCAGUUUUUCUUUAU	Translation	1	SKS6	oxidation-reduction process[GO:0055114]	cell wall[GO:0005618]; plant-type cell wall[GO:0009505]; plasmodesma[GO:0009506]; membrane[GO:0016020]; apoplast[GO:0048046]	copper ion binding[GO:0005507]; oxidoreductase activity[GO:0016491]; oxidoreductase activity, oxidizing metal ions[GO:0016722]	NA	NA
ath-miR390b-5p	AT2G01850.1	3.5	8.81	1	21	98	118	AAGCUCAGGAGGGAUAGCGCC	UUCUCUAUCUCUCUUUAGCUU	Cleavage	1	Probable xyloglucan endotransglucosylase/hydrolase protein 27	carbohydrate metabolic process[GO:0005975]; cellular glucan metabolic process[GO:0006073]; metabolic process[GO:0008152]; phloem or xylem histogenesis[GO:0010087]; xyloglucan metabolic process[GO:0010411]; cell wall biogenesis[GO:0042546]; cell wall organization[GO:0071555]	extracellular region[GO:0005576]; cell wall[GO:0005618]; apoplast[GO:0048046]	hydrolase activity, hydrolyzing O-glycosyl compounds[GO:0004553]; transferase activity[GO:0016740]; xyloglucan:xyloglucosyl transferase activity[GO:0016762]; hydrolase activity[GO:0016787]; hydrolase activity, acting on glycosyl bonds[GO:0016798]	NA	NA
ath-miR172d-5p	AT5G65310.2	4.5	8.811	1	21	1667	1687	GCAACAUCUUCAAGAUUCAGA	UCUGAAUUUUGAAAAUGUUAU	Cleavage	1	Homeobox-leucine zipper protein ATHB-5	transcription, DNA-templated[GO:0006351]; regulation of transcription, DNA-templated[GO:0006355]; response to abscisic acid[GO:0009737]; abscisic acid-activated signaling pathway[GO:0009738]; positive regulation of transcription, DNA-templated[GO:0045893]	nucleus[GO:0005634]	DNA binding[GO:0003677]; sequence-specific DNA binding transcription factor activity[GO:0003700]; protein homodimerization activity[GO:0042803]; sequence-specific DNA binding[GO:0043565]	NA	HD-ZIP
ath-miR157b-5p	AT1G67040.1	3.5	8.833	1	21	64	84	UUGACAGAAGAUAGAGAGCAC	UGCUUCUCUUUCUUCUGUUAA	Cleavage	1	unknown protein; FUNCTIONS IN: molecular_function unknown; INVOLVED IN: biological_process unknown; LOCATED IN: cellular_component unknown; EXPRESSED IN: 20 plant structures; EXPRESSED DURING: 11 growth stages; BEST Arabidopsis thaliana protein matc /.../unknown protein (TAIR:AT5G26910.3); Has 89 Blast hits to 84 proteins in 15 species: Archae - 0; Bacteria - 0; Metazoa - 5; Fungi - 2; Plants - 8…	biological_process[GO:0008150]	plasmodesma[GO:0009506]	molecular_function[GO:0003674]	NA	NA
ath-miR829-5p	AT3G17360.1	3.5	8.839	1	21	33	53	ACUUUGAAGCUUUGAUUUGAA	UUCAAAUCUGAGCUUCAAGGC	Cleavage	1	Phragmoplast orienting kinesin 1	mitotic cytokinesis[GO:0000281]; cytokinesis by cell plate formation[GO:0000911]; microtubule-based movement[GO:0007018]	cytoplasm[GO:0005737]; cytoskeleton[GO:0005856]; kinesin complex[GO:0005871]; microtubule[GO:0005874]; phragmoplast[GO:0009524]	nucleotide binding[GO:0000166]; motor activity[GO:0003774]; microtubule motor activity[GO:0003777]; protein binding[GO:0005515]; ATP binding[GO:0005524]; microtubule binding[GO:0008017]; ATPase activity[GO:0016887]	NA	NA
ath-miR829-5p	AT3G17360.2	3.5	8.839	1	21	33	53	ACUUUGAAGCUUUGAUUUGAA	UUCAAAUCUGAGCUUCAAGGC	Cleavage	1	Phragmoplast orienting kinesin 1	mitotic cytokinesis[GO:0000281]; cytokinesis by cell plate formation[GO:0000911]; microtubule-based movement[GO:0007018]	cytoplasm[GO:0005737]; cytoskeleton[GO:0005856]; kinesin complex[GO:0005871]; microtubule[GO:0005874]; phragmoplast[GO:0009524]	nucleotide binding[GO:0000166]; motor activity[GO:0003774]; microtubule motor activity[GO:0003777]; protein binding[GO:0005515]; ATP binding[GO:0005524]; microtubule binding[GO:0008017]; ATPase activity[GO:0016887]	NA	NA
ath-miR173-5p	AT4G20130.3	3	8.846	1	22	19	40	UUCGCUUGCAGAGAGAAAUCAC	UUCUUUUCUCUCUGCAGGUGAU	Cleavage	1	Protein PLASTID TRANSCRIPTIONALLY ACTIVE 14	transcription, DNA-templated[GO:0006351]; regulation of transcription, DNA-templated[GO:0006355]; response to light stimulus[GO:0009416]; chloroplast organization[GO:0009658]; thylakoid membrane organization[GO:0010027]; peptidyl-lysine monomethylation[GO:0018026]; methylation[GO:0032259]; transcription from plastid promoter[GO:0042793]	plastid-encoded plastid RNA polymerase complex[GO:0000427]; nucleoid[GO:0009295]; chloroplast[GO:0009507]; plastid chromosome[GO:0009508]; chloroplast thylakoid[GO:0009534]; plastid[GO:0009536]; thylakoid[GO:0009579]	protein binding[GO:0005515]; methyltransferase activity[GO:0008168]; protein-lysine N-methyltransferase activity[GO:0016279]; transferase activity[GO:0016740]	NA	NA
ath-miR824-5p	AT1G05087.2	3.5	8.848	1	21	369	389	UAGACCAUUUGUGAGAAGGGA	CUUCUGCUUACAAAUGGUUUC	Cleavage	1	Dentin sialophosphoprotein	NA	NA	NA	NA	NA
ath-miR824-5p	AT4G20720.2	3.5	8.848	1	21	497	517	UAGACCAUUUGUGAGAAGGGA	CUUCUGCUUACAAAUGGUUUC	Cleavage	1	Dentin sialophosphoprotein-like protein	biological_process[GO:0008150]	NA	NA	NA	NA
ath-miR8169	AT1G04580.1	3.5	8.852	1	21	4399	4418	UCUGUGAGUGACUCUGUCUAU	AUA-ACAGAGUCACUCAGAGA	Cleavage	1	Benzaldehyde dehydrogenase (NAD(+))	abscisic acid biosynthetic process[GO:0009688]; auxin biosynthetic process[GO:0009851]; glucosinolate metabolic process[GO:0019760]; electron transport chain[GO:0022900]; oxidation-reduction process[GO:0055114]	cytoplasm[GO:0005737]; cytosol[GO:0005829]	catalytic activity[GO:0003824]; iron ion binding[GO:0005506]; electron carrier activity[GO:0009055]; oxidoreductase activity[GO:0016491]; oxidoreductase activity, acting on CH-OH group of donors[GO:0016614]; benzaldehyde dehydrogenase (NAD+) activity[GO:0018479]; aryl-aldehyde oxidase activity[GO:0018488]; metal ion binding[GO:0046872]; indole-3-acetaldehyde oxidase activity[GO:0050302]; flavin a…	00380 Tryptophan metabolism [PATH:ath00380]	NA
ath-miR156d-3p	AT5G58890.1	4.5	8.863	1	23	313	336	GCUCACUCUCUUUUU-GUCAUAAC	GUGGUGACUAAAAAGAGAGUGAAG	Cleavage	1	Agamous-like MADS-box protein AGL82	transcription, DNA-templated[GO:0006351]; regulation of transcription, DNA-templated[GO:0006355]; positive regulation of transcription from RNA polymerase II promoter[GO:0045944]	nucleus[GO:0005634]	RNA polymerase II core promoter proximal region sequence-specific DNA binding transcription factor activity[GO:0000982]; core promoter proximal region sequence-specific DNA binding[GO:0000987]; DNA binding[GO:0003677]; sequence-specific DNA binding transcription factor activity[GO:0003700]; protein binding[GO:0005515]; protein dimerization activity[GO:0046983]	NA	M-type_MADS
ath-miR8169	AT2G14500.1	3	8.864	1	21	1009	1029	UCUGUGAGUGACUCUGUCUAU	CAUGACCGAGUCGUUCACAGA	Cleavage	1	F-box protein At2g14500	biological_process[GO:0008150]	NA	protein binding[GO:0005515]	NA	NA
ath-miR8165	AT5G61260.2	4.5	8.872	1	21	80	100	AAUGGAGGCAAGUGUGAAGGA	UUCUUCAUAUUUGUUUCCAAC	Cleavage	1	Emb	biological_process[GO:0008150]	NA	calmodulin binding[GO:0005516]	NA	NA
ath-miR161.1	AT4G25660.1	5	8.874	1	21	1054	1074	UGAAAGUGACUACAUCGGGGU	ACCCCAAUGUAUUCACUUACU	Translation	1	At4g25660	biological_process[GO:0008150]	NA	NA	NA	NA
ath-miR829-3p.1	AT5G47750.1	3.5	8.874	1	24	2246	2269	AGCUCUGAUACCAAAUGAUGGAAU	ACCUUAUUAGUUGUUAUCAGAGUU	Translation	1	Serine/threonine-protein kinase D6PKL2	protein phosphorylation[GO:0006468]; auxin-activated signaling pathway[GO:0009734]; basipetal auxin transport[GO:0010540]; phosphorylation[GO:0016310]; intracellular signal transduction[GO:0035556]	nucleus[GO:0005634]; nucleolus[GO:0005730]; cytoplasm[GO:0005737]; plasma membrane[GO:0005886]; membrane[GO:0016020]	nucleotide binding[GO:0000166]; protein kinase activity[GO:0004672]; protein serine/threonine kinase activity[GO:0004674]; protein binding[GO:0005515]; ATP binding[GO:0005524]; kinase activity[GO:0016301]; transferase activity[GO:0016740]	NA	NA
ath-miR5645a	AT1G54280.3	4	8.877	1	20	283	302	AUUUGAGUCAUGUCGUUAAG	CUCAAUGACGUGACUCGAUU	Cleavage	1	Phospholipid-transporting ATPase 6	pollen tube growth[GO:0009860]; heat acclimation[GO:0010286]; phospholipid transport[GO:0015914]; phospholipid translocation[GO:0045332]; Golgi vesicle budding[GO:0048194]	Golgi membrane[GO:0000139]; trans-Golgi network[GO:0005802]; plasma membrane[GO:0005886]; endomembrane system[GO:0012505]; membrane[GO:0016020]; integral component of membrane[GO:0016021]	nucleotide binding[GO:0000166]; magnesium ion binding[GO:0000287]; phospholipid-translocating ATPase activity[GO:0004012]; ATP binding[GO:0005524]; zinc ion binding[GO:0008270]; hydrolase activity[GO:0016787]; metal ion binding[GO:0046872]	NA	NA
ath-miR168b-3p	AT5G23990.2	4	8.878	1	21	2208	2228	CCCGUCUUGUAUCAACUGAAU	UAACCGUUGAUAUAAGAUGGU	Cleavage	1	ferric reduction oxidase 5	ion transport[GO:0006811]; oxidation-reduction process[GO:0055114]	plasma membrane[GO:0005886]; membrane[GO:0016020]; integral component of membrane[GO:0016021]	ferric-chelate reductase activity[GO:0000293]; oxidoreductase activity[GO:0016491]; metal ion binding[GO:0046872]	NA	NA
ath-miR168b-3p	AT5G23990.3	4	8.878	1	21	1851	1871	CCCGUCUUGUAUCAACUGAAU	UAACCGUUGAUAUAAGAUGGU	Cleavage	1	ferric reduction oxidase 5	ion transport[GO:0006811]; oxidation-reduction process[GO:0055114]	plasma membrane[GO:0005886]; membrane[GO:0016020]; integral component of membrane[GO:0016021]	ferric-chelate reductase activity[GO:0000293]; oxidoreductase activity[GO:0016491]; metal ion binding[GO:0046872]	NA	NA
ath-miR400	AT4G01250.1	3.5	8.879	1	21	1028	1048	UAUGAGAGUAUUAUAAGUCAC	ACGGCUUAGAAUACUCUUAUU	Cleavage	1	WRKY transcription factor 22	transcription, DNA-templated[GO:0006351]; regulation of transcription, DNA-templated[GO:0006355]; defense response[GO:0006952]; leaf senescence[GO:0010150]; response to chitin[GO:0010200]	nucleus[GO:0005634]	DNA binding[GO:0003677]; sequence-specific DNA binding transcription factor activity[GO:0003700]; sequence-specific DNA binding[GO:0043565]	04626 Plant-pathogen interaction [PATH:ath04626]; 04016 MAPK signaling pathway - plant [PATH:ath04016]	WRKY
ath-miR8165	AT5G63640.1	5	8.884	1	21	1829	1849	AAUGGAGGCAAGUGUGAAGGA	UCUUUCACGCUUGUUUCUUUA	Cleavage	1	TOM1-like protein 5	intracellular protein transport[GO:0006886]; protein transport[GO:0015031]	intracellular[GO:0005622]; cytoplasm[GO:0005737]; plasma membrane[GO:0005886]; membrane[GO:0016020]	NA	NA	NA
ath-miR8165	AT5G63640.2	5	8.884	1	21	2407	2427	AAUGGAGGCAAGUGUGAAGGA	UCUUUCACGCUUGUUUCUUUA	Cleavage	1	TOM1-like protein 5	intracellular protein transport[GO:0006886]; protein transport[GO:0015031]	intracellular[GO:0005622]; cytoplasm[GO:0005737]; plasma membrane[GO:0005886]; membrane[GO:0016020]	NA	NA	NA
ath-miR164c-5p	AT5G27700.1	4.5	8.887	1	20	48	67	UGGAGAAGCAGGGCACGUGC	GCACCUGCUUCGCUUCUCCU	Translation	1	40S ribosomal protein S21	endonucleolytic cleavage in ITS1 to separate SSU-rRNA from 5.8S rRNA and LSU-rRNA from tricistronic rRNA transcript (SSU-rRNA, 5.8S rRNA, LSU-rRNA)[GO:0000447]; endonucleolytic cleavage to generate mature 3'-end of SSU-rRNA from (SSU-rRNA, 5.8S rRNA, LSU-rRNA)[GO:0000461]; translation[GO:0006412]	intracellular[GO:0005622]; ribosome[GO:0005840]; cytosolic small ribosomal subunit[GO:0022627]; ribonucleoprotein complex[GO:0030529]	structural constituent of ribosome[GO:0003735]	03010 Ribosome [PATH:ath03010]	NA
ath-miR157b-5p	AT4G14170.1	3.5	8.888	1	21	310	330	UUGACAGAAGAUAGAGAGCAC	UCGCUUUCUGUCUUCUGGCAC	Cleavage	1	Pentatricopeptide repeat-containing protein At4g14170	RNA modification[GO:0009451]; nucleic acid phosphodiester bond hydrolysis[GO:0090305]	intracellular membrane-bounded organelle[GO:0043231]	RNA binding[GO:0003723]; endonuclease activity[GO:0004519]; protein binding[GO:0005515]	NA	NA
ath-miR447a.2-3p	AT1G65870.1	5	8.891	1	21	950	970	UAUGGAAGAAAUUGUAGUAUU	AAUAUUGUGAUUUUUUGUGUA	Cleavage	1	Dirigent protein 21	NA	extracellular region[GO:0005576]; cell wall[GO:0005618]; apoplast[GO:0048046]	isomerase activity[GO:0016853]	NA	NA
ath-miR5629	AT1G18830.2	4.5	8.9	1	22	3358	3379	UUAGGGUAGUUAACGGAAGUUA	UGACUUUUUUUAAUUACAUUAA	Cleavage	1	Protein transport protein SEC31 homolog A	protein transport[GO:0015031]; vesicle-mediated transport[GO:0016192]	endoplasmic reticulum[GO:0005783]; Golgi apparatus[GO:0005794]	protein binding[GO:0005515]	04141 Protein processing in endoplasmic reticulum [PATH:ath04141]	NA
ath-miR839-5p	AT1G26760.1	5	8.901	1	21	1335	1355	UACCAACCUUUCAUCGUUCCC	GGGAAAGAUAAAGGGUUGCUG	Cleavage	1	SET domain protein 35	NA	NA	protein binding[GO:0005515]	NA	NA
ath-miR857	AT1G54100.1	4	8.908	1	21	1863	1883	UUUUGUAUGUUGAAGGUGUAU	UUACGCUUUUAAUAUAUAUAA	Cleavage	1	ALDH7B4	cellular aldehyde metabolic process[GO:0006081]; metabolic process[GO:0008152]; response to desiccation[GO:0009269]; response to salt stress[GO:0009651]; response to abscisic acid[GO:0009737]; oxidation-reduction process[GO:0055114]	cytosol[GO:0005829]	aldehyde dehydrogenase (NAD) activity[GO:0004029]; oxidoreductase activity[GO:0016491]; oxidoreductase activity, acting on the aldehyde or oxo group of donors, NAD or NADP as acceptor[GO:0016620]	00340 Histidine metabolism [PATH:ath00340]; 00280 Valine, leucine and isoleucine degradation [PATH:ath00280]; 00561 Glycerolipid metabolism [PATH:ath00561]; 00410 beta-Alanine metabolism [PATH:ath00410]; 00330 Arginine and proline metabolism [PATH:ath00330]; 00380 Tryptophan metabolism [PATH:ath00380]; 00310 Lysine degradation [PATH:ath00310]; 00010 Glycolysis / Gluconeogenesis [PATH:ath00010]; 0…	NA
ath-miR857	AT1G54100.2	4	8.908	1	21	1749	1769	UUUUGUAUGUUGAAGGUGUAU	UUACGCUUUUAAUAUAUAUAA	Cleavage	1	ALDH7B4	cellular aldehyde metabolic process[GO:0006081]; metabolic process[GO:0008152]; response to desiccation[GO:0009269]; response to salt stress[GO:0009651]; response to abscisic acid[GO:0009737]; oxidation-reduction process[GO:0055114]	cytosol[GO:0005829]	aldehyde dehydrogenase (NAD) activity[GO:0004029]; oxidoreductase activity[GO:0016491]; oxidoreductase activity, acting on the aldehyde or oxo group of donors, NAD or NADP as acceptor[GO:0016620]	00340 Histidine metabolism [PATH:ath00340]; 00280 Valine, leucine and isoleucine degradation [PATH:ath00280]; 00561 Glycerolipid metabolism [PATH:ath00561]; 00410 beta-Alanine metabolism [PATH:ath00410]; 00330 Arginine and proline metabolism [PATH:ath00330]; 00380 Tryptophan metabolism [PATH:ath00380]; 00310 Lysine degradation [PATH:ath00310]; 00010 Glycolysis / Gluconeogenesis [PATH:ath00010]; 0…	NA
ath-miR156b-5p	AT5G63970.1	4	8.909	1	20	121	140	UGACAGAAGAGAGUGAGCAC	AUGUUCAUUUUUUUCUGCUA	Cleavage	1	E3 ubiquitin-protein ligase RGLG3	response to wounding[GO:0009611]; jasmonic acid mediated signaling pathway[GO:0009867]; protein ubiquitination[GO:0016567]; defense response to bacterium[GO:0042742]	nucleus[GO:0005634]; cytoplasm[GO:0005737]	ubiquitin-protein transferase activity[GO:0004842]; protein binding[GO:0005515]; transferase activity[GO:0016740]; metal ion binding[GO:0046872]	NA	NA
ath-miR5635a	AT2G21140.1	4.5	8.929	1	21	576	596	UGUUAAGGAGUGUUAACGGUG	CACCGUUAACGUUUCCUAAGA	Cleavage	1	Proline-rich protein 2	plant-type cell wall organization[GO:0009664]	extracellular region[GO:0005576]; cell wall[GO:0005618]	NA	NA	NA
ath-miR164c-5p	AT2G26370.1	4	8.933	1	20	90	109	UGGAGAAGCAGGGCACGUGC	CAACCUGUUCUGCUUCUCCU	Cleavage	1	At2g26370	intracellular sterol transport[GO:0032366]	intracellular[GO:0005622]	NA	NA	NA
ath-miR171c-5p	AT2G22000.1	3.5	8.935	1	21	20	40	AGAUAUUGGUGCGGUUCAAUC	CAAUGAACGGCAUCAAUAUUU	Cleavage	1	Elicitor peptide 6	defense response[GO:0006952]; innate immune response[GO:0045087]	NA	NA	NA	NA
ath-miR5640	AT3G10980.1	4	8.936	1	21	369	389	UGAGAGAAGGAAUUAGAUUCA	AGGGUUUGAUUCCUUUUCUUU	Cleavage	1	PLAC8 family protein	NA	plasma membrane[GO:0005886]; membrane[GO:0016020]; integral component of membrane[GO:0016021]	molecular_function[GO:0003674]	NA	NA
ath-miR156b-5p	AT1G10350.1	3.5	8.974	1	20	78	97	UGACAGAAGAGAGUGAGCAC	UUUCUCAUUCUCCUUUGUCA	Cleavage	1	DNAJ heat shock family protein	protein folding[GO:0006457]	NA	unfolded protein binding[GO:0051082]	NA	NA
ath-miR779.2	AT1G63640.1	2.5	8.978	1	21	1927	1947	UGAUUGGAAAUUUCGUUGACU	GUUCAACAAAGUUUUCGAUCA	Cleavage	1	P-loop nucleoside triphosphate hydrolases superfamily protein with CH (Calponin Homology) domain	microtubule-based movement[GO:0007018]	kinesin complex[GO:0005871]; microtubule[GO:0005874]; plasma membrane[GO:0005886]	nucleotide binding[GO:0000166]; motor activity[GO:0003774]; microtubule motor activity[GO:0003777]; protein binding[GO:0005515]; ATP binding[GO:0005524]; microtubule binding[GO:0008017]; hydrolase activity[GO:0016787]; ATPase activity[GO:0016887]	NA	NA
ath-miR779.2	AT1G63640.2	2.5	8.978	1	21	1777	1797	UGAUUGGAAAUUUCGUUGACU	GUUCAACAAAGUUUUCGAUCA	Cleavage	1	P-loop nucleoside triphosphate hydrolases superfamily protein with CH (Calponin Homology) domain	microtubule-based movement[GO:0007018]	kinesin complex[GO:0005871]; microtubule[GO:0005874]; plasma membrane[GO:0005886]	nucleotide binding[GO:0000166]; motor activity[GO:0003774]; microtubule motor activity[GO:0003777]; protein binding[GO:0005515]; ATP binding[GO:0005524]; microtubule binding[GO:0008017]; hydrolase activity[GO:0016787]; ATPase activity[GO:0016887]	NA	NA
ath-miR779.2	AT1G63640.3	2.5	8.978	1	21	1903	1923	UGAUUGGAAAUUUCGUUGACU	GUUCAACAAAGUUUUCGAUCA	Cleavage	1	P-loop nucleoside triphosphate hydrolases superfamily protein with CH (Calponin Homology) domain	microtubule-based movement[GO:0007018]	kinesin complex[GO:0005871]; microtubule[GO:0005874]; plasma membrane[GO:0005886]	nucleotide binding[GO:0000166]; motor activity[GO:0003774]; microtubule motor activity[GO:0003777]; protein binding[GO:0005515]; ATP binding[GO:0005524]; microtubule binding[GO:0008017]; hydrolase activity[GO:0016787]; ATPase activity[GO:0016887]	NA	NA
ath-miR779.2	AT1G63640.4	2.5	8.978	1	21	1814	1834	UGAUUGGAAAUUUCGUUGACU	GUUCAACAAAGUUUUCGAUCA	Cleavage	1	P-loop nucleoside triphosphate hydrolases superfamily protein with CH (Calponin Homology) domain	microtubule-based movement[GO:0007018]	kinesin complex[GO:0005871]; microtubule[GO:0005874]; plasma membrane[GO:0005886]	nucleotide binding[GO:0000166]; motor activity[GO:0003774]; microtubule motor activity[GO:0003777]; protein binding[GO:0005515]; ATP binding[GO:0005524]; microtubule binding[GO:0008017]; hydrolase activity[GO:0016787]; ATPase activity[GO:0016887]	NA	NA
ath-miR779.2	AT1G63640.5	2.5	8.978	1	21	1830	1850	UGAUUGGAAAUUUCGUUGACU	GUUCAACAAAGUUUUCGAUCA	Cleavage	1	P-loop nucleoside triphosphate hydrolases superfamily protein with CH (Calponin Homology) domain	microtubule-based movement[GO:0007018]	kinesin complex[GO:0005871]; microtubule[GO:0005874]; plasma membrane[GO:0005886]	nucleotide binding[GO:0000166]; motor activity[GO:0003774]; microtubule motor activity[GO:0003777]; protein binding[GO:0005515]; ATP binding[GO:0005524]; microtubule binding[GO:0008017]; hydrolase activity[GO:0016787]; ATPase activity[GO:0016887]	NA	NA
ath-miR4245	AT4G25390.2	4.5	8.982	1	21	1495	1515	AUUGUCAGUAUAAAACUUUGU	GCCGAGUUUUGUAGUGAUGAU	Cleavage	1	Receptor-like serine/threonine-protein kinase At4g25390	protein phosphorylation[GO:0006468]; cell surface receptor signaling pathway[GO:0007166]; transmembrane receptor protein serine/threonine kinase signaling pathway[GO:0007178]; phosphorylation[GO:0016310]	plasma membrane[GO:0005886]; membrane[GO:0016020]; integral component of membrane[GO:0016021]	nucleotide binding[GO:0000166]; protein kinase activity[GO:0004672]; protein serine/threonine kinase activity[GO:0004674]; transmembrane receptor protein serine/threonine kinase activity[GO:0004675]; ATP binding[GO:0005524]; kinase activity[GO:0016301]; transferase activity[GO:0016740]	NA	NA
ath-miR857	AT4G02195.1	3.5	8.988	1	21	397	416	UUUUGUAUGUUGAAGGUGUAU	AUA-ACUUUUAAUAUACAAAA	Cleavage	1	Syntaxin-42	intracellular protein transport[GO:0006886]; vesicle fusion[GO:0006906]; Golgi organization[GO:0007030]; vacuolar transport[GO:0007034]; protein secretion[GO:0009306]; protein transport[GO:0015031]; vesicle-mediated transport[GO:0016192]; vesicle docking[GO:0048278]; membrane fusion[GO:0061025]; regulation of defense response to fungus[GO:1900150]	intracellular[GO:0005622]; Golgi apparatus[GO:0005794]; trans-Golgi network[GO:0005802]; membrane[GO:0016020]; integral component of membrane[GO:0016021]; SNARE complex[GO:0031201]	SNARE binding[GO:0000149]; SNAP receptor activity[GO:0005484]; protein binding[GO:0005515]	04130 SNARE interactions in vesicular transport [PATH:ath04130]	NA
ath-miR8165	AT3G21430.4	3.5	8.99	1	21	3908	3928	AAUGGAGGCAAGUGUGAAGGA	AAUUUCAUUCUUGCUUUCAUU	Cleavage	1	Protein ALWAYS EARLY 3	transcription, DNA-templated[GO:0006351]; cell cycle[GO:0007049]	nucleus[GO:0005634]; transcriptional repressor complex[GO:0017053]	DNA binding[GO:0003677]; protein binding[GO:0005515]	NA	NA
ath-miR447a.2-3p	AT1G27045.1	3	8.991	1	21	224	244	UAUGGAAGAAAUUGUAGUAUU	CAUUCUACAAUUUCUUCUUUA	Cleavage	1	Homeobox-leucine zipper protein family	transcription, DNA-templated[GO:0006351]; regulation of transcription, DNA-templated[GO:0006355]	nucleus[GO:0005634]	DNA binding[GO:0003677]; sequence-specific DNA binding transcription factor activity[GO:0003700]; sequence-specific DNA binding[GO:0043565]	NA	HD-ZIP
ath-miR447a.2-3p	AT1G27045.2	3	8.991	1	21	224	244	UAUGGAAGAAAUUGUAGUAUU	CAUUCUACAAUUUCUUCUUUA	Cleavage	1	Homeobox-leucine zipper protein family	transcription, DNA-templated[GO:0006351]; regulation of transcription, DNA-templated[GO:0006355]	nucleus[GO:0005634]	DNA binding[GO:0003677]; sequence-specific DNA binding transcription factor activity[GO:0003700]; sequence-specific DNA binding[GO:0043565]	NA	NA
ath-miR447a.2-3p	AT1G27045.3	3	8.991	1	21	224	244	UAUGGAAGAAAUUGUAGUAUU	CAUUCUACAAUUUCUUCUUUA	Cleavage	1	Homeobox-leucine zipper protein family	transcription, DNA-templated[GO:0006351]; regulation of transcription, DNA-templated[GO:0006355]	nucleus[GO:0005634]	DNA binding[GO:0003677]; sequence-specific DNA binding transcription factor activity[GO:0003700]; sequence-specific DNA binding[GO:0043565]	NA	NA
ath-miR447a.2-3p	AT1G27045.4	3	8.991	1	21	224	244	UAUGGAAGAAAUUGUAGUAUU	CAUUCUACAAUUUCUUCUUUA	Cleavage	1	Homeobox-leucine zipper protein family	transcription, DNA-templated[GO:0006351]; regulation of transcription, DNA-templated[GO:0006355]	nucleus[GO:0005634]	DNA binding[GO:0003677]; sequence-specific DNA binding transcription factor activity[GO:0003700]; sequence-specific DNA binding[GO:0043565]	NA	NA
ath-miR5645a	AT5G15630.1	3.5	8.991	1	20	1273	1292	AUUUGAGUCAUGUCGUUAAG	CUCAACAAUGUGACUCAAGU	Cleavage	1	COBRA-like protein 4	plant-type secondary cell wall biogenesis[GO:0009834]; cellulose microfibril organization[GO:0010215]; cell growth[GO:0016049]	vacuolar membrane[GO:0005774]; plasma membrane[GO:0005886]; membrane[GO:0016020]; anchored component of membrane[GO:0031225]	NA	NA	NA
ath-miR5645a	AT5G15630.2	3.5	8.991	1	20	1358	1377	AUUUGAGUCAUGUCGUUAAG	CUCAACAAUGUGACUCAAGU	Cleavage	1	COBRA-like protein 4	plant-type secondary cell wall biogenesis[GO:0009834]; cellulose microfibril organization[GO:0010215]; cell growth[GO:0016049]	vacuolar membrane[GO:0005774]; plasma membrane[GO:0005886]; membrane[GO:0016020]; anchored component of membrane[GO:0031225]	NA	NA	NA
ath-miR5645a	AT5G15630.3	3.5	8.991	1	20	1267	1286	AUUUGAGUCAUGUCGUUAAG	CUCAACAAUGUGACUCAAGU	Cleavage	1	COBRA-like protein 4	plant-type secondary cell wall biogenesis[GO:0009834]; cellulose microfibril organization[GO:0010215]; cell growth[GO:0016049]	vacuolar membrane[GO:0005774]; plasma membrane[GO:0005886]; membrane[GO:0016020]; anchored component of membrane[GO:0031225]	NA	NA	NA
ath-miR5645a	AT5G15630.4	3.5	8.991	1	20	1249	1268	AUUUGAGUCAUGUCGUUAAG	CUCAACAAUGUGACUCAAGU	Cleavage	1	COBRA-like protein 4	plant-type secondary cell wall biogenesis[GO:0009834]; cellulose microfibril organization[GO:0010215]; cell growth[GO:0016049]	vacuolar membrane[GO:0005774]; plasma membrane[GO:0005886]; membrane[GO:0016020]; anchored component of membrane[GO:0031225]	NA	NA	NA
ath-miR396b-3p	AT5G40840.1	5	8.993	1	21	2613	2633	GCUCAAGAAAGCUGUGGGAAA	UUUUCCUCAGAUUUCUUCAGU	Translation	1	Sister chromatid cohesion 1 protein 2	mitotic cell cycle[GO:0000278]; double-strand break repair[GO:0006302]; cell cycle[GO:0007049]; chromosome segregation[GO:0007059]; sister chromatid cohesion[GO:0007062]; cell division[GO:0051301]	nuclear chromosome[GO:0000228]; nuclear cohesin complex[GO:0000798]; nucleus[GO:0005634]	chromatin binding[GO:0003682]; protein binding[GO:0005515]	NA	NA
ath-miR396b-3p	AT5G40840.2	5	8.993	1	21	2616	2636	GCUCAAGAAAGCUGUGGGAAA	UUUUCCUCAGAUUUCUUCAGU	Translation	1	Sister chromatid cohesion 1 protein 2	mitotic cell cycle[GO:0000278]; double-strand break repair[GO:0006302]; cell cycle[GO:0007049]; chromosome segregation[GO:0007059]; sister chromatid cohesion[GO:0007062]; cell division[GO:0051301]	nuclear chromosome[GO:0000228]; nuclear cohesin complex[GO:0000798]; nucleus[GO:0005634]	chromatin binding[GO:0003682]; protein binding[GO:0005515]	NA	NA
ath-miR396b-3p	AT5G40840.3	5	8.993	1	21	2495	2515	GCUCAAGAAAGCUGUGGGAAA	UUUUCCUCAGAUUUCUUCAGU	Translation	1	Sister chromatid cohesion 1 protein 2	mitotic cell cycle[GO:0000278]; double-strand break repair[GO:0006302]; cell cycle[GO:0007049]; chromosome segregation[GO:0007059]; sister chromatid cohesion[GO:0007062]; cell division[GO:0051301]	nuclear chromosome[GO:0000228]; nuclear cohesin complex[GO:0000798]; nucleus[GO:0005634]	chromatin binding[GO:0003682]; protein binding[GO:0005515]	NA	NA
ath-miR396b-3p	AT5G40840.4	5	8.993	1	21	2636	2656	GCUCAAGAAAGCUGUGGGAAA	UUUUCCUCAGAUUUCUUCAGU	Translation	1	Sister chromatid cohesion 1 protein 2	mitotic cell cycle[GO:0000278]; double-strand break repair[GO:0006302]; cell cycle[GO:0007049]; chromosome segregation[GO:0007059]; sister chromatid cohesion[GO:0007062]; cell division[GO:0051301]	nuclear chromosome[GO:0000228]; nuclear cohesin complex[GO:0000798]; nucleus[GO:0005634]	chromatin binding[GO:0003682]; protein binding[GO:0005515]	NA	NA
ath-miR396b-3p	AT5G40840.5	5	8.993	1	21	2727	2747	GCUCAAGAAAGCUGUGGGAAA	UUUUCCUCAGAUUUCUUCAGU	Translation	1	Sister chromatid cohesion 1 protein 2	mitotic cell cycle[GO:0000278]; double-strand break repair[GO:0006302]; cell cycle[GO:0007049]; chromosome segregation[GO:0007059]; sister chromatid cohesion[GO:0007062]; cell division[GO:0051301]	nuclear chromosome[GO:0000228]; nuclear cohesin complex[GO:0000798]; nucleus[GO:0005634]	chromatin binding[GO:0003682]; protein binding[GO:0005515]	NA	NA
ath-miR396b-3p	AT5G40840.6	5	8.993	1	21	2556	2576	GCUCAAGAAAGCUGUGGGAAA	UUUUCCUCAGAUUUCUUCAGU	Translation	1	Sister chromatid cohesion 1 protein 2	mitotic cell cycle[GO:0000278]; double-strand break repair[GO:0006302]; cell cycle[GO:0007049]; chromosome segregation[GO:0007059]; sister chromatid cohesion[GO:0007062]; cell division[GO:0051301]	nuclear chromosome[GO:0000228]; nuclear cohesin complex[GO:0000798]; nucleus[GO:0005634]	chromatin binding[GO:0003682]; protein binding[GO:0005515]	NA	NA
ath-miR846-3p	AT4G03965.1	4.5	9.011	1	21	3	23	UUGAAUUGAAGUGCUUGAAUU	AAUUCGUGUUUUUCAAUUUAA	Cleavage	1	Putative uncharacterized protein	biological_process[GO:0008150]	NA	NA	NA	NA
ath-miR163	AT3G44840.1	1.5	9.012	1	24	261	284	UUGAAGAGGACUUGGAACUUCGAU	AAUAGAGUUCCAAGUUUUUUUCAA	Cleavage	1	Proteinkinase AtPP-like protein	phosphorylation[GO:0016310]; methylation[GO:0032259]	NA	methyltransferase activity[GO:0008168]; kinase activity[GO:0016301]; transferase activity[GO:0016740]	NA	NA
ath-miR5012	AT4G21940.1	5	9.02	1	21	2	22	UUUUACUGCUACUUGUGUUCC	GGGACAUAAAUGGUAAUAAAA	Cleavage	1	Calcium-dependent protein kinase 15	protein phosphorylation[GO:0006468]; abscisic acid-activated signaling pathway[GO:0009738]; phosphorylation[GO:0016310]; peptidyl-serine phosphorylation[GO:0018105]; intracellular signal transduction[GO:0035556]; protein autophosphorylation[GO:0046777]	nucleus[GO:0005634]; cytoplasm[GO:0005737]; membrane[GO:0016020]	nucleotide binding[GO:0000166]; protein kinase activity[GO:0004672]; protein serine/threonine kinase activity[GO:0004674]; calmodulin-dependent protein kinase activity[GO:0004683]; calcium ion binding[GO:0005509]; calmodulin binding[GO:0005516]; ATP binding[GO:0005524]; calcium-dependent protein serine/threonine kinase activity[GO:0009931]; kinase activity[GO:0016301]; transferase activity[GO:001…	04626 Plant-pathogen interaction [PATH:ath04626]	NA
ath-miR5012	AT4G21940.3	5	9.02	1	21	2	22	UUUUACUGCUACUUGUGUUCC	GGGACAUAAAUGGUAAUAAAA	Cleavage	1	Calcium-dependent protein kinase 15	protein phosphorylation[GO:0006468]; abscisic acid-activated signaling pathway[GO:0009738]; phosphorylation[GO:0016310]; peptidyl-serine phosphorylation[GO:0018105]; intracellular signal transduction[GO:0035556]; protein autophosphorylation[GO:0046777]	nucleus[GO:0005634]; cytoplasm[GO:0005737]; membrane[GO:0016020]	nucleotide binding[GO:0000166]; protein kinase activity[GO:0004672]; protein serine/threonine kinase activity[GO:0004674]; calmodulin-dependent protein kinase activity[GO:0004683]; calcium ion binding[GO:0005509]; calmodulin binding[GO:0005516]; ATP binding[GO:0005524]; calcium-dependent protein serine/threonine kinase activity[GO:0009931]; kinase activity[GO:0016301]; transferase activity[GO:001…	04626 Plant-pathogen interaction [PATH:ath04626]	NA
ath-miR398a-5p	AT3G46600.3	4.5	9.022	1	21	23	43	AAGGAGUGGCAUGUGAACACA	UGUGUUCACAUGAAACUUCUC	Cleavage	1	Scarecrow-like protein 30	transcription, DNA-templated[GO:0006351]; regulation of transcription, DNA-templated[GO:0006355]; response to chitin[GO:0010200]	nucleus[GO:0005634]	sequence-specific DNA binding transcription factor activity[GO:0003700]; sequence-specific DNA binding[GO:0043565]	NA	GRAS
ath-miR8166	AT1G32090.1	3	9.024	1	22	34	55	AGAGAGUGUAGAAAGUUUCUCA	UUGGAUACUUUCUUCAUUCUCU	Cleavage	1	Hyperosmolality-gated Ca2+ permeable channel 1.8	ion transport[GO:0006811]	Golgi membrane[GO:0000139]; Golgi apparatus[GO:0005794]; plasma membrane[GO:0005886]; plasmodesma[GO:0009506]; membrane[GO:0016020]; integral component of membrane[GO:0016021]	NA	NA	NA
ath-miR158a-3p	AT4G27830.2	3.5	9.027	1	20	31	50	UCCCAAAUGUAGACAAAGCA	UUUUUUGUCUACGUUGGGGA	Cleavage	1	Beta-glucosidase 10	carbohydrate metabolic process[GO:0005975]; metabolic process[GO:0008152]; anthocyanin-containing compound metabolic process[GO:0046283]; glycosyl compound metabolic process[GO:1901657]	vacuole[GO:0005773]	hydrolase activity, hydrolyzing O-glycosyl compounds[GO:0004553]; beta-glucosidase activity[GO:0008422]; hydrolase activity[GO:0016787]; hydrolase activity, acting on glycosyl bonds[GO:0016798]	00500 Starch and sucrose metabolism [PATH:ath00500]; 00940 Phenylpropanoid biosynthesis [PATH:ath00940]; 00460 Cyanoamino acid metabolism [PATH:ath00460]	NA
ath-miR158b	AT4G27830.2	4.5	9.027	1	20	31	50	CCCCAAAUGUAGACAAAGCA	UUUUUUGUCUACGUUGGGGA	Cleavage	1	Beta-glucosidase 10	carbohydrate metabolic process[GO:0005975]; metabolic process[GO:0008152]; anthocyanin-containing compound metabolic process[GO:0046283]; glycosyl compound metabolic process[GO:1901657]	vacuole[GO:0005773]	hydrolase activity, hydrolyzing O-glycosyl compounds[GO:0004553]; beta-glucosidase activity[GO:0008422]; hydrolase activity[GO:0016787]; hydrolase activity, acting on glycosyl bonds[GO:0016798]	00500 Starch and sucrose metabolism [PATH:ath00500]; 00940 Phenylpropanoid biosynthesis [PATH:ath00940]; 00460 Cyanoamino acid metabolism [PATH:ath00460]	NA
ath-miR396b-3p	AT5G55850.1	4	9.048	1	21	194	214	GCUCAAGAAAGCUGUGGGAAA	UUUUCUCCAGUUUUCUUGGGA	Cleavage	1	RPM1-interacting protein 4 (RIN4) family protein	response to nematode[GO:0009624]	plasma membrane[GO:0005886]	NA	NA	NA
ath-miR396b-3p	AT5G55850.3	4	9.048	1	21	268	288	GCUCAAGAAAGCUGUGGGAAA	UUUUCUCCAGUUUUCUUGGGA	Cleavage	1	RPM1-interacting protein 4 (RIN4) family protein	response to nematode[GO:0009624]	plasma membrane[GO:0005886]	NA	NA	NA
ath-miR390a-3p	AT4G31760.1	5	9.056	1	21	908	928	CGCUAUCCAUCCUGAGUUUCA	UGAAACUGAGUAUGGUUGGUG	Translation	1	Peroxidase 46	response to oxidative stress[GO:0006979]; plant-type cell wall organization[GO:0009664]; hydrogen peroxide catabolic process[GO:0042744]; oxidation-reduction process[GO:0055114]	extracellular region[GO:0005576]; plant-type cell wall[GO:0009505]; plasmodesma[GO:0009506]	peroxidase activity[GO:0004601]; oxidoreductase activity[GO:0016491]; heme binding[GO:0020037]; metal ion binding[GO:0046872]	00940 Phenylpropanoid biosynthesis [PATH:ath00940]	NA
ath-miR398b-5p	AT1G52315.1	4	9.058	1	21	99	119	AGGGUUGAUAUGAGAACACAC	CUGUGUUUUCAUAUAAAGCUU	Cleavage	1	Regulator of Vps4 activity in the MVB pathway protein	protein transport[GO:0015031]	NA	NA	NA	NA
ath-miR5643b	AT5G18490.1	3.5	9.063	1	21	2024	2044	AGGCUUUUAAGAUCGGGUUGC	UCAUUUCGAUCUUACAAGCCU	Cleavage	1	At5g18490	biological_process[GO:0008150]	NA	NA	NA	NA
ath-miR395b	AT5G42490.1	5	9.066	1	21	2263	2283	CUGAAGUGUUUGGGGGGACUC	GAGUCCUCCAGAAUAUUUUAC	Cleavage	1	ATP binding microtubule motor family protein	microtubule-based movement[GO:0007018]	kinesin complex[GO:0005871]; microtubule[GO:0005874]	nucleotide binding[GO:0000166]; motor activity[GO:0003774]; microtubule motor activity[GO:0003777]; ATP binding[GO:0005524]; microtubule binding[GO:0008017]; ATPase activity[GO:0016887]	NA	NA
ath-miR395b	AT5G42490.2	5	9.066	1	21	2277	2297	CUGAAGUGUUUGGGGGGACUC	GAGUCCUCCAGAAUAUUUUAC	Cleavage	1	ATP binding microtubule motor family protein	microtubule-based movement[GO:0007018]	kinesin complex[GO:0005871]; microtubule[GO:0005874]	nucleotide binding[GO:0000166]; motor activity[GO:0003774]; microtubule motor activity[GO:0003777]; ATP binding[GO:0005524]; microtubule binding[GO:0008017]; ATPase activity[GO:0016887]	NA	NA
ath-miR156d-3p	AT3G21590.1	4.5	9.072	1	23	925	946	GCUCACUCUCUUUUUGUCAUAAC	UUUAU-ACAAAAAGAGUGUGAGA	Cleavage	1	Senescence/dehydration-associated protein-like protein	biological_process[GO:0008150]	NA	NA	NA	NA
ath-miR156d-3p	AT1G49560.1	3.5	9.075	1	23	1386	1408	GCUCACUCUCUUUUUGUCAUAAC	AUAGAGAAAAAGAGAGAGUGAGG	Cleavage	2	Transcription factor HHO6	transcription, DNA-templated[GO:0006351]; regulation of transcription, DNA-templated[GO:0006355]	nucleus[GO:0005634]	DNA binding[GO:0003677]; sequence-specific DNA binding transcription factor activity[GO:0003700]	NA	G2-like
ath-miR156d-3p	AT1G49560.2	3.5	9.075	1	23	1454	1476	GCUCACUCUCUUUUUGUCAUAAC	AUAGAGAAAAAGAGAGAGUGAGG	Cleavage	2	Transcription factor HHO6	transcription, DNA-templated[GO:0006351]; regulation of transcription, DNA-templated[GO:0006355]	nucleus[GO:0005634]	DNA binding[GO:0003677]; sequence-specific DNA binding transcription factor activity[GO:0003700]	NA	NA
ath-miR172b-3p	AT1G11360.1	5	9.075	1	21	1513	1534	AGAAUCUUGAUGAUG-CUGCAU	AUGUAGGCAUCAUUAACAUUUU	Cleavage	1	AT1G11360 protein	response to stress[GO:0006950]	cytosol[GO:0005829]; plasma membrane[GO:0005886]	hydrolase activity[GO:0016787]	NA	NA
ath-miR172b-3p	AT1G11360.4	5	9.075	1	21	1530	1551	AGAAUCUUGAUGAUG-CUGCAU	AUGUAGGCAUCAUUAACAUUUU	Cleavage	1	AT1G11360 protein	response to stress[GO:0006950]	cytosol[GO:0005829]; plasma membrane[GO:0005886]	hydrolase activity[GO:0016787]	NA	NA
ath-miR398a-5p	AT3G18660.2	4.5	9.075	1	21	2329	2349	AAGGAGUGGCAUGUGAACACA	CGUAUUUAUAUGCCAUUUUUG	Cleavage	1	UDP-glucuronate:xylan alpha-glucuronosyltransferase 1	plant-type secondary cell wall biogenesis[GO:0009834]; glucuronoxylan biosynthetic process[GO:0010417]; xylan biosynthetic process[GO:0045492]; cell wall organization[GO:0071555]	Golgi membrane[GO:0000139]; Golgi apparatus[GO:0005794]; membrane[GO:0016020]; integral component of membrane[GO:0016021]	glucuronosyltransferase activity[GO:0015020]; transferase activity[GO:0016740]; transferase activity, transferring glycosyl groups[GO:0016757]; metal ion binding[GO:0046872]; glucuronoxylan glucuronosyltransferase activity[GO:0080116]	NA	NA
ath-miR5643b	AT4G33230.1	4	9.078	1	21	488	508	AGGCUUUUAAGAUCGGGUUGC	UCAAACUGAUCCUAGGAGCCU	Translation	1	Putative pectinesterase/pectinesterase inhibitor 45	cell wall modification[GO:0042545]; negative regulation of catalytic activity[GO:0043086]; pectin catabolic process[GO:0045490]	cell wall[GO:0005618]; membrane[GO:0016020]; integral component of membrane[GO:0016021]; cell periphery[GO:0071944]	enzyme inhibitor activity[GO:0004857]; hydrolase activity[GO:0016787]; pectinesterase activity[GO:0030599]; aspartyl esterase activity[GO:0045330]; pectinesterase inhibitor activity[GO:0046910]	NA	NA
ath-miR8165	AT5G50830.1	4.5	9.095	1	21	1199	1219	AAUGGAGGCAAGUGUGAAGGA	UUCUUCACCUUUGCUUUCUUU	Cleavage	1	unknown protein; FUNCTIONS IN: molecular_function unknown; INVOLVED IN: N-terminal protein myristoylation; LOCATED IN: cellular_component unknown; EXPRESSED IN: 11 plant structures; EXPRESSED DURING: L mature pollen stage, M germinated pollen stage, /.../hesis, C globular stage, petal differentiation and expansion stage; Has 4984 Blast hits to 3288 proteins in 342 species: Archae - 12; Bacteria -…	NA	NA	NA	NA	NA
ath-miR8165	AT5G50830.2	4.5	9.095	1	21	1185	1205	AAUGGAGGCAAGUGUGAAGGA	UUCUUCACCUUUGCUUUCUUU	Cleavage	1	unknown protein; FUNCTIONS IN: molecular_function unknown; INVOLVED IN: N-terminal protein myristoylation; LOCATED IN: cellular_component unknown; EXPRESSED IN: 11 plant structures; EXPRESSED DURING: L mature pollen stage, M germinated pollen stage, /.../hesis, C globular stage, petal differentiation and expansion stage; Has 4984 Blast hits to 3288 proteins in 342 species: Archae - 12; Bacteria -…	NA	NA	NA	NA	NA
ath-miR4245	AT1G18060.1	3.5	9.119	1	21	19	39	AUUGUCAGUAUAAAACUUUGU	UUGAAAUUUUAUACUGGCUAU	Cleavage	1	AT1g18060/T10F20.23	biological_process[GO:0008150]	chloroplast[GO:0009507]	NA	NA	NA
ath-miR5643b	AT2G08986.1	0	9.129	1	21	1647	1667	AGGCUUUUAAGAUCGGGUUGC	GCAACCCGAUCUUAAAAGCCU	Cleavage	8	unknown protein; BEST Arabidopsis thaliana protein match is: unknown protein (TAIR:AT1G40104.1); Has 30201 Blast hits to 17322 proteins in 780 species: Archae - 12; Bacteria - 1396; Metazoa - 17338; Fungi - 3422; Plants - 5037; Viruses - 0; Other Eu /.../es - 2996 (source: NCBI BLink).	biological_process[GO:0008150]	cellular_component[GO:0005575]	NA	NA	NA
ath-miR8166	AT2G46640.2	4	9.132	1	22	14	34	AGAGAGUGUAGAAAGUUUCUCA	UGAGAA-CUUUCUUCACUCUUU	Cleavage	1	unknown protein; Has 19 Blast hits to 19 proteins in 7 species: Archae - 0; Bacteria - 0; Metazoa - 0; Fungi - 0; Plants - 17; Viruses - 0; Other Eukaryotes - 2 (source: NCBI BLink).	biological_process[GO:0008150]	membrane[GO:0016020]; integral component of membrane[GO:0016021]	NA	NA	NA
ath-miR869.1	AT2G29540.1	4	9.146	1	20	633	652	UUGGUUCAAUUCUGGUGUUG	CCACACCAAAAUUUAACCAA	Cleavage	1	RNApolymerase 14 kDa subunit	transcription, DNA-templated[GO:0006351]; transcription from RNA polymerase I promoter[GO:0006360]; transcription from RNA polymerase III promoter[GO:0006383]	DNA-directed RNA polymerase III complex[GO:0005666]; DNA-directed RNA polymerase I complex[GO:0005736]	RNA polymerase I activity[GO:0001054]; RNA polymerase III activity[GO:0001056]; DNA binding[GO:0003677]; DNA-directed RNA polymerase activity[GO:0003899]; protein dimerization activity[GO:0046983]	00240 Pyrimidine metabolism [PATH:ath00240]; 03020 RNA polymerase [PATH:ath03020]; 00230 Purine metabolism [PATH:ath00230]	NA
ath-miR869.1	AT2G29540.2	4	9.146	1	20	554	573	UUGGUUCAAUUCUGGUGUUG	CCACACCAAAAUUUAACCAA	Cleavage	1	RNApolymerase 14 kDa subunit	transcription, DNA-templated[GO:0006351]; transcription from RNA polymerase I promoter[GO:0006360]; transcription from RNA polymerase III promoter[GO:0006383]	DNA-directed RNA polymerase III complex[GO:0005666]; DNA-directed RNA polymerase I complex[GO:0005736]	RNA polymerase I activity[GO:0001054]; RNA polymerase III activity[GO:0001056]; DNA binding[GO:0003677]; DNA-directed RNA polymerase activity[GO:0003899]; protein dimerization activity[GO:0046983]	00240 Pyrimidine metabolism [PATH:ath00240]; 03020 RNA polymerase [PATH:ath03020]; 00230 Purine metabolism [PATH:ath00230]	NA
ath-miR5638b	AT5G53350.1	3.5	9.148	1	21	39	59	ACAGUGGUCAUCUGGUGGGCU	CUCUUACCAGAUGAUUAUUGA	Cleavage	1	CLPX	protein folding[GO:0006457]; proteolysis[GO:0006508]; protein catabolic process[GO:0030163]	mitochondrion[GO:0005739]	nucleotide binding[GO:0000166]; ATP-dependent peptidase activity[GO:0004176]; ATP binding[GO:0005524]; peptidase activity[GO:0008233]; hydrolase activity[GO:0016787]; unfolded protein binding[GO:0051082]	NA	NA
ath-miR447a.2-3p	AT1G78490.1	4.5	9.149	1	21	333	353	UAUGGAAGAAAUUGUAGUAUU	AAUGCUAUAAUUUAUUCUAAA	Cleavage	1	CYP708A3	multicellular organismal development[GO:0007275]; brassinosteroid homeostasis[GO:0010268]; sterol metabolic process[GO:0016125]; brassinosteroid biosynthetic process[GO:0016132]; oxidation-reduction process[GO:0055114]	endoplasmic reticulum[GO:0005783]	monooxygenase activity[GO:0004497]; iron ion binding[GO:0005506]; oxidoreductase activity[GO:0016491]; oxidoreductase activity, acting on paired donors, with incorporation or reduction of molecular oxygen[GO:0016705]; heme binding[GO:0020037]; metal ion binding[GO:0046872]	NA	NA
ath-miR447a.2-3p	AT1G78490.2	4.5	9.149	1	21	333	353	UAUGGAAGAAAUUGUAGUAUU	AAUGCUAUAAUUUAUUCUAAA	Cleavage	1	CYP708A3	multicellular organismal development[GO:0007275]; brassinosteroid homeostasis[GO:0010268]; sterol metabolic process[GO:0016125]; brassinosteroid biosynthetic process[GO:0016132]; oxidation-reduction process[GO:0055114]	endoplasmic reticulum[GO:0005783]	monooxygenase activity[GO:0004497]; iron ion binding[GO:0005506]; oxidoreductase activity[GO:0016491]; oxidoreductase activity, acting on paired donors, with incorporation or reduction of molecular oxygen[GO:0016705]; heme binding[GO:0020037]; metal ion binding[GO:0046872]	NA	NA
ath-miR163	AT2G12480.1	2.5	9.15	1	24	71	94	UUGAAGAGGACUUGGAACUUCGAU	GUUCUGUUUUCAAGUCCUCUUCAA	Cleavage	1	serine carboxypeptidase-like 43	proteolysis[GO:0006508]; proteolysis involved in cellular protein catabolic process[GO:0051603]	extracellular region[GO:0005576]	carboxypeptidase activity[GO:0004180]; serine-type carboxypeptidase activity[GO:0004185]; peptidase activity[GO:0008233]; hydrolase activity[GO:0016787]	NA	NA
ath-miR163	AT2G12480.2	2.5	9.15	1	24	71	94	UUGAAGAGGACUUGGAACUUCGAU	GUUCUGUUUUCAAGUCCUCUUCAA	Cleavage	1	serine carboxypeptidase-like 43	proteolysis[GO:0006508]; proteolysis involved in cellular protein catabolic process[GO:0051603]	extracellular region[GO:0005576]	carboxypeptidase activity[GO:0004180]; serine-type carboxypeptidase activity[GO:0004185]; peptidase activity[GO:0008233]; hydrolase activity[GO:0016787]	NA	NA
ath-miR829-5p	AT1G72630.1	3.5	9.152	1	21	74	94	ACUUUGAAGCUUUGAUUUGAA	UGCAAAUUAAAGAUUCAGAGA	Cleavage	1	Protein ELF4-LIKE 2	photoperiodism[GO:0009648]; positive regulation of circadian rhythm[GO:0042753]; rhythmic process[GO:0048511]	nucleus[GO:0005634]	protein homodimerization activity[GO:0042803]	NA	NA
ath-miR167c-5p	AT3G29630.1	4.5	9.156	1	21	550	570	UAAGCUGCCAGCAUGAUCUUG	CCAGAUCAUAUCGGCAGCUUU	Translation	1	AT3G29630.1 (Fragment)	metabolic process[GO:0008152]	intracellular membrane-bounded organelle[GO:0043231]	transferase activity[GO:0016740]; transferase activity, transferring glycosyl groups[GO:0016757]; transferase activity, transferring hexosyl groups[GO:0016758]; quercetin 3-O-glucosyltransferase activity[GO:0080043]; quercetin 7-O-glucosyltransferase activity[GO:0080044]	NA	NA
ath-miR167c-5p	AT3G29630.2	4.5	9.156	1	21	484	504	UAAGCUGCCAGCAUGAUCUUG	CCAGAUCAUAUCGGCAGCUUU	Translation	1	AT3G29630.1 (Fragment)	metabolic process[GO:0008152]	intracellular membrane-bounded organelle[GO:0043231]	transferase activity[GO:0016740]; transferase activity, transferring glycosyl groups[GO:0016757]; transferase activity, transferring hexosyl groups[GO:0016758]; quercetin 3-O-glucosyltransferase activity[GO:0080043]; quercetin 7-O-glucosyltransferase activity[GO:0080044]	NA	NA
ath-miR5644	AT5G07400.1	5	9.156	1	20	3485	3504	GUGGGUUGCGGAUAACGGUA	UACUGUUGUUUGCAACAAAC	Cleavage	1	At5g07400	DNA repair[GO:0006281]	nucleus[GO:0005634]	nucleic acid binding[GO:0003676]; protein binding[GO:0005515]; phosphoric diester hydrolase activity[GO:0008081]; zinc ion binding[GO:0008270]; hydrolase activity, acting on acid anhydrides, in phosphorus-containing anhydrides[GO:0016818]	NA	NA
ath-miR5644	AT5G07400.2	5	9.156	1	20	3449	3468	GUGGGUUGCGGAUAACGGUA	UACUGUUGUUUGCAACAAAC	Cleavage	1	At5g07400	DNA repair[GO:0006281]	nucleus[GO:0005634]	nucleic acid binding[GO:0003676]; protein binding[GO:0005515]; phosphoric diester hydrolase activity[GO:0008081]; zinc ion binding[GO:0008270]; hydrolase activity, acting on acid anhydrides, in phosphorus-containing anhydrides[GO:0016818]	NA	NA
ath-miR5644	AT5G07400.3	5	9.156	1	20	3798	3817	GUGGGUUGCGGAUAACGGUA	UACUGUUGUUUGCAACAAAC	Cleavage	1	At5g07400	DNA repair[GO:0006281]	nucleus[GO:0005634]	nucleic acid binding[GO:0003676]; protein binding[GO:0005515]; phosphoric diester hydrolase activity[GO:0008081]; zinc ion binding[GO:0008270]; hydrolase activity, acting on acid anhydrides, in phosphorus-containing anhydrides[GO:0016818]	NA	NA
ath-miR5644	AT5G07400.4	5	9.156	1	20	3705	3724	GUGGGUUGCGGAUAACGGUA	UACUGUUGUUUGCAACAAAC	Cleavage	1	At5g07400	DNA repair[GO:0006281]	nucleus[GO:0005634]	nucleic acid binding[GO:0003676]; protein binding[GO:0005515]; phosphoric diester hydrolase activity[GO:0008081]; zinc ion binding[GO:0008270]; hydrolase activity, acting on acid anhydrides, in phosphorus-containing anhydrides[GO:0016818]	NA	NA
ath-miR5644	AT5G07400.7	5	9.156	1	20	3602	3621	GUGGGUUGCGGAUAACGGUA	UACUGUUGUUUGCAACAAAC	Cleavage	1	At5g07400	DNA repair[GO:0006281]	nucleus[GO:0005634]	nucleic acid binding[GO:0003676]; protein binding[GO:0005515]; phosphoric diester hydrolase activity[GO:0008081]; zinc ion binding[GO:0008270]; hydrolase activity, acting on acid anhydrides, in phosphorus-containing anhydrides[GO:0016818]	NA	NA
ath-miR5644	AT5G07400.8	5	9.156	1	20	3569	3588	GUGGGUUGCGGAUAACGGUA	UACUGUUGUUUGCAACAAAC	Cleavage	1	At5g07400	DNA repair[GO:0006281]	nucleus[GO:0005634]	nucleic acid binding[GO:0003676]; protein binding[GO:0005515]; phosphoric diester hydrolase activity[GO:0008081]; zinc ion binding[GO:0008270]; hydrolase activity, acting on acid anhydrides, in phosphorus-containing anhydrides[GO:0016818]	NA	NA
ath-miR8165	AT4G17910.1	4.5	9.165	1	21	1076	1096	AAUGGAGGCAAGUGUGAAGGA	UUUUUCACACUUGCAGCCAUA	Cleavage	1	transferases, transferring acyl groups	GPI anchor biosynthetic process[GO:0006506]	membrane[GO:0016020]; integral component of membrane[GO:0016021]	transferase activity[GO:0016740]; transferase activity, transferring acyl groups[GO:0016746]	00563 Glycosylphosphatidylinositol(GPI)-anchor biosynthesis [PATH:ath00563]	NA
ath-miR8165	AT4G17910.2	4.5	9.165	1	21	1184	1204	AAUGGAGGCAAGUGUGAAGGA	UUUUUCACACUUGCAGCCAUA	Cleavage	1	transferases, transferring acyl groups	GPI anchor biosynthetic process[GO:0006506]	membrane[GO:0016020]; integral component of membrane[GO:0016021]	transferase activity[GO:0016740]; transferase activity, transferring acyl groups[GO:0016746]	00563 Glycosylphosphatidylinositol(GPI)-anchor biosynthesis [PATH:ath00563]	NA
ath-miR8165	AT4G17910.3	4.5	9.165	1	21	1121	1141	AAUGGAGGCAAGUGUGAAGGA	UUUUUCACACUUGCAGCCAUA	Cleavage	1	transferases, transferring acyl groups	GPI anchor biosynthetic process[GO:0006506]	membrane[GO:0016020]; integral component of membrane[GO:0016021]	transferase activity[GO:0016740]; transferase activity, transferring acyl groups[GO:0016746]	00563 Glycosylphosphatidylinositol(GPI)-anchor biosynthesis [PATH:ath00563]	NA
ath-miR8165	AT4G17910.4	4.5	9.165	1	21	1013	1033	AAUGGAGGCAAGUGUGAAGGA	UUUUUCACACUUGCAGCCAUA	Cleavage	1	transferases, transferring acyl groups	GPI anchor biosynthetic process[GO:0006506]	membrane[GO:0016020]; integral component of membrane[GO:0016021]	transferase activity[GO:0016740]; transferase activity, transferring acyl groups[GO:0016746]	00563 Glycosylphosphatidylinositol(GPI)-anchor biosynthesis [PATH:ath00563]	NA
ath-miR159b-3p	AT1G31500.8	4.5	9.167	1	21	6	25	UUUGGAUUGAAGGGAGCUCUU	AAGAGUUUC-UUCAAUCUAAA	Cleavage	1	DNAse I-like superfamily protein	nuclear-transcribed mRNA poly(A) tail shortening[GO:0000289]; transcription, DNA-templated[GO:0006351]; regulation of transcription, DNA-templated[GO:0006355]; regulation of circadian rhythm[GO:0042752]; nucleic acid phosphodiester bond hydrolysis[GO:0090305]; RNA phosphodiester bond hydrolysis, exonucleolytic[GO:0090503]	nucleus[GO:0005634]; cytoplasm[GO:0005737]	RNA binding[GO:0003723]; nuclease activity[GO:0004518]; exonuclease activity[GO:0004527]; exoribonuclease activity[GO:0004532]; poly(A)-specific ribonuclease activity[GO:0004535]; hydrolase activity[GO:0016787]; protein self-association[GO:0043621]; metal ion binding[GO:0046872]	03018 RNA degradation [PATH:ath03018]	NA
ath-miR5640	AT2G31530.1	4	9.173	1	21	2026	2046	UGAGAGAAGGAAUUAGAUUCA	UGAAACUGAUUUCUUUUCUUC	Cleavage	1	Preprotein translocase subunit SCY2, chloroplastic	chloroplast organization[GO:0009658]; thylakoid membrane organization[GO:0010027]; protein transport[GO:0015031]; protein localization to chloroplast[GO:0072598]	amyloplast[GO:0009501]; chloroplast[GO:0009507]; plastid envelope[GO:0009526]; chloroplast thylakoid membrane[GO:0009535]; plastid[GO:0009536]; thylakoid[GO:0009579]; membrane[GO:0016020]; integral component of membrane[GO:0016021]; chloroplast membrane[GO:0031969]; amyloplast membrane[GO:0033097]	NA	NA	NA
ath-miR5629	AT3G48520.1	4	9.177	1	22	438	458	UUAGGGUAGUUAACGGAAGUUA	AAACUUCU-UUAACUUCCCUAA	Cleavage	1	CYP94B3	defense response to insect[GO:0002213]; pollen development[GO:0009555]; response to wounding[GO:0009611]; jasmonic acid metabolic process[GO:0009694]; fruit development[GO:0010154]; stigma development[GO:0048480]; anther development[GO:0048653]; oxidation-reduction process[GO:0055114]	endoplasmic reticulum[GO:0005783]; endoplasmic reticulum membrane[GO:0005789]; membrane[GO:0016020]; integral component of membrane[GO:0016021]	monooxygenase activity[GO:0004497]; iron ion binding[GO:0005506]; oxidoreductase activity[GO:0016491]; oxidoreductase activity, acting on paired donors, with incorporation or reduction of molecular oxygen[GO:0016705]; heme binding[GO:0020037]; metal ion binding[GO:0046872]; jasmonoyl-isoleucine-12-hydroxylase activity[GO:0052694]	NA	NA
ath-miR398b-5p	AT1G54210.3	4.5	9.178	1	21	428	448	AGGGUUGAUAUGAGAACACAC	AUGUGUUCUCCUAUUGAACUU	Translation	1	Ubiquitin-like protein ATG12	autophagic vacuole assembly[GO:0000045]; mitochondrion degradation[GO:0000422]; C-terminal protein lipidation[GO:0006501]; autophagy[GO:0006914]; protein transport[GO:0015031]; nucleophagy[GO:0044804]	cytoplasm[GO:0005737]; pre-autophagosomal structure membrane[GO:0034045]; Atg12-Atg5-Atg16 complex[GO:0034274]	Atg8 ligase activity[GO:0019776]	04136 Autophagy - other eukaryotes [PATH:ath04136]	NA
ath-miR846-3p	AT1G30620.4	3	9.183	1	21	240	260	UUGAAUUGAAGUGCUUGAAUU	UUUCCAAGUGUUUUAAUUCAA	Cleavage	1	UDP-arabinose 4-epimerase 1	carbohydrate metabolic process[GO:0005975]; galactose metabolic process[GO:0006012]; embryo development ending in seed dormancy[GO:0009793]; plant-type cell wall biogenesis[GO:0009832]; arabinose biosynthetic process[GO:0019567]; UDP-L-arabinose biosynthetic process[GO:0033358]; capsule polysaccharide biosynthetic process[GO:0045227]; pollen tube development[GO:0048868]	Golgi apparatus[GO:0005794]; membrane[GO:0016020]; integral component of membrane[GO:0016021]; Golgi cisterna membrane[GO:0032580]	UDP-glucose 4-epimerase activity[GO:0003978]; isomerase activity[GO:0016853]; UDP-arabinose 4-epimerase activity[GO:0050373]	00520 Amino sugar and nucleotide sugar metabolism [PATH:ath00520]	NA
ath-miR167c-5p	AT3G53310.1	4	9.193	1	21	857	877	UAAGCUGCCAGCAUGAUCUUG	GAAGAUGAUGAUGGUAGCUUU	Translation	1	B3 domain-containing protein REM20	transcription, DNA-templated[GO:0006351]; regulation of transcription, DNA-templated[GO:0006355]	nucleus[GO:0005634]	DNA binding[GO:0003677]; protein binding[GO:0005515]	NA	B3
ath-miR8166	AT3G27260.1	3.5	9.2	1	22	32	53	AGAGAGUGUAGAAAGUUUCUCA	UAAGAAACUUUUUUCUCUCUCU	Cleavage	1	Global transcription factor group E8	transcription, DNA-templated[GO:0006351]; regulation of transcription, DNA-templated[GO:0006355]	nucleus[GO:0005634]; chloroplast[GO:0009507]; membrane[GO:0016020]; integral component of membrane[GO:0016021]	protein binding[GO:0005515]	NA	NA
ath-miR846-3p	AT1G01080.1	3.5	9.202	1	21	447	467	UUGAAUUGAAGUGCUUGAAUU	AGCUCAACCACUUCAAAUCAA	Cleavage	1	RNA-binding (RRM/RBD/RNP motifs) family protein	biological_process[GO:0008150]	nucleus[GO:0005634]; chloroplast[GO:0009507]; chloroplast stroma[GO:0009570]; chloroplast envelope[GO:0009941]; viral nucleocapsid[GO:0019013]; ribonucleoprotein complex[GO:0030529]	nucleic acid binding[GO:0003676]; RNA binding[GO:0003723]; mRNA binding[GO:0003729]	NA	NA
ath-miR846-3p	AT1G01080.2	3.5	9.202	1	21	407	427	UUGAAUUGAAGUGCUUGAAUU	AGCUCAACCACUUCAAAUCAA	Cleavage	1	RNA-binding (RRM/RBD/RNP motifs) family protein	biological_process[GO:0008150]	nucleus[GO:0005634]; chloroplast[GO:0009507]; chloroplast stroma[GO:0009570]; chloroplast envelope[GO:0009941]; viral nucleocapsid[GO:0019013]; ribonucleoprotein complex[GO:0030529]	nucleic acid binding[GO:0003676]; RNA binding[GO:0003723]; mRNA binding[GO:0003729]	NA	NA
ath-miR846-3p	AT1G01080.3	3.5	9.202	1	21	447	467	UUGAAUUGAAGUGCUUGAAUU	AGCUCAACCACUUCAAAUCAA	Cleavage	1	RNA-binding (RRM/RBD/RNP motifs) family protein	biological_process[GO:0008150]	nucleus[GO:0005634]; chloroplast[GO:0009507]; chloroplast stroma[GO:0009570]; chloroplast envelope[GO:0009941]; viral nucleocapsid[GO:0019013]; ribonucleoprotein complex[GO:0030529]	nucleic acid binding[GO:0003676]; RNA binding[GO:0003723]; mRNA binding[GO:0003729]	NA	NA
ath-miR841a-3p	AT1G78360.1	3.5	9.206	1	21	4	24	AUUUCUAGUGGGUCGUAUUCA	AAGAUACGACUCAAUAGAAAA	Cleavage	1	glutathione S-transferase TAU 21	glutathione metabolic process[GO:0006749]; toxin catabolic process[GO:0009407]; response to toxic substance[GO:0009636]	cytoplasm[GO:0005737]; cytosol[GO:0005829]	glutathione transferase activity[GO:0004364]; protein binding[GO:0005515]; transferase activity[GO:0016740]	00480 Glutathione metabolism [PATH:ath00480]	NA
ath-miR447a.2-3p	AT4G18180.1	5	9.216	1	21	239	259	UAUGGAAGAAAUUGUAGUAUU	AAUAUUACAGUUUUUUUUAGC	Cleavage	1	Pectin lyase-like superfamily protein	carbohydrate metabolic process[GO:0005975]; metabolic process[GO:0008152]; cell wall organization[GO:0071555]	extracellular region[GO:0005576]	polygalacturonase activity[GO:0004650]; hydrolase activity[GO:0016787]; hydrolase activity, acting on glycosyl bonds[GO:0016798]; lyase activity[GO:0016829]	NA	NA
ath-miR829-5p	AT5G58130.1	3.5	9.217	1	21	2374	2394	ACUUUGAAGCUUUGAUUUGAA	UUUAAUUCAAGGUUUUAAGGU	Cleavage	1	Putative uncharacterized protein	gene silencing[GO:0016458]; DNA demethylation[GO:0080111]	nucleus[GO:0005634]	nucleic acid binding[GO:0003676]; RNA binding[GO:0003723]	NA	NA
ath-miR829-3p.2	AT2G42330.1	4	9.231	1	21	2723	2743	CAAAUUAAAGCUUCAAGGUAG	CUUUCGAGAAGCUUUGAUUUG	Cleavage	1	Septin and tuftelin-interacting protein 1 homolog 2	spliceosomal complex disassembly[GO:0000390]; regulation of transcription, DNA-templated[GO:0006355]; mRNA processing[GO:0006397]; RNA splicing[GO:0008380]	nucleus[GO:0005634]; spliceosomal complex[GO:0005681]; U2-type post-mRNA release spliceosomal complex[GO:0071008]	nucleic acid binding[GO:0003676]; DNA binding[GO:0003677]	NA	NA
ath-miR395a	AT2G37370.1	3.5	9.232	1	21	505	525	CUGAAGUGUUUGGGGGAACUC	AGAUUCUCCUAAAAACUUCAG	Cleavage	1	unknown protein; BEST Arabidopsis thaliana protein match is: unknown protein (TAIR:AT5G13560.1); Has 30201 Blast hits to 17322 proteins in 780 species: Archae - 12; Bacteria - 1396; Metazoa - 17338; Fungi - 3422; Plants - 5037; Viruses - 0; Other Eu /.../es - 2996 (source: NCBI BLink).	biological_process[GO:0008150]	NA	molecular_function[GO:0003674]	NA	NA
ath-miR395a	AT2G37370.2	3.5	9.232	1	21	505	525	CUGAAGUGUUUGGGGGAACUC	AGAUUCUCCUAAAAACUUCAG	Cleavage	1	unknown protein; BEST Arabidopsis thaliana protein match is: unknown protein (TAIR:AT5G13560.1); Has 30201 Blast hits to 17322 proteins in 780 species: Archae - 12; Bacteria - 1396; Metazoa - 17338; Fungi - 3422; Plants - 5037; Viruses - 0; Other Eu /.../es - 2996 (source: NCBI BLink).	biological_process[GO:0008150]	NA	molecular_function[GO:0003674]	NA	NA
ath-miR395a	AT2G37370.3	3.5	9.232	1	21	497	517	CUGAAGUGUUUGGGGGAACUC	AGAUUCUCCUAAAAACUUCAG	Cleavage	1	unknown protein; BEST Arabidopsis thaliana protein match is: unknown protein (TAIR:AT5G13560.1); Has 30201 Blast hits to 17322 proteins in 780 species: Archae - 12; Bacteria - 1396; Metazoa - 17338; Fungi - 3422; Plants - 5037; Viruses - 0; Other Eu /.../es - 2996 (source: NCBI BLink).	biological_process[GO:0008150]	NA	molecular_function[GO:0003674]	NA	NA
ath-miR395a	AT2G37370.4	3.5	9.232	1	21	497	517	CUGAAGUGUUUGGGGGAACUC	AGAUUCUCCUAAAAACUUCAG	Cleavage	1	unknown protein; BEST Arabidopsis thaliana protein match is: unknown protein (TAIR:AT5G13560.1); Has 30201 Blast hits to 17322 proteins in 780 species: Archae - 12; Bacteria - 1396; Metazoa - 17338; Fungi - 3422; Plants - 5037; Viruses - 0; Other Eu /.../es - 2996 (source: NCBI BLink).	biological_process[GO:0008150]	NA	molecular_function[GO:0003674]	NA	NA
ath-miR164c-5p	AT3G54320.1	3.5	9.241	1	20	148	167	UGGAGAAGCAGGGCACGUGC	CCACUUGUUCUUCUUCUCCA	Cleavage	1	Integrase-type DNA-binding superfamily protein	regulation of carbohydrate metabolic process[GO:0006109]; regulation of glycolytic process[GO:0006110]; transcription, DNA-templated[GO:0006351]; regulation of transcription, DNA-templated[GO:0006355]; lipid metabolic process[GO:0006629]; multicellular organismal development[GO:0007275]; lipid biosynthetic process[GO:0008610]; response to sucrose[GO:0009744]; ethylene-activated signaling pathway[…	nucleus[GO:0005634]	DNA binding[GO:0003677]; sequence-specific DNA binding transcription factor activity[GO:0003700]	NA	AP2
ath-miR164c-5p	AT3G54320.3	3.5	9.241	1	20	344	363	UGGAGAAGCAGGGCACGUGC	CCACUUGUUCUUCUUCUCCA	Cleavage	1	Integrase-type DNA-binding superfamily protein	regulation of carbohydrate metabolic process[GO:0006109]; regulation of glycolytic process[GO:0006110]; transcription, DNA-templated[GO:0006351]; regulation of transcription, DNA-templated[GO:0006355]; lipid metabolic process[GO:0006629]; multicellular organismal development[GO:0007275]; lipid biosynthetic process[GO:0008610]; response to sucrose[GO:0009744]; ethylene-activated signaling pathway[…	nucleus[GO:0005634]	DNA binding[GO:0003677]; sequence-specific DNA binding transcription factor activity[GO:0003700]	NA	AP2
ath-miR164c-5p	AT3G54320.4	3.5	9.241	1	20	344	363	UGGAGAAGCAGGGCACGUGC	CCACUUGUUCUUCUUCUCCA	Cleavage	1	Integrase-type DNA-binding superfamily protein	regulation of carbohydrate metabolic process[GO:0006109]; regulation of glycolytic process[GO:0006110]; transcription, DNA-templated[GO:0006351]; regulation of transcription, DNA-templated[GO:0006355]; lipid metabolic process[GO:0006629]; multicellular organismal development[GO:0007275]; lipid biosynthetic process[GO:0008610]; response to sucrose[GO:0009744]; ethylene-activated signaling pathway[…	nucleus[GO:0005634]	DNA binding[GO:0003677]; sequence-specific DNA binding transcription factor activity[GO:0003700]	NA	NA
ath-miR8166	AT2G46640.4	4	9.245	1	22	4	24	AGAGAGUGUAGAAAGUUUCUCA	UGAGAA-CUUUCUUCACUCUUU	Cleavage	1	unknown protein; Has 19 Blast hits to 19 proteins in 7 species: Archae - 0; Bacteria - 0; Metazoa - 0; Fungi - 0; Plants - 17; Viruses - 0; Other Eukaryotes - 2 (source: NCBI BLink).	biological_process[GO:0008150]	membrane[GO:0016020]; integral component of membrane[GO:0016021]	NA	NA	NA
ath-miR869.2	AT2G28990.2	3	9.25	1	21	226	245	UCUGGUGUUGAGAUAGUUGAC	UACAACUAU-UCAACACCAGA	Cleavage	1	Probable leucine-rich repeat receptor-like protein kinase At2g28990	protein phosphorylation[GO:0006468]; phosphorylation[GO:0016310]	membrane[GO:0016020]; integral component of membrane[GO:0016021]	nucleotide binding[GO:0000166]; protein kinase activity[GO:0004672]; protein serine/threonine kinase activity[GO:0004674]; protein binding[GO:0005515]; ATP binding[GO:0005524]; kinase activity[GO:0016301]; transferase activity[GO:0016740]	NA	NA
ath-miR1886.2	AT1G61240.6	4	9.251	1	21	57	77	UGAGAUGAAAUCUUUGAUUGG	UUAAUUAAAGAUUACCUCUUA	Cleavage	1	At1g61240	NA	NA	transferase activity, transferring glycosyl groups[GO:0016757]	NA	NA
ath-miR5640	AT4G14410.3	3.5	9.252	1	21	430	450	UGAGAGAAGGAAUUAGAUUCA	CGAAUUUGAUCCCUUUUUUCA	Translation	1	Transcription factor bHLH104	transcription, DNA-templated[GO:0006351]; regulation of transcription, DNA-templated[GO:0006355]	nucleus[GO:0005634]	DNA binding[GO:0003677]; sequence-specific DNA binding transcription factor activity[GO:0003700]; protein binding[GO:0005515]; protein dimerization activity[GO:0046983]	NA	NA
ath-miR158a-3p	AT2G44080.1	4	9.255	1	20	650	669	UCCCAAAUGUAGACAAAGCA	GAUUUUGUCUGCAUUUCGGG	Cleavage	1	ARGOS-like protein	multicellular organismal development[GO:0007275]; response to brassinosteroid[GO:0009741]; multidimensional cell growth[GO:0009825]; organ growth[GO:0035265]; positive regulation of organ growth[GO:0046622]	intracellular[GO:0005622]; nucleus[GO:0005634]; cytoplasm[GO:0005737]; endoplasmic reticulum[GO:0005783]; membrane[GO:0016020]; integral component of membrane[GO:0016021]	NA	NA	NA
ath-miR158b	AT2G44080.1	3.5	9.255	1	20	650	669	CCCCAAAUGUAGACAAAGCA	GAUUUUGUCUGCAUUUCGGG	Cleavage	1	ARGOS-like protein	multicellular organismal development[GO:0007275]; response to brassinosteroid[GO:0009741]; multidimensional cell growth[GO:0009825]; organ growth[GO:0035265]; positive regulation of organ growth[GO:0046622]	intracellular[GO:0005622]; nucleus[GO:0005634]; cytoplasm[GO:0005737]; endoplasmic reticulum[GO:0005783]; membrane[GO:0016020]; integral component of membrane[GO:0016021]	NA	NA	NA
ath-miR396b-5p	AT5G51780.1	4	9.255	1	21	300	320	UUCCACAGCUUUCUUGAACUU	GAUUUUAAGGAAGAUGUGGAG	Cleavage	1	basic helix-loop-helix (bHLH) DNA-binding superfamily protein	transcription, DNA-templated[GO:0006351]; regulation of transcription, DNA-templated[GO:0006355]; regulation of transcription from RNA polymerase II promoter[GO:0006357]	nucleus[GO:0005634]; RNA polymerase II transcription factor complex[GO:0090575]	RNA polymerase II regulatory region sequence-specific DNA binding[GO:0000977]; DNA binding[GO:0003677]; sequence-specific DNA binding transcription factor activity[GO:0003700]; protein dimerization activity[GO:0046983]	NA	bHLH
ath-miR837-5p	AT3G62260.1	3.5	9.256	1	21	259	279	AUCAGUUUCUUGUUCGUUUCA	UGAAAAGAGAAAGAGACUGAU	Cleavage	1	Probable protein phosphatase 2C 49	protein dephosphorylation[GO:0006470]	NA	catalytic activity[GO:0003824]; phosphoprotein phosphatase activity[GO:0004721]; protein serine/threonine phosphatase activity[GO:0004722]; hydrolase activity[GO:0016787]; cation binding[GO:0043169]; metal ion binding[GO:0046872]	NA	NA
ath-miR837-5p	AT3G62260.2	3.5	9.256	1	21	161	181	AUCAGUUUCUUGUUCGUUUCA	UGAAAAGAGAAAGAGACUGAU	Cleavage	1	Probable protein phosphatase 2C 49	protein dephosphorylation[GO:0006470]	NA	catalytic activity[GO:0003824]; phosphoprotein phosphatase activity[GO:0004721]; protein serine/threonine phosphatase activity[GO:0004722]; hydrolase activity[GO:0016787]; cation binding[GO:0043169]; metal ion binding[GO:0046872]	NA	NA
ath-miR837-5p	AT3G62260.3	3.5	9.256	1	21	223	243	AUCAGUUUCUUGUUCGUUUCA	UGAAAAGAGAAAGAGACUGAU	Cleavage	1	Probable protein phosphatase 2C 49	protein dephosphorylation[GO:0006470]	NA	catalytic activity[GO:0003824]; phosphoprotein phosphatase activity[GO:0004721]; protein serine/threonine phosphatase activity[GO:0004722]; hydrolase activity[GO:0016787]; cation binding[GO:0043169]; metal ion binding[GO:0046872]	NA	NA
ath-miR5635a	AT3G01940.1	4	9.259	1	21	649	669	UGUUAAGGAGUGUUAACGGUG	CCUCGUUAUCACUUCUUGAUG	Cleavage	1	F1C9.28 protein	biological_process[GO:0008150]	membrane[GO:0016020]; integral component of membrane[GO:0016021]; anchored component of membrane[GO:0031225]	NA	NA	NA
ath-miR171c-5p	AT1G03960.2	3.5	9.261	1	21	2528	2548	AGAUAUUGGUGCGGUUCAAUC	UCUUUAGUUGCACUGAUAUCU	Cleavage	1	Probable serine/threonine protein phosphatase 2A regulatory subunit B''epsilon	biological_process[GO:0008150]	NA	calcium ion binding[GO:0005509]; metal ion binding[GO:0046872]	03015 mRNA surveillance pathway [PATH:ath03015]	NA
ath-miR171c-5p	AT1G03960.4	3.5	9.261	1	21	2504	2524	AGAUAUUGGUGCGGUUCAAUC	UCUUUAGUUGCACUGAUAUCU	Cleavage	1	Probable serine/threonine protein phosphatase 2A regulatory subunit B''epsilon	biological_process[GO:0008150]	NA	calcium ion binding[GO:0005509]; metal ion binding[GO:0046872]	03015 mRNA surveillance pathway [PATH:ath03015]	NA
ath-miR171c-5p	AT1G03960.5	3.5	9.261	1	21	2482	2502	AGAUAUUGGUGCGGUUCAAUC	UCUUUAGUUGCACUGAUAUCU	Cleavage	1	Probable serine/threonine protein phosphatase 2A regulatory subunit B''epsilon	biological_process[GO:0008150]	NA	calcium ion binding[GO:0005509]; metal ion binding[GO:0046872]	03015 mRNA surveillance pathway [PATH:ath03015]	NA
ath-miR171c-5p	AT1G03960.6	3.5	9.261	1	21	2228	2248	AGAUAUUGGUGCGGUUCAAUC	UCUUUAGUUGCACUGAUAUCU	Cleavage	1	Probable serine/threonine protein phosphatase 2A regulatory subunit B''epsilon	biological_process[GO:0008150]	NA	calcium ion binding[GO:0005509]; metal ion binding[GO:0046872]	03015 mRNA surveillance pathway [PATH:ath03015]	NA
ath-miR171c-5p	AT1G03960.7	3.5	9.261	1	21	1502	1522	AGAUAUUGGUGCGGUUCAAUC	UCUUUAGUUGCACUGAUAUCU	Cleavage	1	Probable serine/threonine protein phosphatase 2A regulatory subunit B''epsilon	biological_process[GO:0008150]	NA	calcium ion binding[GO:0005509]; metal ion binding[GO:0046872]	03015 mRNA surveillance pathway [PATH:ath03015]	NA
ath-miR156b-5p	AT2G23755.1	4.5	9.262	1	20	121	141	UGACAGAAG-AGAGUGAGCAC	UUGCUUACUCUGCUUCUGUCC	Cleavage	1	Putative uncharacterized protein	biological_process[GO:0008150]	membrane[GO:0016020]; integral component of membrane[GO:0016021]	NA	NA	NA
ath-miR156g	AT2G23755.1	4.5	9.262	1	20	121	141	CGACAGAAG-AGAGUGAGCAC	UUGCUUACUCUGCUUCUGUCC	Cleavage	1	Putative uncharacterized protein	biological_process[GO:0008150]	membrane[GO:0016020]; integral component of membrane[GO:0016021]	NA	NA	NA
ath-miR8165	AT1G58230.1	3.5	9.262	1	21	6892	6912	AAUGGAGGCAAGUGUGAAGGA	UACUUUGCGCCUGCUUCCAUU	Translation	2	binding	NA	mitochondrion[GO:0005739]	binding[GO:0005488]; protein binding[GO:0005515]	NA	NA
ath-miR8165	AT1G58230.2	3.5	9.262	1	21	6983	7003	AAUGGAGGCAAGUGUGAAGGA	UACUUUGCGCCUGCUUCCAUU	Translation	2	binding	NA	mitochondrion[GO:0005739]	binding[GO:0005488]; protein binding[GO:0005515]	NA	NA
ath-miR8165	AT1G58230.3	3.5	9.262	1	21	6276	6296	AAUGGAGGCAAGUGUGAAGGA	UACUUUGCGCCUGCUUCCAUU	Translation	2	binding	NA	mitochondrion[GO:0005739]	binding[GO:0005488]; protein binding[GO:0005515]	NA	NA
ath-miR841b-5p	AT5G49170.1	4.5	9.27	1	21	2	22	UACGAGCCACUGGAAACUGAA	UUCCGUUUCUAGUGGGUCAUA	Cleavage	1	Putative uncharacterized protein At5g49170	biological_process[GO:0008150]	NA	NA	NA	NA
ath-miR398b-5p	AT1G56220.4	4.5	9.273	1	21	1618	1638	AGGGUUGAUAUGAGAACACAC	UUGUUUUCUUAUGUCAAUUUA	Cleavage	1	Dormancy/auxin associated family protein	NA	NA	NA	NA	NA
ath-miR398b-5p	AT1G56220.5	4.5	9.273	1	21	1151	1171	AGGGUUGAUAUGAGAACACAC	UUGUUUUCUUAUGUCAAUUUA	Cleavage	1	Dormancy/auxin associated family protein	NA	NA	NA	NA	NA
ath-miR829-3p.2	AT1G10220.1	4	9.274	1	21	1137	1157	CAAAUUAAAGCUUCAAGGUAG	UUAGUUUGGAGUUUUGAUUUC	Cleavage	1	BEST Arabidopsis thaliana protein match is: ZCF37 (TAIR:AT1G59590.1); Has 43 Blast hits to 43 proteins in 15 species: Archae - 0; Bacteria - 2; Metazoa - 7; Fungi - 0; Plants - 27; Viruses - 0; Other Eukaryotes - 7 (source: NCBI BLink).	biological_process[GO:0008150]	membrane[GO:0016020]; integral component of membrane[GO:0016021]	NA	NA	NA
ath-miR156d-3p	AT1G22340.1	4.5	9.275	1	23	1266	1288	GCUCACUCUCUUUUUGUCAUAAC	GUUGUGACGAGUGGGGAGUGGGU	Cleavage	1	UDP-glycosyltransferase 85A7	metabolic process[GO:0008152]	intracellular membrane-bounded organelle[GO:0043231]	glucuronosyltransferase activity[GO:0015020]; transferase activity[GO:0016740]; transferase activity, transferring glycosyl groups[GO:0016757]; transferase activity, transferring hexosyl groups[GO:0016758]; quercetin 3-O-glucosyltransferase activity[GO:0080043]; quercetin 7-O-glucosyltransferase activity[GO:0080044]	NA	NA
ath-miR838	AT5G56200.1	3.5	9.276	1	21	494	514	UUUUCUUCUACUUCUUGCACA	UGUGGAAGAAGAAGAAGGAGA	Translation	2	C2H2 type zinc finger transcription factor family	regulation of transcription, DNA-templated[GO:0006355]	nucleus[GO:0005634]	nucleic acid binding[GO:0003676]; sequence-specific DNA binding transcription factor activity[GO:0003700]	NA	C2H2
ath-miR166e-5p	AT1G36640.1	5	9.281	1	21	446	466	GGAAUGUUGUCUGGCACGAGG	UCUCCUGUUAGAUUACAUUUU	Cleavage	1	Putative uncharacterized protein T15P17.13	biological_process[GO:0008150]	integral component of membrane[GO:0016021]	NA	NA	NA
ath-miR156d-3p	AT4G27620.1	4.5	9.284	1	23	1052	1074	GCUCACUCUCUUUUUGUCAUAAC	GUUGAGAAAAGAAGUGGGUGAGC	Cleavage	1	At4g27620	biological_process[GO:0008150]	membrane[GO:0016020]; integral component of membrane[GO:0016021]	molecular_function[GO:0003674]	NA	NA
ath-miR156d-3p	AT4G27620.2	4.5	9.284	1	23	1021	1043	GCUCACUCUCUUUUUGUCAUAAC	GUUGAGAAAAGAAGUGGGUGAGC	Cleavage	1	At4g27620	biological_process[GO:0008150]	membrane[GO:0016020]; integral component of membrane[GO:0016021]	molecular_function[GO:0003674]	NA	NA
ath-miR156d-3p	AT4G27620.3	4.5	9.284	1	23	1355	1377	GCUCACUCUCUUUUUGUCAUAAC	GUUGAGAAAAGAAGUGGGUGAGC	Cleavage	1	At4g27620	biological_process[GO:0008150]	membrane[GO:0016020]; integral component of membrane[GO:0016021]	molecular_function[GO:0003674]	NA	NA
ath-miR156b-5p	AT2G04940.1	4	9.291	1	20	332	351	UGACAGAAGAGAGUGAGCAC	ACGCUCACUCUCUUCUCUUC	Cleavage	1	Phospholipid scramblase	phospholipid scrambling[GO:0017121]	mitochondrion[GO:0005739]; plastid[GO:0009536]; membrane[GO:0016020]	phospholipid scramblase activity[GO:0017128]	NA	NA
ath-miR156g	AT2G04940.1	4	9.291	1	20	332	351	CGACAGAAGAGAGUGAGCAC	ACGCUCACUCUCUUCUCUUC	Cleavage	1	Phospholipid scramblase	phospholipid scrambling[GO:0017121]	mitochondrion[GO:0005739]; plastid[GO:0009536]; membrane[GO:0016020]	phospholipid scramblase activity[GO:0017128]	NA	NA
ath-miR5640	AT3G05360.1	3	9.292	1	21	113	133	UGAGAGAAGGAAUUAGAUUCA	CCAAUCUAAUUCCUUUUCUGG	Cleavage	1	Receptor like protein 30	response to molecule of bacterial origin[GO:0002237]; response to molecule of fungal origin[GO:0002238]; response to molecule of oomycetes origin[GO:0002240]; defense response[GO:0006952]; response to fungus[GO:0009620]; response to salt stress[GO:0009651]; defense response signaling pathway, resistance gene-independent[GO:0010204]; response to mannitol[GO:0010555]; detection of molecule of funga…	plasma membrane[GO:0005886]; membrane[GO:0016020]; integral component of membrane[GO:0016021]	protein binding[GO:0005515]	NA	NA
ath-miR773a	AT5G14990.1	4	9.292	1	21	507	527	UUUGCUUCCAGCUUUUGUCUC	UAGACAAAAGCUUGAGACAGA	Cleavage	1	Putative uncharacterized protein F2G14_110	biological_process[GO:0008150]	NA	molecular_function[GO:0003674]	NA	NA
ath-miR773a	AT5G14990.2	4	9.292	1	21	603	623	UUUGCUUCCAGCUUUUGUCUC	UAGACAAAAGCUUGAGACAGA	Cleavage	1	Putative uncharacterized protein F2G14_110	biological_process[GO:0008150]	NA	molecular_function[GO:0003674]	NA	NA
ath-miR4228-3p	AT4G01560.1	5	9.293	1	21	937	957	UCGGAUGCGAAACGGUGGUGU	ACAUCACCGUUACAUAUUUGA	Translation	1	AT4g01560/F11O4_6	ribosomal large subunit assembly[GO:0000027]; maturation of 5.8S rRNA[GO:0000460]; maturation of LSU-rRNA[GO:0000470]; embryo development ending in seed dormancy[GO:0009793]	nucleolus[GO:0005730]; cytosol[GO:0005829]; preribosome, large subunit precursor[GO:0030687]	rRNA primary transcript binding[GO:0042134]	NA	NA
ath-miR172b-3p	AT4G36920.1	5	9.294	1	21	1250	1270	AGAAUCUUGAUGAUGCUGCAU	AACCAACAACAACAAGAUUCU	Translation	2	Floral homeotic protein APETALA 2	transcription, DNA-templated[GO:0006351]; regulation of transcription, DNA-templated[GO:0006355]; multicellular organismal development[GO:0007275]; flower development[GO:0009908]; meristem maintenance[GO:0010073]; specification of floral organ identity[GO:0010093]; cell differentiation[GO:0030154]; seed development[GO:0048316]; ovule development[GO:0048481]	nucleus[GO:0005634]	DNA binding[GO:0003677]; sequence-specific DNA binding transcription factor activity[GO:0003700]	NA	AP2
ath-miR172b-3p	AT4G36920.2	5	9.294	1	21	1091	1111	AGAAUCUUGAUGAUGCUGCAU	AACCAACAACAACAAGAUUCU	Translation	2	Floral homeotic protein APETALA 2	transcription, DNA-templated[GO:0006351]; regulation of transcription, DNA-templated[GO:0006355]; multicellular organismal development[GO:0007275]; flower development[GO:0009908]; meristem maintenance[GO:0010073]; specification of floral organ identity[GO:0010093]; cell differentiation[GO:0030154]; seed development[GO:0048316]; ovule development[GO:0048481]	nucleus[GO:0005634]	DNA binding[GO:0003677]; sequence-specific DNA binding transcription factor activity[GO:0003700]	NA	AP2
ath-miR156b-5p	AT2G37860.1	4.5	9.299	1	20	1229	1248	UGACAGAAGAGAGUGAGCAC	UUUGUCACUCUCUUCUCUCA	Cleavage	1	Protein RETICULATA, chloroplastic	response to reactive oxygen species[GO:0000302]; multicellular organismal development[GO:0007275]; photoperiodism[GO:0009648]; leaf development[GO:0048366]	chloroplast[GO:0009507]; plastid[GO:0009536]; chloroplast envelope[GO:0009941]; membrane[GO:0016020]; integral component of membrane[GO:0016021]; chloroplast membrane[GO:0031969]	NA	NA	NA
ath-miR156b-5p	AT2G37860.2	4.5	9.299	1	20	1436	1455	UGACAGAAGAGAGUGAGCAC	UUUGUCACUCUCUUCUCUCA	Cleavage	1	Protein RETICULATA, chloroplastic	response to reactive oxygen species[GO:0000302]; multicellular organismal development[GO:0007275]; photoperiodism[GO:0009648]; leaf development[GO:0048366]	chloroplast[GO:0009507]; plastid[GO:0009536]; chloroplast envelope[GO:0009941]; membrane[GO:0016020]; integral component of membrane[GO:0016021]; chloroplast membrane[GO:0031969]	NA	NA	NA
ath-miR396a-3p	AT1G29535.3	4	9.312	1	21	449	469	GUUCAAUAAAGCUGUGGGAAG	UUUUCGAUAGAUUUAUUGAAU	Translation	1	Uncharacterized protein (Fragment)	NA	NA	NA	NA	NA
ath-miR5640	AT2G17180.1	3.5	9.317	1	21	883	903	UGAGAGAAGGAAUUAGAUUCA	GGUAUUUGGUUCUUUCUCUUA	Cleavage	1	Zinc finger protein ZAT2	transcription, DNA-templated[GO:0006351]; regulation of transcription, DNA-templated[GO:0006355]; pollen sperm cell differentiation[GO:0048235]	nucleus[GO:0005634]	nucleic acid binding[GO:0003676]; sequence-specific DNA binding transcription factor activity[GO:0003700]; metal ion binding[GO:0046872]	NA	C2H2
ath-miR5012	AT1G09810.1	4.5	9.322	1	21	1464	1484	UUUUACUGCUACUUGUGUUCC	GGAACAGAAGUAGCAAUAGCA	Cleavage	1	Evolutionarily conserved C-terminal region 11	NA	membrane[GO:0016020]; integral component of membrane[GO:0016021]	RNA binding[GO:0003723]	NA	NA
ath-miR5012	AT1G09810.2	4.5	9.322	1	21	1347	1367	UUUUACUGCUACUUGUGUUCC	GGAACAGAAGUAGCAAUAGCA	Cleavage	1	Evolutionarily conserved C-terminal region 11	NA	membrane[GO:0016020]; integral component of membrane[GO:0016021]	RNA binding[GO:0003723]	NA	NA
ath-miR5012	AT1G09810.3	4.5	9.322	1	21	1545	1565	UUUUACUGCUACUUGUGUUCC	GGAACAGAAGUAGCAAUAGCA	Cleavage	1	Evolutionarily conserved C-terminal region 11	NA	membrane[GO:0016020]; integral component of membrane[GO:0016021]	RNA binding[GO:0003723]	NA	NA
ath-miR403-3p	AT4G02050.1	4	9.323	1	21	77	97	UUAGAUUCACGCACAAACUCG	AAUUUGUGUGUGUGAAUUUAA	Cleavage	1	Sugar transport protein 7	carbohydrate transport[GO:0008643]; proton transport[GO:0015992]; hexose transmembrane transport[GO:0035428]; glucose import[GO:0046323]; transmembrane transport[GO:0055085]; hydrogen ion transmembrane transport[GO:1902600]	plasma membrane[GO:0005886]; membrane[GO:0016020]; integral component of membrane[GO:0016021]	transporter activity[GO:0005215]; sugar:proton symporter activity[GO:0005351]; glucose transmembrane transporter activity[GO:0005355]; symporter activity[GO:0015293]; transmembrane transporter activity[GO:0022857]	NA	NA
ath-miR829-5p	AT1G60200.3	4	9.325	1	21	747	767	ACUUUGAAGCUUUGAUUUGAA	AUUAGAUUAAAGGUUUAGAGU	Cleavage	1	Putative uncharacterized protein At1g60210	mRNA processing[GO:0006397]; response to water deprivation[GO:0009414]	NA	nucleic acid binding[GO:0003676]; RNA binding[GO:0003723]	03040 Spliceosome [PATH:ath03040]	NA
ath-miR829-5p	AT1G60200.4	4	9.325	1	21	683	703	ACUUUGAAGCUUUGAUUUGAA	AUUAGAUUAAAGGUUUAGAGU	Cleavage	1	Putative uncharacterized protein At1g60210	mRNA processing[GO:0006397]; response to water deprivation[GO:0009414]	NA	nucleic acid binding[GO:0003676]; RNA binding[GO:0003723]	03040 Spliceosome [PATH:ath03040]	NA
ath-miR8166	AT1G16630.1	4	9.331	1	22	41	62	AGAGAGUGUAGAAAGUUUCUCA	UUAGGAACUUUUUACAUUCACA	Cleavage	1	At1g16630	NA	membrane[GO:0016020]; integral component of membrane[GO:0016021]	NA	NA	NA
ath-miR161.1	AT2G01740.1	5	9.334	1	21	1064	1084	UGAAAGUGACUACAUCGGGGU	UUCCUGAUAUGGUGAUUUUUA	Cleavage	2	Pentatricopeptide repeat-containing protein At2g01740	RNA modification[GO:0009451]; nucleic acid phosphodiester bond hydrolysis[GO:0090305]	intracellular membrane-bounded organelle[GO:0043231]	molecular_function[GO:0003674]; RNA binding[GO:0003723]; endonuclease activity[GO:0004519]; protein binding[GO:0005515]	NA	NA
ath-miR8176	AT1G76270.1	5	9.334	1	21	301	321	GGCCGGUGGUCGCGAGAGGGA	UUCCUCUCGUUAUCGCCGUCU	Translation	1	O-fucosyltransferase 16	carbohydrate metabolic process[GO:0005975]; fucose metabolic process[GO:0006004]; protein glycosylation[GO:0006486]	endosome[GO:0005768]; Golgi apparatus[GO:0005794]; trans-Golgi network[GO:0005802]; membrane[GO:0016020]; integral component of membrane[GO:0016021]	transferase activity[GO:0016740]; transferase activity, transferring glycosyl groups[GO:0016757]	NA	NA
ath-miR5644	AT4G29160.1	5	9.338	1	20	1047	1066	GUGGGUUGCGGAUAACGGUA	UAAUGUUAUCUGCAAUUUGA	Cleavage	1	Vacuolar protein sorting-associated protein 32 homolog 2	vacuolar transport[GO:0007034]; protein transport[GO:0015031]; intralumenal vesicle formation[GO:0070676]	ESCRT III complex[GO:0000815]; intracellular[GO:0005622]; endosome[GO:0005768]	protein binding[GO:0005515]	04144 Endocytosis [PATH:ath04144]	NA
ath-miR5644	AT4G29160.2	5	9.338	1	20	1242	1261	GUGGGUUGCGGAUAACGGUA	UAAUGUUAUCUGCAAUUUGA	Cleavage	1	Vacuolar protein sorting-associated protein 32 homolog 2	vacuolar transport[GO:0007034]; protein transport[GO:0015031]; intralumenal vesicle formation[GO:0070676]	ESCRT III complex[GO:0000815]; intracellular[GO:0005622]; endosome[GO:0005768]	protein binding[GO:0005515]	04144 Endocytosis [PATH:ath04144]	NA
ath-miR5644	AT4G29160.3	5	9.338	1	20	1084	1103	GUGGGUUGCGGAUAACGGUA	UAAUGUUAUCUGCAAUUUGA	Cleavage	1	Vacuolar protein sorting-associated protein 32 homolog 2	vacuolar transport[GO:0007034]; protein transport[GO:0015031]; intralumenal vesicle formation[GO:0070676]	ESCRT III complex[GO:0000815]; intracellular[GO:0005622]; endosome[GO:0005768]	protein binding[GO:0005515]	04144 Endocytosis [PATH:ath04144]	NA
ath-miR858a	AT5G23000.1	2.5	9.338	1	21	392	412	UUUCGUUGUCUGUUCGACCUU	CGGGACGAACAGACAACGACA	Cleavage	1	Transcription factor RAX1	transcription, DNA-templated[GO:0006351]; regulation of transcription, DNA-templated[GO:0006355]; regulation of transcription from RNA polymerase II promoter[GO:0006357]; multicellular organismal development[GO:0007275]; cell differentiation[GO:0030154]; axillary shoot meristem initiation[GO:0090506]	nucleus[GO:0005634]	sequence-specific DNA binding RNA polymerase II transcription factor activity[GO:0000981]; RNA polymerase II transcription factor recruiting transcription factor activity[GO:0001135]; DNA binding[GO:0003677]; sequence-specific DNA binding transcription factor activity[GO:0003700]; protein binding[GO:0005515]; sequence-specific DNA binding[GO:0043565]; transcription regulatory region DNA binding[G…	NA	MYB
ath-miR157b-5p	AT2G20250.1	4.5	9.34	1	21	2253	2273	UUGACAGAAGAUAGAGAGCAC	CUGUUCUCUGUUUUUUGAUGA	Cleavage	1	unknown protein; Has 10 Blast hits to 10 proteins in 6 species: Archae - 0; Bacteria - 0; Metazoa - 0; Fungi - 2; Plants - 8; Viruses - 0; Other Eukaryotes - 0 (source: NCBI BLink).	biological_process[GO:0008150]	NA	NA	NA	NA
ath-miR157b-5p	AT2G20250.2	4.5	9.34	1	21	2174	2194	UUGACAGAAGAUAGAGAGCAC	CUGUUCUCUGUUUUUUGAUGA	Cleavage	1	unknown protein; Has 10 Blast hits to 10 proteins in 6 species: Archae - 0; Bacteria - 0; Metazoa - 0; Fungi - 2; Plants - 8; Viruses - 0; Other Eukaryotes - 0 (source: NCBI BLink).	biological_process[GO:0008150]	NA	NA	NA	NA
ath-miR779.2	AT2G15790.1	4	9.341	1	21	1485	1505	UGAUUGGAAAUUUCGUUGACU	UGUUAAUGAAAUUUUGAGUUA	Cleavage	1	Peptidyl-prolyl cis-trans isomerase CYP40	protein peptidyl-prolyl isomerization[GO:0000413]; protein folding[GO:0006457]; vegetative phase change[GO:0010050]; floral meristem determinacy[GO:0010582]	cytoplasm[GO:0005737]; cytosol[GO:0005829]	peptidyl-prolyl cis-trans isomerase activity[GO:0003755]; protein binding[GO:0005515]; isomerase activity[GO:0016853]	NA	NA
ath-miR1886.2	AT4G14880.1	4	9.344	1	21	180	200	UGAGAUGAAAUCUUUGAUUGG	UCAUUCGAAGAUUUUAUUCCA	Cleavage	1	Cysteine synthase 1	cysteine biosynthetic process from serine[GO:0006535]; aging[GO:0007568]; cellular amino acid biosynthetic process[GO:0008652]; double fertilization forming a zygote and endosperm[GO:0009567]; pollen tube growth[GO:0009860]; cysteine biosynthetic process[GO:0019344]; response to cadmium ion[GO:0046686]	nucleus[GO:0005634]; cytoplasm[GO:0005737]; vacuolar membrane[GO:0005774]; peroxisome[GO:0005777]; cytosol[GO:0005829]; plasma membrane[GO:0005886]; chloroplast[GO:0009507]; chloroplast stroma[GO:0009570]; membrane[GO:0016020]; apoplast[GO:0048046]	cysteine synthase activity[GO:0004124]; protein binding[GO:0005515]; transferase activity[GO:0016740]; lyase activity[GO:0016829]; pyridoxal phosphate binding[GO:0030170]	00270 Cysteine and methionine metabolism [PATH:ath00270]; 00920 Sulfur metabolism [PATH:ath00920]	NA
ath-miR5629	AT1G66600.1	4.5	9.345	1	22	241	262	UUAGGGUAGUUAACGGAAGUUA	UAUCUUCUGUGAAUUCUCCUAA	Cleavage	1	Probable WRKY transcription factor 63	transcription, DNA-templated[GO:0006351]; regulation of transcription, DNA-templated[GO:0006355]; abscisic acid-activated signaling pathway[GO:0009738]	nucleus[GO:0005634]	DNA binding[GO:0003677]; sequence-specific DNA binding transcription factor activity[GO:0003700]; sequence-specific DNA binding[GO:0043565]; transcription regulatory region DNA binding[GO:0044212]	NA	WRKY
ath-miR4228-3p	AT1G77890.4	4.5	9.349	1	21	1508	1528	UCGGAUGCGAAACGGUGGUGU	CCACUAUAGCUUUGUAUCCGA	Cleavage	1	At1g77890	positive regulation of autophagy[GO:0010508]; RNA biosynthetic process[GO:0032774]	NA	DNA-directed RNA polymerase activity[GO:0003899]	NA	NA
ath-miR156b-5p	AT5G20420.1	4.5	9.35	1	20	44	63	UGACAGAAGAGAGUGAGCAC	UCACUCACUCUUUUUUGUUU	Cleavage	1	SNF2 domain-containing protein CLASSY 2	NA	nucleus[GO:0005634]	nucleotide binding[GO:0000166]; helicase activity[GO:0004386]; ATP binding[GO:0005524]; hydrolase activity[GO:0016787]	03440 Homologous recombination [PATH:ath03440]	NA
ath-miR156g	AT5G20420.1	4.5	9.35	1	20	44	63	CGACAGAAGAGAGUGAGCAC	UCACUCACUCUUUUUUGUUU	Cleavage	1	SNF2 domain-containing protein CLASSY 2	NA	nucleus[GO:0005634]	nucleotide binding[GO:0000166]; helicase activity[GO:0004386]; ATP binding[GO:0005524]; hydrolase activity[GO:0016787]	03440 Homologous recombination [PATH:ath03440]	NA
ath-miR391-5p	AT5G53560.1	3.5	9.354	1	21	604	624	UUCGCAGGAGAGAUAGCGCCA	UCUGUCUAUCUCUCUUGCGAA	Cleavage	1	CB5-E	oxidation-reduction process[GO:0055114]	vacuole[GO:0005773]; vacuolar membrane[GO:0005774]; endoplasmic reticulum[GO:0005783]; endoplasmic reticulum membrane[GO:0005789]; plasma membrane[GO:0005886]; chloroplast thylakoid membrane[GO:0009535]; membrane[GO:0016020]; integral component of membrane[GO:0016021]	protein binding[GO:0005515]; heme binding[GO:0020037]; metal ion binding[GO:0046872]	NA	NA
ath-miR1886.2	AT5G53200.1	3.5	9.358	1	21	32	52	UGAGAUGAAAUCUUUGAUUGG	CCAAUAAAAGACUUCAUCUCC	Translation	1	TRY	transcription, DNA-templated[GO:0006351]; regulation of transcription, DNA-templated[GO:0006355]; regulation of transcription from RNA polymerase II promoter[GO:0006357]; multicellular organismal development[GO:0007275]; trichome branching[GO:0010091]	nucleus[GO:0005634]	sequence-specific DNA binding RNA polymerase II transcription factor activity[GO:0000981]; RNA polymerase II transcription factor recruiting transcription factor activity[GO:0001135]; DNA binding[GO:0003677]; sequence-specific DNA binding transcription factor activity[GO:0003700]; protein binding[GO:0005515]; sequence-specific DNA binding[GO:0043565]; transcription regulatory region DNA binding[G…	NA	MYB_related
ath-miR779.2	AT3G59920.1	4	9.367	1	21	1822	1842	UGAUUGGAAAUUUCGUUGACU	UACCAACGAAAUUUUCAGCUA	Cleavage	1	Guanosine nucleotide diphosphate dissociation inhibitor	small GTPase mediated signal transduction[GO:0007264]; protein transport[GO:0015031]; positive regulation of GTPase activity[GO:0043547]; regulation of catalytic activity[GO:0050790]	intracellular[GO:0005622]; cytosol[GO:0005829]; plasmodesma[GO:0009506]; apoplast[GO:0048046]	GDP-dissociation inhibitor activity[GO:0005092]; Rab GDP-dissociation inhibitor activity[GO:0005093]; GTPase activator activity[GO:0005096]	NA	NA
ath-miR779.2	AT2G16720.1	3.5	9.372	1	21	1206	1228	UGAUUGGAAAUUUC--GUUGACU	UAUUAACUUGAAAUUUUCAAUCA	Cleavage	1	Transcription factor MYB7	transcription, DNA-templated[GO:0006351]; regulation of transcription, DNA-templated[GO:0006355]; regulation of transcription from RNA polymerase II promoter[GO:0006357]; response to salt stress[GO:0009651]; response to salicylic acid[GO:0009751]; cell differentiation[GO:0030154]; regulation of flavonol biosynthetic process[GO:1900384]	nucleus[GO:0005634]	sequence-specific DNA binding RNA polymerase II transcription factor activity[GO:0000981]; RNA polymerase II transcription factor recruiting transcription factor activity[GO:0001135]; DNA binding[GO:0003677]; sequence-specific DNA binding transcription factor activity[GO:0003700]; protein binding[GO:0005515]; sequence-specific DNA binding[GO:0043565]; transcription regulatory region DNA binding[G…	NA	MYB
ath-miR773a	AT3G58020.1	3.5	9.373	1	21	230	250	UUUGCUUCCAGCUUUUGUCUC	AAUUCAAAAGCUCGAAGCAAA	Cleavage	1	Chaperone DnaJ-domain superfamily protein	NA	nucleus[GO:0005634]; membrane[GO:0016020]; integral component of membrane[GO:0016021]	NA	NA	NA
ath-miR857	AT1G20580.1	3	9.373	1	21	865	885	UUUUGUAUGUUGAAGGUGUAU	UUGUAUUUUCAACAUGUAAAA	Cleavage	1	Small nuclear ribonucleoprotein SmD3b	spliceosomal complex assembly[GO:0000245]; spliceosomal snRNP assembly[GO:0000387]; mRNA splicing, via spliceosome[GO:0000398]; RNA processing[GO:0006396]; mRNA processing[GO:0006397]; RNA splicing[GO:0008380]; developmental growth[GO:0048589]	commitment complex[GO:0000243]; nucleus[GO:0005634]; spliceosomal complex[GO:0005681]; U5 snRNP[GO:0005682]; U1 snRNP[GO:0005685]; U2 snRNP[GO:0005686]; U4 snRNP[GO:0005687]; U12-type spliceosomal complex[GO:0005689]; nucleolus[GO:0005730]; cytoplasm[GO:0005737]; cytosol[GO:0005829]; ribonucleoprotein complex[GO:0030529]; pICln-Sm protein complex[GO:0034715]; SMN-Sm protein complex[GO:0034719]; p…	RNA binding[GO:0003723]	03040 Spliceosome [PATH:ath03040]	NA
ath-miR4245	AT3G51960.3	4.5	9.385	1	21	68	88	AUUGUCAGUAUAAAACUUUGU	UCAAAGUUUGGUACAGACAAA	Cleavage	1	Basic leucine zipper 24	transcription, DNA-templated[GO:0006351]; regulation of transcription, DNA-templated[GO:0006355]; response to osmotic stress[GO:0006970]; response to salt stress[GO:0009651]; hyperosmotic salinity response[GO:0042538]; negative regulation of response to salt stress[GO:1901001]	nucleus[GO:0005634]; cytoplasm[GO:0005737]	DNA binding[GO:0003677]; sequence-specific DNA binding transcription factor activity[GO:0003700]; protein binding[GO:0005515]; protein homodimerization activity[GO:0042803]	NA	NA
ath-miR775	AT4G21530.1	3.5	9.404	1	20	135	154	UUCGAUGUCUAGCAGUGCCA	CAGCUUUGCUAGAUAUUGAA	Cleavage	1	Anaphase-promoting complex subunit 4	cell cycle[GO:0007049]; embryo development ending in seed dormancy[GO:0009793]; protein ubiquitination[GO:0016567]; regulation of mitotic metaphase/anaphase transition[GO:0030071]; anaphase-promoting complex-dependent proteasomal ubiquitin-dependent protein catabolic process[GO:0031145]; ovule development[GO:0048481]; cell division[GO:0051301]	nucleus[GO:0005634]; anaphase-promoting complex[GO:0005680]; membrane[GO:0016020]; integral component of membrane[GO:0016021]	protein binding[GO:0005515]	04120 Ubiquitin mediated proteolysis [PATH:ath04120]	NA
ath-miR829-5p	AT3G48900.1	3.5	9.405	1	21	2152	2172	ACUUUGAAGCUUUGAUUUGAA	UUCAUAUUAGAGUUUUAAGGU	Cleavage	1	Flap endonuclease GEN-like 2	DNA repair[GO:0006281]; cellular response to DNA damage stimulus[GO:0006974]; nucleic acid phosphodiester bond hydrolysis[GO:0090305]	nucleus[GO:0005634]; membrane[GO:0016020]; integral component of membrane[GO:0016021]	nuclease activity[GO:0004518]; endonuclease activity[GO:0004519]; crossover junction endodeoxyribonuclease activity[GO:0008821]; hydrolase activity[GO:0016787]; metal ion binding[GO:0046872]	NA	NA
ath-miR396a-3p	AT3G10525.1	5	9.409	1	21	578	598	GUUCAAUAAAGCUGUGGGAAG	UUUUUUACAGUUUUACUGGAA	Cleavage	1	SMR1	negative regulation of protein kinase activity[GO:0006469]; cell cycle[GO:0007049]; positive regulation of DNA endoreduplication[GO:0032877]; defense response to bacterium[GO:0042742]; sepal giant cell development[GO:0090393]	nucleus[GO:0005634]	protein kinase inhibitor activity[GO:0004860]; protein binding[GO:0005515]	NA	NA
ath-miR447a.2-3p	AT2G33350.2	3	9.41	1	21	120	140	UAUGGAAGAAAUUGUAGUAUU	AAUAUUUGAAUUUCUUCCAUG	Cleavage	1	CCT motif family protein	biological_process[GO:0008150]	nucleus[GO:0005634]	protein binding[GO:0005515]	NA	NA
ath-miR447a.2-3p	AT2G33350.3	3	9.41	1	21	120	140	UAUGGAAGAAAUUGUAGUAUU	AAUAUUUGAAUUUCUUCCAUG	Cleavage	1	CCT motif family protein	biological_process[GO:0008150]	nucleus[GO:0005634]	protein binding[GO:0005515]	NA	NA
ath-miR823	AT4G34150.1	5	9.41	1	21	1162	1182	UGGGUGGUGAUCAUAUAAGAU	GUUUUGUGUGUUCAUCAUCCU	Translation	1	AT4g34150/F28A23_90	response to cold[GO:0009409]	cytosol[GO:0005829]; plasmodesma[GO:0009506]	NA	NA	NA
ath-miR773a	AT1G50770.1	4	9.412	1	21	899	918	UUUGCUUCCAGCUUUUGUCUC	CUGAUGAAA-CUGGAAGCAAA	Cleavage	2	Aminotransferase-like, plant mobile domain family protein	NA	NA	transaminase activity[GO:0008483]; transferase activity[GO:0016740]	NA	NA
ath-miR840-5p	AT1G13635.1	4	9.413	1	22	1076	1097	ACACUGAAGGACCUAAACUAAC	CUUGGUUUCGGUUUUUGAGUGU	Cleavage	1	DNA glycosylase superfamily protein	DNA repair[GO:0006281]; base-excision repair[GO:0006284]	NA	catalytic activity[GO:0003824]; DNA-3-methyladenine glycosylase activity[GO:0008725]	03410 Base excision repair [PATH:ath03410]	NA
ath-miR841a-3p	AT3G30845.1	4.5	9.414	1	21	296	316	AUUUCUAGUGGGUCGUAUUCA	UGAAGACGACUUAUUUGAAGU	Cleavage	1	unknown protein; Has 1 Blast hits to 1 proteins in 1 species: Archae - 0; Bacteria - 0; Metazoa - 0; Fungi - 0; Plants - 1; Viruses - 0; Other Eukaryotes - 0 (source: NCBI BLink).	biological_process[GO:0008150]	NA	NA	NA	NA
ath-miR472-5p	AT5G20360.2	4.5	9.415	1	21	2676	2696	AUGGUCGAAGUAGGCAAAAUC	UAUUUUACUUAUUGCGACUGU	Cleavage	1	Protein PHOX3	biological_process[GO:0008150]	NA	protein binding[GO:0005515]	NA	NA
ath-miR472-5p	AT5G20360.5	4.5	9.415	1	21	2857	2877	AUGGUCGAAGUAGGCAAAAUC	UAUUUUACUUAUUGCGACUGU	Cleavage	1	Protein PHOX3	biological_process[GO:0008150]	NA	protein binding[GO:0005515]	NA	NA
ath-miR472-5p	AT5G20360.7	4.5	9.415	1	21	2887	2907	AUGGUCGAAGUAGGCAAAAUC	UAUUUUACUUAUUGCGACUGU	Cleavage	1	Protein PHOX3	biological_process[GO:0008150]	NA	protein binding[GO:0005515]	NA	NA
ath-miR398a-5p	AT1G07720.2	2.5	9.42	1	21	2047	2067	AAGGAGUGGCAUGUGAACACA	CAUGUUCAUAUGCCACUUUUA	Cleavage	1	3-ketoacyl-CoA synthase 3	fatty acid biosynthetic process[GO:0006633]; metabolic process[GO:0008152]; response to cold[GO:0009409]; response to light stimulus[GO:0009416]	endoplasmic reticulum[GO:0005783]; membrane[GO:0016020]; integral component of membrane[GO:0016021]	catalytic activity[GO:0003824]; transferase activity[GO:0016740]; transferase activity, transferring acyl groups[GO:0016746]; transferase activity, transferring acyl groups other than amino-acyl groups[GO:0016747]	00062 Fatty acid elongation [PATH:ath00062]	NA
ath-miR158a-3p	AT3G53430.1	4.5	9.434	1	20	699	718	UCCCAAAUGUAGACAAAGCA	UAUUUUGUUUUUGUUUGGGA	Translation	1	60S ribosomal Protein L12-like	ribosomal large subunit assembly[GO:0000027]; translation[GO:0006412]	ribosome[GO:0005840]; membrane[GO:0016020]; cytosolic large ribosomal subunit[GO:0022625]; ribonucleoprotein complex[GO:0030529]	RNA binding[GO:0003723]; structural constituent of ribosome[GO:0003735]; protein binding[GO:0005515]; rRNA binding[GO:0019843]	03010 Ribosome [PATH:ath03010]	NA
ath-miR824-5p	AT1G55670.1	4	9.443	1	21	701	721	UAGACCAUUUGUGAGAAGGGA	CCUCUUUUUGCAAAUGUUUUA	Cleavage	1	Photosystem I reaction center subunit V, chloroplastic	photosynthetic electron transport in photosystem I[GO:0009773]; photosynthetic NADP+ reduction[GO:0009780]; photosynthesis[GO:0015979]; photosystem I stabilization[GO:0042550]; protein stabilization[GO:0050821]	chloroplast[GO:0009507]; photosystem I[GO:0009522]; chloroplast thylakoid[GO:0009534]; chloroplast thylakoid membrane[GO:0009535]; plastid[GO:0009536]; thylakoid[GO:0009579]; chloroplast envelope[GO:0009941]; membrane[GO:0016020]; integral component of membrane[GO:0016021]; chloroplast photosystem I[GO:0030093]; chloroplast membrane[GO:0031969]	protein binding[GO:0005515]; chlorophyll binding[GO:0016168]	00195 Photosynthesis [PATH:ath00195]	NA
ath-miR391-5p	AT2G29770.1	3	9.448	1	21	194	214	UUCGCAGGAGAGAUAGCGCCA	UCGCGUUAUCUCUUCUUCGGA	Cleavage	1	F-box/LRR-repeat/kelch-repeat protein At2g29770	NA	NA	protein binding[GO:0005515]	NA	NA
ath-miR400	AT3G24890.3	3.5	9.455	1	21	572	592	UAUGAGAGUAUUAUAAGUCAC	UUUGUUUAUAAUUCUCUCAUA	Cleavage	1	Vesicle-associated membrane protein 728	exocytosis[GO:0006887]; vesicle fusion[GO:0006906]; vesicle-mediated transport[GO:0016192]	membrane[GO:0016020]; integral component of membrane[GO:0016021]; SNARE complex[GO:0031201]	SNARE binding[GO:0000149]; SNAP receptor activity[GO:0005484]	NA	NA
ath-miR5640	AT4G18490.5	2.5	9.464	1	21	2804	2824	UGAGAGAAGGAAUUAGAUUCA	UGGAUUCAAUUCCUUCUCUCG	Cleavage	1	unknown protein; Has 30201 Blast hits to 17322 proteins in 780 species: Archae - 12; Bacteria - 1396; Metazoa - 17338; Fungi - 3422; Plants - 5037; Viruses - 0; Other Eukaryotes - 2996 (source: NCBI BLink).	biological_process[GO:0008150]	NA	NA	NA	NA
ath-miR161.1	AT5G64190.1	5	9.469	1	21	152	172	UGAAAGUGACUACAUCGGGGU	GCCCUAAAGUUGUCACUUUCU	Translation	1	unknown protein; BEST Arabidopsis thaliana protein match is: unknown protein (TAIR:AT2G40390.1); Has 1807 Blast hits to 1807 proteins in 277 species: Archae - 0; Bacteria - 0; Metazoa - 736; Fungi - 347; Plants - 385; Viruses - 0; Other Eukaryotes - /.../source: NCBI BLink).	biological_process[GO:0008150]	NA	molecular_function[GO:0003674]	NA	NA
ath-miR161.1	AT5G64190.2	5	9.469	1	21	159	179	UGAAAGUGACUACAUCGGGGU	GCCCUAAAGUUGUCACUUUCU	Translation	1	unknown protein; BEST Arabidopsis thaliana protein match is: unknown protein (TAIR:AT2G40390.1); Has 1807 Blast hits to 1807 proteins in 277 species: Archae - 0; Bacteria - 0; Metazoa - 736; Fungi - 347; Plants - 385; Viruses - 0; Other Eukaryotes - /.../source: NCBI BLink).	biological_process[GO:0008150]	NA	molecular_function[GO:0003674]	NA	NA
ath-miR5642b	AT1G08790.1	4.5	9.47	1	20	585	604	UCUCGCGCUUGUACGGCUUU	AGAGAUGUACAAGAGUGGGA	Cleavage	1	1-phosphatidylinositol-4,5-bisphosphate phosphodiesterase epsilon-1, putative (DUF1685)	biological_process[GO:0008150]	NA	NA	NA	NA
ath-miR396b-3p	AT1G68450.1	3.5	9.473	1	21	42	62	GCUCAAGAAAGCUGUGGGAAA	AUUUUCAAAGCUUUCUUGAUC	Cleavage	1	VQ motif-containing protein 8, chloroplastic	biological_process[GO:0008150]	chloroplast[GO:0009507]; plastid[GO:0009536]	NA	NA	NA
ath-miR5644	AT5G07400.5	5	9.475	1	20	3687	3706	GUGGGUUGCGGAUAACGGUA	UACUGUUGUUUGCAACAAAC	Cleavage	1	At5g07400	DNA repair[GO:0006281]	nucleus[GO:0005634]	nucleic acid binding[GO:0003676]; protein binding[GO:0005515]; phosphoric diester hydrolase activity[GO:0008081]; zinc ion binding[GO:0008270]; hydrolase activity, acting on acid anhydrides, in phosphorus-containing anhydrides[GO:0016818]	NA	NA
[truncated: 27,860 more rows]
