# Supplementary material for: High-Throughput Sequencing and Expression Analysis Suggest the Involvement of Pseudomonas putida RA-Responsive microRNAs in Growth and Development of Arabidopsis
Source: Int J Mol Sci. 2020 Jul 30;21(15):5468. doi: 10.3390/ijms21155468 (PMC7432263; doi:10.3390/ijms21155468)
Supplement: Supplementary file 1 [file ijms-21-05468-s001.zip › Table S9 Targets of novel miRNAs.xls]

## Sheet: Targets of novel miRNAs
Novel miRNA sequences	Target ID	Expectation	UPE	miRNA_Start	miRNA_End	Target_Start	Target_End	miRNA_aligned_fragment	Target_aligned_fragment	Inhibition	Multiplicity	Target_Description	GO_BP	GO_CC	GO_MF	Pathway	TF
TGCTTACTCTCTTCTTGTCTCCT	AT2G18540.1	5	1.145	1	23	1690	1712	UGCUUACUCUCUUCUUGUCUCCU	AAGAGAGAAGAAGAGAGAAAGAG	Cleavage	1	RmlC-like cupins superfamily protein	biological_process[GO:0008150]	NA	nutrient reservoir activity[GO:0045735]	NA	NA
TGCTTACTCTCTTCTTGTCTCCT	AT2G18540.2	5	1.145	1	23	1715	1737	UGCUUACUCUCUUCUUGUCUCCU	AAGAGAGAAGAAGAGAGAAAGAG	Cleavage	1	RmlC-like cupins superfamily protein	biological_process[GO:0008150]	NA	nutrient reservoir activity[GO:0045735]	NA	NA
GAATGAATGATGCGAGAGACAAAT	AT5G47500.1	5	3.053	1	24	1227	1250	GAAUGAAUGAUGCGAGAGACAAAU	GUUUAUUUCUUUUAUUGUUUAUUU	Cleavage	1	Probable pectinesterase 68	cell wall modification[GO:0042545]; pectin catabolic process[GO:0045490]; cell wall organization[GO:0071555]	extracellular region[GO:0005576]; cell wall[GO:0005618]	hydrolase activity[GO:0016787]; pectinesterase activity[GO:0030599]; aspartyl esterase activity[GO:0045330]	NA	NA
GAATGAATGATGCGAGAGACAAAT	AT1G05710.4	4	3.076	1	24	29	52	GAAUGAAUGAUGCGAGAGACAAAU	CUUUCUCUCUCUCUUUAUUCGUUC	Translation	1	hypothetical protein	transcription, DNA-templated[GO:0006351]; regulation of transcription, DNA-templated[GO:0006355]	nucleus[GO:0005634]	DNA binding[GO:0003677]; sequence-specific DNA binding transcription factor activity[GO:0003700]; protein binding[GO:0005515]; protein dimerization activity[GO:0046983]	NA	bHLH
AGAGAGAGACTAGGTCATGCTGG	AT5G41025.1	3	3.459	1	23	528	550	AGAGAGAGACUAGGUCAUGCUGG	ACCUCAUCACCUAGUUUCUCACU	Cleavage	1	Transmembrane protein	NA	membrane[GO:0016020]; integral component of membrane[GO:0016021]	NA	NA	NA
AAGAGAAACACCAAAAGAGCTCG	AT5G45400.1	4.5	3.478	1	23	2867	2889	AAGAGAAACACCAAAAGAGCUCG	UUUUUUUUUUUUGUGUUUUUGUU	Cleavage	2	Replication protein A 70 kDa DNA-binding subunit C	DNA replication[GO:0006260]; DNA repair[GO:0006281]; DNA recombination[GO:0006310]; cellular response to DNA damage stimulus[GO:0006974]	nucleus[GO:0005634]	nucleic acid binding[GO:0003676]; DNA binding[GO:0003677]; metal ion binding[GO:0046872]	03420 Nucleotide excision repair [PATH:ath03420]; 03430 Mismatch repair [PATH:ath03430]; 03030 DNA replication [PATH:ath03030]; 03440 Homologous recombination [PATH:ath03440]	NA
GAATGAATGATGCGAGAGACAAAT	AT1G05710.13	4	3.978	1	24	8	31	GAAUGAAUGAUGCGAGAGACAAAU	CUUUCUCUCUCUCUUUAUUCGUUC	Translation	1	hypothetical protein	transcription, DNA-templated[GO:0006351]; regulation of transcription, DNA-templated[GO:0006355]	nucleus[GO:0005634]	DNA binding[GO:0003677]; sequence-specific DNA binding transcription factor activity[GO:0003700]; protein binding[GO:0005515]; protein dimerization activity[GO:0046983]	NA	NA
AAGAGAAACACCAAAAGAGCTCG	AT1G63650.1	3.5	4.129	1	23	217	239	AAGAGAAACACCAAAAGAGCUCG	UCUGCUUUUUUUCUGUUUCUCUU	Translation	1	EGL3	transcription, DNA-templated[GO:0006351]; regulation of transcription, DNA-templated[GO:0006355]; multicellular organismal development[GO:0007275]; jasmonic acid mediated signaling pathway[GO:0009867]; epidermal cell fate specification[GO:0009957]; trichome differentiation[GO:0010026]	nucleus[GO:0005634]	DNA binding[GO:0003677]; sequence-specific DNA binding transcription factor activity[GO:0003700]; protein binding[GO:0005515]; protein dimerization activity[GO:0046983]	NA	bHLH
GAATGAATGATGCGAGAGACAAAT	AT1G05710.10	4	4.211	1	24	520	543	GAAUGAAUGAUGCGAGAGACAAAU	CUUUCUCUCUCUCUUUAUUCGUUC	Translation	1	hypothetical protein	transcription, DNA-templated[GO:0006351]; regulation of transcription, DNA-templated[GO:0006355]	nucleus[GO:0005634]	DNA binding[GO:0003677]; sequence-specific DNA binding transcription factor activity[GO:0003700]; protein binding[GO:0005515]; protein dimerization activity[GO:0046983]	NA	NA
GAATGAATGATGCGAGAGACAAAT	AT1G05710.11	4	4.211	1	24	520	543	GAAUGAAUGAUGCGAGAGACAAAU	CUUUCUCUCUCUCUUUAUUCGUUC	Translation	1	hypothetical protein	transcription, DNA-templated[GO:0006351]; regulation of transcription, DNA-templated[GO:0006355]	nucleus[GO:0005634]	DNA binding[GO:0003677]; sequence-specific DNA binding transcription factor activity[GO:0003700]; protein binding[GO:0005515]; protein dimerization activity[GO:0046983]	NA	NA
GAATGAATGATGCGAGAGACAAAT	AT1G05710.12	4	4.211	1	24	520	543	GAAUGAAUGAUGCGAGAGACAAAU	CUUUCUCUCUCUCUUUAUUCGUUC	Translation	1	hypothetical protein	transcription, DNA-templated[GO:0006351]; regulation of transcription, DNA-templated[GO:0006355]	nucleus[GO:0005634]	DNA binding[GO:0003677]; sequence-specific DNA binding transcription factor activity[GO:0003700]; protein binding[GO:0005515]; protein dimerization activity[GO:0046983]	NA	NA
GAATGAATGATGCGAGAGACAAAT	AT1G05710.1	4	4.211	1	24	520	543	GAAUGAAUGAUGCGAGAGACAAAU	CUUUCUCUCUCUCUUUAUUCGUUC	Translation	1	hypothetical protein	transcription, DNA-templated[GO:0006351]; regulation of transcription, DNA-templated[GO:0006355]	nucleus[GO:0005634]	DNA binding[GO:0003677]; sequence-specific DNA binding transcription factor activity[GO:0003700]; protein binding[GO:0005515]; protein dimerization activity[GO:0046983]	NA	bHLH
GAATGAATGATGCGAGAGACAAAT	AT1G05710.7	4	4.211	1	24	532	555	GAAUGAAUGAUGCGAGAGACAAAU	CUUUCUCUCUCUCUUUAUUCGUUC	Translation	1	hypothetical protein	transcription, DNA-templated[GO:0006351]; regulation of transcription, DNA-templated[GO:0006355]	nucleus[GO:0005634]	DNA binding[GO:0003677]; sequence-specific DNA binding transcription factor activity[GO:0003700]; protein binding[GO:0005515]; protein dimerization activity[GO:0046983]	NA	NA
GAATGAATGATGCGAGAGACAAAT	AT1G05710.8	4	4.211	1	24	532	555	GAAUGAAUGAUGCGAGAGACAAAU	CUUUCUCUCUCUCUUUAUUCGUUC	Translation	1	hypothetical protein	transcription, DNA-templated[GO:0006351]; regulation of transcription, DNA-templated[GO:0006355]	nucleus[GO:0005634]	DNA binding[GO:0003677]; sequence-specific DNA binding transcription factor activity[GO:0003700]; protein binding[GO:0005515]; protein dimerization activity[GO:0046983]	NA	NA
AAGAGAAACACCAAAAGAGCTCG	AT4G35240.3	4.5	4.422	1	23	372	394	AAGAGAAACACCAAAAGAGCUCG	AUUCUUUUUUUUUUGUUUCUUUU	Translation	2	Protein of unknown function (DUF630 and DUF632)	RNA biosynthetic process[GO:0032774]	plasma membrane[GO:0005886]	DNA-directed RNA polymerase activity[GO:0003899]	NA	NA
AGAGAGAGACTAGGTCATGCTGG	AT4G09960.5	5	4.984	1	23	600	622	AGAGAGAGACUAGGUCAUGCUGG	UCAAUUUGAUUUGUUUUCUCUCU	Translation	2	K-box region and MADS-box transcription factor family protein	transcription, DNA-templated[GO:0006351]; regulation of transcription, DNA-templated[GO:0006355]; multicellular organismal development[GO:0007275]; seed coat development[GO:0010214]; positive regulation of transcription from RNA polymerase II promoter[GO:0045944]; seed development[GO:0048316]; carpel development[GO:0048440]; ovule development[GO:0048481]; regulation of cell division[GO:0051302]; …	nucleus[GO:0005634]	RNA polymerase II regulatory region sequence-specific DNA binding[GO:0000977]; DNA binding[GO:0003677]; sequence-specific DNA binding transcription factor activity[GO:0003700]; protein binding[GO:0005515]; protein dimerization activity[GO:0046983]	NA	NA
GAATGAATGATGCGAGAGACAAAT	AT3G26070.1	4	5.166	1	24	1227	1250	GAAUGAAUGAUGCGAGAGACAAAU	AUAUUUUUCUUUCAUCUUUCAUUC	Cleavage	1	Probable plastid-lipid-associated protein 4, chloroplastic	biological_process[GO:0008150]	chloroplast[GO:0009507]; chloroplast thylakoid[GO:0009534]; chloroplast thylakoid membrane[GO:0009535]; plastid[GO:0009536]; thylakoid[GO:0009579]; plastoglobule[GO:0010287]	NA	NA	NA
GAATGAATGATGCGAGAGACAAAT	AT3G03020.1	3	5.278	1	24	251	274	GAAUGAAUGAUGCGAGAGACAAAU	AAUUCUUGUUUGCGUCAUUCAUUC	Cleavage	1	AT3G03020 protein	biological_process[GO:0008150]	NA	NA	NA	NA
AAGAGAAACACCAAAAGAGCTCG	AT3G48185.1	2.5	5.47	1	23	595	617	AAGAGAAACACCAAAAGAGCUCG	UCUUUUCUUUUUGUGUUUCUUUU	Cleavage	1	Putative uncharacterized protein At3g48185	biological_process[GO:0008150]	membrane[GO:0016020]; integral component of membrane[GO:0016021]	NA	NA	NA
GAATGAATGATGCGAGAGACAAAT	AT1G01490.1	2.5	5.517	1	24	381	404	GAAUGAAUGAUGCGAGAGACAAAU	CUCUCUCUUUCGUACCAUUCAUUC	Translation	1	Heavy metal transport/detoxification superfamily protein	metal ion transport[GO:0030001]; cellular transition metal ion homeostasis[GO:0046916]	cytoplasm[GO:0005737]	metal ion binding[GO:0046872]; transition metal ion binding[GO:0046914]	NA	NA
GAATGAATGATGCGAGAGACAAAT	AT1G01490.2	2.5	5.517	1	24	381	404	GAAUGAAUGAUGCGAGAGACAAAU	CUCUCUCUUUCGUACCAUUCAUUC	Translation	1	Heavy metal transport/detoxification superfamily protein	metal ion transport[GO:0030001]; cellular transition metal ion homeostasis[GO:0046916]	cytoplasm[GO:0005737]	metal ion binding[GO:0046872]; transition metal ion binding[GO:0046914]	NA	NA
GAATGAATGATGCGAGAGACAAAT	AT1G01490.3	2.5	5.517	1	24	166	189	GAAUGAAUGAUGCGAGAGACAAAU	CUCUCUCUUUCGUACCAUUCAUUC	Translation	1	Heavy metal transport/detoxification superfamily protein	metal ion transport[GO:0030001]; cellular transition metal ion homeostasis[GO:0046916]	cytoplasm[GO:0005737]	metal ion binding[GO:0046872]; transition metal ion binding[GO:0046914]	NA	NA
GAATGAATGATGCGAGAGACAAAT	AT1G01490.4	2.5	5.517	1	24	129	152	GAAUGAAUGAUGCGAGAGACAAAU	CUCUCUCUUUCGUACCAUUCAUUC	Translation	1	Heavy metal transport/detoxification superfamily protein	metal ion transport[GO:0030001]; cellular transition metal ion homeostasis[GO:0046916]	cytoplasm[GO:0005737]	metal ion binding[GO:0046872]; transition metal ion binding[GO:0046914]	NA	NA
GAATGAATGATGCGAGAGACAAAT	AT3G03020.2	3	5.652	1	24	251	274	GAAUGAAUGAUGCGAGAGACAAAU	AAUUCUUGUUUGCGUCAUUCAUUC	Cleavage	1	AT3G03020 protein	biological_process[GO:0008150]	NA	NA	NA	NA
GAATGAATGATGCGAGAGACAAAT	AT4G28400.1	2.5	5.741	1	24	154	177	GAAUGAAUGAUGCGAGAGACAAAU	AAUUCUCGUUUGCGUCAUUCAUUC	Cleavage	1	Probable protein phosphatase 2C 58	protein dephosphorylation[GO:0006470]	cellular_component[GO:0005575]	catalytic activity[GO:0003824]; phosphoprotein phosphatase activity[GO:0004721]; protein serine/threonine phosphatase activity[GO:0004722]; hydrolase activity[GO:0016787]; metal ion binding[GO:0046872]	NA	NA
GAATGAATGATGCGAGAGACAAAT	AT4G28400.2	2.5	5.741	1	24	148	171	GAAUGAAUGAUGCGAGAGACAAAU	AAUUCUCGUUUGCGUCAUUCAUUC	Cleavage	1	Probable protein phosphatase 2C 58	protein dephosphorylation[GO:0006470]	cellular_component[GO:0005575]	catalytic activity[GO:0003824]; phosphoprotein phosphatase activity[GO:0004721]; protein serine/threonine phosphatase activity[GO:0004722]; hydrolase activity[GO:0016787]; metal ion binding[GO:0046872]	NA	NA
AGTTCCCTTTAACGCTTCATTG	AT3G19080.1	5	6.589	1	22	776	797	AGUUCCCUUUAACGCUUCAUUG	AGAUGAGGCAUCAGAGGGAACA	Translation	1	SWIB complex BAF60b domain-containing protein	NA	plasmodesma[GO:0009506]	protein binding[GO:0005515]	NA	NA
AGTTCCCTTTAACGCTTCATTG	AT3G19080.2	5	6.589	1	22	776	797	AGUUCCCUUUAACGCUUCAUUG	AGAUGAGGCAUCAGAGGGAACA	Translation	1	SWIB complex BAF60b domain-containing protein	NA	plasmodesma[GO:0009506]	protein binding[GO:0005515]	NA	NA
AGTTCCCTTTAACGCTTCATTG	AT3G19080.3	5	6.589	1	22	776	797	AGUUCCCUUUAACGCUUCAUUG	AGAUGAGGCAUCAGAGGGAACA	Translation	1	SWIB complex BAF60b domain-containing protein	NA	plasmodesma[GO:0009506]	protein binding[GO:0005515]	NA	NA
AGTTCCCTTTAACGCTTCATTG	AT3G19080.4	5	6.589	1	22	707	728	AGUUCCCUUUAACGCUUCAUUG	AGAUGAGGCAUCAGAGGGAACA	Translation	1	SWIB complex BAF60b domain-containing protein	NA	plasmodesma[GO:0009506]	protein binding[GO:0005515]	NA	NA
AGAGAGAGACTAGGTCATGCTGG	AT2G20860.1	3.5	6.81	1	23	1312	1334	AGAGAGAGACUAGGUCAUGC-UGG	CCAUGUGUG-UCUAGUCUCUCUCU	Cleavage	1	Lipoyl synthase, mitochondrial	glycine catabolic process[GO:0006546]; lipoate biosynthetic process[GO:0009107]; protein lipoylation[GO:0009249]	mitochondrion[GO:0005739]; mitochondrial matrix[GO:0005759]	catalytic activity[GO:0003824]; transferase activity[GO:0016740]; sulfurtransferase activity[GO:0016783]; lipoate synthase activity[GO:0016992]; metal ion binding[GO:0046872]; iron-sulfur cluster binding[GO:0051536]; 4 iron, 4 sulfur cluster binding[GO:0051539]	NA	NA
AGAGAGAGACTAGGTCATGCTGG	AT2G20860.2	3.5	6.81	1	23	1328	1350	AGAGAGAGACUAGGUCAUGC-UGG	CCAUGUGUG-UCUAGUCUCUCUCU	Cleavage	1	Lipoyl synthase, mitochondrial	glycine catabolic process[GO:0006546]; lipoate biosynthetic process[GO:0009107]; protein lipoylation[GO:0009249]	mitochondrion[GO:0005739]; mitochondrial matrix[GO:0005759]	catalytic activity[GO:0003824]; transferase activity[GO:0016740]; sulfurtransferase activity[GO:0016783]; lipoate synthase activity[GO:0016992]; metal ion binding[GO:0046872]; iron-sulfur cluster binding[GO:0051536]; 4 iron, 4 sulfur cluster binding[GO:0051539]	NA	NA
GAATGAATGATGCGAGAGACAAAT	AT2G47300.2	4.5	6.913	1	24	2796	2819	GAAUGAAUGAUGCGAGAGACAAAU	GUUUUUUUUUUGUAUCAAUUAUUU	Cleavage	1	Ribonuclease Ps	tRNA 5'-leader removal[GO:0001682]; rRNA processing[GO:0006364]; RNA processing[GO:0006396]; RNA phosphodiester bond hydrolysis[GO:0090501]; RNA phosphodiester bond hydrolysis, endonucleolytic[GO:0090502]	ribonuclease MRP complex[GO:0000172]; nucleolar ribonuclease P complex[GO:0005655]	ribonuclease MRP activity[GO:0000171]; ribonuclease P activity[GO:0004526]; hydrolase activity[GO:0016787]	03008 Ribosome biogenesis in eukaryotes [PATH:ath03008]	NA
GAATGAATGATGCGAGAGACAAAT	AT2G47300.3	4.5	6.913	1	24	2770	2793	GAAUGAAUGAUGCGAGAGACAAAU	GUUUUUUUUUUGUAUCAAUUAUUU	Cleavage	1	Ribonuclease Ps	tRNA 5'-leader removal[GO:0001682]; rRNA processing[GO:0006364]; RNA processing[GO:0006396]; RNA phosphodiester bond hydrolysis[GO:0090501]; RNA phosphodiester bond hydrolysis, endonucleolytic[GO:0090502]	ribonuclease MRP complex[GO:0000172]; nucleolar ribonuclease P complex[GO:0005655]	ribonuclease MRP activity[GO:0000171]; ribonuclease P activity[GO:0004526]; hydrolase activity[GO:0016787]	03008 Ribosome biogenesis in eukaryotes [PATH:ath03008]	NA
GAATGAATGATGCGAGAGACAAAT	AT2G47300.4	4.5	6.913	1	24	2885	2908	GAAUGAAUGAUGCGAGAGACAAAU	GUUUUUUUUUUGUAUCAAUUAUUU	Cleavage	1	Ribonuclease Ps	tRNA 5'-leader removal[GO:0001682]; rRNA processing[GO:0006364]; RNA processing[GO:0006396]; RNA phosphodiester bond hydrolysis[GO:0090501]; RNA phosphodiester bond hydrolysis, endonucleolytic[GO:0090502]	ribonuclease MRP complex[GO:0000172]; nucleolar ribonuclease P complex[GO:0005655]	ribonuclease MRP activity[GO:0000171]; ribonuclease P activity[GO:0004526]; hydrolase activity[GO:0016787]	03008 Ribosome biogenesis in eukaryotes [PATH:ath03008]	NA
AAGAGAAACACCAAAAGAGCTCG	AT3G56850.1	3.5	7.124	1	23	1619	1641	AAGAGAAACACCAAAAGAGCUCG	UAAACUCUUUUUGUCUUUUUCUU	Cleavage	1	ABSCISIC ACID-INSENSITIVE 5-like protein 2	transcription, DNA-templated[GO:0006351]; regulation of transcription, DNA-templated[GO:0006355]; response to abscisic acid[GO:0009737]; abscisic acid-activated signaling pathway[GO:0009738]	nucleus[GO:0005634]	DNA binding[GO:0003677]; sequence-specific DNA binding transcription factor activity[GO:0003700]; sequence-specific DNA binding[GO:0043565]	04075 Plant hormone signal transduction [PATH:ath04075]	bZIP
TTACTAGACTTGTTGTACTGCCA	AT4G23770.1	4	7.277	1	23	669	691	UUACUAGACUUGUUGUACUGCCA	AAGUGGGAGAACAAGUUUGGUGA	Cleavage	1	Putative uncharacterized protein At4g23770	biological_process[GO:0008150]	NA	molecular_function[GO:0003674]	NA	NA
TTACTAGACTTGTTGTACTGCCA	AT4G23770.2	4	7.277	1	23	437	459	UUACUAGACUUGUUGUACUGCCA	AAGUGGGAGAACAAGUUUGGUGA	Cleavage	1	Putative uncharacterized protein At4g23770	biological_process[GO:0008150]	NA	molecular_function[GO:0003674]	NA	NA
AGAGAGAGACTAGGTCATGCTGG	AT4G16880.1	5	7.347	1	23	957	979	AGAGAGAGACUAGGUCAUGCUGG	UCAAUAUGAUUUGGUCAUUCUCA	Cleavage	1	Leucine-rich repeat (LRR) family protein	biological_process[GO:0008150]	NA	NA	NA	NA
GAATGAATGATGCGAGAGACAAAT	AT1G67930.1	5	7.418	1	24	2756	2779	GAAUGAAUGAUGCGAGAGACAAAU	UUUUGUCUCAUGGAUUUUUCAUUC	Cleavage	1	Golgi transport complex protein-like protein	intra-Golgi vesicle-mediated transport[GO:0006891]	cytosol[GO:0005829]; Golgi transport complex[GO:0017119]	NA	NA	NA
TTACTAGACTTGTTGTACTGCCA	AT5G25900.1	4	7.457	1	23	15	37	UUACUAGACUUGUUGUACUGCCA	ACGUAAAACGAUGAGUUUAGUAA	Cleavage	1	Ent-kaurene oxidase, chloroplastic	gibberellin biosynthetic process[GO:0009686]; gibberellic acid mediated signaling pathway[GO:0009740]; ent-kaurene oxidation to kaurenoic acid[GO:0010241]; oxidation-reduction process[GO:0055114]	endoplasmic reticulum[GO:0005783]; chloroplast[GO:0009507]; plastid outer membrane[GO:0009527]; plastid[GO:0009536]; chloroplast outer membrane[GO:0009707]; membrane[GO:0016020]; integral component of membrane[GO:0016021]	monooxygenase activity[GO:0004497]; iron ion binding[GO:0005506]; oxidoreductase activity[GO:0016491]; oxidoreductase activity, acting on paired donors, with incorporation or reduction of molecular oxygen[GO:0016705]; heme binding[GO:0020037]; metal ion binding[GO:0046872]; ent-kaurene oxidase activity[GO:0052615]; ent-kaur-16-en-19-ol oxidase activity[GO:0052616]; ent-kaur-16-en-19-al oxidase ac…	00904 Diterpenoid biosynthesis [PATH:ath00904]	NA
GAATGAATGATGCGAGAGACAAAT	AT1G14185.1	4.5	7.495	1	24	10	33	GAAUGAAUGAUGCGAGAGACAAAU	AUUUUUUUUUGGAAUUAUUUAUUC	Cleavage	1	At1g14180/F7A19_27	oxidation-reduction process[GO:0055114]	NA	oxidoreductase activity, acting on CH-OH group of donors[GO:0016614]; flavin adenine dinucleotide binding[GO:0050660]	NA	NA
TGCTTACTCTCTTCTTGTCTCCT	AT5G03960.1	4	7.498	1	23	757	779	UGCUUACUCUCUUCUUGUCUCCU	CAGAGACAAACAGAGAGAAAGCA	Cleavage	1	IQ-domain 12	biological_process[GO:0008150]	NA	protein binding[GO:0005515]	NA	NA
TGCTTACTCTCTTCTTGTCTCCT	AT5G03960.2	4	7.498	1	23	760	782	UGCUUACUCUCUUCUUGUCUCCU	CAGAGACAAACAGAGAGAAAGCA	Cleavage	1	IQ-domain 12	biological_process[GO:0008150]	NA	protein binding[GO:0005515]	NA	NA
TGCTTACTCTCTTCTTGTCTCCT	AT5G03960.3	4	7.498	1	23	608	630	UGCUUACUCUCUUCUUGUCUCCU	CAGAGACAAACAGAGAGAAAGCA	Cleavage	1	IQ-domain 12	biological_process[GO:0008150]	NA	protein binding[GO:0005515]	NA	NA
AAGAGAAACACCAAAAGAGCTCG	AT5G42000.1	4.5	7.512	1	23	923	944	AAGAGAAACACCAAAAGAGCUCG	UGAUCUCUUUUG-UGGUUCUCUU	Translation	1	At5g42000	response to oxidative stress[GO:0006979]; leaf senescence[GO:0010150]; sphingolipid biosynthetic process[GO:0030148]; response to endoplasmic reticulum stress[GO:0034976]; defense response to bacterium[GO:0042742]; cellular sphingolipid homeostasis[GO:0090156]; negative regulation of ceramide biosynthetic process[GO:1900060]	endoplasmic reticulum[GO:0005783]; endoplasmic reticulum membrane[GO:0005789]; membrane[GO:0016020]; integral component of membrane[GO:0016021]; SPOTS complex[GO:0035339]	protein binding[GO:0005515]	NA	NA
GAATGAATGATGCGAGAGACAAAT	AT4G25620.1	4	7.53	1	24	328	351	GAAUGAAUGAUGCGAGAGACAAAU	AUUCAUUUCUCUCGUUAUUCGUUU	Cleavage	1	At4g25620	NA	NA	NA	NA	NA
AGAGAGAGACTAGGTCATGCTGG	AT1G48130.1	3	7.533	1	23	15	37	AGAGAGAGACUAGGUCAUGCUGG	UGAACAUCAUCAAGUCUCUCUCU	Cleavage	1	1-Cys peroxiredoxin PER1	response to desiccation[GO:0009269]; maintenance of seed dormancy[GO:0010231]; cell redox homeostasis[GO:0045454]; oxidation-reduction process[GO:0055114]	cell[GO:0005623]; nucleus[GO:0005634]; cytoplasm[GO:0005737]	peroxidase activity[GO:0004601]; thioredoxin peroxidase activity[GO:0008379]; antioxidant activity[GO:0016209]; oxidoreductase activity[GO:0016491]; peroxiredoxin activity[GO:0051920]	00940 Phenylpropanoid biosynthesis [PATH:ath00940]	NA
TTACTAGACTTGTTGTACTGCCA	AT5G10300.1	4.5	7.542	1	23	1132	1154	UUACUAGACUUGUUGUACUGCCA	CUUUUGUAAAGCAAAUUUAGUAA	Cleavage	2	Alpha-hydroxynitrile lyase	response to wounding[GO:0009611]; glycoside catabolic process[GO:0016139]	NA	protein binding[GO:0005515]; hydrolase activity[GO:0016787]; lyase activity[GO:0016829]; mandelonitrile lyase activity[GO:0046593]	00460 Cyanoamino acid metabolism [PATH:ath00460]	NA
AAGAGAAACACCAAAAGAGCTCG	AT1G72100.1	4	7.657	1	23	1572	1594	AAGAGAAACACCAAAAGAGCUCG	UUAGCUUUUUUGUUGUUGUUCUU	Translation	1	Late embryogenesis abundant domain-containing protein / LEA domain-containing protein	NA	membrane[GO:0016020]; integral component of membrane[GO:0016021]; pexophagosome[GO:1990457]	NA	NA	NA
GAATGAATGATGCGAGAGACAAAT	AT4G37940.1	4.5	7.695	1	24	224	247	GAAUGAAUGAUGCGAGAGACAAAU	CUUUCUCUUUCUCCUUAUUCGUUC	Translation	1	Agamous-like MADS-box protein AGL21	transcription, DNA-templated[GO:0006351]; regulation of transcription, DNA-templated[GO:0006355]; positive regulation of transcription from RNA polymerase II promoter[GO:0045944]	nucleus[GO:0005634]	RNA polymerase II regulatory region sequence-specific DNA binding[GO:0000977]; DNA binding[GO:0003677]; sequence-specific DNA binding transcription factor activity[GO:0003700]; protein binding[GO:0005515]; transcription factor binding[GO:0008134]; protein dimerization activity[GO:0046983]	NA	MIKC_MADS
GAATGAATGATGCGAGAGACAAAT	AT4G37940.3	4.5	7.695	1	24	224	247	GAAUGAAUGAUGCGAGAGACAAAU	CUUUCUCUUUCUCCUUAUUCGUUC	Translation	1	Agamous-like MADS-box protein AGL21	transcription, DNA-templated[GO:0006351]; regulation of transcription, DNA-templated[GO:0006355]; positive regulation of transcription from RNA polymerase II promoter[GO:0045944]	nucleus[GO:0005634]	RNA polymerase II regulatory region sequence-specific DNA binding[GO:0000977]; DNA binding[GO:0003677]; sequence-specific DNA binding transcription factor activity[GO:0003700]; protein binding[GO:0005515]; transcription factor binding[GO:0008134]; protein dimerization activity[GO:0046983]	NA	NA
AAGAGAAACACCAAAAGAGCTCG	AT1G07640.3	4	7.781	1	23	228	250	AAGAGAAACACCAAAAGAGCUCG	UGUGCUCUCUUCGCGUUUCUCUU	Translation	1	Dof-type zinc finger DNA-binding family protein	regionalization[GO:0003002]; transcription, DNA-templated[GO:0006351]; regulation of transcription, DNA-templated[GO:0006355]; response to wounding[GO:0009611]; response to insect[GO:0009625]; response to jasmonic acid[GO:0009753]; regulation of glucosinolate biosynthetic process[GO:0010439]	nucleus[GO:0005634]	DNA binding[GO:0003677]; sequence-specific DNA binding transcription factor activity[GO:0003700]; transcription regulatory region DNA binding[GO:0044212]; metal ion binding[GO:0046872]	NA	Dof
TGCTTACTCTCTTCTTGTCTCCT	AT2G07800.1	4.5	7.978	1	23	86	108	UGCUUACUCUCUUCUUGUCUCCU	AAGAGACAAGAAGAGAGAAGACU	Cleavage	1	Uncharacterized protein (Fragment)	NA	NA	NA	NA	NA
AAGAGAAACACCAAAAGAGCTCG	AT1G02790.1	5	8.038	1	23	1509	1531	AAGAGAAACACCAAAAGAGCUCG	CGAUUUUUUUUGAUUUUUUUUUU	Translation	1	Exopolygalacturonase clone GBGE184	carbohydrate metabolic process[GO:0005975]; metabolic process[GO:0008152]; cell wall organization[GO:0071555]	extracellular region[GO:0005576]; cell wall[GO:0005618]	polygalacturonase activity[GO:0004650]; hydrolase activity[GO:0016787]; hydrolase activity, acting on glycosyl bonds[GO:0016798]; galacturan 1,4-alpha-galacturonidase activity[GO:0047911]	00040 Pentose and glucuronate interconversions [PATH:ath00040]	NA
TGCTTACTCTCTTCTTGTCTCCT	AT1G15200.1	2.5	8.043	1	23	1059	1081	UGCUUACUCUCUUCUUGUCUCCU	AGGAGACAAGAAGUGAGUGAGUA	Translation	1	Protein-protein interaction regulator family protein	cell adhesion[GO:0007155]; biological_process[GO:0008150]	cell-cell junction[GO:0005911]; exon-exon junction complex[GO:0035145]; catalytic step 2 spliceosome[GO:0071013]	NA	03015 mRNA surveillance pathway [PATH:ath03015]; 03013 RNA transport [PATH:ath03013]	NA
TGCTTACTCTCTTCTTGTCTCCT	AT1G15200.2	2.5	8.043	1	23	1074	1096	UGCUUACUCUCUUCUUGUCUCCU	AGGAGACAAGAAGUGAGUGAGUA	Translation	1	Protein-protein interaction regulator family protein	cell adhesion[GO:0007155]; biological_process[GO:0008150]	cell-cell junction[GO:0005911]; exon-exon junction complex[GO:0035145]; catalytic step 2 spliceosome[GO:0071013]	NA	03015 mRNA surveillance pathway [PATH:ath03015]; 03013 RNA transport [PATH:ath03013]	NA
TGCTTACTCTCTTCTTGTCTCCT	AT1G15200.3	2.5	8.043	1	23	1200	1222	UGCUUACUCUCUUCUUGUCUCCU	AGGAGACAAGAAGUGAGUGAGUA	Translation	1	Protein-protein interaction regulator family protein	cell adhesion[GO:0007155]; biological_process[GO:0008150]	cell-cell junction[GO:0005911]; exon-exon junction complex[GO:0035145]; catalytic step 2 spliceosome[GO:0071013]	NA	03015 mRNA surveillance pathway [PATH:ath03015]; 03013 RNA transport [PATH:ath03013]	NA
TGCTTACTCTCTTCTTGTCTCCT	AT1G15200.4	2.5	8.043	1	23	1200	1222	UGCUUACUCUCUUCUUGUCUCCU	AGGAGACAAGAAGUGAGUGAGUA	Translation	1	Protein-protein interaction regulator family protein	cell adhesion[GO:0007155]; biological_process[GO:0008150]	cell-cell junction[GO:0005911]; exon-exon junction complex[GO:0035145]; catalytic step 2 spliceosome[GO:0071013]	NA	03015 mRNA surveillance pathway [PATH:ath03015]; 03013 RNA transport [PATH:ath03013]	NA
AGAGAGAGACTAGGTCATGCTGG	AT4G25250.1	5	8.047	1	23	14	36	AGAGAGAGACUAGGUCAUGCUGG	CUAGCAUUUUCUAUUCUCUCUCA	Translation	1	Pectinesterase inhibitor 4	negative regulation of catalytic activity[GO:0043086]; regulation of root development[GO:2000280]	extracellular region[GO:0005576]; plant-type cell wall[GO:0009505]; apoplast[GO:0048046]	enzyme inhibitor activity[GO:0004857]; pectinesterase inhibitor activity[GO:0046910]	NA	NA
TGCTTACTCTCTTCTTGTCTCCT	AT5G40450.1	2.5	8.11	1	23	8416	8438	UGCUUACUCUCUUCUUGUCUCCU	AUAGAGCAAGAGGAGGGUAAGCA	Cleavage	1	unknown protein; FUNCTIONS IN: molecular_function unknown; INVOLVED IN: biological_process unknown; LOCATED IN: chloroplast, plasma membrane; EXPRESSED IN: 24 plant structures; EXPRESSED DURING: 13 growth stages; Has 30201 Blast hits to 17322 protei /.../780 species: Archae - 12; Bacteria - 1396; Metazoa - 17338; Fungi - 3422; Plants - 5037; Viruses - 0; Other Eukaryotes - 2996 (source: NCBI BLin…	phosphorylation[GO:0016310]; lytic vacuole organization[GO:0080171]	cytosol[GO:0005829]; plasma membrane[GO:0005886]; chloroplast[GO:0009507]	molecular_function[GO:0003674]; kinase activity[GO:0016301]	NA	NA
TGCTTACTCTCTTCTTGTCTCCT	AT5G40450.2	2.5	8.11	1	23	8221	8243	UGCUUACUCUCUUCUUGUCUCCU	AUAGAGCAAGAGGAGGGUAAGCA	Cleavage	1	unknown protein; FUNCTIONS IN: molecular_function unknown; INVOLVED IN: biological_process unknown; LOCATED IN: chloroplast, plasma membrane; EXPRESSED IN: 24 plant structures; EXPRESSED DURING: 13 growth stages; Has 30201 Blast hits to 17322 protei /.../780 species: Archae - 12; Bacteria - 1396; Metazoa - 17338; Fungi - 3422; Plants - 5037; Viruses - 0; Other Eukaryotes - 2996 (source: NCBI BLin…	phosphorylation[GO:0016310]; lytic vacuole organization[GO:0080171]	cytosol[GO:0005829]; plasma membrane[GO:0005886]; chloroplast[GO:0009507]	molecular_function[GO:0003674]; kinase activity[GO:0016301]	NA	NA
GCGTACAGAGTAGTCAAGCATGA	AT1G20890.1	4	8.141	1	23	800	822	GCGUACAGAGUAGUCAAGCAUGA	CUUUGUUUUGUUACUCUGUUCGC	Cleavage	1	At1g20890	biological_process[GO:0008150]	membrane[GO:0016020]; integral component of membrane[GO:0016021]	NA	NA	NA
GCGTACAGAGTAGTCAAGCATGA	AT1G20890.2	4	8.141	1	23	888	910	GCGUACAGAGUAGUCAAGCAUGA	CUUUGUUUUGUUACUCUGUUCGC	Cleavage	1	At1g20890	biological_process[GO:0008150]	membrane[GO:0016020]; integral component of membrane[GO:0016021]	NA	NA	NA
AGAGAGAGACTAGGTCATGCTGG	AT5G43390.1	4	8.189	1	23	67	89	AGAGAGAGACUAGGUCAUGCUGG	UCACCAUCACCAAAUCUCUCUCU	Translation	1	Emb	biological_process[GO:0008150]	NA	molecular_function[GO:0003674]	NA	NA
TGCTTACTCTCTTCTTGTCTCCT	AT4G14490.1	3.5	8.311	1	23	654	678	UGCUUACUCUCUUCUU--GUCUCCU	AGGGGAUUGAAGAAGAGAGUGAGCA	Cleavage	1	FHA domain-containing protein At4g14490	biological_process[GO:0008150]	nucleus[GO:0005634]	mRNA binding[GO:0003729]; protein binding[GO:0005515]	NA	NA
GAATGAATGATGCGAGAGACAAAT	AT4G15920.1	4.5	8.365	1	24	84	107	GAAUGAAUGAUGCGAGAGACAAAU	AUUUUGUUUUCUUGUCAUUCAUUC	Cleavage	1	Nodulin MtN3 family protein	cellular response to nitrogen starvation[GO:0006995]; circadian rhythm[GO:0007623]; carbohydrate transport[GO:0008643]; response to absence of light[GO:0009646]; response to fructose[GO:0009750]; fructose transport[GO:0015755]; protein homooligomerization[GO:0051260]; cellular response to cold[GO:0070417]; fructose export from vacuole to cytoplasm[GO:1902334]	vacuole[GO:0005773]; vacuolar membrane[GO:0005774]; plasma membrane[GO:0005886]; plant-type vacuole membrane[GO:0009705]; membrane[GO:0016020]; integral component of membrane[GO:0016021]	fructose transmembrane transporter activity[GO:0005353]; protein binding[GO:0005515]; sugar transmembrane transporter activity[GO:0051119]	NA	NA
GAATGAATGATGCGAGAGACAAAT	AT3G05530.1	2.5	8.386	1	24	1456	1479	GAAUGAAUGAUGCGAGAGACAAAU	AUCUCUCUCUCUCAUCAUUUAUUU	Cleavage	1	26S proteasome regulatory subunit 6A homolog A	embryo sac development[GO:0009553]; pollen development[GO:0009555]; proteasomal protein catabolic process[GO:0010498]; protein catabolic process[GO:0030163]; ER-associated ubiquitin-dependent protein catabolic process[GO:0030433]; positive regulation of RNA polymerase II transcriptional preinitiation complex assembly[GO:0045899]; barbed-end actin filament capping[GO:0051016]; actin filament cappi…	proteasome complex[GO:0000502]; nucleus[GO:0005634]; cytoplasm[GO:0005737]; cytosol[GO:0005829]; F-actin capping protein complex[GO:0008290]; nuclear proteasome complex[GO:0031595]; cytosolic proteasome complex[GO:0031597]	nucleotide binding[GO:0000166]; actin binding[GO:0003779]; ATP binding[GO:0005524]; hydrolase activity[GO:0016787]; TBP-class protein binding[GO:0017025]; proteasome-activating ATPase activity[GO:0036402]	03050 Proteasome [PATH:ath03050]	NA
TGCTTACTCTCTTCTTGTCTCCT	AT1G64330.1	5	8.43	1	23	1704	1725	UGCUUACUCUCUUCUUGUCUCCU	AGGAGAAGAGAAGAGAG-AAGCG	Cleavage	1	At1g64330	biological_process[GO:0008150]	vacuole[GO:0005773]; vacuolar membrane[GO:0005774]	actin binding[GO:0003779]	NA	NA
AGAGAGAGACTAGGTCATGCTGG	AT1G11390.1	3	8.529	1	23	133	155	AGAGAGAGACUAGGUCAUGCUGG	CUGACCUGACCUGAUCUCUCUCU	Translation	2	Protein kinase superfamily protein	phosphorylation[GO:0016310]	membrane[GO:0016020]; integral component of membrane[GO:0016021]	kinase activity[GO:0016301]	NA	NA
TGCTTACTCTCTTCTTGTCTCCT	AT1G08540.1	4.5	8.62	1	23	1765	1787	UGCUUACUCUCUUCUUGUCUCCU	AGGAGAGAUGAUGGGAGUGAGCA	Cleavage	1	RNA polymerase sigma factor sigB	transcription, DNA-templated[GO:0006351]; DNA-templated transcription, initiation[GO:0006352]; regulation of transcription, DNA-templated[GO:0006355]; tRNA metabolic process[GO:0006399]; chloroplast organization[GO:0009658]; response to red light[GO:0010114]; cellular response to light stimulus[GO:0071482]; regulation of DNA-templated transcription, initiation[GO:2000142]; regulation of RNA biosy…	chloroplast[GO:0009507]; plastid[GO:0009536]	plastid sigma factor activity[GO:0001053]; DNA binding[GO:0003677]; sequence-specific DNA binding transcription factor activity[GO:0003700]; sigma factor activity[GO:0016987]	NA	NA
AGAGAGAGACTAGGTCATGCTGG	AT5G67580.1	3	8.649	1	23	198	220	AGAGAGAGACUAGGUCAUGCUGG	CUUUCAUCAUCAAGUCUCUCUCU	Cleavage	1	Telomere repeat-binding factor 2	nucleosome assembly[GO:0006334]; transcription, DNA-templated[GO:0006351]; regulation of transcription, DNA-templated[GO:0006355]; response to salt stress[GO:0009651]; response to ethylene[GO:0009723]; response to auxin[GO:0009733]; response to abscisic acid[GO:0009737]; response to gibberellin[GO:0009739]; response to salicylic acid[GO:0009751]; response to jasmonic acid[GO:0009753]; telomeric l…	nuclear chromosome, telomeric region[GO:0000784]; chromatin[GO:0000785]; nucleosome[GO:0000786]; nucleus[GO:0005634]; chromosome[GO:0005694]; nucleolus[GO:0005730]	DNA binding[GO:0003677]; double-stranded telomeric DNA binding[GO:0003691]; sequence-specific DNA binding transcription factor activity[GO:0003700]; protein binding[GO:0005515]; telomeric DNA binding[GO:0042162]; protein homodimerization activity[GO:0042803]; single-stranded telomeric DNA binding[GO:0043047]	NA	MYB_related
GAATGAATGATGCGAGAGACAAAT	AT5G66880.1	4.5	8.706	1	24	153	176	GAAUGAAUGAUGCGAGAGACAAAU	CUUCCUCUCUUUCCUUAUUCGUUC	Translation	1	Serine/threonine-protein kinase SRK2I	protein phosphorylation[GO:0006468]; response to osmotic stress[GO:0006970]; response to water deprivation[GO:0009414]; response to salt stress[GO:0009651]; response to abscisic acid[GO:0009737]; abscisic acid-activated signaling pathway[GO:0009738]; response to gibberellin[GO:0009739]; regulation of seed germination[GO:0010029]; phosphorylation[GO:0016310]; intracellular signal transduction[GO:0…	nucleus[GO:0005634]; cytoplasm[GO:0005737]; cytosol[GO:0005829]	nucleotide binding[GO:0000166]; protein kinase activity[GO:0004672]; protein serine/threonine kinase activity[GO:0004674]; protein binding[GO:0005515]; ATP binding[GO:0005524]; kinase activity[GO:0016301]; transferase activity[GO:0016740]	04075 Plant hormone signal transduction [PATH:ath04075]; 04016 MAPK signaling pathway - plant [PATH:ath04016]	NA
AGAGAGAGACTAGGTCATGCTGG	AT3G29130.3	5	8.992	1	23	1682	1704	AGAGAGAGACUAGGUCAUGCUGG	CCAUGAUGACUUAAUCUUUUUCA	Translation	1	KxDL motif protein	biological_process[GO:0008150]	NA	NA	NA	NA
AGAGAGAGACTAGGTCATGCTGG	AT3G29130.4	5	8.992	1	23	1588	1610	AGAGAGAGACUAGGUCAUGCUGG	CCAUGAUGACUUAAUCUUUUUCA	Translation	1	KxDL motif protein	biological_process[GO:0008150]	NA	NA	NA	NA
AGAGAGAGACTAGGTCATGCTGG	AT3G29130.5	5	8.992	1	23	1273	1295	AGAGAGAGACUAGGUCAUGCUGG	CCAUGAUGACUUAAUCUUUUUCA	Translation	1	KxDL motif protein	biological_process[GO:0008150]	NA	NA	NA	NA
AAGAGAAACACCAAAAGAGCTCG	AT4G00580.2	5	9.076	1	23	1277	1299	AAGAGAAACACCAAAAGAGCUCG	UUUGAACUUUUGGUUUUUGUCUU	Cleavage	2	COP1-interacting protein-like protein	biological_process[GO:0008150]	NA	NA	NA	NA
GCGTACAGAGTAGTCAAGCATGA	AT5G25280.1	5	9.159	1	23	2118	2140	GCGUACAGAGUAGUCAAGCAUGA	UUGUGUUGGAUUAUUCUGUACUU	Cleavage	1	AT5g25280/F18G18_20	biological_process[GO:0008150]	NA	NA	NA	NA
GCGTACAGAGTAGTCAAGCATGA	AT5G25280.2	5	9.159	1	23	1963	1985	GCGUACAGAGUAGUCAAGCAUGA	UUGUGUUGGAUUAUUCUGUACUU	Cleavage	1	AT5g25280/F18G18_20	biological_process[GO:0008150]	NA	NA	NA	NA
GCGTACAGAGTAGTCAAGCATGA	AT5G25280.3	5	9.159	1	23	1943	1965	GCGUACAGAGUAGUCAAGCAUGA	UUGUGUUGGAUUAUUCUGUACUU	Cleavage	1	AT5g25280/F18G18_20	biological_process[GO:0008150]	NA	NA	NA	NA
GGCAGTCTCCTTGGCTATCCT	AT4G38470.1	5	9.167	1	21	2157	2177	GGCAGUCUCCUUGGCUAUCCU	GAGAUAGCCAAGGAGGUAGGA	Cleavage	1	Serine/threonine-protein kinase STY46	protein phosphorylation[GO:0006468]; chloroplast organization[GO:0009658]; phosphorylation[GO:0016310]; intracellular signal transduction[GO:0035556]	cytoplasm[GO:0005737]; cytosol[GO:0005829]	nucleotide binding[GO:0000166]; protein kinase activity[GO:0004672]; protein serine/threonine kinase activity[GO:0004674]; protein serine/threonine/tyrosine kinase activity[GO:0004712]; signal transducer activity[GO:0004871]; ATP binding[GO:0005524]; kinase activity[GO:0016301]; transferase activity[GO:0016740]	NA	NA
GGCAGTCTCCTTGGCTATCCT	AT4G38470.3	5	9.167	1	21	2044	2064	GGCAGUCUCCUUGGCUAUCCU	GAGAUAGCCAAGGAGGUAGGA	Cleavage	1	Serine/threonine-protein kinase STY46	protein phosphorylation[GO:0006468]; chloroplast organization[GO:0009658]; phosphorylation[GO:0016310]; intracellular signal transduction[GO:0035556]	cytoplasm[GO:0005737]; cytosol[GO:0005829]	nucleotide binding[GO:0000166]; protein kinase activity[GO:0004672]; protein serine/threonine kinase activity[GO:0004674]; protein serine/threonine/tyrosine kinase activity[GO:0004712]; signal transducer activity[GO:0004871]; ATP binding[GO:0005524]; kinase activity[GO:0016301]; transferase activity[GO:0016740]	NA	NA
TGCTTACTCTCTTCTTGTCTCCT	AT1G33520.1	2	9.191	1	23	903	925	UGCUUACUCUCUUCUUGUCUCCU	ACUUGAUAAGAAGGGAGUAGGUA	Cleavage	1	Protein MOS2	defense response[GO:0006952]; defense response signaling pathway, resistance gene-dependent[GO:0009870]; defense response to bacterium[GO:0042742]	nucleus[GO:0005634]	nucleic acid binding[GO:0003676]; RNA binding[GO:0003723]	NA	NA
AGAGAGAGACTAGGTCATGCTGG	AT1G61250.2	5	9.203	1	23	1053	1075	AGAGAGAGACUAGGUCAUGCUGG	UUGGUAUGGGUUUGUUUUUCUCU	Translation	1	Secretory carrier-associated membrane protein 3	protein transport[GO:0015031]	endosome[GO:0005768]; Golgi apparatus[GO:0005794]; trans-Golgi network[GO:0005802]; plasma membrane[GO:0005886]; membrane[GO:0016020]; integral component of membrane[GO:0016021]; transport vesicle membrane[GO:0030658]; cytoplasmic vesicle[GO:0031410]	NA	NA	NA
AGAGAGAGACTAGGTCATGCTGG	AT1G12211.1	5	9.297	1	23	2356	2378	AGAGAGAGACUAGGUCAUGCUGG	CCAACAAGGCCUAGUUUUUCCCC	Cleavage	1	unknown protein; Has 30201 Blast hits to 17322 proteins in 780 species: Archae - 12; Bacteria - 1396; Metazoa - 17338; Fungi - 3422; Plants - 5037; Viruses - 0; Other Eukaryotes - 2996 (source: NCBI BLink).	biological_process[GO:0008150]	NA	molecular_function[GO:0003674]	NA	NA
GAATGAATGATGCGAGAGACAAAT	AT3G06080.1	1	9.372	1	24	274	297	GAAUGAAUGAUGCGAGAGACAAAU	ACAUGUUUUUCGCAUCAUUCAUUC	Cleavage	1	Protein trichome birefringence-like 10	circadian rhythm[GO:0007623]; cell wall organization or biogenesis[GO:0071554]	Golgi apparatus[GO:0005794]; membrane[GO:0016020]; integral component of membrane[GO:0016021]	O-acetyltransferase activity[GO:0016413]	NA	NA
GAATGAATGATGCGAGAGACAAAT	AT3G06080.2	1	9.372	1	24	274	297	GAAUGAAUGAUGCGAGAGACAAAU	ACAUGUUUUUCGCAUCAUUCAUUC	Cleavage	1	Protein trichome birefringence-like 10	circadian rhythm[GO:0007623]; cell wall organization or biogenesis[GO:0071554]	Golgi apparatus[GO:0005794]; membrane[GO:0016020]; integral component of membrane[GO:0016021]	O-acetyltransferase activity[GO:0016413]	NA	NA
AAGAGAAACACCAAAAGAGCTCG	AT4G27800.2	3	9.378	1	23	42	64	AAGAGAAACACCAAAAGAGCUCG	GACACUCUUUUGAUUUUUCUCUU	Translation	1	Protein phosphatase 2C 57	protein dephosphorylation[GO:0006470]; photosynthetic electron transport chain[GO:0009767]; dephosphorylation[GO:0016311]; photosystem stoichiometry adjustment[GO:0080005]	nucleus[GO:0005634]; nucleolus[GO:0005730]; cytoplasm[GO:0005737]; chloroplast[GO:0009507]; chloroplast stroma[GO:0009570]; thylakoid[GO:0009579]; membrane[GO:0016020]; integral component of membrane[GO:0016021]	catalytic activity[GO:0003824]; phosphoprotein phosphatase activity[GO:0004721]; protein serine/threonine phosphatase activity[GO:0004722]; hydrolase activity[GO:0016787]; phosphatase activity[GO:0016791]; cation binding[GO:0043169]; metal ion binding[GO:0046872]	NA	NA
AAGAGAAACACCAAAAGAGCTCG	AT4G27800.3	3	9.378	1	23	42	64	AAGAGAAACACCAAAAGAGCUCG	GACACUCUUUUGAUUUUUCUCUU	Translation	1	Protein phosphatase 2C 57	protein dephosphorylation[GO:0006470]; photosynthetic electron transport chain[GO:0009767]; dephosphorylation[GO:0016311]; photosystem stoichiometry adjustment[GO:0080005]	nucleus[GO:0005634]; nucleolus[GO:0005730]; cytoplasm[GO:0005737]; chloroplast[GO:0009507]; chloroplast stroma[GO:0009570]; thylakoid[GO:0009579]; membrane[GO:0016020]; integral component of membrane[GO:0016021]	catalytic activity[GO:0003824]; phosphoprotein phosphatase activity[GO:0004721]; protein serine/threonine phosphatase activity[GO:0004722]; hydrolase activity[GO:0016787]; phosphatase activity[GO:0016791]; cation binding[GO:0043169]; metal ion binding[GO:0046872]	NA	NA
AAGAGAAACACCAAAAGAGCTCG	AT4G27800.1	3	9.493	1	23	88	110	AAGAGAAACACCAAAAGAGCUCG	GACACUCUUUUGAUUUUUCUCUU	Translation	1	Protein phosphatase 2C 57	protein dephosphorylation[GO:0006470]; photosynthetic electron transport chain[GO:0009767]; dephosphorylation[GO:0016311]; photosystem stoichiometry adjustment[GO:0080005]	nucleus[GO:0005634]; nucleolus[GO:0005730]; cytoplasm[GO:0005737]; chloroplast[GO:0009507]; chloroplast stroma[GO:0009570]; thylakoid[GO:0009579]; membrane[GO:0016020]; integral component of membrane[GO:0016021]	catalytic activity[GO:0003824]; phosphoprotein phosphatase activity[GO:0004721]; protein serine/threonine phosphatase activity[GO:0004722]; hydrolase activity[GO:0016787]; phosphatase activity[GO:0016791]; cation binding[GO:0043169]; metal ion binding[GO:0046872]	NA	NA
GTTCCTCTGAGCACTTCATTGG	AT1G61030.1	4	9.606	1	22	1264	1285	GUUCCUCUGAGCACUUCAUUGG	UCAGUUACGUGCUCACAGGAAC	Cleavage	1	Putative uncharacterized protein T7P1.16	mitotic sister chromatid segregation[GO:0000070]; mitotic sister chromatid cohesion[GO:0007064]; embryo development ending in seed dormancy[GO:0009793]; meiotic sister chromatid cohesion involved in meiosis I[GO:0010789]; meiotic chromosome segregation[GO:0045132]; regulation of chromosome condensation[GO:0060623]; regulation of cohesin localization to chromatin[GO:0071922]	NA	binding[GO:0005488]	NA	NA
TTACTAGACTTGTTGTACTGCCA	AT5G17450.2	5	9.618	1	23	737	758	UUACUAGACUUGUUGUACUGCCA	UGGUAGUAAAACAA-UUUGGUAA	Cleavage	1	Heavy metal-associated isoprenylated plant protein 21	metal ion transport[GO:0030001]; cellular transition metal ion homeostasis[GO:0046916]; cadmium ion homeostasis[GO:0055073]; detoxification of cadmium ion[GO:0071585]	cytoplasm[GO:0005737]; membrane[GO:0016020]	metal ion binding[GO:0046872]; transition metal ion binding[GO:0046914]	NA	NA
GTTCCTCTGAGCACTTCATTGG	AT3G18840.3	4.5	9.653	1	19	1	19	GUUCCUCUGAGCACUUCAU	AUGAAGUGCUUAAAGGAUG	Cleavage	1	LOW protein: PPR containing-like protein	RNA modification[GO:0009451]; nucleic acid phosphodiester bond hydrolysis[GO:0090305]	intracellular membrane-bounded organelle[GO:0043231]	RNA binding[GO:0003723]; endonuclease activity[GO:0004519]; protein binding[GO:0005515]	NA	NA
TTACTAGACTTGTTGTACTGCCA	AT3G63052.1	3.5	9.655	1	23	375	397	UUACUAGACUUGUUGUACUGCCA	AGAUAGAUCAACAAGUCUUGUAA	Cleavage	1	unknown protein; Has 30201 Blast hits to 17322 proteins in 780 species: Archae - 12; Bacteria - 1396; Metazoa - 17338; Fungi - 3422; Plants - 5037; Viruses - 0; Other Eukaryotes - 2996 (source: NCBI BLink).	biological_process[GO:0008150]	NA	molecular_function[GO:0003674]	NA	NA
GAATGAATGATGCGAGAGACAAAT	AT3G60720.2	4	9.769	1	24	1301	1324	GAAUGAAUGAUGCGAGAGACAAAU	AUUAAUCUUUUGAAUCAUUCGUUG	Cleavage	1	Plasmodesmata-located protein 8	viral process[GO:0016032]	plasmodesma[GO:0009506]; membrane[GO:0016020]; integral component of membrane[GO:0016021]; cell junction[GO:0030054]	NA	NA	NA
AAGAGAAACACCAAAAGAGCTCG	AT4G01370.1	3.5	9.836	1	23	2431	2453	AAGAGAAACACCAAAAGAGCUCG	UCUUUUCUUUUGGCGUUUUUCUC	Translation	1	Mitogen-activated protein kinase 4	MAPK cascade[GO:0000165]; cytokinesis by cell plate formation[GO:0000911]; immune system process[GO:0002376]; protein phosphorylation[GO:0006468]; defense response[GO:0006952]; hyperosmotic response[GO:0006972]; male meiosis cytokinesis[GO:0007112]; response to cold[GO:0009409]; pollen development[GO:0009555]; response to fungus[GO:0009620]; response to salt stress[GO:0009651]; response to abscis…	intracellular[GO:0005622]; nucleus[GO:0005634]; cytoplasm[GO:0005737]; cytosol[GO:0005829]; cytoskeleton[GO:0005856]; microtubule[GO:0005874]; cell plate[GO:0009504]	nucleotide binding[GO:0000166]; protein kinase activity[GO:0004672]; protein serine/threonine kinase activity[GO:0004674]; MAP kinase activity[GO:0004707]; protein binding[GO:0005515]; ATP binding[GO:0005524]; kinase activity[GO:0016301]; transferase activity[GO:0016740]	04626 Plant-pathogen interaction [PATH:ath04626]; 04016 MAPK signaling pathway - plant [PATH:ath04016]	NA
GAATGAATGATGCGAGAGACAAAT	AT5G57100.1	5	10.027	1	24	1808	1831	GAAUGAAUGAUGCGAGAGACAAAU	CAAAUGUUCUUGUAUCUUUUAUUU	Cleavage	2	Nucleotide-sugar uncharacterized transporter 1	carbohydrate transport[GO:0008643]	membrane[GO:0016020]; integral component of membrane[GO:0016021]	NA	NA	NA
GAATGAATGATGCGAGAGACAAAT	AT5G57100.2	5	10.027	1	24	1913	1936	GAAUGAAUGAUGCGAGAGACAAAU	CAAAUGUUCUUGUAUCUUUUAUUU	Cleavage	2	Nucleotide-sugar uncharacterized transporter 1	carbohydrate transport[GO:0008643]	membrane[GO:0016020]; integral component of membrane[GO:0016021]	NA	NA	NA
GAATGAATGATGCGAGAGACAAAT	AT5G57100.3	5	10.027	1	24	1906	1929	GAAUGAAUGAUGCGAGAGACAAAU	CAAAUGUUCUUGUAUCUUUUAUUU	Cleavage	2	Nucleotide-sugar uncharacterized transporter 1	carbohydrate transport[GO:0008643]	membrane[GO:0016020]; integral component of membrane[GO:0016021]	NA	NA	NA
GAATGAATGATGCGAGAGACAAAT	AT5G57100.4	5	10.027	1	24	1902	1925	GAAUGAAUGAUGCGAGAGACAAAU	CAAAUGUUCUUGUAUCUUUUAUUU	Cleavage	2	Nucleotide-sugar uncharacterized transporter 1	carbohydrate transport[GO:0008643]	membrane[GO:0016020]; integral component of membrane[GO:0016021]	NA	NA	NA
AAGAGAAACACCAAAAGAGCTCG	AT5G19250.1	3	10.088	1	23	748	770	AAGAGAAACACCAAAAGAGCUCG	GUCCCUUUUUUGGUGUUUAUCUA	Cleavage	1	Uncharacterized GPI-anchored protein At5g19250	biological_process[GO:0008150]	plasma membrane[GO:0005886]; membrane[GO:0016020]; integral component of membrane[GO:0016021]; anchored component of membrane[GO:0031225]; anchored component of plasma membrane[GO:0046658]	NA	NA	NA
AAGAGAAACACCAAAAGAGCTCG	AT3G12110.1	4	10.093	1	23	1440	1462	AAGAGAAACACCAAAAGAGCUCG	UAUCCUCUUUUGGUGUUUCUGCU	Cleavage	1	Actin-11	cytoskeleton organization[GO:0007010]	cytoplasm[GO:0005737]; mitochondrion[GO:0005739]; cytoskeleton[GO:0005856]; plasma membrane[GO:0005886]; plasmodesma[GO:0009506]; chloroplast stroma[GO:0009570]; chloroplast envelope[GO:0009941]	nucleotide binding[GO:0000166]; structural constituent of cytoskeleton[GO:0005200]; ATP binding[GO:0005524]	NA	NA
GTTCCTCTGAGCACTTCATTGG	AT1G50520.1	3.5	10.149	1	22	610	631	GUUCCUCUGAGCACUUCAUUGG	GGGAGGAGGUGUUCAGAGGAGA	Cleavage	1	Cytochrome P450, family 705, subfamily A, polypeptide 27	secondary metabolite biosynthetic process[GO:0044550]; oxidation-reduction process[GO:0055114]	endoplasmic reticulum[GO:0005783]; membrane[GO:0016020]; integral component of membrane[GO:0016021]	monooxygenase activity[GO:0004497]; iron ion binding[GO:0005506]; oxidoreductase activity[GO:0016491]; oxidoreductase activity, acting on paired donors, with incorporation or reduction of molecular oxygen[GO:0016705]; oxidoreductase activity, acting on paired donors, with incorporation or reduction of molecular oxygen, NAD(P)H as one donor, and incorporation of one atom of oxygen[GO:0016709]; hem…	NA	NA
GAATGAATGATGCGAGAGACAAAT	AT1G54280.1	4.5	10.165	1	24	215	238	GAAUGAAUGAUGCGAGAGACAAAU	UUUUUUUUUUCGUUUUGUUCGUUC	Translation	1	Phospholipid-transporting ATPase 6	pollen tube growth[GO:0009860]; heat acclimation[GO:0010286]; phospholipid transport[GO:0015914]; phospholipid translocation[GO:0045332]; Golgi vesicle budding[GO:0048194]	Golgi membrane[GO:0000139]; trans-Golgi network[GO:0005802]; plasma membrane[GO:0005886]; endomembrane system[GO:0012505]; membrane[GO:0016020]; integral component of membrane[GO:0016021]	nucleotide binding[GO:0000166]; magnesium ion binding[GO:0000287]; phospholipid-translocating ATPase activity[GO:0004012]; ATP binding[GO:0005524]; zinc ion binding[GO:0008270]; hydrolase activity[GO:0016787]; metal ion binding[GO:0046872]	NA	NA
AAGAGAAACACCAAAAGAGCTCG	AT1G65483.1	5	10.173	1	23	1197	1219	AAGAGAAACACCAAAAGAGCUCG	UUCUUUUAUUUUGUGUUUUUCUC	Cleavage	2	Putative uncharacterized protein	NA	NA	NA	NA	NA
TGCTTACTCTCTTCTTGTCTCCT	AT1G64320.1	5	10.174	1	23	1868	1890	UGCUUACUCUCUUCUUGUCUCCU	AGGAGAAGAGAAGAGAGAAGCCA	Cleavage	1	myosin heavy chain-related	response to cadmium ion[GO:0046686]	NA	molecular_function[GO:0003674]	NA	NA
TGCTTACTCTCTTCTTGTCTCCT	AT1G64320.2	5	10.174	1	23	1820	1842	UGCUUACUCUCUUCUUGUCUCCU	AGGAGAAGAGAAGAGAGAAGCCA	Cleavage	1	myosin heavy chain-related	response to cadmium ion[GO:0046686]	NA	molecular_function[GO:0003674]	NA	NA
AAGAGAAACACCAAAAGAGCTCG	AT4G25820.1	4.5	10.205	1	23	997	1019	AAGAGAAACACCAAAAGAGCUCG	UUCUUUCUUUUGGUGUUUCUGAG	Cleavage	1	Xyloglucan endotransglucosylase/hydrolase	carbohydrate metabolic process[GO:0005975]; cellular glucan metabolic process[GO:0006073]; metabolic process[GO:0008152]; xyloglucan metabolic process[GO:0010411]; cell wall biogenesis[GO:0042546]; cell wall organization[GO:0071555]	extracellular region[GO:0005576]; cell wall[GO:0005618]; apoplast[GO:0048046]	hydrolase activity, hydrolyzing O-glycosyl compounds[GO:0004553]; transferase activity[GO:0016740]; xyloglucan:xyloglucosyl transferase activity[GO:0016762]; hydrolase activity[GO:0016787]; hydrolase activity, acting on glycosyl bonds[GO:0016798]	NA	NA
AAGAGAAACACCAAAAGAGCTCG	AT5G18850.1	2.5	10.208	1	23	685	707	AAGAGAAACACCAAAAGAGCUCG	UUGCUUCUUUUGAUGUUUUUCUU	Translation	2	At5g18850	biological_process[GO:0008150]	membrane[GO:0016020]; integral component of membrane[GO:0016021]	NA	NA	NA
TGCTTACTCTCTTCTTGTCTCCT	AT3G21430.2	3	10.26	1	23	1131	1153	UGCUUACUCUCUUCUUGUCUCCU	AUACUAUAGGAGGAGAGUAGGCA	Cleavage	1	Protein ALWAYS EARLY 3	transcription, DNA-templated[GO:0006351]; cell cycle[GO:0007049]	nucleus[GO:0005634]; transcriptional repressor complex[GO:0017053]	DNA binding[GO:0003677]; protein binding[GO:0005515]	NA	MYB_related
TGCTTACTCTCTTCTTGTCTCCT	AT3G21430.3	3	10.26	1	23	1234	1256	UGCUUACUCUCUUCUUGUCUCCU	AUACUAUAGGAGGAGAGUAGGCA	Cleavage	1	Protein ALWAYS EARLY 3	transcription, DNA-templated[GO:0006351]; cell cycle[GO:0007049]	nucleus[GO:0005634]; transcriptional repressor complex[GO:0017053]	DNA binding[GO:0003677]; protein binding[GO:0005515]	NA	NA
TGCTTACTCTCTTCTTGTCTCCT	AT3G21430.4	3	10.26	1	23	1234	1256	UGCUUACUCUCUUCUUGUCUCCU	AUACUAUAGGAGGAGAGUAGGCA	Cleavage	1	Protein ALWAYS EARLY 3	transcription, DNA-templated[GO:0006351]; cell cycle[GO:0007049]	nucleus[GO:0005634]; transcriptional repressor complex[GO:0017053]	DNA binding[GO:0003677]; protein binding[GO:0005515]	NA	NA
AGTTCCCTTTAACGCTTCATTG	AT1G56420.1	5	10.362	1	22	362	383	AGUUCCCUUUAACGCUUCAUUG	CAAUGAAGAGUUAAAGAGCACA	Cleavage	1	Antigenic heat-stable protein	biological_process[GO:0008150]	NA	NA	NA	NA
AAGAGAAACACCAAAAGAGCTCG	AT3G10010.2	2.5	10.373	1	23	4240	4262	AAGAGAAACACCAAAAGAGCUCG	AACUCUUUUUAGGUGUUUCUUUU	Cleavage	1	DEMETER-like protein 2	DNA repair[GO:0006281]; base-excision repair[GO:0006284]; transcription, DNA-templated[GO:0006351]; regulation of transcription, DNA-templated[GO:0006355]	nucleus[GO:0005634]	DNA binding[GO:0003677]; catalytic activity[GO:0003824]; hydrolase activity[GO:0016787]; metal ion binding[GO:0046872]; iron-sulfur cluster binding[GO:0051536]; 4 iron, 4 sulfur cluster binding[GO:0051539]	NA	NA
AGAGAGAGACTAGGTCATGCTGG	AT3G56930.1	4.5	10.385	1	23	2110	2132	AGAGAGAGACUAGGUCAUGCUGG	CCAGCAUCACAUAUUUUCUCUCU	Translation	1	Probable protein S-acyltransferase 4	root hair elongation[GO:0048767]	plasma membrane[GO:0005886]; membrane[GO:0016020]; integral component of membrane[GO:0016021]; trans-Golgi network transport vesicle[GO:0030140]; root hair[GO:0035618]	transferase activity[GO:0016740]; transferase activity, transferring acyl groups[GO:0016746]; protein-cysteine S-palmitoyltransferase activity[GO:0019706]	NA	NA
GTTCCTCTGAGCACTTCATTGG	AT2G42975.1	5	10.437	1	22	45	65	GUUCCUCUGAGCACUUCAUUGG	AAAUUGAAAU-CUCAGAGGAAC	Cleavage	1	Myosin-G heavy chain-like protein	biological_process[GO:0008150]	chloroplast[GO:0009507]; chloroplast thylakoid membrane[GO:0009535]; membrane[GO:0016020]; integral component of membrane[GO:0016021]	NA	NA	NA
TGCTTACTCTCTTCTTGTCTCCT	AT1G16880.1	4.5	10.535	1	23	58	80	UGCUUACUCUCUUCUUGUCUCCU	AGUAGGCAAGGAAAGGGAAAGCA	Translation	1	ACR11	response to cold[GO:0009409]; response to light stimulus[GO:0009416]; response to cytokinin[GO:0009735]; response to sucrose[GO:0009744]	chloroplast[GO:0009507]; chloroplast thylakoid membrane[GO:0009535]; plastid[GO:0009536]; chloroplast stroma[GO:0009570]; chloroplast envelope[GO:0009941]; stromule[GO:0010319]	transferase activity[GO:0016740]; nucleotidyltransferase activity[GO:0016779]	NA	NA
GAATGAATGATGCGAGAGACAAAT	AT4G15410.1	4.5	10.538	1	24	1571	1594	GAAUGAAUGAUGCGAGAGACAAAU	GUUUAGCUUUUGCAUAAUUUAUUU	Cleavage	1	Plant UBX domain-containing protein 5	autophagic vacuole assembly[GO:0000045]; Golgi organization[GO:0007030]; nuclear envelope reassembly[GO:0031468]; proteasome-mediated ubiquitin-dependent protein catabolic process[GO:0043161]; regulation of phosphoprotein phosphatase activity[GO:0043666]; regulation of catalytic activity[GO:0050790]; membrane fusion[GO:0061025]	nucleus[GO:0005634]; cytosol[GO:0005829]	protein binding[GO:0005515]; protein phosphatase regulator activity[GO:0019888]; ubiquitin binding[GO:0043130]; ATPase binding[GO:0051117]	04141 Protein processing in endoplasmic reticulum [PATH:ath04141]	NA
TTACTAGACTTGTTGTACTGCCA	AT3G17155.1	4.5	10.566	1	23	51	73	UUACUAGACUUGUUGUACUGCCA	GGGUAGUACAAAAACUUUGGUGA	Cleavage	1	Defensin-like protein 46	defense response[GO:0006952]; killing of cells of other organism[GO:0031640]; defense response to fungus[GO:0050832]	extracellular region[GO:0005576]	NA	NA	NA
TGCTTACTCTCTTCTTGTCTCCT	AT5G16780.1	4	10.569	1	23	682	704	UGCUUACUCUCUUCUUGUCUCCU	AAGAGUCAAGGAGAGAGCGAGUA	Cleavage	1	MDF	spliceosomal snRNP assembly[GO:0000387]; mRNA splicing, via spliceosome[GO:0000398]; maturation of 5S rRNA[GO:0000481]; multicellular organismal development[GO:0007275]; flower development[GO:0009908]; meristem structural organization[GO:0009933]; phloem or xylem histogenesis[GO:0010087]; leaf vascular tissue pattern formation[GO:0010305]; cotyledon vascular tissue pattern formation[GO:0010588]; …	nucleus[GO:0005634]; nucleolus[GO:0005730]; U4/U6 x U5 tri-snRNP complex[GO:0046540]	molecular_function[GO:0003674]	03040 Spliceosome [PATH:ath03040]	NA
TGCTTACTCTCTTCTTGTCTCCT	AT5G16780.2	4	10.569	1	23	679	701	UGCUUACUCUCUUCUUGUCUCCU	AAGAGUCAAGGAGAGAGCGAGUA	Cleavage	1	MDF	spliceosomal snRNP assembly[GO:0000387]; mRNA splicing, via spliceosome[GO:0000398]; maturation of 5S rRNA[GO:0000481]; multicellular organismal development[GO:0007275]; flower development[GO:0009908]; meristem structural organization[GO:0009933]; phloem or xylem histogenesis[GO:0010087]; leaf vascular tissue pattern formation[GO:0010305]; cotyledon vascular tissue pattern formation[GO:0010588]; …	nucleus[GO:0005634]; nucleolus[GO:0005730]; U4/U6 x U5 tri-snRNP complex[GO:0046540]	molecular_function[GO:0003674]	03040 Spliceosome [PATH:ath03040]	NA
TGCTTACTCTCTTCTTGTCTCCT	AT5G16780.3	4	10.569	1	23	679	701	UGCUUACUCUCUUCUUGUCUCCU	AAGAGUCAAGGAGAGAGCGAGUA	Cleavage	1	MDF	spliceosomal snRNP assembly[GO:0000387]; mRNA splicing, via spliceosome[GO:0000398]; maturation of 5S rRNA[GO:0000481]; multicellular organismal development[GO:0007275]; flower development[GO:0009908]; meristem structural organization[GO:0009933]; phloem or xylem histogenesis[GO:0010087]; leaf vascular tissue pattern formation[GO:0010305]; cotyledon vascular tissue pattern formation[GO:0010588]; …	nucleus[GO:0005634]; nucleolus[GO:0005730]; U4/U6 x U5 tri-snRNP complex[GO:0046540]	molecular_function[GO:0003674]	03040 Spliceosome [PATH:ath03040]	NA
GAATGAATGATGCGAGAGACAAAT	AT1G68000.1	4.5	10.643	1	24	1015	1038	GAAUGAAUGAUGCGAGAGACAAAU	UUUUUUUUCUUUCAUUGUUUGUUC	Cleavage	1	CDP-diacylglycerol--inositol 3-phosphatidyltransferase 1	lipid metabolic process[GO:0006629]; phospholipid biosynthetic process[GO:0008654]	endoplasmic reticulum[GO:0005783]; Golgi apparatus[GO:0005794]; membrane[GO:0016020]; integral component of membrane[GO:0016021]	CDP-diacylglycerol-inositol 3-phosphatidyltransferase activity[GO:0003881]; transferase activity[GO:0016740]; phosphotransferase activity, for other substituted phosphate groups[GO:0016780]; metal ion binding[GO:0046872]	04070 Phosphatidylinositol signaling system [PATH:ath04070]; 00562 Inositol phosphate metabolism [PATH:ath00562]; 00564 Glycerophospholipid metabolism [PATH:ath00564]	NA
AGAGAGAGACTAGGTCATGCTGG	AT5G52550.1	3	10.653	1	23	74	96	AGAGAGAGACUAGGUCAUGCUGG	CGUCCGCGAUUUGGUCUCUCUCU	Cleavage	1	AT5g52550/F6N7_3	NA	NA	protein binding[GO:0005515]	NA	NA
GAATGAATGATGCGAGAGACAAAT	AT1G70920.1	4.5	10.657	1	24	1015	1038	GAAUGAAUGAUGCGAGAGACAAAU	AUUAGCUUUUUGUGUUAUUUAUUC	Cleavage	1	Homeobox-leucine zipper protein ATHB-X	transcription, DNA-templated[GO:0006351]; regulation of transcription, DNA-templated[GO:0006355]	nucleus[GO:0005634]	DNA binding[GO:0003677]; sequence-specific DNA binding transcription factor activity[GO:0003700]; protein binding[GO:0005515]; sequence-specific DNA binding[GO:0043565]; transcription regulatory region DNA binding[GO:0044212]	NA	HD-ZIP
GAATGAATGATGCGAGAGACAAAT	AT1G70920.2	4.5	10.657	1	24	1103	1126	GAAUGAAUGAUGCGAGAGACAAAU	AUUAGCUUUUUGUGUUAUUUAUUC	Cleavage	1	Homeobox-leucine zipper protein ATHB-X	transcription, DNA-templated[GO:0006351]; regulation of transcription, DNA-templated[GO:0006355]	nucleus[GO:0005634]	DNA binding[GO:0003677]; sequence-specific DNA binding transcription factor activity[GO:0003700]; protein binding[GO:0005515]; sequence-specific DNA binding[GO:0043565]; transcription regulatory region DNA binding[GO:0044212]	NA	NA
AAGAGAAACACCAAAAGAGCTCG	AT5G05530.1	4	10.739	1	23	624	646	AAGAGAAACACCAAAAGAGCUCG	AUAGCUUUUUUGGUAUUCUUCUU	Cleavage	1	Putative uncharacterized protein	NA	NA	NA	NA	NA
GCGTACAGAGTAGTCAAGCATGA	AT4G04030.1	4	10.754	1	23	810	832	GCGUACAGAGUAGUCAAGCAUGA	AGUUGCUUAACUGUUAUGUAUGC	Cleavage	1	ovate family protein 9	transcription, DNA-templated[GO:0006351]; regulation of transcription, DNA-templated[GO:0006355]	nucleus[GO:0005634]	NA	NA	NA
AAGAGAAACACCAAAAGAGCTCG	AT3G10010.1	2.5	10.78	1	23	4110	4132	AAGAGAAACACCAAAAGAGCUCG	AACUCUUUUUAGGUGUUUCUUUU	Cleavage	1	DEMETER-like protein 2	DNA repair[GO:0006281]; base-excision repair[GO:0006284]; transcription, DNA-templated[GO:0006351]; regulation of transcription, DNA-templated[GO:0006355]	nucleus[GO:0005634]	DNA binding[GO:0003677]; catalytic activity[GO:0003824]; hydrolase activity[GO:0016787]; metal ion binding[GO:0046872]; iron-sulfur cluster binding[GO:0051536]; 4 iron, 4 sulfur cluster binding[GO:0051539]	NA	NA
AGAGAGAGACTAGGTCATGCTGG	AT2G33350.1	3.5	10.782	1	23	195	217	AGAGAGAGACUAGGUCAUGCUGG	AAGACAUGAUCUCGUCUCACUCU	Translation	1	CCT motif family protein	biological_process[GO:0008150]	nucleus[GO:0005634]	protein binding[GO:0005515]	NA	NA
AGAGAGAGACTAGGTCATGCTGG	AT2G33350.2	3.5	10.782	1	23	314	336	AGAGAGAGACUAGGUCAUGCUGG	AAGACAUGAUCUCGUCUCACUCU	Translation	1	CCT motif family protein	biological_process[GO:0008150]	nucleus[GO:0005634]	protein binding[GO:0005515]	NA	NA
AGAGAGAGACTAGGTCATGCTGG	AT2G33350.3	3.5	10.782	1	23	314	336	AGAGAGAGACUAGGUCAUGCUGG	AAGACAUGAUCUCGUCUCACUCU	Translation	1	CCT motif family protein	biological_process[GO:0008150]	nucleus[GO:0005634]	protein binding[GO:0005515]	NA	NA
GAATGAATGATGCGAGAGACAAAT	AT1G59760.1	4.5	10.808	1	24	3193	3216	GAAUGAAUGAUGCGAGAGACAAAU	UUUUGUUUGUACCAUCAUUUAUUC	Cleavage	1	DExH-box ATP-dependent RNA helicase DExH9	maturation of 5.8S rRNA[GO:0000460]; rRNA processing[GO:0006364]; RNA catabolic process[GO:0006401]; rRNA 3'-end processing[GO:0031125]	nucleus[GO:0005634]; nucleoplasm[GO:0005654]; nucleolus[GO:0005730]	nucleotide binding[GO:0000166]; nucleic acid binding[GO:0003676]; RNA binding[GO:0003723]; RNA helicase activity[GO:0003724]; ATP-dependent RNA helicase activity[GO:0004004]; helicase activity[GO:0004386]; ATP binding[GO:0005524]; hydrolase activity[GO:0016787]; rRNA binding[GO:0019843]	03018 RNA degradation [PATH:ath03018]	NA
TTACTAGACTTGTTGTACTGCCA	AT5G25754.1	4	10.81	1	23	2893	2915	UUACUAGACUUGUUGUACUGCCA	UAUCCCUACAACAAGUUCAGUAA	Cleavage	1	Eukaryotic translation initiation factor 3 subunit L	formation of translation preinitiation complex[GO:0001731]; formation of cytoplasmic translation initiation complex[GO:0001732]; cytoplasmic translational initiation[GO:0002183]; translation[GO:0006412]; translational initiation[GO:0006413]; regulation of translational initiation[GO:0006446]; biological_process[GO:0008150]	cytoplasm[GO:0005737]; cytosol[GO:0005829]; eukaryotic translation initiation factor 3 complex[GO:0005852]; plasma membrane[GO:0005886]; plasmodesma[GO:0009506]; membrane[GO:0016020]; eukaryotic 43S preinitiation complex[GO:0016282]; eukaryotic 48S preinitiation complex[GO:0033290]	mRNA binding[GO:0003729]; translation initiation factor activity[GO:0003743]	NA	NA
AAGAGAAACACCAAAAGAGCTCG	AT2G38250.1	4.5	10.822	1	23	109	131	AAGAGAAACACCAAAAGAGCUCG	AGAGAUCGUUUGGUGAUUUUUUU	Cleavage	1	Trihelix transcription factor GT-3b	transcription, DNA-templated[GO:0006351]; regulation of transcription, DNA-templated[GO:0006355]; regulation of transcription from RNA polymerase II promoter[GO:0006357]	nucleus[GO:0005634]; nucleolus[GO:0005730]; mediator complex[GO:0016592]	sequence-specific DNA binding RNA polymerase II transcription factor activity[GO:0000981]; DNA binding[GO:0003677]; sequence-specific DNA binding transcription factor activity[GO:0003700]; protein binding[GO:0005515]; sequence-specific DNA binding[GO:0043565]	NA	Trihelix
AAGAGAAACACCAAAAGAGCTCG	AT4G05460.1	4	10.883	1	23	1068	1090	AAGAGAAACACCAAAAGAGCUCG	UGAUGUCUUUUGCUGUUUGUCUU	Translation	1	F-box protein SKIP19	protein ubiquitination[GO:0016567]	nucleus[GO:0005634]	protein binding[GO:0005515]	NA	NA
AAGAGAAACACCAAAAGAGCTCG	AT2G27310.1	3	10.949	1	23	1542	1564	AAGAGAAACACCAAAAGAGCUCG	GAUUUUUUUUUGGUGUUUUUUUG	Cleavage	1	F-box protein At2g27310	biological_process[GO:0008150]	membrane[GO:0016020]; integral component of membrane[GO:0016021]	protein binding[GO:0005515]	NA	NA
TGCTTACTCTCTTCTTGTCTCCT	AT5G44680.1	4	11.006	1	23	575	597	UGCUUACUCUCUUCUUGUCUCCU	AUGAAACAAGAAGAGAGAAAGAA	Cleavage	1	DNA glycosylase superfamily protein	DNA repair[GO:0006281]; base-excision repair[GO:0006284]	NA	catalytic activity[GO:0003824]; DNA-3-methyladenine glycosylase activity[GO:0008725]	03410 Base excision repair [PATH:ath03410]	NA
AGAGAGAGACTAGGTCATGCTGG	AT5G13440.1	4	11.01	1	23	1232	1254	AGAGAGAGACUAGGUCAUGCUGG	AUUGUAUGACUUAGUAUCUGUCU	Cleavage	1	Cytochrome b-c1 complex subunit Rieske-2, mitochondrial	electron transport chain[GO:0022900]; oxidation-reduction process[GO:0055114]; hydrogen ion transmembrane transport[GO:1902600]	mitochondrion[GO:0005739]; mitochondrial inner membrane[GO:0005743]; mitochondrial respiratory chain complex III[GO:0005750]; membrane[GO:0016020]; integral component of membrane[GO:0016021]; mitochondrial membrane[GO:0031966]; respiratory chain[GO:0070469]	ubiquinol-cytochrome-c reductase activity[GO:0008121]; oxidoreductase activity[GO:0016491]; oxidoreductase activity, acting on diphenols and related substances as donors[GO:0016679]; metal ion binding[GO:0046872]; iron-sulfur cluster binding[GO:0051536]; 2 iron, 2 sulfur cluster binding[GO:0051537]	00190 Oxidative phosphorylation [PATH:ath00190]	NA
AAGAGAAACACCAAAAGAGCTCG	AT1G30400.2	3.5	11.055	1	23	359	381	AAGAGAAACACCAAAAGAGCUCG	CUUUUUCUUUUAGUGUUUCUGUU	Cleavage	1	ABC transporter C family member 1	drug transmembrane transport[GO:0006855]; arsenite transport[GO:0015700]; xenobiotic transport[GO:0042908]; response to arsenic-containing substance[GO:0046685]; transmembrane transport[GO:0055085]; arsenate ion transmembrane transport[GO:1901684]; (+)-abscisic acid D-glucopyranosyl ester transmembrane transport[GO:1902418]	plant-type vacuole[GO:0000325]; vacuole[GO:0005773]; vacuolar membrane[GO:0005774]; plasmodesma[GO:0009506]; membrane[GO:0016020]; integral component of membrane[GO:0016021]	nucleotide binding[GO:0000166]; protein binding[GO:0005515]; calmodulin binding[GO:0005516]; ATP binding[GO:0005524]; xenobiotic-transporting ATPase activity[GO:0008559]; arsenite-transmembrane transporting ATPase activity[GO:0015446]; hydrolase activity[GO:0016787]; ATPase activity[GO:0016887]; ATPase activity, coupled to transmembrane movement of substances[GO:0042626]; (+)-abscisic acid D-gluc…	NA	NA
AAGAGAAACACCAAAAGAGCTCG	AT4G31140.1	2.5	11.116	1	23	429	451	AAGAGAAACACCAAAAGAGCUCG	AGUUCUUUUUUGGUGUGUUUCUU	Cleavage	1	Glucan endo-1,3-beta-glucosidase 5	carbohydrate metabolic process[GO:0005975]; defense response[GO:0006952]; metabolic process[GO:0008152]	vacuole[GO:0005773]; plasma membrane[GO:0005886]; plant-type cell wall[GO:0009505]; plasmodesma[GO:0009506]; membrane[GO:0016020]; anchored component of membrane[GO:0031225]; anchored component of plasma membrane[GO:0046658]	hydrolase activity, hydrolyzing O-glycosyl compounds[GO:0004553]; hydrolase activity[GO:0016787]; hydrolase activity, acting on glycosyl bonds[GO:0016798]; polysaccharide binding[GO:0030247]; glucan endo-1,3-beta-D-glucosidase activity[GO:0042973]	00500 Starch and sucrose metabolism [PATH:ath00500]	NA
AAGAGAAACACCAAAAGAGCTCG	AT4G11260.1	3.5	11.133	1	23	1326	1348	AAGAGAAACACCAAAAGAGCUCG	UGAACUUUUAAGGUGUUUUUCUU	Cleavage	1	SGT1B	immune system process[GO:0002376]; ubiquitin-dependent protein catabolic process[GO:0006511]; defense response[GO:0006952]; response to heat[GO:0009408]; auxin-activated signaling pathway[GO:0009734]; jasmonic acid mediated signaling pathway[GO:0009867]; negative regulation of seed germination[GO:0010187]; protein catabolic process[GO:0030163]; innate immune response[GO:0045087]; defense response…	nucleus[GO:0005634]; cytoplasm[GO:0005737]; cytosol[GO:0005829]; SCF ubiquitin ligase complex[GO:0019005]	protein binding[GO:0005515]	04626 Plant-pathogen interaction [PATH:ath04626]	NA
AAGAGAAACACCAAAAGAGCTCG	AT1G30330.1	3	11.231	1	23	3817	3839	AAGAGAAACACCAAAAGAGCUCG	UAAGAUCUUUUGGUCUUUUUCUU	Cleavage	1	Auxin response factor 6	transcription, DNA-templated[GO:0006351]; regulation of transcription, DNA-templated[GO:0006355]; response to hormone[GO:0009725]; response to auxin[GO:0009733]; auxin-activated signaling pathway[GO:0009734]; flower development[GO:0009908]	nucleus[GO:0005634]	DNA binding[GO:0003677]; sequence-specific DNA binding transcription factor activity[GO:0003700]; protein binding[GO:0005515]	NA	ARF
AAGAGAAACACCAAAAGAGCTCG	AT1G30330.2	3	11.231	1	23	3712	3734	AAGAGAAACACCAAAAGAGCUCG	UAAGAUCUUUUGGUCUUUUUCUU	Cleavage	1	Auxin response factor 6	transcription, DNA-templated[GO:0006351]; regulation of transcription, DNA-templated[GO:0006355]; response to hormone[GO:0009725]; response to auxin[GO:0009733]; auxin-activated signaling pathway[GO:0009734]; flower development[GO:0009908]	nucleus[GO:0005634]	DNA binding[GO:0003677]; sequence-specific DNA binding transcription factor activity[GO:0003700]; protein binding[GO:0005515]	NA	ARF
AAGAGAAACACCAAAAGAGCTCG	AT1G30330.3	3	11.231	1	23	3948	3970	AAGAGAAACACCAAAAGAGCUCG	UAAGAUCUUUUGGUCUUUUUCUU	Cleavage	1	Auxin response factor 6	transcription, DNA-templated[GO:0006351]; regulation of transcription, DNA-templated[GO:0006355]; response to hormone[GO:0009725]; response to auxin[GO:0009733]; auxin-activated signaling pathway[GO:0009734]; flower development[GO:0009908]	nucleus[GO:0005634]	DNA binding[GO:0003677]; sequence-specific DNA binding transcription factor activity[GO:0003700]; protein binding[GO:0005515]	NA	NA
CAGGCAGTCTCCTTGGCTATCC	AT5G27270.1	5	11.29	1	22	780	801	CAGGCAGUCUCCUUGGCUAUCC	AGAUGGCUGAGGAGACUUUUUU	Cleavage	1	Pentatricopeptide repeat-containing protein At5g27270	RNA modification[GO:0009451]; nucleic acid phosphodiester bond hydrolysis[GO:0090305]	intracellular membrane-bounded organelle[GO:0043231]	RNA binding[GO:0003723]; endonuclease activity[GO:0004519]; protein binding[GO:0005515]	NA	NA
CAGGCAGTCTCCTTGGCTATCC	AT5G27270.4	5	11.29	1	22	688	709	CAGGCAGUCUCCUUGGCUAUCC	AGAUGGCUGAGGAGACUUUUUU	Cleavage	1	Pentatricopeptide repeat-containing protein At5g27270	RNA modification[GO:0009451]; nucleic acid phosphodiester bond hydrolysis[GO:0090305]	intracellular membrane-bounded organelle[GO:0043231]	RNA binding[GO:0003723]; endonuclease activity[GO:0004519]; protein binding[GO:0005515]	NA	NA
CAGGCAGTCTCCTTGGCTATCC	AT5G27270.5	5	11.29	1	22	688	709	CAGGCAGUCUCCUUGGCUAUCC	AGAUGGCUGAGGAGACUUUUUU	Cleavage	1	Pentatricopeptide repeat-containing protein At5g27270	RNA modification[GO:0009451]; nucleic acid phosphodiester bond hydrolysis[GO:0090305]	intracellular membrane-bounded organelle[GO:0043231]	RNA binding[GO:0003723]; endonuclease activity[GO:0004519]; protein binding[GO:0005515]	NA	NA
AAGAGAAACACCAAAAGAGCTCG	AT4G02880.1	3	11.333	1	23	2038	2060	AAGAGAAACACCAAAAGAGCUCG	AUUGUUUUUUUGGUGUUUUUUUC	Cleavage	1	unknown protein; BEST Arabidopsis thaliana protein match is: unknown protein (TAIR:AT1G03290.2); Has 30201 Blast hits to 17322 proteins in 780 species: Archae - 12; Bacteria - 1396; Metazoa - 17338; Fungi - 3422; Plants - 5037; Viruses - 0; Other Eu /.../es - 2996 (source: NCBI BLink).	transcription from RNA polymerase II promoter[GO:0006366]; biological_process[GO:0008150]; positive regulation of transcription from RNA polymerase II promoter[GO:0045944]	nucleus[GO:0005634]	core promoter sequence-specific DNA binding[GO:0001046]; RNA polymerase II transcription regulatory region sequence-specific DNA binding transcription factor activity involved in positive regulation of transcription[GO:0001228]; molecular_function[GO:0003674]	NA	NA
AAGAGAAACACCAAAAGAGCTCG	AT4G02880.2	3	11.333	1	23	2064	2086	AAGAGAAACACCAAAAGAGCUCG	AUUGUUUUUUUGGUGUUUUUUUC	Cleavage	1	unknown protein; BEST Arabidopsis thaliana protein match is: unknown protein (TAIR:AT1G03290.2); Has 30201 Blast hits to 17322 proteins in 780 species: Archae - 12; Bacteria - 1396; Metazoa - 17338; Fungi - 3422; Plants - 5037; Viruses - 0; Other Eu /.../es - 2996 (source: NCBI BLink).	transcription from RNA polymerase II promoter[GO:0006366]; biological_process[GO:0008150]; positive regulation of transcription from RNA polymerase II promoter[GO:0045944]	nucleus[GO:0005634]	core promoter sequence-specific DNA binding[GO:0001046]; RNA polymerase II transcription regulatory region sequence-specific DNA binding transcription factor activity involved in positive regulation of transcription[GO:0001228]; molecular_function[GO:0003674]	NA	NA
TTACTAGACTTGTTGTACTGCCA	AT3G56700.1	4	11.338	1	23	1528	1550	UUACUAGACUUGUUGUACUGCCA	CACCAAUACAACAAGUCUGAUAC	Cleavage	1	Fatty acyl-CoA reductase 6, chloroplastic	lipid metabolic process[GO:0006629]; response to wounding[GO:0009611]; suberin biosynthetic process[GO:0010345]; long-chain fatty-acyl-CoA metabolic process[GO:0035336]; oxidation-reduction process[GO:0055114]	chloroplast[GO:0009507]; plastid[GO:0009536]	oxidoreductase activity[GO:0016491]; fatty-acyl-CoA reductase (alcohol-forming) activity[GO:0080019]	04146 Peroxisome [PATH:ath04146]; 00073 Cutin, suberine and wax biosynthesis [PATH:ath00073]	NA
TTACTAGACTTGTTGTACTGCCA	AT3G56700.2	4	11.338	1	23	1591	1613	UUACUAGACUUGUUGUACUGCCA	CACCAAUACAACAAGUCUGAUAC	Cleavage	1	Fatty acyl-CoA reductase 6, chloroplastic	lipid metabolic process[GO:0006629]; response to wounding[GO:0009611]; suberin biosynthetic process[GO:0010345]; long-chain fatty-acyl-CoA metabolic process[GO:0035336]; oxidation-reduction process[GO:0055114]	chloroplast[GO:0009507]; plastid[GO:0009536]	oxidoreductase activity[GO:0016491]; fatty-acyl-CoA reductase (alcohol-forming) activity[GO:0080019]	04146 Peroxisome [PATH:ath04146]; 00073 Cutin, suberine and wax biosynthesis [PATH:ath00073]	NA
GAATGAATGATGCGAGAGACAAAT	AT1G54280.3	4.5	11.36	1	24	125	148	GAAUGAAUGAUGCGAGAGACAAAU	UUUUUUUUUUCGUUUUGUUCGUUC	Translation	1	Phospholipid-transporting ATPase 6	pollen tube growth[GO:0009860]; heat acclimation[GO:0010286]; phospholipid transport[GO:0015914]; phospholipid translocation[GO:0045332]; Golgi vesicle budding[GO:0048194]	Golgi membrane[GO:0000139]; trans-Golgi network[GO:0005802]; plasma membrane[GO:0005886]; endomembrane system[GO:0012505]; membrane[GO:0016020]; integral component of membrane[GO:0016021]	nucleotide binding[GO:0000166]; magnesium ion binding[GO:0000287]; phospholipid-translocating ATPase activity[GO:0004012]; ATP binding[GO:0005524]; zinc ion binding[GO:0008270]; hydrolase activity[GO:0016787]; metal ion binding[GO:0046872]	NA	NA
TTACTAGACTTGTTGTACTGCCA	AT2G47420.1	3.5	11.412	1	23	1227	1249	UUACUAGACUUGUUGUACUGCCA	UCCUUGUUCAACAAGUCUGGUAU	Cleavage	1	rRNA adenine N(6)-methyltransferase	rRNA modification[GO:0000154]; cell fate specification[GO:0001708]; rRNA processing[GO:0006364]; rRNA methylation[GO:0031167]; methylation[GO:0032259]; cell division[GO:0051301]	nucleus[GO:0005634]; nucleolus[GO:0005730]; cytoplasm[GO:0005737]	rRNA (adenine-N6,N6-)-dimethyltransferase activity[GO:0000179]; RNA binding[GO:0003723]; methyltransferase activity[GO:0008168]; rRNA methyltransferase activity[GO:0008649]; transferase activity[GO:0016740]	NA	NA
GTTCCTCTGAGCACTTCATTGG	AT4G22580.1	3	11.428	1	22	1219	1240	GUUCCUCUGAGCACUUCAUUGG	AAGAUGUAGUGUUUAGAGGAGU	Cleavage	1	Probable xyloglucan galactosyltransferase GT19	protein glycosylation[GO:0006486]	Golgi membrane[GO:0000139]; Golgi apparatus[GO:0005794]; membrane[GO:0016020]; integral component of membrane[GO:0016021]	transferase activity[GO:0016740]; transferase activity, transferring glycosyl groups[GO:0016757]	NA	NA
GAATGAATGATGCGAGAGACAAAT	AT3G05420.1	3	11.441	1	24	2188	2211	GAAUGAAUGAUGCGAGAGACAAAU	CUGAGUCUCUCGCAUUGUUUCUUC	Cleavage	1	acyl-CoA binding protein 4	lipid transport[GO:0006869]; response to light stimulus[GO:0009416]; response to ethylene[GO:0009723]; response to jasmonic acid[GO:0009753]	nucleus[GO:0005634]; cytoplasm[GO:0005737]; cytosol[GO:0005829]	fatty-acyl-CoA binding[GO:0000062]; protein binding[GO:0005515]; lipid binding[GO:0008289]	NA	NA
GAATGAATGATGCGAGAGACAAAT	AT3G05420.2	3	11.441	1	24	2298	2321	GAAUGAAUGAUGCGAGAGACAAAU	CUGAGUCUCUCGCAUUGUUUCUUC	Cleavage	1	acyl-CoA binding protein 4	lipid transport[GO:0006869]; response to light stimulus[GO:0009416]; response to ethylene[GO:0009723]; response to jasmonic acid[GO:0009753]	nucleus[GO:0005634]; cytoplasm[GO:0005737]; cytosol[GO:0005829]	fatty-acyl-CoA binding[GO:0000062]; protein binding[GO:0005515]; lipid binding[GO:0008289]	NA	NA
AGAGAGAGACTAGGTCATGCTGG	AT2G39960.1	5	11.45	1	23	1149	1172	AGAGAGAGACUAG-GUCAUGCUGG	CUUGGAUGACUCUAGUCUCUUUUU	Cleavage	1	Probable signal peptidase complex subunit 2	signal peptide processing[GO:0006465]; proteolysis[GO:0006508]; protein targeting to ER[GO:0045047]	endoplasmic reticulum[GO:0005783]; signal peptidase complex[GO:0005787]; endoplasmic reticulum membrane[GO:0005789]; membrane[GO:0016020]; integral component of membrane[GO:0016021]; organelle membrane[GO:0031090]; intracellular membrane-bounded organelle[GO:0043231]	peptidase activity[GO:0008233]; hydrolase activity[GO:0016787]	03060 Protein export [PATH:ath03060]	NA
AAGAGAAACACCAAAAGAGCTCG	AT5G22860.5	4	11.456	1	23	1607	1629	AAGAGAAACACCAAAAGAGCUCG	AGAUCUUUUUUGGGAUUUUUCUU	Translation	1	Prolylcarboxypeptidase-like protein	proteolysis[GO:0006508]	membrane[GO:0016020]; integral component of membrane[GO:0016021]	carboxypeptidase activity[GO:0004180]; serine-type peptidase activity[GO:0008236]; dipeptidyl-peptidase activity[GO:0008239]	NA	NA
AAGAGAAACACCAAAAGAGCTCG	AT5G22860.6	4	11.456	1	23	1583	1605	AAGAGAAACACCAAAAGAGCUCG	AGAUCUUUUUUGGGAUUUUUCUU	Translation	1	Prolylcarboxypeptidase-like protein	proteolysis[GO:0006508]	membrane[GO:0016020]; integral component of membrane[GO:0016021]	carboxypeptidase activity[GO:0004180]; serine-type peptidase activity[GO:0008236]; dipeptidyl-peptidase activity[GO:0008239]	NA	NA
AAGAGAAACACCAAAAGAGCTCG	AT5G22860.7	4	11.456	1	23	1583	1605	AAGAGAAACACCAAAAGAGCUCG	AGAUCUUUUUUGGGAUUUUUCUU	Translation	1	Prolylcarboxypeptidase-like protein	proteolysis[GO:0006508]	membrane[GO:0016020]; integral component of membrane[GO:0016021]	carboxypeptidase activity[GO:0004180]; serine-type peptidase activity[GO:0008236]; dipeptidyl-peptidase activity[GO:0008239]	NA	NA
AGAGAGAGACTAGGTCATGCTGG	AT3G01910.1	4.5	11.458	1	23	1349	1372	AGAGAGAGACUAGGU-CAUGCUGG	CCACUAUGCGUCUGGUCUCUCUUU	Cleavage	1	Sulfite oxidase	sulfur compound metabolic process[GO:0006790]; response to sulfur dioxide[GO:0010477]; chlorophyll metabolic process[GO:0015994]; nitrate assimilation[GO:0042128]; oxidation-reduction process[GO:0055114]	mitochondrion[GO:0005739]; peroxisome[GO:0005777]	sulfite oxidase activity[GO:0008482]; oxidoreductase activity[GO:0016491]; molybdenum ion binding[GO:0030151]; metal ion binding[GO:0046872]	00920 Sulfur metabolism [PATH:ath00920]	NA
AGAGAGAGACTAGGTCATGCTGG	AT3G01910.2	4.5	11.458	1	23	978	1001	AGAGAGAGACUAGGU-CAUGCUGG	CCACUAUGCGUCUGGUCUCUCUUU	Cleavage	1	Sulfite oxidase	sulfur compound metabolic process[GO:0006790]; response to sulfur dioxide[GO:0010477]; chlorophyll metabolic process[GO:0015994]; nitrate assimilation[GO:0042128]; oxidation-reduction process[GO:0055114]	mitochondrion[GO:0005739]; peroxisome[GO:0005777]	sulfite oxidase activity[GO:0008482]; oxidoreductase activity[GO:0016491]; molybdenum ion binding[GO:0030151]; metal ion binding[GO:0046872]	00920 Sulfur metabolism [PATH:ath00920]	NA
AGAGAGAGACTAGGTCATGCTGG	AT3G01910.3	4.5	11.458	1	23	895	918	AGAGAGAGACUAGGU-CAUGCUGG	CCACUAUGCGUCUGGUCUCUCUUU	Cleavage	1	Sulfite oxidase	sulfur compound metabolic process[GO:0006790]; response to sulfur dioxide[GO:0010477]; chlorophyll metabolic process[GO:0015994]; nitrate assimilation[GO:0042128]; oxidation-reduction process[GO:0055114]	mitochondrion[GO:0005739]; peroxisome[GO:0005777]	sulfite oxidase activity[GO:0008482]; oxidoreductase activity[GO:0016491]; molybdenum ion binding[GO:0030151]; metal ion binding[GO:0046872]	00920 Sulfur metabolism [PATH:ath00920]	NA
GGCAGTCTCCTTGGCTATCCT	AT2G34960.1	5	11.479	1	21	114	134	GGCAGUCUCCUUGGCUAUCCU	AGGAAAGUCAGGGAAGCUGCA	Cleavage	1	CAT5	amino acid transmembrane transport[GO:0003333]; amino acid transport[GO:0006865]; transmembrane transport[GO:0055085]	plasma membrane[GO:0005886]; membrane[GO:0016020]; integral component of membrane[GO:0016021]	amino acid transmembrane transporter activity[GO:0015171]; transmembrane transporter activity[GO:0022857]	NA	NA
AAGAGAAACACCAAAAGAGCTCG	AT1G14185.1	2.5	11.614	1	23	168	190	AAGAGAAACACCAAAAGAGCUCG	AUGUCUCAUUUUGUGUUUCUCUU	Cleavage	1	At1g14180/F7A19_27	oxidation-reduction process[GO:0055114]	NA	oxidoreductase activity, acting on CH-OH group of donors[GO:0016614]; flavin adenine dinucleotide binding[GO:0050660]	NA	NA
GTTCCTCTGAGCACTTCATTGG	AT5G43390.1	4.5	11.626	1	22	1775	1797	GUUCCUCUGAGC-ACUUCAUUGG	AUUAUGAAGUUGUUCAGAGGAAG	Cleavage	1	Emb	biological_process[GO:0008150]	NA	molecular_function[GO:0003674]	NA	NA
TTACTAGACTTGTTGTACTGCCA	AT4G21040.1	4.5	11.628	1	23	112	134	UUACUAGACUUGUUGUACUGCCA	UGUUACUACAACAAUUAUAGUGA	Cleavage	1	Dof zinc finger protein DOF4.3	transcription, DNA-templated[GO:0006351]; regulation of transcription, DNA-templated[GO:0006355]	nucleus[GO:0005634]	DNA binding[GO:0003677]; sequence-specific DNA binding transcription factor activity[GO:0003700]; sequence-specific DNA binding[GO:0043565]; metal ion binding[GO:0046872]	NA	Dof
GGCAGTCTCCTTGGCTATCCT	AT4G29010.1	3	11.675	1	21	968	988	GGCAGUCUCCUUGGCUAUCCU	CAGCUAGCCAAGAAGAUUGCC	Cleavage	1	Peroxisomal fatty acid beta-oxidation multifunctional protein AIM1	lipid metabolic process[GO:0006629]; fatty acid metabolic process[GO:0006631]; fatty acid beta-oxidation[GO:0006635]; metabolic process[GO:0008152]; jasmonic acid biosynthetic process[GO:0009695]; flower development[GO:0009908]; oxidation-reduction process[GO:0055114]	cell wall[GO:0005618]; peroxisome[GO:0005777]; plasmodesma[GO:0009506]; chloroplast[GO:0009507]	catalytic activity[GO:0003824]; 3-hydroxyacyl-CoA dehydrogenase activity[GO:0003857]; dodecenoyl-CoA delta-isomerase activity[GO:0004165]; enoyl-CoA hydratase activity[GO:0004300]; 3-hydroxybutyryl-CoA epimerase activity[GO:0008692]; oxidoreductase activity[GO:0016491]; lyase activity[GO:0016829]; isomerase activity[GO:0016853]	00592 alpha-Linolenic acid metabolism [PATH:ath00592]; 00071 Fatty acid degradation [PATH:ath00071]	NA
AGAGAGAGACTAGGTCATGCTGG	AT3G60950.1	3.5	11.718	1	23	2038	2060	AGAGAGAGACUAGGUCAUGCUGG	CCCAAAUGAUCGAGUCUCUUUCU	Cleavage	1	C2 calcium/lipid-binding endonuclease/exonuclease/phosphatase	regulation of transcription, DNA-templated[GO:0006355]; response to stress[GO:0006950]; nucleic acid phosphodiester bond hydrolysis[GO:0090305]	endoplasmic reticulum[GO:0005783]; plasma membrane[GO:0005886]	endonuclease activity[GO:0004519]; exonuclease activity[GO:0004527]	NA	NA
GTTCCTCTGAGCACTTCATTGG	AT5G41790.2	3.5	11.758	1	22	541	562	GUUCCUCUGAGCACUUCAUUGG	AAGGUGAAAUGCUUAAAGGAAC	Cleavage	1	COP1-interactive protein 1	response to osmotic stress[GO:0006970]; response to abscisic acid[GO:0009737]; abscisic acid-activated signaling pathway[GO:0009738]; positive regulation of abscisic acid-activated signaling pathway[GO:0009789]; regulation of protein import into nucleus[GO:0042306]; cellular response to abscisic acid stimulus[GO:0071215]	cytoplasm[GO:0005737]; vacuole[GO:0005773]; vacuolar membrane[GO:0005774]; cytoskeleton[GO:0005856]; plasma membrane[GO:0005886]; chloroplast[GO:0009507]; membrane[GO:0016020]	actin binding[GO:0003779]; protein binding[GO:0005515]	NA	NA
AAGAGAAACACCAAAAGAGCTCG	AT1G01500.1	4	11.817	1	23	1427	1449	AAGAGAAACACCAAAAGAGCUCG	CAUGUUCUUUUGUUCUUUCUUUU	Translation	1	Uncharacterized protein At1g01500	biological_process[GO:0008150]	membrane[GO:0016020]; integral component of membrane[GO:0016021]	NA	NA	NA
GAATGAATGATGCGAGAGACAAAT	AT1G05920.1	4.5	11.817	1	24	148	171	GAAUGAAUGAUGCGAGAGACAAAU	CUCUGUCUCUCUCCUCGUUUAUUU	Translation	1	B3 domain-containing protein At1g05920	transcription, DNA-templated[GO:0006351]; regulation of transcription, DNA-templated[GO:0006355]	nucleus[GO:0005634]	DNA binding[GO:0003677]	NA	NA
AAGAGAAACACCAAAAGAGCTCG	AT5G19230.1	3	11.918	1	23	680	702	AAGAGAAACACCAAAAGAGCUCG	GUCCCUUUUUUGGUGUUUUUUAU	Cleavage	1	Uncharacterized GPI-anchored protein At5g19230	biological_process[GO:0008150]	plasma membrane[GO:0005886]; membrane[GO:0016020]; integral component of membrane[GO:0016021]; anchored component of membrane[GO:0031225]; anchored component of plasma membrane[GO:0046658]	NA	NA	NA
AAGAGAAACACCAAAAGAGCTCG	AT5G19230.2	3	11.918	1	23	874	896	AAGAGAAACACCAAAAGAGCUCG	GUCCCUUUUUUGGUGUUUUUUAU	Cleavage	1	Uncharacterized GPI-anchored protein At5g19230	biological_process[GO:0008150]	plasma membrane[GO:0005886]; membrane[GO:0016020]; integral component of membrane[GO:0016021]; anchored component of membrane[GO:0031225]; anchored component of plasma membrane[GO:0046658]	NA	NA	NA
TTACTAGACTTGTTGTACTGCCA	AT3G24463.1	4.5	11.946	1	23	376	398	UUACUAGACUUGUUGUACUGCCA	UAGUAGUAGAACUAGUCAAGUAG	Translation	1	Nuclear transport factor 2 family protein	NA	membrane[GO:0016020]; integral component of membrane[GO:0016021]	NA	NA	NA
TTACTAGACTTGTTGTACTGCCA	AT2G45620.1	4.5	11.963	1	23	2232	2253	UUACUAGACUUGUUGUACUGCCA	GGGUGGU-CGACAAGUUUAGUAU	Cleavage	1	UTP:RNA uridylyltransferase 1	mRNA processing[GO:0006397]; regulation of gene silencing by miRNA[GO:0060964]; RNA 3' uridylation[GO:0071076]; positive regulation of production of siRNA involved in RNA interference[GO:1903705]	cytoplasmic mRNA processing body[GO:0000932]; cytoplasm[GO:0005737]	mRNA binding[GO:0003729]; transferase activity[GO:0016740]; nucleotidyltransferase activity[GO:0016779]; metal ion binding[GO:0046872]; RNA uridylyltransferase activity[GO:0050265]	NA	NA
CAGGCAGTCTCCTTGGCTATCC	AT4G31880.1	5	11.966	1	22	3207	3228	CAGGCAGUCUCCUUGGCUAUCC	GGAUACAUAAGGAGGUUGCUUU	Cleavage	1	Putative uncharacterized protein At4g31880	DNA repair[GO:0006281]; mitotic sister chromatid cohesion[GO:0007064]; microsporogenesis[GO:0009556]	chromatin[GO:0000785]; nucleus[GO:0005634]; cytosol[GO:0005829]; chloroplast[GO:0009507]	binding[GO:0005488]	NA	NA
CAGGCAGTCTCCTTGGCTATCC	AT4G31880.2	5	11.966	1	22	3158	3179	CAGGCAGUCUCCUUGGCUAUCC	GGAUACAUAAGGAGGUUGCUUU	Cleavage	1	Putative uncharacterized protein At4g31880	DNA repair[GO:0006281]; mitotic sister chromatid cohesion[GO:0007064]; microsporogenesis[GO:0009556]	chromatin[GO:0000785]; nucleus[GO:0005634]; cytosol[GO:0005829]; chloroplast[GO:0009507]	binding[GO:0005488]	NA	NA
TGCTTACTCTCTTCTTGTCTCCT	AT1G55930.1	3	11.973	1	23	1888	1910	UGCUUACUCUCUUCUUGUCUCCU	GAUGAACAAGACGAGGGUAAGCA	Cleavage	1	DUF21 domain-containing protein At1g55930, chloroplastic	oxidation-reduction process[GO:0055114]	chloroplast[GO:0009507]; plastid[GO:0009536]; chloroplast envelope[GO:0009941]; membrane[GO:0016020]; integral component of membrane[GO:0016021]; chloroplast membrane[GO:0031969]	oxidoreductase activity, acting on CH-OH group of donors[GO:0016614]; flavin adenine dinucleotide binding[GO:0050660]	NA	NA
AAGAGAAACACCAAAAGAGCTCG	AT5G63280.1	3.5	11.983	1	23	970	992	AAGAGAAACACCAAAAGAGCUCG	UUUCCUCAUUUGGUGUUUCUCAA	Cleavage	1	C2H2-like zinc finger protein	biological_process[GO:0008150]	membrane[GO:0016020]; integral component of membrane[GO:0016021]	nucleic acid binding[GO:0003676]; sequence-specific DNA binding[GO:0043565]	NA	C2H2
TGCTTACTCTCTTCTTGTCTCCT	AT3G60120.1	3	12.011	1	23	51	73	UGCUUACUCUCUUCUUGUCUCCU	AUUUUGCAAGAAGAGAGAAAGCA	Cleavage	1	Beta-glucosidase 27	carbohydrate metabolic process[GO:0005975]; metabolic process[GO:0008152]; glycosyl compound metabolic process[GO:1901657]	membrane[GO:0016020]; integral component of membrane[GO:0016021]	hydrolase activity, hydrolyzing O-glycosyl compounds[GO:0004553]; beta-glucosidase activity[GO:0008422]; hydrolase activity[GO:0016787]; hydrolase activity, acting on glycosyl bonds[GO:0016798]	00500 Starch and sucrose metabolism [PATH:ath00500]; 00940 Phenylpropanoid biosynthesis [PATH:ath00940]; 00460 Cyanoamino acid metabolism [PATH:ath00460]	NA
GCGTACAGAGTAGTCAAGCATGA	AT1G45015.2	5	12.033	1	23	2	24	GCGUACAGAGUAGUCAAGCAUGA	UUGUUCUUGCCUGCUUUGCAUGC	Cleavage	1	At1g45015	intracellular sterol transport[GO:0032366]	intracellular[GO:0005622]	NA	NA	NA
TGACTCTCGACTCATTCATCCAA	AT2G22530.1	4.5	12.045	1	23	2516	2538	UGACUCUCGACUCAUUCAUCCAA	GUUAAUGAAUGGGUCGAGAUUAC	Cleavage	1	Alkaline-phosphatase-like family protein	GPI anchor biosynthetic process[GO:0006506]; metabolic process[GO:0008152]	endoplasmic reticulum[GO:0005783]; membrane[GO:0016020]; integral component of membrane[GO:0016021]; integral component of endoplasmic reticulum membrane[GO:0030176]	catalytic activity[GO:0003824]; CP2 mannose-ethanolamine phosphotransferase activity[GO:0051267]; mannose-ethanolamine phosphotransferase activity[GO:0051377]	00563 Glycosylphosphatidylinositol(GPI)-anchor biosynthesis [PATH:ath00563]	NA
AAGAGAAACACCAAAAGAGCTCG	AT5G66630.1	4	12.048	1	23	2309	2332	AAGAGAA-ACACCAAAAGAGCUCG	UUCCUUCUUUUGGUGUGUUCUUUU	Cleavage	1	Protein DA1-related 5	NA	NA	ADP binding[GO:0043531]; metal ion binding[GO:0046872]	NA	NA
TTACTAGACTTGTTGTACTGCCA	AT3G27110.1	3.5	12.102	1	23	1214	1236	UUACUAGACUUGUUGUACUGCCA	GCACAGUACAGAAGGUUUAGUGA	Cleavage	1	AT3G27110 protein	proteolysis[GO:0006508]; CAAX-box protein processing[GO:0071586]	NA	metalloendopeptidase activity[GO:0004222]; protein binding[GO:0005515]; peptidase activity[GO:0008233]; metallopeptidase activity[GO:0008237]; hydrolase activity[GO:0016787]	NA	NA
AAGAGAAACACCAAAAGAGCTCG	AT5G54470.1	3.5	12.104	1	23	1006	1028	AAGAGAAACACCAAAAGAGCUCG	UGAUUUUUUUUUGUGUUUUUUUU	Cleavage	1	BBX29	regulation of transcription, DNA-templated[GO:0006355]; response to cold[GO:0009409]; pollen development[GO:0009555]	intracellular[GO:0005622]	sequence-specific DNA binding transcription factor activity[GO:0003700]; protein binding[GO:0005515]; zinc ion binding[GO:0008270]	NA	NA
GCGTACAGAGTAGTCAAGCATGA	AT1G73620.1	3.5	12.108	1	23	896	918	GCGUACAGAGUAGUCAAGCAUGA	UUUUGCUUGACUAUUUAGUACGA	Cleavage	1	Pathogenesis-related thaumatin superfamily protein	NA	plasmodesma[GO:0009506]; membrane[GO:0016020]	NA	NA	NA
AGAGAGAGACTAGGTCATGCTGG	AT1G08860.1	4	12.11	1	23	1945	1967	AGAGAGAGACUAGGUCAUGCUGG	GCAGCAUAGUCUAGUCUCUGUUU	Cleavage	1	Protein BONZAI 3	defense response[GO:0006952]; negative regulation of cell death[GO:0060548]; stomatal closure[GO:0090332]	plasma membrane[GO:0005886]; membrane[GO:0016020]	calcium-dependent phospholipid binding[GO:0005544]	NA	NA
TGCTTACTCTCTTCTTGTCTCCT	AT3G04855.1	3	12.116	1	23	287	309	UGCUUACUCUCUUCUUGUCUCCU	ACGAGACAAGAAGAGAAGAAGCA	Cleavage	1	unknown protein; Has 30201 Blast hits to 17322 proteins in 780 species: Archae - 12; Bacteria - 1396; Metazoa - 17338; Fungi - 3422; Plants - 5037; Viruses - 0; Other Eukaryotes - 2996 (source: NCBI BLink).	NA	NA	NA	NA	NA
AAGAGAAACACCAAAAGAGCTCG	AT1G74710.1	4.5	12.118	1	23	2002	2024	AAGAGAAACACCAAAAGAGCUCG	UGAGCUUCUAUAGUGUUUUUCUU	Cleavage	1	ADC synthase superfamily protein	defense response[GO:0006952]; biosynthetic process[GO:0009058]; response to cold[GO:0009409]; response to bacterium[GO:0009617]; systemic acquired resistance[GO:0009627]; salicylic acid biosynthetic process[GO:0009697]; stomatal movement[GO:0010118]; negative regulation of defense response[GO:0031348]; phylloquinone biosynthetic process[GO:0042372]; defense response to bacterium[GO:0042742]; tetr…	chloroplast[GO:0009507]; plastid[GO:0009536]	isochorismate synthase activity[GO:0008909]; isomerase activity[GO:0016853]; 4-amino-4-deoxychorismate synthase activity[GO:0046820]	00130 Ubiquinone and other terpenoid-quinone biosynthesis [PATH:ath00130]	NA
TGACTCTCGACTCATTCATCCAA	AT2G29065.1	5	12.159	1	23	736	759	UGACUCUCGACUCAUUC-AUCCAA	UGGGAUUGGAUCAGUUGAGAGUUA	Cleavage	1	Scarecrow-like protein 34	transcription, DNA-templated[GO:0006351]; regulation of transcription, DNA-templated[GO:0006355]	nucleus[GO:0005634]	sequence-specific DNA binding transcription factor activity[GO:0003700]; sequence-specific DNA binding[GO:0043565]	NA	GRAS
GAATGAATGATGCGAGAGACAAAT	AT1G30880.1	4.5	12.181	1	24	620	643	GAAUGAAUGAUGCGAGAGACAAAU	AAUUGUGUCUCCCAUCUUUCAUUU	Cleavage	1	At1g30880	biological_process[GO:0008150]	NA	NA	NA	NA
GAATGAATGATGCGAGAGACAAAT	AT1G30880.2	4.5	12.181	1	24	815	838	GAAUGAAUGAUGCGAGAGACAAAU	AAUUGUGUCUCCCAUCUUUCAUUU	Cleavage	1	At1g30880	biological_process[GO:0008150]	NA	NA	NA	NA
AGAGAGAGACTAGGTCATGCTGG	AT3G56930.2	4.5	12.248	1	23	1911	1933	AGAGAGAGACUAGGUCAUGCUGG	CCAGCAUCACAUAUUUUCUCUCU	Translation	1	Probable protein S-acyltransferase 4	root hair elongation[GO:0048767]	plasma membrane[GO:0005886]; membrane[GO:0016020]; integral component of membrane[GO:0016021]; trans-Golgi network transport vesicle[GO:0030140]; root hair[GO:0035618]	transferase activity[GO:0016740]; transferase activity, transferring acyl groups[GO:0016746]; protein-cysteine S-palmitoyltransferase activity[GO:0019706]	NA	NA
GAATGAATGATGCGAGAGACAAAT	AT1G54280.2	4.5	12.266	1	24	125	148	GAAUGAAUGAUGCGAGAGACAAAU	UUUUUUUUUUCGUUUUGUUCGUUC	Translation	1	Phospholipid-transporting ATPase 6	pollen tube growth[GO:0009860]; heat acclimation[GO:0010286]; phospholipid transport[GO:0015914]; phospholipid translocation[GO:0045332]; Golgi vesicle budding[GO:0048194]	Golgi membrane[GO:0000139]; trans-Golgi network[GO:0005802]; plasma membrane[GO:0005886]; endomembrane system[GO:0012505]; membrane[GO:0016020]; integral component of membrane[GO:0016021]	nucleotide binding[GO:0000166]; magnesium ion binding[GO:0000287]; phospholipid-translocating ATPase activity[GO:0004012]; ATP binding[GO:0005524]; zinc ion binding[GO:0008270]; hydrolase activity[GO:0016787]; metal ion binding[GO:0046872]	NA	NA
AAGAGAAACACCAAAAGAGCTCG	AT3G26570.1	5	12.297	1	23	411	435	AAGAGAAACACCAA--AAGAGCUCG	UCAGCUCUUGGUUGUUGUUUCUCUC	Translation	1	phosphate transporter 2;1	phosphate ion transport[GO:0006817]; phosphate ion transmembrane transport[GO:0035435]; transmembrane transport[GO:0055085]	integral component of plasma membrane[GO:0005887]; chloroplast[GO:0009507]; plastid inner membrane[GO:0009528]; plastid[GO:0009536]; chloroplast inner membrane[GO:0009706]; chloroplast envelope[GO:0009941]; membrane[GO:0016020]; integral component of membrane[GO:0016021]	inorganic phosphate transmembrane transporter activity[GO:0005315]; low-affinity phosphate transmembrane transporter activity[GO:0009673]; symporter activity[GO:0015293]	NA	NA
TGACTCTCGACTCATTCATCCAA	AT5G48220.2	3	12.307	1	23	499	521	UGACUCUCGACUCAUUCAUCCAA	CAGAAUGAAGUAGUUGAGAGUCA	Cleavage	2	AT5g48220/MIF21_11	tryptophan metabolic process[GO:0006568]; metabolic process[GO:0008152]	chloroplast[GO:0009507]; chloroplast thylakoid[GO:0009534]; chloroplast stroma[GO:0009570]	catalytic activity[GO:0003824]; indole-3-glycerol-phosphate synthase activity[GO:0004425]	00400 Phenylalanine, tyrosine and tryptophan biosynthesis [PATH:ath00400]	NA
TGACTCTCGACTCATTCATCCAA	AT5G48220.4	3	12.307	1	23	362	384	UGACUCUCGACUCAUUCAUCCAA	CAGAAUGAAGUAGUUGAGAGUCA	Cleavage	1	AT5g48220/MIF21_11	tryptophan metabolic process[GO:0006568]; metabolic process[GO:0008152]	chloroplast[GO:0009507]; chloroplast thylakoid[GO:0009534]; chloroplast stroma[GO:0009570]	catalytic activity[GO:0003824]; indole-3-glycerol-phosphate synthase activity[GO:0004425]	00400 Phenylalanine, tyrosine and tryptophan biosynthesis [PATH:ath00400]	NA
AGAGAGAGACTAGGTCATGCTGG	AT5G03900.1	5	12.32	1	23	1415	1437	AGAGAGAGACUAGGUCAUGCUGG	CAGGUAUGAUUUAGUUUCUGUUC	Cleavage	1	Uncharacterized protein At5g03900, chloroplastic	iron-sulfur cluster assembly[GO:0016226]; protein maturation by iron-sulfur cluster transfer[GO:0097428]	mitochondrial matrix[GO:0005759]; chloroplast[GO:0009507]; plastid[GO:0009536]; chloroplast envelope[GO:0009941]; membrane[GO:0016020]; integral component of membrane[GO:0016021]; chloroplast membrane[GO:0031969]	ferrous iron binding[GO:0008198]; 2 iron, 2 sulfur cluster binding[GO:0051537]	NA	NA
TGACTCTCGACTCATTCATCCAA	AT2G47400.1	5	12.33	1	23	853	875	UGACUCUCGACUCAUUCAUCCAA	AAAGAUGAAUUGAUCGAGAGUUU	Translation	1	Calvin cycle protein CP12-1, chloroplastic	response to sucrose[GO:0009744]; reductive pentose-phosphate cycle[GO:0019253]; negative regulation of reductive pentose-phosphate cycle[GO:0080153]	chloroplast[GO:0009507]; plastid[GO:0009536]; chloroplast stroma[GO:0009570]; chloroplast envelope[GO:0009941]; macromolecular complex[GO:0032991]; protein complex[GO:0043234]	copper ion binding[GO:0005507]; nickel cation binding[GO:0016151]	NA	NA
GTTCCTCTGAGCACTTCATTGG	AT4G22495.1	5	12.335	1	22	1188	1209	GUUCCUCUGAGCACUUCAUUGG	UUGGUGGAGUUCUUGGAGGAGA	Cleavage	4	hypothetical protein	NA	NA	NA	NA	NA
GCGTACAGAGTAGTCAAGCATGA	AT5G42540.2	4	12.339	1	23	3392	3414	GCGUACAGAGUAGUCAAGCAUGA	GUUGGUUUGAUUUCUCUGUGCGG	Translation	1	Exoribonuclease 2	rRNA 5'-end processing[GO:0000967]; nucleobase-containing compound metabolic process[GO:0006139]; rRNA processing[GO:0006364]; mRNA processing[GO:0006397]; miRNA catabolic process[GO:0010587]; negative regulation of posttranscriptional gene silencing[GO:0060149]; nuclear polyadenylation-dependent rRNA catabolic process[GO:0071035]; nucleic acid phosphodiester bond hydrolysis[GO:0090305]; RNA phos…	nucleus[GO:0005634]	nucleic acid binding[GO:0003676]; nuclease activity[GO:0004518]; exonuclease activity[GO:0004527]; 5'-3' exoribonuclease activity[GO:0004534]; zinc ion binding[GO:0008270]; hydrolase activity[GO:0016787]; metal ion binding[GO:0046872]	03008 Ribosome biogenesis in eukaryotes [PATH:ath03008]; 03018 RNA degradation [PATH:ath03018]	NA
GAATGAATGATGCGAGAGACAAAT	AT1G53910.1	3	12.358	1	24	1512	1535	GAAUGAAUGAUGCGAGAGACAAAU	GUGAGUUUCCCGCAUCGUUCGUUU	Cleavage	1	Ethylene-responsive transcription factor RAP2-12	response to hypoxia[GO:0001666]; transcription, DNA-templated[GO:0006351]; regulation of transcription, DNA-templated[GO:0006355]; ethylene-activated signaling pathway[GO:0009873]; detection of hypoxia[GO:0070483]; regulation of root development[GO:2000280]	nucleus[GO:0005634]; plasma membrane[GO:0005886]; membrane[GO:0016020]	DNA binding[GO:0003677]; sequence-specific DNA binding transcription factor activity[GO:0003700]; protein binding[GO:0005515]; sequence-specific DNA binding[GO:0043565]	NA	ERF
GAATGAATGATGCGAGAGACAAAT	AT1G53910.3	3	12.358	1	24	1238	1261	GAAUGAAUGAUGCGAGAGACAAAU	GUGAGUUUCCCGCAUCGUUCGUUU	Cleavage	1	Ethylene-responsive transcription factor RAP2-12	response to hypoxia[GO:0001666]; transcription, DNA-templated[GO:0006351]; regulation of transcription, DNA-templated[GO:0006355]; ethylene-activated signaling pathway[GO:0009873]; detection of hypoxia[GO:0070483]; regulation of root development[GO:2000280]	nucleus[GO:0005634]; plasma membrane[GO:0005886]; membrane[GO:0016020]	DNA binding[GO:0003677]; sequence-specific DNA binding transcription factor activity[GO:0003700]; protein binding[GO:0005515]; sequence-specific DNA binding[GO:0043565]	NA	ERF
GAATGAATGATGCGAGAGACAAAT	AT5G57685.1	4	12.391	1	24	917	940	GAAUGAAUGAUGCGAGAGACAAAU	UUUUGCCUUUUGCAUCGUUAAUUC	Cleavage	1	Protein GLUTAMINE DUMPER 3	amino acid transport[GO:0006865]; response to virus[GO:0009615]; modulation by virus of host morphology or physiology[GO:0019048]; secretion by cell[GO:0032940]; regulation of amino acid export[GO:0080143]	membrane[GO:0016020]; integral component of membrane[GO:0016021]	NA	NA	NA
AGAGAGAGACTAGGTCATGCTGG	AT1G55610.1	5	12.395	1	23	1920	1943	AGAGAGAGA-CUAGGUCAUGCUGG	CCAAUAUGAUCUGGAUCUCUCUUU	Cleavage	1	Serine/threonine-protein kinase BRI1-like 1	protein phosphorylation[GO:0006468]; phosphorylation[GO:0016310]	plasma membrane[GO:0005886]; membrane[GO:0016020]; integral component of membrane[GO:0016021]	nucleotide binding[GO:0000166]; protein kinase activity[GO:0004672]; protein serine/threonine kinase activity[GO:0004674]; steroid binding[GO:0005496]; protein binding[GO:0005515]; ATP binding[GO:0005524]; lipid binding[GO:0008289]; kinase activity[GO:0016301]; transferase activity[GO:0016740]	NA	NA
AGAGAGAGACTAGGTCATGCTGG	AT1G55610.2	5	12.395	1	23	2028	2051	AGAGAGAGA-CUAGGUCAUGCUGG	CCAAUAUGAUCUGGAUCUCUCUUU	Cleavage	1	Serine/threonine-protein kinase BRI1-like 1	protein phosphorylation[GO:0006468]; phosphorylation[GO:0016310]	plasma membrane[GO:0005886]; membrane[GO:0016020]; integral component of membrane[GO:0016021]	nucleotide binding[GO:0000166]; protein kinase activity[GO:0004672]; protein serine/threonine kinase activity[GO:0004674]; steroid binding[GO:0005496]; protein binding[GO:0005515]; ATP binding[GO:0005524]; lipid binding[GO:0008289]; kinase activity[GO:0016301]; transferase activity[GO:0016740]	NA	NA
TTACTAGACTTGTTGTACTGCCA	AT5G15725.1	3	12.403	1	23	427	449	UUACUAGACUUGUUGUACUGCCA	UAGUAGUUUAAUAAGUUUGGUAA	Cleavage	1	Transmembrane protein	biological_process[GO:0008150]	integral component of membrane[GO:0016021]	NA	NA	NA
GTTCCTCTGAGCACTTCATTGG	AT4G27595.1	4.5	12.416	1	22	2780	2801	GUUCCUCUGAGCACUUCAUUGG	AAAAUGAAGAGCUUAGAGAAAG	Cleavage	1	Plant protein of unknown function (DUF827)	reciprocal meiotic recombination[GO:0007131]	synaptonemal complex[GO:0000795]; microtubule associated complex[GO:0005875]; chloroplast[GO:0009507]; plastid[GO:0009536]	molecular_function[GO:0003674]	NA	NA
GTTCCTCTGAGCACTTCATTGG	AT4G27595.2	4.5	12.416	1	22	3065	3086	GUUCCUCUGAGCACUUCAUUGG	AAAAUGAAGAGCUUAGAGAAAG	Cleavage	1	Plant protein of unknown function (DUF827)	reciprocal meiotic recombination[GO:0007131]	synaptonemal complex[GO:0000795]; microtubule associated complex[GO:0005875]; chloroplast[GO:0009507]; plastid[GO:0009536]	molecular_function[GO:0003674]	NA	NA
TGCTTACTCTCTTCTTGTCTCCT	AT5G24970.1	4	12.416	1	23	2113	2136	UGCUUACUCUCUUC-UUGUCUCCU	AAGGGACAAUGAAAAGAGUGAGCA	Translation	1	Protein kinase superfamily protein	protein phosphorylation[GO:0006468]; phosphorylation[GO:0016310]	membrane[GO:0016020]; integral component of membrane[GO:0016021]	protein kinase activity[GO:0004672]; ATP binding[GO:0005524]; kinase activity[GO:0016301]	NA	NA
TGCTTACTCTCTTCTTGTCTCCT	AT5G24970.2	4	12.416	1	23	2246	2269	UGCUUACUCUCUUC-UUGUCUCCU	AAGGGACAAUGAAAAGAGUGAGCA	Translation	1	Protein kinase superfamily protein	protein phosphorylation[GO:0006468]; phosphorylation[GO:0016310]	membrane[GO:0016020]; integral component of membrane[GO:0016021]	protein kinase activity[GO:0004672]; ATP binding[GO:0005524]; kinase activity[GO:0016301]	NA	NA
TGCTTACTCTCTTCTTGTCTCCT	AT5G24970.3	4	12.416	1	23	2163	2186	UGCUUACUCUCUUC-UUGUCUCCU	AAGGGACAAUGAAAAGAGUGAGCA	Translation	1	Protein kinase superfamily protein	protein phosphorylation[GO:0006468]; phosphorylation[GO:0016310]	membrane[GO:0016020]; integral component of membrane[GO:0016021]	protein kinase activity[GO:0004672]; ATP binding[GO:0005524]; kinase activity[GO:0016301]	NA	NA
TTACTAGACTTGTTGTACTGCCA	AT5G10300.2	5	12.438	1	23	805	828	UUAC-UAGACUUGUUGUACUGCCA	GUUCGGUGCAACGAGUUUACGUAA	Cleavage	1	Alpha-hydroxynitrile lyase	response to wounding[GO:0009611]; glycoside catabolic process[GO:0016139]	NA	protein binding[GO:0005515]; hydrolase activity[GO:0016787]; lyase activity[GO:0016829]; mandelonitrile lyase activity[GO:0046593]	00460 Cyanoamino acid metabolism [PATH:ath00460]	NA
AGAGAGAGACTAGGTCATGCTGG	AT5G09630.1	3.5	12.441	1	23	1565	1587	AGAGAGAGACUAGGUCAUGCUGG	AUACUAUCACUUAGUAUCUCUCU	Cleavage	1	At5g09630	biological_process[GO:0008150]; protein ubiquitination[GO:0016567]; protein ubiquitination involved in ubiquitin-dependent protein catabolic process[GO:0042787]; proteasome-mediated ubiquitin-dependent protein catabolic process[GO:0043161]	nucleus[GO:0005634]; cytoplasm[GO:0005737]; GID complex[GO:0034657]	ubiquitin-protein transferase activity[GO:0004842]; protein binding[GO:0005515]	NA	NA
GTTCCTCTGAGCACTTCATTGG	AT5G43630.1	3.5	12.526	1	22	2358	2379	GUUCCUCUGAGCACUUCAUUGG	GGGAAGAAGGGCUUGGAGGAAC	Cleavage	1	Putative uncharacterized protein	regulation of transcription, DNA-templated[GO:0006355]; regulation of transcription from RNA polymerase II promoter[GO:0006357]; transcription elongation from RNA polymerase II promoter[GO:0006368]; histone modification[GO:0016570]; growth[GO:0040007]	nucleus[GO:0005634]; Cdc73/Paf1 complex[GO:0016593]	RNA polymerase II transcription factor binding transcription factor activity[GO:0001076]; nucleic acid binding[GO:0003676]; DNA binding[GO:0003677]; zinc ion binding[GO:0008270]; RNA polymerase II C-terminal domain phosphoserine binding[GO:1990269]	NA	NA
GTTCCTCTGAGCACTTCATTGG	AT5G43630.2	3.5	12.526	1	22	2808	2829	GUUCCUCUGAGCACUUCAUUGG	GGGAAGAAGGGCUUGGAGGAAC	Cleavage	1	Putative uncharacterized protein	regulation of transcription, DNA-templated[GO:0006355]; regulation of transcription from RNA polymerase II promoter[GO:0006357]; transcription elongation from RNA polymerase II promoter[GO:0006368]; histone modification[GO:0016570]; growth[GO:0040007]	nucleus[GO:0005634]; Cdc73/Paf1 complex[GO:0016593]	RNA polymerase II transcription factor binding transcription factor activity[GO:0001076]; nucleic acid binding[GO:0003676]; DNA binding[GO:0003677]; zinc ion binding[GO:0008270]; RNA polymerase II C-terminal domain phosphoserine binding[GO:1990269]	NA	NA
GTTCCTCTGAGCACTTCATTGG	AT5G43630.3	3.5	12.526	1	22	2637	2658	GUUCCUCUGAGCACUUCAUUGG	GGGAAGAAGGGCUUGGAGGAAC	Cleavage	1	Putative uncharacterized protein	regulation of transcription, DNA-templated[GO:0006355]; regulation of transcription from RNA polymerase II promoter[GO:0006357]; transcription elongation from RNA polymerase II promoter[GO:0006368]; histone modification[GO:0016570]; growth[GO:0040007]	nucleus[GO:0005634]; Cdc73/Paf1 complex[GO:0016593]	RNA polymerase II transcription factor binding transcription factor activity[GO:0001076]; nucleic acid binding[GO:0003676]; DNA binding[GO:0003677]; zinc ion binding[GO:0008270]; RNA polymerase II C-terminal domain phosphoserine binding[GO:1990269]	NA	NA
GTTCCTCTGAGCACTTCATTGG	AT5G43630.4	3.5	12.526	1	22	2343	2364	GUUCCUCUGAGCACUUCAUUGG	GGGAAGAAGGGCUUGGAGGAAC	Cleavage	1	Putative uncharacterized protein	regulation of transcription, DNA-templated[GO:0006355]; regulation of transcription from RNA polymerase II promoter[GO:0006357]; transcription elongation from RNA polymerase II promoter[GO:0006368]; histone modification[GO:0016570]; growth[GO:0040007]	nucleus[GO:0005634]; Cdc73/Paf1 complex[GO:0016593]	RNA polymerase II transcription factor binding transcription factor activity[GO:0001076]; nucleic acid binding[GO:0003676]; DNA binding[GO:0003677]; zinc ion binding[GO:0008270]; RNA polymerase II C-terminal domain phosphoserine binding[GO:1990269]	NA	NA
TTACTAGACTTGTTGTACTGCCA	AT5G26617.1	5	12.532	1	23	224	247	UUA-CUAGACUUGUUGUACUGCCA	UGGCAAUGCAACAAGUCUGGAUAA	Cleavage	1	BEST Arabidopsis thaliana protein match is: Ribonuclease H-like superfamily protein (TAIR:AT3G09510.1); Has 30201 Blast hits to 17322 proteins in 780 species: Archae - 12; Bacteria - 1396; Metazoa - 17338; Fungi - 3422; Plants - 5037; Viruses - 0; O /.../ukaryotes - 2996 (source: NCBI BLink).	RNA-dependent DNA replication[GO:0006278]; biological_process[GO:0008150]	cellular_component[GO:0005575]	nucleic acid binding[GO:0003676]; RNA-directed DNA polymerase activity[GO:0003964]	NA	NA
AAGAGAAACACCAAAAGAGCTCG	AT3G26570.2	5	12.539	1	23	488	512	AAGAGAAACACCAA--AAGAGCUCG	UCAGCUCUUGGUUGUUGUUUCUCUC	Translation	1	phosphate transporter 2;1	phosphate ion transport[GO:0006817]; phosphate ion transmembrane transport[GO:0035435]; transmembrane transport[GO:0055085]	integral component of plasma membrane[GO:0005887]; chloroplast[GO:0009507]; plastid inner membrane[GO:0009528]; plastid[GO:0009536]; chloroplast inner membrane[GO:0009706]; chloroplast envelope[GO:0009941]; membrane[GO:0016020]; integral component of membrane[GO:0016021]	inorganic phosphate transmembrane transporter activity[GO:0005315]; low-affinity phosphate transmembrane transporter activity[GO:0009673]; symporter activity[GO:0015293]	NA	NA
TTACTAGACTTGTTGTACTGCCA	AT4G28800.2	3.5	12.547	1	23	1091	1113	UUACUAGACUUGUUGUACUGCCA	CCUCGCUGCAACAAGUCUACUAA	Cleavage	1	basic helix-loop-helix (bHLH) DNA-binding superfamily protein	transcription, DNA-templated[GO:0006351]; regulation of transcription, DNA-templated[GO:0006355]	nucleus[GO:0005634]	DNA binding[GO:0003677]; sequence-specific DNA binding transcription factor activity[GO:0003700]; protein dimerization activity[GO:0046983]	NA	NA
GGCAGTCTCCTTGGCTATCCT	AT3G12600.1	3.5	12.562	1	21	545	565	GGCAGUCUCCUUGGCUAUCCU	GAGACAGUCAGGGAGGCUGCA	Cleavage	1	Nudix hydrolase 16, mitochondrial	NA	nucleus[GO:0005634]; cytoplasm[GO:0005737]; mitochondrion[GO:0005739]	hydrolase activity[GO:0016787]; hydrolase activity, acting on acid anhydrides, in phosphorus-containing anhydrides[GO:0016818]; metal ion binding[GO:0046872]	NA	NA
GGCAGTCTCCTTGGCTATCCT	AT3G12600.2	3.5	12.562	1	21	267	287	GGCAGUCUCCUUGGCUAUCCU	GAGACAGUCAGGGAGGCUGCA	Cleavage	1	Nudix hydrolase 16, mitochondrial	NA	nucleus[GO:0005634]; cytoplasm[GO:0005737]; mitochondrion[GO:0005739]	hydrolase activity[GO:0016787]; hydrolase activity, acting on acid anhydrides, in phosphorus-containing anhydrides[GO:0016818]; metal ion binding[GO:0046872]	NA	NA
GCGTACAGAGTAGTCAAGCATGA	AT1G75500.1	5	12.624	1	23	1311	1333	GCGUACAGAGUAGUCAAGCAUGA	CAAUGUUUGACUACUUUGGACAA	Cleavage	1	Protein WALLS ARE THIN 1	tryptophan biosynthetic process[GO:0000162]; defense response[GO:0006952]; cellular amino acid biosynthetic process[GO:0008652]; aromatic amino acid family biosynthetic process[GO:0009073]; auxin-activated signaling pathway[GO:0009734]; unidimensional cell growth[GO:0009826]; plant-type secondary cell wall biogenesis[GO:0009834]; auxin biosynthetic process[GO:0009851]; auxin efflux[GO:0010315]; t…	vacuole[GO:0005773]; vacuolar membrane[GO:0005774]; plasma membrane[GO:0005886]; plant-type vacuole membrane[GO:0009705]; membrane[GO:0016020]; integral component of membrane[GO:0016021]	transmembrane transporter activity[GO:0022857]	NA	NA
GCGTACAGAGTAGTCAAGCATGA	AT1G75500.2	5	12.624	1	23	1345	1367	GCGUACAGAGUAGUCAAGCAUGA	CAAUGUUUGACUACUUUGGACAA	Cleavage	1	Protein WALLS ARE THIN 1	tryptophan biosynthetic process[GO:0000162]; defense response[GO:0006952]; cellular amino acid biosynthetic process[GO:0008652]; aromatic amino acid family biosynthetic process[GO:0009073]; auxin-activated signaling pathway[GO:0009734]; unidimensional cell growth[GO:0009826]; plant-type secondary cell wall biogenesis[GO:0009834]; auxin biosynthetic process[GO:0009851]; auxin efflux[GO:0010315]; t…	vacuole[GO:0005773]; vacuolar membrane[GO:0005774]; plasma membrane[GO:0005886]; plant-type vacuole membrane[GO:0009705]; membrane[GO:0016020]; integral component of membrane[GO:0016021]	transmembrane transporter activity[GO:0022857]	NA	NA
AGTTCCCTTTAACGCTTCATTG	AT3G25710.1	4	12.646	1	22	993	1014	AGUUCCCUUUAACGCUUCAUUG	AGAAGAAGCGUUAAAGGCGGUU	Cleavage	1	Transcription factor AIG1	transcription, DNA-templated[GO:0006351]; regulation of transcription, DNA-templated[GO:0006355]; anthocyanin-containing compound biosynthetic process[GO:0009718]; cellular response to phosphate starvation[GO:0016036]; root development[GO:0048364]; root hair cell development[GO:0080147]	nucleus[GO:0005634]	DNA binding[GO:0003677]; sequence-specific DNA binding transcription factor activity[GO:0003700]; protein binding[GO:0005515]; protein dimerization activity[GO:0046983]	NA	bHLH
AAGAGAAACACCAAAAGAGCTCG	AT1G07050.2	4	12.661	1	23	1477	1499	AAGAGAAACACCAAAAGAGCUCG	ACAGUUUUUUUCGUGUUUGUCUU	Cleavage	1	CCT motif family protein	biological_process[GO:0008150]	nucleus[GO:0005634]	protein binding[GO:0005515]	NA	NA
AGTTCCCTTTAACGCTTCATTG	AT1G58025.3	4.5	12.666	1	22	313	334	AGUUCCCUUUAACGCUUCAUUG	GUAUGAAGCGUAAAAGAGGACA	Translation	1	DNA-binding bromodomain-containing protein	biological_process[GO:0008150]	NA	DNA binding[GO:0003677]; protein binding[GO:0005515]	NA	NA
GTTCCTCTGAGCACTTCATTGG	AT2G17740.1	4.5	12.673	1	22	713	734	GUUCCUCUGAGCACUUCAUUGG	GAAAUGGAGUGAACAGAGGAAG	Translation	1	At2g17740	megagametogenesis[GO:0009561]; microgametogenesis[GO:0055046]	cytoplasm[GO:0005737]	thioredoxin-disulfide reductase activity[GO:0004791]; protein binding[GO:0005515]	NA	NA
GAATGAATGATGCGAGAGACAAAT	AT4G15020.1	4	12.679	1	24	300	323	GAAUGAAUGAUGCGAGAGACAAAU	UCUUUUUUCUCGAAUUGUUCAUUA	Cleavage	1	HAT transposon superfamily	NA	NA	DNA binding[GO:0003677]; protein dimerization activity[GO:0046983]	NA	NA
AAGAGAAACACCAAAAGAGCTCG	AT3G18850.6	5	12.685	1	23	56	78	AAGAGAAACACCAAAAGAGCUCG	UGAGCUCUGAUGGUGAUUCUGUU	Cleavage	1	LPAT5	lipid metabolic process[GO:0006629]; metabolic process[GO:0008152]; phospholipid biosynthetic process[GO:0008654]; CDP-diacylglycerol biosynthetic process[GO:0016024]	membrane[GO:0016020]; integral component of membrane[GO:0016021]	1-acylglycerol-3-phosphate O-acyltransferase activity[GO:0003841]; transferase activity[GO:0016740]; transferase activity, transferring acyl groups[GO:0016746]	00561 Glycerolipid metabolism [PATH:ath00561]; 00564 Glycerophospholipid metabolism [PATH:ath00564]	NA
GTTCCTCTGAGCACTTCATTGG	AT1G71460.1	3.5	12.685	1	22	570	591	GUUCCUCUGAGCACUUCAUUGG	GGAAUGCGUUGCUUAGAGGGAC	Cleavage	1	Pentatricopeptide repeat-containing protein At1g71460, chloroplastic	biological_process[GO:0008150]; RNA modification[GO:0009451]; nucleic acid phosphodiester bond hydrolysis[GO:0090305]	chloroplast[GO:0009507]; plastid[GO:0009536]; intracellular membrane-bounded organelle[GO:0043231]	molecular_function[GO:0003674]; RNA binding[GO:0003723]; endonuclease activity[GO:0004519]; protein binding[GO:0005515]	NA	NA
GTTCCTCTGAGCACTTCATTGG	AT5G66780.2	4.5	12.695	1	22	304	325	GUUCCUCUGAGCACUUCAUUGG	ACGAAGAAGGGUUUGGAGGAAU	Cleavage	1	AT5g66780/MUD21_2	biological_process[GO:0008150]	NA	NA	NA	NA
TTACTAGACTTGTTGTACTGCCA	AT4G28800.1	3.5	12.696	1	23	847	869	UUACUAGACUUGUUGUACUGCCA	CCUCGCUGCAACAAGUCUACUAA	Cleavage	1	basic helix-loop-helix (bHLH) DNA-binding superfamily protein	transcription, DNA-templated[GO:0006351]; regulation of transcription, DNA-templated[GO:0006355]	nucleus[GO:0005634]	DNA binding[GO:0003677]; sequence-specific DNA binding transcription factor activity[GO:0003700]; protein dimerization activity[GO:0046983]	NA	bHLH
AAGAGAAACACCAAAAGAGCTCG	AT1G23480.1	3.5	12.715	1	23	181	203	AAGAGAAACACCAAAAGAGCUCG	AGAUUUUUUUUGGUUUUUCUCUA	Cleavage	1	Glycosyltransferase (Fragment)	cell wall organization[GO:0071555]	Golgi membrane[GO:0000139]; Golgi apparatus[GO:0005794]; membrane[GO:0016020]; integral component of membrane[GO:0016021]	transferase activity[GO:0016740]; transferase activity, transferring glycosyl groups[GO:0016757]	NA	NA
GTTCCTCTGAGCACTTCATTGG	AT5G66780.1	4.5	12.741	1	22	342	363	GUUCCUCUGAGCACUUCAUUGG	ACGAAGAAGGGUUUGGAGGAAU	Cleavage	1	AT5g66780/MUD21_2	biological_process[GO:0008150]	NA	NA	NA	NA
GGCAGTCTCCTTGGCTATCCT	AT5G34830.1	4	12.749	1	21	370	390	GGCAGUCUCCUUGGCUAUCCU	GAGAUGGCAAAGGAGAUAGCC	Cleavage	1	unknown protein; Has 19 Blast hits to 19 proteins in 6 species: Archae - 0; Bacteria - 0; Metazoa - 3; Fungi - 0; Plants - 16; Viruses - 0; Other Eukaryotes - 0 (source: NCBI BLink).	biological_process[GO:0008150]	NA	NA	NA	NA
TTACTAGACTTGTTGTACTGCCA	AT1G04700.1	5	12.801	1	23	2376	2399	UUACUAGACUU-GUUGUACUGCCA	AUGUAGUACAACCAAGUCAAGUGA	Translation	1	PB1 domain-containing protein tyrosine kinase	protein phosphorylation[GO:0006468]; phosphorylation[GO:0016310]; intracellular signal transduction[GO:0035556]	cytoplasm[GO:0005737]; cytosol[GO:0005829]	protein kinase activity[GO:0004672]; protein serine/threonine/tyrosine kinase activity[GO:0004712]; signal transducer activity[GO:0004871]; protein binding[GO:0005515]; ATP binding[GO:0005524]; kinase activity[GO:0016301]	NA	NA
TTACTAGACTTGTTGTACTGCCA	AT1G04700.2	5	12.801	1	23	2194	2217	UUACUAGACUU-GUUGUACUGCCA	AUGUAGUACAACCAAGUCAAGUGA	Translation	1	PB1 domain-containing protein tyrosine kinase	protein phosphorylation[GO:0006468]; phosphorylation[GO:0016310]; intracellular signal transduction[GO:0035556]	cytoplasm[GO:0005737]; cytosol[GO:0005829]	protein kinase activity[GO:0004672]; protein serine/threonine/tyrosine kinase activity[GO:0004712]; signal transducer activity[GO:0004871]; protein binding[GO:0005515]; ATP binding[GO:0005524]; kinase activity[GO:0016301]	NA	NA
TTACTAGACTTGTTGTACTGCCA	AT1G04700.3	5	12.801	1	23	2261	2284	UUACUAGACUU-GUUGUACUGCCA	AUGUAGUACAACCAAGUCAAGUGA	Translation	1	PB1 domain-containing protein tyrosine kinase	protein phosphorylation[GO:0006468]; phosphorylation[GO:0016310]; intracellular signal transduction[GO:0035556]	cytoplasm[GO:0005737]; cytosol[GO:0005829]	protein kinase activity[GO:0004672]; protein serine/threonine/tyrosine kinase activity[GO:0004712]; signal transducer activity[GO:0004871]; protein binding[GO:0005515]; ATP binding[GO:0005524]; kinase activity[GO:0016301]	NA	NA
GGCAGTCTCCTTGGCTATCCT	AT2G36640.1	4	12.823	1	21	608	628	GGCAGUCUCCUUGGCUAUCCU	GAGAAGGCGAAGGAGACUGCG	Cleavage	3	Late embryogenesis abundant protein ECP63	NA	cytosol[GO:0005829]	NA	NA	NA
GGCAGTCTCCTTGGCTATCCT	AT2G36640.2	4	12.823	1	21	602	622	GGCAGUCUCCUUGGCUAUCCU	GAGAAGGCGAAGGAGACUGCG	Cleavage	3	Late embryogenesis abundant protein ECP63	NA	cytosol[GO:0005829]	NA	NA	NA
CAGGCAGTCTCCTTGGCTATCC	AT1G53300.1	3.5	12.895	1	22	2351	2372	CAGGCAGUCUCCUUGGCUAUCC	GUCGGGUUAAGGAGAUUGUCUG	Cleavage	1	TPR repeat-containing thioredoxin TTL1	response to osmotic stress[GO:0006970]; response to salt stress[GO:0009651]; response to abscisic acid[GO:0009737]; abscisic acid-activated signaling pathway[GO:0009738]; positive regulation of abscisic acid-activated signaling pathway[GO:0009789]; cell redox homeostasis[GO:0045454]	cell[GO:0005623]	protein binding[GO:0005515]	NA	NA
AAGAGAAACACCAAAAGAGCTCG	AT2G31820.1	4	12.911	1	23	254	276	AAGAGAAACACCAAAAGAGCUCG	GGUAUCAAUUUGGUGUUUCUCUU	Cleavage	2	Ankyrin repeat family protein	NA	plasma membrane[GO:0005886]; membrane[GO:0016020]; integral component of membrane[GO:0016021]	protein binding[GO:0005515]	NA	NA
AAGAGAAACACCAAAAGAGCTCG	AT4G18890.2	2.5	12.927	1	23	985	1007	AAGAGAAACACCAAAAGAGCUCG	AUUUUUCUUUUUGUGUUUUUCUU	Cleavage	1	BES1/BZR1 homolog protein 3	transcription, DNA-templated[GO:0006351]; regulation of transcription, DNA-templated[GO:0006355]; brassinosteroid mediated signaling pathway[GO:0009742]	NA	DNA binding[GO:0003677]; sequence-specific DNA binding transcription factor activity[GO:0003700]	NA	NA
AGAGAGAGACTAGGTCATGCTGG	AT4G17150.2	5	12.94	1	23	1666	1687	AGAGAGAGACUAGGUCAUGCUGG	ACAGUAU-ACCUGUUCUCUUUCU	Translation	1	Alpha/beta-Hydrolases superfamily protein	NA	NA	hydrolase activity[GO:0016787]	NA	NA
AGAGAGAGACTAGGTCATGCTGG	AT4G17150.3	5	12.94	1	23	1730	1751	AGAGAGAGACUAGGUCAUGCUGG	ACAGUAU-ACCUGUUCUCUUUCU	Translation	1	Alpha/beta-Hydrolases superfamily protein	NA	NA	hydrolase activity[GO:0016787]	NA	NA
TGCTTACTCTCTTCTTGTCTCCT	AT5G43230.1	5	12.968	1	23	1003	1025	UGCUUACUCUCUUCUUGUCUCCU	CUGAGAGAAGAAGAGAGAAAGAG	Cleavage	1	unknown protein; BEST Arabidopsis thaliana protein match is: unknown protein (TAIR:AT3G01810.3); Has 30201 Blast hits to 17322 proteins in 780 species: Archae - 12; Bacteria - 1396; Metazoa - 17338; Fungi - 3422; Plants - 5037; Viruses - 0; Other Eu /.../es - 2996 (source: NCBI BLink).	nucleocytoplasmic transport[GO:0006913]; nuclear pore organization[GO:0006999]	nuclear pore inner ring[GO:0044611]	structural constituent of nuclear pore[GO:0017056]	NA	NA
GTTCCTCTGAGCACTTCATTGG	AT1G01320.1	4.5	12.998	1	22	4700	4721	GUUCCUCUGAGCACUUCAUUGG	CUGAAGGAGUACUCGGAGGAAG	Cleavage	1	Tetratricopeptide repeat (TPR)-like superfamily protein	NA	nucleus[GO:0005634]; cytosol[GO:0005829]	protein binding[GO:0005515]	NA	NA
GTTCCTCTGAGCACTTCATTGG	AT1G01320.2	4.5	12.998	1	22	4677	4698	GUUCCUCUGAGCACUUCAUUGG	CUGAAGGAGUACUCGGAGGAAG	Cleavage	1	Tetratricopeptide repeat (TPR)-like superfamily protein	NA	nucleus[GO:0005634]; cytosol[GO:0005829]	protein binding[GO:0005515]	NA	NA
GTTCCTCTGAGCACTTCATTGG	AT1G01320.3	4.5	12.998	1	22	4679	4700	GUUCCUCUGAGCACUUCAUUGG	CUGAAGGAGUACUCGGAGGAAG	Cleavage	1	Tetratricopeptide repeat (TPR)-like superfamily protein	NA	nucleus[GO:0005634]; cytosol[GO:0005829]	protein binding[GO:0005515]	NA	NA
AGAGAGAGACTAGGTCATGCTGG	AT1G73590.1	5	13.06	1	23	1550	1572	AGAGAGAGACUAGGUCAUGCUGG	UCGGCAUCACCUGGUCCCUCAUU	Cleavage	1	Auxin efflux carrier component	gravitropism[GO:0009630]; photomorphogenesis[GO:0009640]; auxin-activated signaling pathway[GO:0009734]; embryo development ending in seed dormancy[GO:0009793]; flower development[GO:0009908]; auxin polar transport[GO:0009926]; xylem and phloem pattern formation[GO:0010051]; inflorescence development[GO:0010229]; auxin homeostasis[GO:0010252]; auxin efflux[GO:0010315]; leaf formation[GO:0010338];…	cytoplasm[GO:0005737]; endoplasmic reticulum[GO:0005783]; plasma membrane[GO:0005886]; plant-type cell wall[GO:0009505]; plasmodesma[GO:0009506]; basal plasma membrane[GO:0009925]; membrane[GO:0016020]; integral component of membrane[GO:0016021]; apical part of cell[GO:0045177]	transporter activity[GO:0005215]; protein binding[GO:0005515]; auxin efflux transmembrane transporter activity[GO:0010329]	NA	NA
AGTTCCCTTTAACGCTTCATTG	AT3G16370.1	4.5	13.065	1	22	1516	1537	AGUUCCCUUUAACGCUUCAUUG	UAAUGAAGUGUUAAAAUGAACA	Cleavage	1	GDSL esterase/lipase APG	lipid metabolic process[GO:0006629]; lipid catabolic process[GO:0016042]	extracellular region[GO:0005576]; apoplast[GO:0048046]	hydrolase activity[GO:0016787]; hydrolase activity, acting on ester bonds[GO:0016788]	NA	NA
AGAGAGAGACTAGGTCATGCTGG	AT3G02520.2	4	13.09	1	23	135	157	AGAGAGAGACUAGGUCAUGCUGG	AGCUACGGAUCUAGUCUCUCUUU	Cleavage	1	14-3-3-like protein GF14 nu	NA	nucleus[GO:0005634]; cytoplasm[GO:0005737]; Golgi apparatus[GO:0005794]; plasma membrane[GO:0005886]; plasmodesma[GO:0009506]; chloroplast[GO:0009507]	protein binding[GO:0005515]; protein domain specific binding[GO:0019904]	NA	NA
TGACTCTCGACTCATTCATCCAA	AT3G09560.2	5	13.116	1	23	421	443	UGACUCUCGACUCAUUCAUCCAA	UUGGUUGGAAGAGUUGGGAGUUU	Cleavage	1	Phosphatidate phosphatase PAH1	lipid metabolic process[GO:0006629]; intracellular protein transport[GO:0006886]; phospholipid biosynthetic process[GO:0008654]; cellular response to phosphate starvation[GO:0016036]; dephosphorylation[GO:0016311]; galactolipid biosynthetic process[GO:0019375]	Golgi membrane[GO:0000139]; cytoplasm[GO:0005737]; cytosol[GO:0005829]; protein storage vacuole membrane[GO:0032586]	phosphatidate phosphatase activity[GO:0008195]; hydrolase activity[GO:0016787]	00561 Glycerolipid metabolism [PATH:ath00561]; 00564 Glycerophospholipid metabolism [PATH:ath00564]	NA
AGAGAGAGACTAGGTCATGCTGG	AT5G46490.3	4	13.161	1	23	1858	1880	AGAGAGAGACUAGGUCAUGCUGG	GAAGUAUGAGUUUGUCUCUUUCU	Translation	1	Disease resistance protein (TIR-NBS-LRR class) family	signal transduction[GO:0007165]	membrane[GO:0016020]; integral component of membrane[GO:0016021]	protein binding[GO:0005515]; ADP binding[GO:0043531]	NA	NA
AGAGAGAGACTAGGTCATGCTGG	AT5G46490.5	4	13.161	1	23	1824	1846	AGAGAGAGACUAGGUCAUGCUGG	GAAGUAUGAGUUUGUCUCUUUCU	Translation	1	Disease resistance protein (TIR-NBS-LRR class) family	signal transduction[GO:0007165]	membrane[GO:0016020]; integral component of membrane[GO:0016021]	protein binding[GO:0005515]; ADP binding[GO:0043531]	NA	NA
AGAGAGAGACTAGGTCATGCTGG	AT5G46490.7	4	13.161	1	23	1816	1838	AGAGAGAGACUAGGUCAUGCUGG	GAAGUAUGAGUUUGUCUCUUUCU	Translation	1	Disease resistance protein (TIR-NBS-LRR class) family	signal transduction[GO:0007165]	membrane[GO:0016020]; integral component of membrane[GO:0016021]	protein binding[GO:0005515]; ADP binding[GO:0043531]	NA	NA
AAGAGAAACACCAAAAGAGCTCG	AT3G15395.1	3	13.169	1	23	506	528	AAGAGAAACACCAAAAGAGCUCG	UUUUUUUUUUUGGUGUUUGUUUU	Cleavage	1	AT3G15395 protein	biological_process[GO:0008150]	membrane[GO:0016020]; integral component of membrane[GO:0016021]	molecular_function[GO:0003674]	NA	NA
AAGAGAAACACCAAAAGAGCTCG	AT3G15395.2	3	13.169	1	23	595	617	AAGAGAAACACCAAAAGAGCUCG	UUUUUUUUUUUGGUGUUUGUUUU	Cleavage	1	AT3G15395 protein	biological_process[GO:0008150]	membrane[GO:0016020]; integral component of membrane[GO:0016021]	molecular_function[GO:0003674]	NA	NA
AAGAGAAACACCAAAAGAGCTCG	AT3G15395.3	3	13.169	1	23	414	436	AAGAGAAACACCAAAAGAGCUCG	UUUUUUUUUUUGGUGUUUGUUUU	Cleavage	1	AT3G15395 protein	biological_process[GO:0008150]	membrane[GO:0016020]; integral component of membrane[GO:0016021]	molecular_function[GO:0003674]	NA	NA
TTACTAGACTTGTTGTACTGCCA	AT3G16895.1	5	13.169	1	23	31	53	UUACUAGACUUGUUGUACUGCCA	GGGUAGUACGAAAACUUUGGUGA	Cleavage	1	Defensin-like protein 47	defense response[GO:0006952]; killing of cells of other organism[GO:0031640]; defense response to fungus[GO:0050832]	extracellular region[GO:0005576]	molecular_function[GO:0003674]	NA	NA
TGACTCTCGACTCATTCATCCAA	AT3G27320.1	3.5	13.187	1	23	1925	1947	UGACUCUCGACUCAUUCAUCCAA	UGGUAUAAAUUAGUUGAGAGUUA	Cleavage	1	Probable carboxylesterase 11	metabolic process[GO:0008152]; catabolic process[GO:0009056]	NA	hydrolase activity[GO:0016787]; carboxylic ester hydrolase activity[GO:0052689]	NA	NA
TGACTCTCGACTCATTCATCCAA	AT3G27320.2	3.5	13.187	1	23	1829	1851	UGACUCUCGACUCAUUCAUCCAA	UGGUAUAAAUUAGUUGAGAGUUA	Cleavage	1	Probable carboxylesterase 11	metabolic process[GO:0008152]; catabolic process[GO:0009056]	NA	hydrolase activity[GO:0016787]; carboxylic ester hydrolase activity[GO:0052689]	NA	NA
AAGAGAAACACCAAAAGAGCTCG	AT1G68830.1	4.5	13.211	1	23	614	636	AAGAGAAACACCAAAAGAGCUCG	AAGGUUCUUUUGGUGUUGUUUAU	Cleavage	1	Serine/threonine-protein kinase STN7, chloroplastic	protein phosphorylation[GO:0006468]; circadian rhythm[GO:0007623]; photosynthetic acclimation[GO:0009643]; phosphorylation[GO:0016310]; regulation of photosynthesis, light reaction[GO:0042548]	chloroplast[GO:0009507]; chloroplast thylakoid membrane[GO:0009535]; plastid[GO:0009536]; thylakoid[GO:0009579]; membrane[GO:0016020]; thylakoid membrane[GO:0042651]	nucleotide binding[GO:0000166]; protein kinase activity[GO:0004672]; protein serine/threonine kinase activity[GO:0004674]; protein binding[GO:0005515]; ATP binding[GO:0005524]; kinase activity[GO:0016301]; transferase activity[GO:0016740]	NA	NA
CAGGCAGTCTCCTTGGCTATCC	AT5G27270.2	5	13.219	1	22	865	886	CAGGCAGUCUCCUUGGCUAUCC	AGAUGGCUGAGGAGACUUUUUU	Cleavage	1	Pentatricopeptide repeat-containing protein At5g27270	RNA modification[GO:0009451]; nucleic acid phosphodiester bond hydrolysis[GO:0090305]	intracellular membrane-bounded organelle[GO:0043231]	RNA binding[GO:0003723]; endonuclease activity[GO:0004519]; protein binding[GO:0005515]	NA	NA
CAGGCAGTCTCCTTGGCTATCC	AT5G27270.3	5	13.219	1	22	797	818	CAGGCAGUCUCCUUGGCUAUCC	AGAUGGCUGAGGAGACUUUUUU	Cleavage	1	Pentatricopeptide repeat-containing protein At5g27270	RNA modification[GO:0009451]; nucleic acid phosphodiester bond hydrolysis[GO:0090305]	intracellular membrane-bounded organelle[GO:0043231]	RNA binding[GO:0003723]; endonuclease activity[GO:0004519]; protein binding[GO:0005515]	NA	NA
AGTTCCCTTTAACGCTTCATTG	AT3G52950.1	5	13.271	1	22	414	436	AGUUCCCUUUAACGCUU-CAUUG	GAAUGGAAGUGUUAAUGGGAACA	Cleavage	1	CBS domain-containing protein CBSCBSPB3	NA	membrane[GO:0016020]; integral component of membrane[GO:0016021]	protein binding[GO:0005515]	NA	NA
AGTTCCCTTTAACGCTTCATTG	AT3G52950.2	5	13.271	1	22	292	314	AGUUCCCUUUAACGCUU-CAUUG	GAAUGGAAGUGUUAAUGGGAACA	Cleavage	1	CBS domain-containing protein CBSCBSPB3	NA	membrane[GO:0016020]; integral component of membrane[GO:0016021]	protein binding[GO:0005515]	NA	NA
AAGAGAAACACCAAAAGAGCTCG	AT5G09620.1	4.5	13.274	1	23	2128	2150	AAGAGAAACACCAAAAGAGCUCG	GAAGCACUUUUGAUGUUUUUAUU	Translation	1	Gb	NA	NA	protein binding[GO:0005515]	NA	NA
AAGAGAAACACCAAAAGAGCTCG	AT5G09620.2	4.5	13.274	1	23	1763	1785	AAGAGAAACACCAAAAGAGCUCG	GAAGCACUUUUGAUGUUUUUAUU	Translation	1	Gb	NA	NA	protein binding[GO:0005515]	NA	NA
GCGTACAGAGTAGTCAAGCATGA	AT2G19850.1	4	13.275	1	23	815	837	GCGUACAGAGUAGUCAAGCAUGA	AGUUGCUUAACUGUUAUGUAUGC	Cleavage	1	unknown protein; BEST Arabidopsis thaliana protein match is: unknown protein (TAIR:AT3G54730.1); Has 0 Blast hits to 0 proteins in 0 species (source: NCBI BLink).	biological_process[GO:0008150]	membrane[GO:0016020]; integral component of membrane[GO:0016021]	NA	NA	NA
GCGTACAGAGTAGTCAAGCATGA	AT2G19850.2	4	13.275	1	23	1124	1146	GCGUACAGAGUAGUCAAGCAUGA	AGUUGCUUAACUGUUAUGUAUGC	Cleavage	1	unknown protein; BEST Arabidopsis thaliana protein match is: unknown protein (TAIR:AT3G54730.1); Has 0 Blast hits to 0 proteins in 0 species (source: NCBI BLink).	biological_process[GO:0008150]	membrane[GO:0016020]; integral component of membrane[GO:0016021]	NA	NA	NA
TGCTTACTCTCTTCTTGTCTCCT	AT2G18470.1	4	13.278	1	23	1165	1187	UGCUUACUCUCUUCUUGUCUCCU	AGCGGACAAGGAGAGAGGGAGUU	Cleavage	1	Proline-rich receptor-like protein kinase PERK4	protein phosphorylation[GO:0006468]; cell surface receptor signaling pathway[GO:0007166]; transmembrane receptor protein serine/threonine kinase signaling pathway[GO:0007178]; abscisic acid-activated signaling pathway[GO:0009738]; seed germination[GO:0009845]; phosphorylation[GO:0016310]; calcium-mediated signaling[GO:0019722]; root development[GO:0048364]	intracellular[GO:0005622]; plasma membrane[GO:0005886]; membrane[GO:0016020]; integral component of membrane[GO:0016021]	nucleotide binding[GO:0000166]; protein kinase activity[GO:0004672]; protein serine/threonine kinase activity[GO:0004674]; transmembrane receptor protein serine/threonine kinase activity[GO:0004675]; ATP binding[GO:0005524]; kinase activity[GO:0016301]; transferase activity[GO:0016740]	NA	NA
TGCTTACTCTCTTCTTGTCTCCT	AT2G18470.2	4	13.278	1	23	1311	1333	UGCUUACUCUCUUCUUGUCUCCU	AGCGGACAAGGAGAGAGGGAGUU	Cleavage	1	Proline-rich receptor-like protein kinase PERK4	protein phosphorylation[GO:0006468]; cell surface receptor signaling pathway[GO:0007166]; transmembrane receptor protein serine/threonine kinase signaling pathway[GO:0007178]; abscisic acid-activated signaling pathway[GO:0009738]; seed germination[GO:0009845]; phosphorylation[GO:0016310]; calcium-mediated signaling[GO:0019722]; root development[GO:0048364]	intracellular[GO:0005622]; plasma membrane[GO:0005886]; membrane[GO:0016020]; integral component of membrane[GO:0016021]	nucleotide binding[GO:0000166]; protein kinase activity[GO:0004672]; protein serine/threonine kinase activity[GO:0004674]; transmembrane receptor protein serine/threonine kinase activity[GO:0004675]; ATP binding[GO:0005524]; kinase activity[GO:0016301]; transferase activity[GO:0016740]	NA	NA
TGCTTACTCTCTTCTTGTCTCCT	AT2G18470.3	4	13.278	1	23	1568	1590	UGCUUACUCUCUUCUUGUCUCCU	AGCGGACAAGGAGAGAGGGAGUU	Cleavage	1	Proline-rich receptor-like protein kinase PERK4	protein phosphorylation[GO:0006468]; cell surface receptor signaling pathway[GO:0007166]; transmembrane receptor protein serine/threonine kinase signaling pathway[GO:0007178]; abscisic acid-activated signaling pathway[GO:0009738]; seed germination[GO:0009845]; phosphorylation[GO:0016310]; calcium-mediated signaling[GO:0019722]; root development[GO:0048364]	intracellular[GO:0005622]; plasma membrane[GO:0005886]; membrane[GO:0016020]; integral component of membrane[GO:0016021]	nucleotide binding[GO:0000166]; protein kinase activity[GO:0004672]; protein serine/threonine kinase activity[GO:0004674]; transmembrane receptor protein serine/threonine kinase activity[GO:0004675]; ATP binding[GO:0005524]; kinase activity[GO:0016301]; transferase activity[GO:0016740]	NA	NA
TGCTTACTCTCTTCTTGTCTCCT	AT2G18470.4	4	13.278	1	23	1176	1198	UGCUUACUCUCUUCUUGUCUCCU	AGCGGACAAGGAGAGAGGGAGUU	Cleavage	1	Proline-rich receptor-like protein kinase PERK4	protein phosphorylation[GO:0006468]; cell surface receptor signaling pathway[GO:0007166]; transmembrane receptor protein serine/threonine kinase signaling pathway[GO:0007178]; abscisic acid-activated signaling pathway[GO:0009738]; seed germination[GO:0009845]; phosphorylation[GO:0016310]; calcium-mediated signaling[GO:0019722]; root development[GO:0048364]	intracellular[GO:0005622]; plasma membrane[GO:0005886]; membrane[GO:0016020]; integral component of membrane[GO:0016021]	nucleotide binding[GO:0000166]; protein kinase activity[GO:0004672]; protein serine/threonine kinase activity[GO:0004674]; transmembrane receptor protein serine/threonine kinase activity[GO:0004675]; ATP binding[GO:0005524]; kinase activity[GO:0016301]; transferase activity[GO:0016740]	NA	NA
GTTCCTCTGAGCACTTCATTGG	AT1G14290.2	5	13.279	1	22	846	865	GUUCCUCUGAGCACUUCAUUGG	CUAAU--AGUGCUUAGAGGAAU	Cleavage	1	SBH2	lipid metabolic process[GO:0006629]; lipid biosynthetic process[GO:0008610]; photomorphogenesis[GO:0009640]; sphingolipid biosynthetic process[GO:0030148]; sphingoid biosynthetic process[GO:0046520]; oxidation-reduction process[GO:0055114]	endoplasmic reticulum[GO:0005783]; endoplasmic reticulum membrane[GO:0005789]; Golgi apparatus[GO:0005794]; membrane[GO:0016020]; integral component of membrane[GO:0016021]	iron ion binding[GO:0005506]; oxidoreductase activity[GO:0016491]; sphingolipid delta-4 desaturase activity[GO:0042284]	00600 Sphingolipid metabolism [PATH:ath00600]	NA
GGCAGTCTCCTTGGCTATCCT	AT3G27300.1	5	13.292	1	21	594	614	GGCAGUCUCCUUGGCUAUCCU	GAGAUAUCUAAAAAGACUGCU	Translation	2	Glucose-6-phosphate 1-dehydrogenase	carbohydrate metabolic process[GO:0005975]; glucose metabolic process[GO:0006006]; pentose-phosphate shunt[GO:0006098]; pentose-phosphate shunt, oxidative branch[GO:0009051]; response to cadmium ion[GO:0046686]; oxidation-reduction process[GO:0055114]	cytoplasm[GO:0005737]; cytosol[GO:0005829]; chloroplast[GO:0009507]; membrane[GO:0016020]; integral component of membrane[GO:0016021]	glucose-6-phosphate dehydrogenase activity[GO:0004345]; oxidoreductase activity[GO:0016491]; NADP binding[GO:0050661]	00030 Pentose phosphate pathway [PATH:ath00030]; 00480 Glutathione metabolism [PATH:ath00480]	NA
GGCAGTCTCCTTGGCTATCCT	AT3G27300.2	5	13.292	1	21	671	691	GGCAGUCUCCUUGGCUAUCCU	GAGAUAUCUAAAAAGACUGCU	Translation	2	Glucose-6-phosphate 1-dehydrogenase	carbohydrate metabolic process[GO:0005975]; glucose metabolic process[GO:0006006]; pentose-phosphate shunt[GO:0006098]; pentose-phosphate shunt, oxidative branch[GO:0009051]; response to cadmium ion[GO:0046686]; oxidation-reduction process[GO:0055114]	cytoplasm[GO:0005737]; cytosol[GO:0005829]; chloroplast[GO:0009507]; membrane[GO:0016020]; integral component of membrane[GO:0016021]	glucose-6-phosphate dehydrogenase activity[GO:0004345]; oxidoreductase activity[GO:0016491]; NADP binding[GO:0050661]	00030 Pentose phosphate pathway [PATH:ath00030]; 00480 Glutathione metabolism [PATH:ath00480]	NA
GGCAGTCTCCTTGGCTATCCT	AT3G27300.3	5	13.292	1	21	497	517	GGCAGUCUCCUUGGCUAUCCU	GAGAUAUCUAAAAAGACUGCU	Translation	2	Glucose-6-phosphate 1-dehydrogenase	carbohydrate metabolic process[GO:0005975]; glucose metabolic process[GO:0006006]; pentose-phosphate shunt[GO:0006098]; pentose-phosphate shunt, oxidative branch[GO:0009051]; response to cadmium ion[GO:0046686]; oxidation-reduction process[GO:0055114]	cytoplasm[GO:0005737]; cytosol[GO:0005829]; chloroplast[GO:0009507]; membrane[GO:0016020]; integral component of membrane[GO:0016021]	glucose-6-phosphate dehydrogenase activity[GO:0004345]; oxidoreductase activity[GO:0016491]; NADP binding[GO:0050661]	00030 Pentose phosphate pathway [PATH:ath00030]; 00480 Glutathione metabolism [PATH:ath00480]	NA
GGCAGTCTCCTTGGCTATCCT	AT3G27300.4	5	13.292	1	21	634	654	GGCAGUCUCCUUGGCUAUCCU	GAGAUAUCUAAAAAGACUGCU	Translation	2	Glucose-6-phosphate 1-dehydrogenase	carbohydrate metabolic process[GO:0005975]; glucose metabolic process[GO:0006006]; pentose-phosphate shunt[GO:0006098]; pentose-phosphate shunt, oxidative branch[GO:0009051]; response to cadmium ion[GO:0046686]; oxidation-reduction process[GO:0055114]	cytoplasm[GO:0005737]; cytosol[GO:0005829]; chloroplast[GO:0009507]; membrane[GO:0016020]; integral component of membrane[GO:0016021]	glucose-6-phosphate dehydrogenase activity[GO:0004345]; oxidoreductase activity[GO:0016491]; NADP binding[GO:0050661]	00030 Pentose phosphate pathway [PATH:ath00030]; 00480 Glutathione metabolism [PATH:ath00480]	NA
GGCAGTCTCCTTGGCTATCCT	AT3G27300.5	5	13.292	1	21	644	664	GGCAGUCUCCUUGGCUAUCCU	GAGAUAUCUAAAAAGACUGCU	Translation	2	Glucose-6-phosphate 1-dehydrogenase	carbohydrate metabolic process[GO:0005975]; glucose metabolic process[GO:0006006]; pentose-phosphate shunt[GO:0006098]; pentose-phosphate shunt, oxidative branch[GO:0009051]; response to cadmium ion[GO:0046686]; oxidation-reduction process[GO:0055114]	cytoplasm[GO:0005737]; cytosol[GO:0005829]; chloroplast[GO:0009507]; membrane[GO:0016020]; integral component of membrane[GO:0016021]	glucose-6-phosphate dehydrogenase activity[GO:0004345]; oxidoreductase activity[GO:0016491]; NADP binding[GO:0050661]	00030 Pentose phosphate pathway [PATH:ath00030]; 00480 Glutathione metabolism [PATH:ath00480]	NA
GAATGAATGATGCGAGAGACAAAT	AT2G03140.10	5	13.308	1	24	7330	7354	GAAUGAAUGA-UGCGAGAGACAAAU	AUUUAUCACUUGCAAUUAUUCAUUC	Translation	1	alpha/beta-Hydrolases superfamily protein	NA	nucleus[GO:0005634]; membrane[GO:0016020]; integral component of membrane[GO:0016021]	hydrolase activity[GO:0016787]	NA	NA
AGTTCCCTTTAACGCTTCATTG	AT1G58025.2	4.5	13.31	1	22	208	229	AGUUCCCUUUAACGCUUCAUUG	GUAUGAAGCGUAAAAGAGGACA	Translation	1	DNA-binding bromodomain-containing protein	biological_process[GO:0008150]	NA	DNA binding[GO:0003677]; protein binding[GO:0005515]	NA	NA
AGTTCCCTTTAACGCTTCATTG	AT1G58025.6	4.5	13.31	1	22	161	182	AGUUCCCUUUAACGCUUCAUUG	GUAUGAAGCGUAAAAGAGGACA	Translation	1	DNA-binding bromodomain-containing protein	biological_process[GO:0008150]	NA	DNA binding[GO:0003677]; protein binding[GO:0005515]	NA	NA
GAATGAATGATGCGAGAGACAAAT	AT5G59790.2	5	13.315	1	24	73	95	GAAUGAAUGAUGCGAGAGACAAAU	CUUUGUCUCUCGCAUCCU-CAUUU	Cleavage	1	At5g59790	biological_process[GO:0008150]	NA	NA	NA	NA
TGACTCTCGACTCATTCATCCAA	AT5G48220.1	3	13.361	1	23	328	350	UGACUCUCGACUCAUUCAUCCAA	CAGAAUGAAGUAGUUGAGAGUCA	Cleavage	1	AT5g48220/MIF21_11	tryptophan metabolic process[GO:0006568]; metabolic process[GO:0008152]	chloroplast[GO:0009507]; chloroplast thylakoid[GO:0009534]; chloroplast stroma[GO:0009570]	catalytic activity[GO:0003824]; indole-3-glycerol-phosphate synthase activity[GO:0004425]	00400 Phenylalanine, tyrosine and tryptophan biosynthesis [PATH:ath00400]	NA
GTTCCTCTGAGCACTTCATTGG	AT1G49130.1	4	13.434	1	22	680	701	GUUCCUCUGAGCACUUCAUUGG	CGAAUGAUGUGCGUGGGGGAAC	Translation	1	B-box type zinc finger protein with CCT domain-containing protein	regulation of transcription, DNA-templated[GO:0006355]	intracellular[GO:0005622]; nucleus[GO:0005634]	sequence-specific DNA binding transcription factor activity[GO:0003700]; protein binding[GO:0005515]; zinc ion binding[GO:0008270]; metal ion binding[GO:0046872]	NA	CO-like
GTTCCTCTGAGCACTTCATTGG	AT1G49130.2	4	13.434	1	22	784	805	GUUCCUCUGAGCACUUCAUUGG	CGAAUGAUGUGCGUGGGGGAAC	Translation	1	B-box type zinc finger protein with CCT domain-containing protein	regulation of transcription, DNA-templated[GO:0006355]	intracellular[GO:0005622]; nucleus[GO:0005634]	sequence-specific DNA binding transcription factor activity[GO:0003700]; protein binding[GO:0005515]; zinc ion binding[GO:0008270]; metal ion binding[GO:0046872]	NA	CO-like
AGAGAGAGACTAGGTCATGCTGG	AT5G40890.1	4.5	13.508	1	23	1772	1794	AGAGAGAGACUAGGUCAUGCUGG	UGAGUUUGGCAUGGUUUCUCUCU	Cleavage	1	Chloride channel protein CLC-a	ion transport[GO:0006811]; chloride transport[GO:0006821]; response to nitrate[GO:0010167]; nitrate transport[GO:0015706]; ion transmembrane transport[GO:0034220]; regulation of ion transmembrane transport[GO:0034765]; transmembrane transport[GO:0055085]; chloride transmembrane transport[GO:1902476]; hydrogen ion transmembrane transport[GO:1902600]	intracellular[GO:0005622]; plant-type vacuole membrane[GO:0009705]; membrane[GO:0016020]; integral component of membrane[GO:0016021]; chloride channel complex[GO:0034707]	ion channel activity[GO:0005216]; voltage-gated ion channel activity[GO:0005244]; voltage-gated chloride channel activity[GO:0005247]; chloride channel activity[GO:0005254]; protein binding[GO:0005515]; nitrate:proton symporter activity[GO:0009671]; nitrate transmembrane transporter activity[GO:0015112]	NA	NA
AGAGAGAGACTAGGTCATGCTGG	AT5G40890.2	4.5	13.508	1	23	1542	1564	AGAGAGAGACUAGGUCAUGCUGG	UGAGUUUGGCAUGGUUUCUCUCU	Cleavage	1	Chloride channel protein CLC-a	ion transport[GO:0006811]; chloride transport[GO:0006821]; response to nitrate[GO:0010167]; nitrate transport[GO:0015706]; ion transmembrane transport[GO:0034220]; regulation of ion transmembrane transport[GO:0034765]; transmembrane transport[GO:0055085]; chloride transmembrane transport[GO:1902476]; hydrogen ion transmembrane transport[GO:1902600]	intracellular[GO:0005622]; plant-type vacuole membrane[GO:0009705]; membrane[GO:0016020]; integral component of membrane[GO:0016021]; chloride channel complex[GO:0034707]	ion channel activity[GO:0005216]; voltage-gated ion channel activity[GO:0005244]; voltage-gated chloride channel activity[GO:0005247]; chloride channel activity[GO:0005254]; protein binding[GO:0005515]; nitrate:proton symporter activity[GO:0009671]; nitrate transmembrane transporter activity[GO:0015112]	NA	NA
GCGTACAGAGTAGTCAAGCATGA	AT1G45015.1	5	13.515	1	23	172	194	GCGUACAGAGUAGUCAAGCAUGA	UUGUUCUUGCCUGCUUUGCAUGC	Cleavage	1	At1g45015	intracellular sterol transport[GO:0032366]	intracellular[GO:0005622]	NA	NA	NA
TTACTAGACTTGTTGTACTGCCA	AT3G20560.1	4	13.529	1	23	1570	1592	UUACUAGACUUGUUGUACUGCCA	UCACAAUACAGUAAGACUGGUAA	Cleavage	1	Protein disulfide-isomerase 5-3	cell redox homeostasis[GO:0045454]	cell[GO:0005623]; membrane[GO:0016020]; integral component of membrane[GO:0016021]	protein disulfide isomerase activity[GO:0003756]	NA	NA
TGCTTACTCTCTTCTTGTCTCCT	AT4G31950.1	4	13.539	1	23	805	827	UGCUUACUCUCUUCUUGUCUCCU	AGCAGACAAGAAGAGAGUUAGAU	Cleavage	1	CYP82C3	secondary metabolite biosynthetic process[GO:0044550]; oxidation-reduction process[GO:0055114]	membrane[GO:0016020]; integral component of membrane[GO:0016021]	monooxygenase activity[GO:0004497]; iron ion binding[GO:0005506]; oxidoreductase activity[GO:0016491]; oxidoreductase activity, acting on paired donors, with incorporation or reduction of molecular oxygen[GO:0016705]; oxidoreductase activity, acting on paired donors, with incorporation or reduction of molecular oxygen, NAD(P)H as one donor, and incorporation of one atom of oxygen[GO:0016709]; hem…	NA	NA
GAATGAATGATGCGAGAGACAAAT	AT2G03140.1	5	13.576	1	24	7008	7032	GAAUGAAUGA-UGCGAGAGACAAAU	AUUUAUCACUUGCAAUUAUUCAUUC	Translation	1	alpha/beta-Hydrolases superfamily protein	NA	nucleus[GO:0005634]; membrane[GO:0016020]; integral component of membrane[GO:0016021]	hydrolase activity[GO:0016787]	NA	NA
GAATGAATGATGCGAGAGACAAAT	AT2G03140.3	5	13.576	1	24	7015	7039	GAAUGAAUGA-UGCGAGAGACAAAU	AUUUAUCACUUGCAAUUAUUCAUUC	Translation	1	alpha/beta-Hydrolases superfamily protein	NA	nucleus[GO:0005634]; membrane[GO:0016020]; integral component of membrane[GO:0016021]	hydrolase activity[GO:0016787]	NA	NA
GAATGAATGATGCGAGAGACAAAT	AT2G03140.4	5	13.576	1	24	7435	7459	GAAUGAAUGA-UGCGAGAGACAAAU	AUUUAUCACUUGCAAUUAUUCAUUC	Translation	1	alpha/beta-Hydrolases superfamily protein	NA	nucleus[GO:0005634]; membrane[GO:0016020]; integral component of membrane[GO:0016021]	hydrolase activity[GO:0016787]	NA	NA
GAATGAATGATGCGAGAGACAAAT	AT2G03140.5	5	13.576	1	24	7093	7117	GAAUGAAUGA-UGCGAGAGACAAAU	AUUUAUCACUUGCAAUUAUUCAUUC	Translation	1	alpha/beta-Hydrolases superfamily protein	NA	nucleus[GO:0005634]; membrane[GO:0016020]; integral component of membrane[GO:0016021]	hydrolase activity[GO:0016787]	NA	NA
GAATGAATGATGCGAGAGACAAAT	AT2G03140.7	5	13.576	1	24	7350	7374	GAAUGAAUGA-UGCGAGAGACAAAU	AUUUAUCACUUGCAAUUAUUCAUUC	Translation	1	alpha/beta-Hydrolases superfamily protein	NA	nucleus[GO:0005634]; membrane[GO:0016020]; integral component of membrane[GO:0016021]	hydrolase activity[GO:0016787]	NA	NA
GAATGAATGATGCGAGAGACAAAT	AT2G03140.8	5	13.576	1	24	7327	7351	GAAUGAAUGA-UGCGAGAGACAAAU	AUUUAUCACUUGCAAUUAUUCAUUC	Translation	1	alpha/beta-Hydrolases superfamily protein	NA	nucleus[GO:0005634]; membrane[GO:0016020]; integral component of membrane[GO:0016021]	hydrolase activity[GO:0016787]	NA	NA
TGCTTACTCTCTTCTTGTCTCCT	AT4G27340.1	4	13.587	1	23	683	705	UGCUUACUCUCUUCUUGUCUCCU	ACCGGAGAAUAAGAGGGAAAGCA	Cleavage	1	tRNA (guanine(37)-N1)-methyltransferase 2	tRNA processing[GO:0008033]; tRNA methylation[GO:0030488]; methylation[GO:0032259]	nucleus[GO:0005634]; cytoplasm[GO:0005737]; mitochondrion[GO:0005739]; mitochondrial matrix[GO:0005759]	methyltransferase activity[GO:0008168]; tRNA (guanine-N1-)-methyltransferase activity[GO:0009019]; transferase activity[GO:0016740]; tRNA (guanine(37)-N(1))-methyltransferase activity[GO:0052906]	NA	NA
TGCTTACTCTCTTCTTGTCTCCT	AT4G27340.2	4	13.587	1	23	623	645	UGCUUACUCUCUUCUUGUCUCCU	ACCGGAGAAUAAGAGGGAAAGCA	Cleavage	1	tRNA (guanine(37)-N1)-methyltransferase 2	tRNA processing[GO:0008033]; tRNA methylation[GO:0030488]; methylation[GO:0032259]	nucleus[GO:0005634]; cytoplasm[GO:0005737]; mitochondrion[GO:0005739]; mitochondrial matrix[GO:0005759]	methyltransferase activity[GO:0008168]; tRNA (guanine-N1-)-methyltransferase activity[GO:0009019]; transferase activity[GO:0016740]; tRNA (guanine(37)-N(1))-methyltransferase activity[GO:0052906]	NA	NA
TGCTTACTCTCTTCTTGTCTCCT	AT4G27340.3	4	13.587	1	23	660	682	UGCUUACUCUCUUCUUGUCUCCU	ACCGGAGAAUAAGAGGGAAAGCA	Cleavage	1	tRNA (guanine(37)-N1)-methyltransferase 2	tRNA processing[GO:0008033]; tRNA methylation[GO:0030488]; methylation[GO:0032259]	nucleus[GO:0005634]; cytoplasm[GO:0005737]; mitochondrion[GO:0005739]; mitochondrial matrix[GO:0005759]	methyltransferase activity[GO:0008168]; tRNA (guanine-N1-)-methyltransferase activity[GO:0009019]; transferase activity[GO:0016740]; tRNA (guanine(37)-N(1))-methyltransferase activity[GO:0052906]	NA	NA
AGAGAGAGACTAGGTCATGCTGG	AT2G31160.1	3	13.625	1	23	896	918	AGAGAGAGACUAGGUCAUGCUGG	GAAAUGUGAUUUGGUCUCUUUCU	Cleavage	1	Protein LIGHT-DEPENDENT SHORT HYPOCOTYLS 3	transcription, DNA-templated[GO:0006351]; regulation of transcription, DNA-templated[GO:0006355]; multicellular organismal development[GO:0007275]; mRNA transcription[GO:0009299]; response to light stimulus[GO:0009416]; organ boundary specification between lateral organs and the meristem[GO:0010199]; maintenance of shoot apical meristem identity[GO:0010492]; petal development[GO:0048441]; specifi…	nucleus[GO:0005634]	DNA binding[GO:0003677]	NA	NA
TGACTCTCGACTCATTCATCCAA	AT1G28395.2	4	13.626	1	23	582	604	UGACUCUCGACUCAUUCAUCCAA	CUCGAUAAAUGAGUCGAAAGUUU	Cleavage	1	At1g28395	karyogamy[GO:0000741]	mitochondrion[GO:0005739]	NA	NA	NA
TGACTCTCGACTCATTCATCCAA	AT1G28395.4	4	13.626	1	23	541	563	UGACUCUCGACUCAUUCAUCCAA	CUCGAUAAAUGAGUCGAAAGUUU	Cleavage	1	At1g28395	karyogamy[GO:0000741]	mitochondrion[GO:0005739]	NA	NA	NA
AGAGAGAGACTAGGTCATGCTGG	AT5G10470.1	4	13.661	1	23	967	989	AGAGAGAGACUAGGUCAUGCUGG	ACAUCACGAUUCAGUUUCUCUCU	Cleavage	1	kinesin like protein for actin based chloroplast movement 1	cytokinesis by cell plate formation[GO:0000911]; preprophase band assembly[GO:0000913]; microtubule-based movement[GO:0007018]; chloroplast avoidance movement[GO:0009903]; chloroplast accumulation movement[GO:0009904]; viral process[GO:0016032]; nuclear migration along microfilament[GO:0031022]	cell[GO:0005623]; nucleus[GO:0005634]; chromosome[GO:0005694]; cytoplasm[GO:0005737]; spindle[GO:0005819]; cytosol[GO:0005829]; cytoskeleton[GO:0005856]; kinesin complex[GO:0005871]; microtubule[GO:0005874]; plasma membrane[GO:0005886]; cell plate[GO:0009504]; phragmoplast[GO:0009524]; chloroplast envelope[GO:0009941]; membrane[GO:0016020]	nucleotide binding[GO:0000166]; motor activity[GO:0003774]; microtubule motor activity[GO:0003777]; protein binding[GO:0005515]; ATP binding[GO:0005524]; microtubule binding[GO:0008017]; ATPase activity[GO:0016887]	NA	NA
AGAGAGAGACTAGGTCATGCTGG	AT5G10470.2	4	13.661	1	23	906	928	AGAGAGAGACUAGGUCAUGCUGG	ACAUCACGAUUCAGUUUCUCUCU	Cleavage	1	kinesin like protein for actin based chloroplast movement 1	cytokinesis by cell plate formation[GO:0000911]; preprophase band assembly[GO:0000913]; microtubule-based movement[GO:0007018]; chloroplast avoidance movement[GO:0009903]; chloroplast accumulation movement[GO:0009904]; viral process[GO:0016032]; nuclear migration along microfilament[GO:0031022]	cell[GO:0005623]; nucleus[GO:0005634]; chromosome[GO:0005694]; cytoplasm[GO:0005737]; spindle[GO:0005819]; cytosol[GO:0005829]; cytoskeleton[GO:0005856]; kinesin complex[GO:0005871]; microtubule[GO:0005874]; plasma membrane[GO:0005886]; cell plate[GO:0009504]; phragmoplast[GO:0009524]; chloroplast envelope[GO:0009941]; membrane[GO:0016020]	nucleotide binding[GO:0000166]; motor activity[GO:0003774]; microtubule motor activity[GO:0003777]; protein binding[GO:0005515]; ATP binding[GO:0005524]; microtubule binding[GO:0008017]; ATPase activity[GO:0016887]	NA	NA
GTTCCTCTGAGCACTTCATTGG	AT1G52950.1	4	13.676	1	22	368	389	GUUCCUCUGAGCACUUCAUUGG	UUAAUGAUGUGCUAAGUGGAAC	Cleavage	1	Nucleic acid-binding, OB-fold-like protein	telomere maintenance[GO:0000723]; DNA repair[GO:0006281]; DNA recombination[GO:0006310]; cellular response to DNA damage stimulus[GO:0006974]; biological_process[GO:0008150]; DNA duplex unwinding[GO:0032508]	plasmodesma[GO:0009506]	nucleotide binding[GO:0000166]; molecular_function[GO:0003674]; DNA helicase activity[GO:0003678]; helicase activity[GO:0004386]; ATP binding[GO:0005524]; hydrolase activity[GO:0016787]	03420 Nucleotide excision repair [PATH:ath03420]; 03430 Mismatch repair [PATH:ath03430]; 03030 DNA replication [PATH:ath03030]; 03440 Homologous recombination [PATH:ath03440]	NA
AAGAGAAACACCAAAAGAGCTCG	AT4G19985.1	3	13.696	1	23	136	158	AAGAGAAACACCAAAAGAGCUCG	CACAUUUUUUUGGUGUUCUUCUU	Cleavage	1	Acyl-CoA N-acyltransferases (NAT) superfamily protein	NA	NA	N-acetyltransferase activity[GO:0008080]; transferase activity[GO:0016740]; transferase activity, transferring acyl groups[GO:0016746]	NA	NA
AAGAGAAACACCAAAAGAGCTCG	AT4G19985.2	3	13.696	1	23	101	123	AAGAGAAACACCAAAAGAGCUCG	CACAUUUUUUUGGUGUUCUUCUU	Cleavage	1	Acyl-CoA N-acyltransferases (NAT) superfamily protein	NA	NA	N-acetyltransferase activity[GO:0008080]; transferase activity[GO:0016740]; transferase activity, transferring acyl groups[GO:0016746]	NA	NA
AAGAGAAACACCAAAAGAGCTCG	AT4G19985.3	3	13.696	1	23	101	123	AAGAGAAACACCAAAAGAGCUCG	CACAUUUUUUUGGUGUUCUUCUU	Cleavage	1	Acyl-CoA N-acyltransferases (NAT) superfamily protein	NA	NA	N-acetyltransferase activity[GO:0008080]; transferase activity[GO:0016740]; transferase activity, transferring acyl groups[GO:0016746]	NA	NA
AAGAGAAACACCAAAAGAGCTCG	AT4G19985.4	3	13.696	1	23	101	123	AAGAGAAACACCAAAAGAGCUCG	CACAUUUUUUUGGUGUUCUUCUU	Cleavage	1	Acyl-CoA N-acyltransferases (NAT) superfamily protein	NA	NA	N-acetyltransferase activity[GO:0008080]; transferase activity[GO:0016740]; transferase activity, transferring acyl groups[GO:0016746]	NA	NA
AAGAGAAACACCAAAAGAGCTCG	AT4G19985.5	3	13.696	1	23	136	158	AAGAGAAACACCAAAAGAGCUCG	CACAUUUUUUUGGUGUUCUUCUU	Cleavage	1	Acyl-CoA N-acyltransferases (NAT) superfamily protein	NA	NA	N-acetyltransferase activity[GO:0008080]; transferase activity[GO:0016740]; transferase activity, transferring acyl groups[GO:0016746]	NA	NA
TGCTTACTCTCTTCTTGTCTCCT	AT1G55930.2	3	13.748	1	23	1890	1912	UGCUUACUCUCUUCUUGUCUCCU	GAUGAACAAGACGAGGGUAAGCA	Cleavage	1	DUF21 domain-containing protein At1g55930, chloroplastic	oxidation-reduction process[GO:0055114]	chloroplast[GO:0009507]; plastid[GO:0009536]; chloroplast envelope[GO:0009941]; membrane[GO:0016020]; integral component of membrane[GO:0016021]; chloroplast membrane[GO:0031969]	oxidoreductase activity, acting on CH-OH group of donors[GO:0016614]; flavin adenine dinucleotide binding[GO:0050660]	NA	NA
AAGAGAAACACCAAAAGAGCTCG	AT3G15395.4	3	13.759	1	23	349	371	AAGAGAAACACCAAAAGAGCUCG	UUUUUUUUUUUGGUGUUUGUUUU	Cleavage	1	AT3G15395 protein	biological_process[GO:0008150]	membrane[GO:0016020]; integral component of membrane[GO:0016021]	molecular_function[GO:0003674]	NA	NA
GAATGAATGATGCGAGAGACAAAT	AT5G59790.1	5	13.761	1	24	74	96	GAAUGAAUGAUGCGAGAGACAAAU	CUUUGUCUCUCGCAUCCU-CAUUU	Cleavage	1	At5g59790	biological_process[GO:0008150]	NA	NA	NA	NA
AAGAGAAACACCAAAAGAGCTCG	AT2G25520.1	4	13.789	1	23	725	747	AAGAGAAACACCAAAAGAGCUCG	CGAUCUCGUUUGGUGUUGCUAUU	Cleavage	1	Probable sugar phosphate/phosphate translocator At2g25520	carbohydrate transport[GO:0008643]	endosome[GO:0005768]; Golgi apparatus[GO:0005794]; trans-Golgi network[GO:0005802]; membrane[GO:0016020]; integral component of membrane[GO:0016021]	NA	NA	NA
TTACTAGACTTGTTGTACTGCCA	AT2G19365.1	5	13.79	1	23	236	257	UUACUAGACUUGUUGUACUGCCA	AAGCAGUAUGA-AGGUUUAGUAA	Cleavage	1	Myb/SANT-like DNA-binding domain protein	NA	NA	DNA binding[GO:0003677]	NA	NA
TGACTCTCGACTCATTCATCCAA	AT3G13290.1	3.5	13.804	1	23	3734	3756	UGACUCUCGACUCAUUCAUCCAA	AAUCGUGAAUUAGCCGAGAGUCA	Translation	1	Varicose-related protein	mRNA processing[GO:0006397]; mRNA catabolic process[GO:0006402]; G-protein coupled receptor signaling pathway[GO:0007186]; deadenylation-independent decapping of nuclear-transcribed mRNA[GO:0031087]	cytoplasmic mRNA processing body[GO:0000932]; cytoplasm[GO:0005737]	protein binding[GO:0005515]; protein homodimerization activity[GO:0042803]	03018 RNA degradation [PATH:ath03018]	NA
GGCAGTCTCCTTGGCTATCCT	AT1G60900.1	4.5	13.815	1	21	401	421	GGCAGUCUCCUUGGCUAUCCU	AGGAUAGGCAACGAGACCGUC	Translation	1	Splicing factor U2af large subunit B	mRNA processing[GO:0006397]; RNA splicing[GO:0008380]	commitment complex[GO:0000243]; nucleus[GO:0005634]; spliceosomal complex[GO:0005681]; membrane[GO:0016020]; integral component of membrane[GO:0016021]; nuclear speck[GO:0016607]; U2-type prespliceosome[GO:0071004]; U2AF[GO:0089701]	nucleic acid binding[GO:0003676]; RNA binding[GO:0003723]; protein binding[GO:0005515]; poly-pyrimidine tract binding[GO:0008187]; pre-mRNA 3'-splice site binding[GO:0030628]	03040 Spliceosome [PATH:ath03040]	NA
CAGGCAGTCTCCTTGGCTATCC	AT3G48350.1	5	13.843	1	22	1028	1049	CAGGCAGUCUCCUUGGCUAUCC	GUAUAGCCAUGGAGGCUUCUUA	Cleavage	1	KDEL-tailed cysteine endopeptidase CEP3	proteolysis[GO:0006508]; proteolysis involved in cellular protein catabolic process[GO:0051603]	extracellular space[GO:0005615]; lysosome[GO:0005764]; endoplasmic reticulum[GO:0005783]	cysteine-type endopeptidase activity[GO:0004197]; peptidase activity[GO:0008233]; cysteine-type peptidase activity[GO:0008234]; hydrolase activity[GO:0016787]	NA	NA
GCGTACAGAGTAGTCAAGCATGA	AT4G00430.1	4.5	13.881	1	23	1423	1445	GCGUACAGAGUAGUCAAGCAUGA	AAGAGCUUGACUAUUGUGUACUU	Cleavage	1	TMP-C	water transport[GO:0006833]; response to water deprivation[GO:0009414]; ion transmembrane transport[GO:0034220]; transmembrane transport[GO:0055085]	plasma membrane[GO:0005886]; integral component of plasma membrane[GO:0005887]; chloroplast[GO:0009507]; membrane[GO:0016020]; integral component of membrane[GO:0016021]	protein binding[GO:0005515]; water channel activity[GO:0015250]; channel activity[GO:0015267]	NA	NA
TGCTTACTCTCTTCTTGTCTCCT	AT3G58160.1	5	13.885	1	23	2678	2700	UGCUUACUCUCUUCUUGUCUCCU	AGGAAAUGAGAAGGGAGGAAGCU	Cleavage	1	Myosin-16	microtubule-based movement[GO:0007018]; actin filament-based movement[GO:0030048]	cytoplasm[GO:0005737]; vacuole[GO:0005773]; myosin complex[GO:0016459]	nucleotide binding[GO:0000166]; motor activity[GO:0003774]; microtubule motor activity[GO:0003777]; actin binding[GO:0003779]; protein binding[GO:0005515]; calmodulin binding[GO:0005516]; ATP binding[GO:0005524]; microtubule binding[GO:0008017]; hydrolase activity[GO:0016787]	NA	NA
TGCTTACTCTCTTCTTGTCTCCT	AT3G58160.2	5	13.885	1	23	2839	2861	UGCUUACUCUCUUCUUGUCUCCU	AGGAAAUGAGAAGGGAGGAAGCU	Cleavage	1	Myosin-16	microtubule-based movement[GO:0007018]; actin filament-based movement[GO:0030048]	cytoplasm[GO:0005737]; vacuole[GO:0005773]; myosin complex[GO:0016459]	nucleotide binding[GO:0000166]; motor activity[GO:0003774]; microtubule motor activity[GO:0003777]; actin binding[GO:0003779]; protein binding[GO:0005515]; calmodulin binding[GO:0005516]; ATP binding[GO:0005524]; microtubule binding[GO:0008017]; hydrolase activity[GO:0016787]	NA	NA
TGCTTACTCTCTTCTTGTCTCCT	AT3G58160.3	5	13.885	1	23	2839	2861	UGCUUACUCUCUUCUUGUCUCCU	AGGAAAUGAGAAGGGAGGAAGCU	Cleavage	1	Myosin-16	microtubule-based movement[GO:0007018]; actin filament-based movement[GO:0030048]	cytoplasm[GO:0005737]; vacuole[GO:0005773]; myosin complex[GO:0016459]	nucleotide binding[GO:0000166]; motor activity[GO:0003774]; microtubule motor activity[GO:0003777]; actin binding[GO:0003779]; protein binding[GO:0005515]; calmodulin binding[GO:0005516]; ATP binding[GO:0005524]; microtubule binding[GO:0008017]; hydrolase activity[GO:0016787]	NA	NA
TGCTTACTCTCTTCTTGTCTCCT	AT3G58160.4	5	13.885	1	23	2638	2660	UGCUUACUCUCUUCUUGUCUCCU	AGGAAAUGAGAAGGGAGGAAGCU	Cleavage	1	Myosin-16	microtubule-based movement[GO:0007018]; actin filament-based movement[GO:0030048]	cytoplasm[GO:0005737]; vacuole[GO:0005773]; myosin complex[GO:0016459]	nucleotide binding[GO:0000166]; motor activity[GO:0003774]; microtubule motor activity[GO:0003777]; actin binding[GO:0003779]; protein binding[GO:0005515]; calmodulin binding[GO:0005516]; ATP binding[GO:0005524]; microtubule binding[GO:0008017]; hydrolase activity[GO:0016787]	NA	NA
TGCTTACTCTCTTCTTGTCTCCT	AT3G58160.5	5	13.885	1	23	2327	2349	UGCUUACUCUCUUCUUGUCUCCU	AGGAAAUGAGAAGGGAGGAAGCU	Cleavage	1	Myosin-16	microtubule-based movement[GO:0007018]; actin filament-based movement[GO:0030048]	cytoplasm[GO:0005737]; vacuole[GO:0005773]; myosin complex[GO:0016459]	nucleotide binding[GO:0000166]; motor activity[GO:0003774]; microtubule motor activity[GO:0003777]; actin binding[GO:0003779]; protein binding[GO:0005515]; calmodulin binding[GO:0005516]; ATP binding[GO:0005524]; microtubule binding[GO:0008017]; hydrolase activity[GO:0016787]	NA	NA
GGCAGTCTCCTTGGCTATCCT	AT5G57567.1	5	13.889	1	21	18	38	GGCAGUCUCCUUGGCUAUCCU	GGGGAGGCUAGAGAGAUUGCC	Translation	1	Putative uncharacterized protein	biological_process[GO:0008150]	NA	molecular_function[GO:0003674]	NA	NA
AGAGAGAGACTAGGTCATGCTGG	AT5G55950.1	3.5	13.911	1	23	165	187	AGAGAGAGACUAGGUCAUGCUGG	AAAAUGUGAUCUGGUUUUUUUCU	Cleavage	1	Nucleotide-sugar uncharacterized transporter 2	carbohydrate transport[GO:0008643]	membrane[GO:0016020]; integral component of membrane[GO:0016021]	NA	NA	NA
AGAGAGAGACTAGGTCATGCTGG	AT5G55950.2	3.5	13.911	1	23	157	179	AGAGAGAGACUAGGUCAUGCUGG	AAAAUGUGAUCUGGUUUUUUUCU	Cleavage	1	Nucleotide-sugar uncharacterized transporter 2	carbohydrate transport[GO:0008643]	membrane[GO:0016020]; integral component of membrane[GO:0016021]	NA	NA	NA
AGAGAGAGACTAGGTCATGCTGG	AT5G55950.3	3.5	13.911	1	23	154	176	AGAGAGAGACUAGGUCAUGCUGG	AAAAUGUGAUCUGGUUUUUUUCU	Cleavage	1	Nucleotide-sugar uncharacterized transporter 2	carbohydrate transport[GO:0008643]	membrane[GO:0016020]; integral component of membrane[GO:0016021]	NA	NA	NA
TTACTAGACTTGTTGTACTGCCA	AT5G56880.1	4	13.914	1	23	712	734	UUACUAGACUUGUUGUACUGCCA	UAGUAGUAGAGUAGGUCUAGUUA	Cleavage	1	At5g56880	biological_process[GO:0008150]	NA	NA	NA	NA
TGACTCTCGACTCATTCATCCAA	AT5G48220.3	3	13.919	1	23	567	589	UGACUCUCGACUCAUUCAUCCAA	CAGAAUGAAGUAGUUGAGAGUCA	Cleavage	2	AT5g48220/MIF21_11	tryptophan metabolic process[GO:0006568]; metabolic process[GO:0008152]	chloroplast[GO:0009507]; chloroplast thylakoid[GO:0009534]; chloroplast stroma[GO:0009570]	catalytic activity[GO:0003824]; indole-3-glycerol-phosphate synthase activity[GO:0004425]	00400 Phenylalanine, tyrosine and tryptophan biosynthesis [PATH:ath00400]	NA
AGAGAGAGACTAGGTCATGCTGG	AT5G45440.1	5	13.967	1	23	1257	1279	AGAGAGAGACUAGGUCAUGCUGG	CUGGUUUGAUCUUGUCUCUCUGU	Translation	1	Probable disease resistance protein At5g45440	defense response[GO:0006952]	NA	nucleotide binding[GO:0000166]; ATP binding[GO:0005524]; ADP binding[GO:0043531]	NA	NA
AAGAGAAACACCAAAAGAGCTCG	AT1G74710.2	4.5	13.975	1	23	2096	2118	AAGAGAAACACCAAAAGAGCUCG	UGAGCUUCUAUAGUGUUUUUCUU	Cleavage	2	ADC synthase superfamily protein	defense response[GO:0006952]; biosynthetic process[GO:0009058]; response to cold[GO:0009409]; response to bacterium[GO:0009617]; systemic acquired resistance[GO:0009627]; salicylic acid biosynthetic process[GO:0009697]; stomatal movement[GO:0010118]; negative regulation of defense response[GO:0031348]; phylloquinone biosynthetic process[GO:0042372]; defense response to bacterium[GO:0042742]; tetr…	chloroplast[GO:0009507]; plastid[GO:0009536]	isochorismate synthase activity[GO:0008909]; isomerase activity[GO:0016853]; 4-amino-4-deoxychorismate synthase activity[GO:0046820]	00130 Ubiquinone and other terpenoid-quinone biosynthesis [PATH:ath00130]	NA
TGCTTACTCTCTTCTTGTCTCCT	AT2G40850.1	3	13.981	1	23	1873	1895	UGCUUACUCUCUUCUUGUCUCCU	AAAAGAAAAGAAGAGAGGAGGCA	Cleavage	1	Phosphatidylinositol 4-kinase gamma 1	phosphorylation[GO:0016310]; phosphatidylinositol phosphorylation[GO:0046854]	cellular_component[GO:0005575]	nucleotide binding[GO:0000166]; 1-phosphatidylinositol 4-kinase activity[GO:0004430]; ATP binding[GO:0005524]; kinase activity[GO:0016301]; transferase activity[GO:0016740]	NA	NA
GTTCCTCTGAGCACTTCATTGG	AT5G46000.1	4	14.006	1	22	217	238	GUUCCUCUGAGCACUUCAUUGG	GAAGUGAAGUGCCCAGACGAAU	Translation	1	Jacalin-related lectin 45	NA	NA	carbohydrate binding[GO:0030246]	NA	NA
TGACTCTCGACTCATTCATCCAA	AT1G32270.1	4	14.013	1	23	1355	1377	UGACUCUCGACUCAUUCAUCCAA	GUGAAUUAAGGAGUUGAGAGUUC	Cleavage	1	Putative syntaxin-24	intracellular protein transport[GO:0006886]; vesicle fusion[GO:0006906]; protein transport[GO:0015031]; vesicle-mediated transport[GO:0016192]; vesicle docking[GO:0048278]	endomembrane system[GO:0012505]; membrane[GO:0016020]; SNARE complex[GO:0031201]	SNARE binding[GO:0000149]; SNAP receptor activity[GO:0005484]	NA	NA
TGACTCTCGACTCATTCATCCAA	AT1G32270.2	4	14.013	1	23	1302	1324	UGACUCUCGACUCAUUCAUCCAA	GUGAAUUAAGGAGUUGAGAGUUC	Cleavage	1	Putative syntaxin-24	intracellular protein transport[GO:0006886]; vesicle fusion[GO:0006906]; protein transport[GO:0015031]; vesicle-mediated transport[GO:0016192]; vesicle docking[GO:0048278]	endomembrane system[GO:0012505]; membrane[GO:0016020]; SNARE complex[GO:0031201]	SNARE binding[GO:0000149]; SNAP receptor activity[GO:0005484]	NA	NA
AAGAGAAACACCAAAAGAGCTCG	AT1G28420.1	4	14.038	1	23	223	245	AAGAGAAACACCAAAAGAGCUCG	GAAGCCCUGUUGUUGUUUUUCUU	Translation	1	Homeobox-DDT domain protein RLT1	transcription, DNA-templated[GO:0006351]; regulation of transcription, DNA-templated[GO:0006355]; flower development[GO:0009908]; negative regulation of transcription, DNA-templated[GO:0045892]; regulation of timing of transition from vegetative to reproductive phase[GO:0048510]	nucleus[GO:0005634]	DNA binding[GO:0003677]; sequence-specific DNA binding transcription factor activity[GO:0003700]; protein binding[GO:0005515]	NA	HB-other
AAGAGAAACACCAAAAGAGCTCG	AT1G48030.1	3.5	14.081	1	23	18	40	AAGAGAAACACCAAAAGAGCUCG	AAAUAUUUUUUGGUGUAUUUCUU	Cleavage	1	Dihydrolipoyl dehydrogenase 1, mitochondrial	electron transport chain[GO:0022900]; cell redox homeostasis[GO:0045454]; response to cadmium ion[GO:0046686]; oxidation-reduction process[GO:0055114]	cell[GO:0005623]; mitochondrion[GO:0005739]; mitochondrial respiratory chain complex I[GO:0005747]; mitochondrial matrix[GO:0005759]; apoplast[GO:0048046]	dihydrolipoyl dehydrogenase activity[GO:0004148]; copper ion binding[GO:0005507]; ATP binding[GO:0005524]; zinc ion binding[GO:0008270]; electron carrier activity[GO:0009055]; oxidoreductase activity[GO:0016491]; oxidoreductase activity, acting on a sulfur group of donors, NAD(P) as acceptor[GO:0016668]; flavin adenine dinucleotide binding[GO:0050660]; cobalt ion binding[GO:0050897]	00280 Valine, leucine and isoleucine degradation [PATH:ath00280]; 00020 Citrate cycle (TCA cycle) [PATH:ath00020]; 00630 Glyoxylate and dicarboxylate metabolism [PATH:ath00630]; 00010 Glycolysis / Gluconeogenesis [PATH:ath00010]; 00260 Glycine, serine and threonine metabolism [PATH:ath00260]; 00640 Propanoate metabolism [PATH:ath00640]; 00620 Pyruvate metabolism [PATH:ath00620]	NA
AAGAGAAACACCAAAAGAGCTCG	AT1G48030.3	3.5	14.081	1	23	18	40	AAGAGAAACACCAAAAGAGCUCG	AAAUAUUUUUUGGUGUAUUUCUU	Cleavage	1	Dihydrolipoyl dehydrogenase 1, mitochondrial	electron transport chain[GO:0022900]; cell redox homeostasis[GO:0045454]; response to cadmium ion[GO:0046686]; oxidation-reduction process[GO:0055114]	cell[GO:0005623]; mitochondrion[GO:0005739]; mitochondrial respiratory chain complex I[GO:0005747]; mitochondrial matrix[GO:0005759]; apoplast[GO:0048046]	dihydrolipoyl dehydrogenase activity[GO:0004148]; copper ion binding[GO:0005507]; ATP binding[GO:0005524]; zinc ion binding[GO:0008270]; electron carrier activity[GO:0009055]; oxidoreductase activity[GO:0016491]; oxidoreductase activity, acting on a sulfur group of donors, NAD(P) as acceptor[GO:0016668]; flavin adenine dinucleotide binding[GO:0050660]; cobalt ion binding[GO:0050897]	00280 Valine, leucine and isoleucine degradation [PATH:ath00280]; 00020 Citrate cycle (TCA cycle) [PATH:ath00020]; 00630 Glyoxylate and dicarboxylate metabolism [PATH:ath00630]; 00010 Glycolysis / Gluconeogenesis [PATH:ath00010]; 00260 Glycine, serine and threonine metabolism [PATH:ath00260]; 00640 Propanoate metabolism [PATH:ath00640]; 00620 Pyruvate metabolism [PATH:ath00620]	NA
GCGTACAGAGTAGTCAAGCATGA	AT1G10510.1	5	14.087	1	23	1011	1033	GCGUACAGAGUAGUCAAGCAUGA	ACAUGAUUGACUAUUCUGGAUUC	Cleavage	1	Putative uncharacterized protein At1g10510	NA	mitochondrion[GO:0005739]; chloroplast[GO:0009507]; plastid[GO:0009536]; chloroplast envelope[GO:0009941]	protein binding[GO:0005515]	NA	NA
AAGAGAAACACCAAAAGAGCTCG	AT1G48030.4	3.5	14.113	1	23	19	41	AAGAGAAACACCAAAAGAGCUCG	AAAUAUUUUUUGGUGUAUUUCUU	Cleavage	1	Dihydrolipoyl dehydrogenase 1, mitochondrial	electron transport chain[GO:0022900]; cell redox homeostasis[GO:0045454]; response to cadmium ion[GO:0046686]; oxidation-reduction process[GO:0055114]	cell[GO:0005623]; mitochondrion[GO:0005739]; mitochondrial respiratory chain complex I[GO:0005747]; mitochondrial matrix[GO:0005759]; apoplast[GO:0048046]	dihydrolipoyl dehydrogenase activity[GO:0004148]; copper ion binding[GO:0005507]; ATP binding[GO:0005524]; zinc ion binding[GO:0008270]; electron carrier activity[GO:0009055]; oxidoreductase activity[GO:0016491]; oxidoreductase activity, acting on a sulfur group of donors, NAD(P) as acceptor[GO:0016668]; flavin adenine dinucleotide binding[GO:0050660]; cobalt ion binding[GO:0050897]	00280 Valine, leucine and isoleucine degradation [PATH:ath00280]; 00020 Citrate cycle (TCA cycle) [PATH:ath00020]; 00630 Glyoxylate and dicarboxylate metabolism [PATH:ath00630]; 00010 Glycolysis / Gluconeogenesis [PATH:ath00010]; 00260 Glycine, serine and threonine metabolism [PATH:ath00260]; 00640 Propanoate metabolism [PATH:ath00640]; 00620 Pyruvate metabolism [PATH:ath00620]	NA
AAGAGAAACACCAAAAGAGCTCG	AT1G48030.5	3.5	14.113	1	23	19	41	AAGAGAAACACCAAAAGAGCUCG	AAAUAUUUUUUGGUGUAUUUCUU	Cleavage	1	Dihydrolipoyl dehydrogenase 1, mitochondrial	electron transport chain[GO:0022900]; cell redox homeostasis[GO:0045454]; response to cadmium ion[GO:0046686]; oxidation-reduction process[GO:0055114]	cell[GO:0005623]; mitochondrion[GO:0005739]; mitochondrial respiratory chain complex I[GO:0005747]; mitochondrial matrix[GO:0005759]; apoplast[GO:0048046]	dihydrolipoyl dehydrogenase activity[GO:0004148]; copper ion binding[GO:0005507]; ATP binding[GO:0005524]; zinc ion binding[GO:0008270]; electron carrier activity[GO:0009055]; oxidoreductase activity[GO:0016491]; oxidoreductase activity, acting on a sulfur group of donors, NAD(P) as acceptor[GO:0016668]; flavin adenine dinucleotide binding[GO:0050660]; cobalt ion binding[GO:0050897]	00280 Valine, leucine and isoleucine degradation [PATH:ath00280]; 00020 Citrate cycle (TCA cycle) [PATH:ath00020]; 00630 Glyoxylate and dicarboxylate metabolism [PATH:ath00630]; 00010 Glycolysis / Gluconeogenesis [PATH:ath00010]; 00260 Glycine, serine and threonine metabolism [PATH:ath00260]; 00640 Propanoate metabolism [PATH:ath00640]; 00620 Pyruvate metabolism [PATH:ath00620]	NA
AGTTCCCTTTAACGCTTCATTG	AT5G64813.2	4	14.119	1	22	628	649	AGUUCCCUUUAACGCUUCAUUG	AAAUGAAGUUUUGGAGGGAACG	Cleavage	1	Small GTPase LIP1	photomorphogenesis[GO:0009640]; circadian regulation of gene expression[GO:0032922]	nucleus[GO:0005634]; cytoplasm[GO:0005737]	nucleotide binding[GO:0000166]; GTPase activity[GO:0003924]; GTP binding[GO:0005525]	NA	NA
GGCAGTCTCCTTGGCTATCCT	AT1G44750.3	5	14.123	1	21	2255	2275	GGCAGUCUCCUUGGCUAUCCU	AGAAUGGCCAAGAAGAUUUCC	Cleavage	1	Probable purine permease 11	purine nucleobase transport[GO:0006863]	membrane[GO:0016020]; integral component of membrane[GO:0016021]	transporter activity[GO:0005215]; purine nucleobase transmembrane transporter activity[GO:0005345]	NA	NA
TTACTAGACTTGTTGTACTGCCA	AT5G51870.1	4	14.13	1	23	199	221	UUACUAGACUUGUUGUACUGCCA	GAUAGAUAUGGCAAGUUUAGUAA	Cleavage	1	AGAMOUS-like 71	transcription, DNA-templated[GO:0006351]; regulation of transcription, DNA-templated[GO:0006355]; multicellular organismal development[GO:0007275]; flower development[GO:0009908]; regulation of flower development[GO:0009909]; cell differentiation[GO:0030154]; positive regulation of transcription from RNA polymerase II promoter[GO:0045944]	nucleus[GO:0005634]	RNA polymerase II regulatory region sequence-specific DNA binding[GO:0000977]; DNA binding[GO:0003677]; sequence-specific DNA binding transcription factor activity[GO:0003700]; protein dimerization activity[GO:0046983]	NA	MIKC_MADS
TTACTAGACTTGTTGTACTGCCA	AT5G51870.2	4	14.13	1	23	199	221	UUACUAGACUUGUUGUACUGCCA	GAUAGAUAUGGCAAGUUUAGUAA	Cleavage	1	AGAMOUS-like 71	transcription, DNA-templated[GO:0006351]; regulation of transcription, DNA-templated[GO:0006355]; multicellular organismal development[GO:0007275]; flower development[GO:0009908]; regulation of flower development[GO:0009909]; cell differentiation[GO:0030154]; positive regulation of transcription from RNA polymerase II promoter[GO:0045944]	nucleus[GO:0005634]	RNA polymerase II regulatory region sequence-specific DNA binding[GO:0000977]; DNA binding[GO:0003677]; sequence-specific DNA binding transcription factor activity[GO:0003700]; protein dimerization activity[GO:0046983]	NA	MIKC_MADS
TTACTAGACTTGTTGTACTGCCA	AT5G51870.3	4	14.13	1	23	280	302	UUACUAGACUUGUUGUACUGCCA	GAUAGAUAUGGCAAGUUUAGUAA	Cleavage	1	AGAMOUS-like 71	transcription, DNA-templated[GO:0006351]; regulation of transcription, DNA-templated[GO:0006355]; multicellular organismal development[GO:0007275]; flower development[GO:0009908]; regulation of flower development[GO:0009909]; cell differentiation[GO:0030154]; positive regulation of transcription from RNA polymerase II promoter[GO:0045944]	nucleus[GO:0005634]	RNA polymerase II regulatory region sequence-specific DNA binding[GO:0000977]; DNA binding[GO:0003677]; sequence-specific DNA binding transcription factor activity[GO:0003700]; protein dimerization activity[GO:0046983]	NA	MIKC_MADS
TTACTAGACTTGTTGTACTGCCA	AT5G51870.4	4	14.13	1	23	273	295	UUACUAGACUUGUUGUACUGCCA	GAUAGAUAUGGCAAGUUUAGUAA	Cleavage	1	AGAMOUS-like 71	transcription, DNA-templated[GO:0006351]; regulation of transcription, DNA-templated[GO:0006355]; multicellular organismal development[GO:0007275]; flower development[GO:0009908]; regulation of flower development[GO:0009909]; cell differentiation[GO:0030154]; positive regulation of transcription from RNA polymerase II promoter[GO:0045944]	nucleus[GO:0005634]	RNA polymerase II regulatory region sequence-specific DNA binding[GO:0000977]; DNA binding[GO:0003677]; sequence-specific DNA binding transcription factor activity[GO:0003700]; protein dimerization activity[GO:0046983]	NA	NA
TTACTAGACTTGTTGTACTGCCA	AT5G51870.5	4	14.13	1	23	288	310	UUACUAGACUUGUUGUACUGCCA	GAUAGAUAUGGCAAGUUUAGUAA	Cleavage	1	AGAMOUS-like 71	transcription, DNA-templated[GO:0006351]; regulation of transcription, DNA-templated[GO:0006355]; multicellular organismal development[GO:0007275]; flower development[GO:0009908]; regulation of flower development[GO:0009909]; cell differentiation[GO:0030154]; positive regulation of transcription from RNA polymerase II promoter[GO:0045944]	nucleus[GO:0005634]	RNA polymerase II regulatory region sequence-specific DNA binding[GO:0000977]; DNA binding[GO:0003677]; sequence-specific DNA binding transcription factor activity[GO:0003700]; protein dimerization activity[GO:0046983]	NA	NA
AGTTCCCTTTAACGCTTCATTG	AT2G27260.1	4.5	14.15	1	22	687	708	AGUUCCCUUUAACGCUUCAUUG	GAGAGAAGUGUUAAAGGAAAUG	Cleavage	1	At2g27260/F12K2.16	biological_process[GO:0008150]	plasmodesma[GO:0009506]; membrane[GO:0016020]; integral component of membrane[GO:0016021]	NA	NA	NA
AGAGAGAGACTAGGTCATGCTGG	AT4G00300.1	3	14.162	1	23	7	29	AGAGAGAGACUAGGUCAUGCUGG	ACGCGUUGACUUGGUCUCUCUCU	Cleavage	1	Putative uncharacterized protein At4g00300	phosphorylation[GO:0016310]	endoplasmic reticulum[GO:0005783]; membrane[GO:0016020]; integral component of membrane[GO:0016021]	kinase activity[GO:0016301]	NA	NA
GTTCCTCTGAGCACTTCATTGG	AT2G01760.1	3.5	14.163	1	22	603	623	GUUCCUCUGAGCACUUCAUUGG	UUAGUGAA-UGCUCAGAGGAAA	Cleavage	1	response regulator 14	phosphorelay signal transduction system[GO:0000160]; transcription, DNA-templated[GO:0006351]; regulation of transcription, DNA-templated[GO:0006355]; signal transduction[GO:0007165]; cytokinin-activated signaling pathway[GO:0009736]	nucleus[GO:0005634]	phosphorelay response regulator activity[GO:0000156]; DNA binding[GO:0003677]; sequence-specific DNA binding transcription factor activity[GO:0003700]; protein binding[GO:0005515]; identical protein binding[GO:0042802]	04075 Plant hormone signal transduction [PATH:ath04075]	ARR-B
GTTCCTCTGAGCACTTCATTGG	AT2G01760.2	3.5	14.163	1	22	702	722	GUUCCUCUGAGCACUUCAUUGG	UUAGUGAA-UGCUCAGAGGAAA	Cleavage	1	response regulator 14	phosphorelay signal transduction system[GO:0000160]; transcription, DNA-templated[GO:0006351]; regulation of transcription, DNA-templated[GO:0006355]; signal transduction[GO:0007165]; cytokinin-activated signaling pathway[GO:0009736]	nucleus[GO:0005634]	phosphorelay response regulator activity[GO:0000156]; DNA binding[GO:0003677]; sequence-specific DNA binding transcription factor activity[GO:0003700]; protein binding[GO:0005515]; identical protein binding[GO:0042802]	04075 Plant hormone signal transduction [PATH:ath04075]	NA
GTTCCTCTGAGCACTTCATTGG	AT2G01760.3	3.5	14.163	1	22	391	411	GUUCCUCUGAGCACUUCAUUGG	UUAGUGAA-UGCUCAGAGGAAA	Cleavage	1	response regulator 14	phosphorelay signal transduction system[GO:0000160]; transcription, DNA-templated[GO:0006351]; regulation of transcription, DNA-templated[GO:0006355]; signal transduction[GO:0007165]; cytokinin-activated signaling pathway[GO:0009736]	nucleus[GO:0005634]	phosphorelay response regulator activity[GO:0000156]; DNA binding[GO:0003677]; sequence-specific DNA binding transcription factor activity[GO:0003700]; protein binding[GO:0005515]; identical protein binding[GO:0042802]	04075 Plant hormone signal transduction [PATH:ath04075]	NA
GTTCCTCTGAGCACTTCATTGG	AT5G41790.1	3.5	14.167	1	22	65	86	GUUCCUCUGAGCACUUCAUUGG	AAGGUGAAAUGCUUAAAGGAAC	Cleavage	1	COP1-interactive protein 1	response to osmotic stress[GO:0006970]; response to abscisic acid[GO:0009737]; abscisic acid-activated signaling pathway[GO:0009738]; positive regulation of abscisic acid-activated signaling pathway[GO:0009789]; regulation of protein import into nucleus[GO:0042306]; cellular response to abscisic acid stimulus[GO:0071215]	cytoplasm[GO:0005737]; vacuole[GO:0005773]; vacuolar membrane[GO:0005774]; cytoskeleton[GO:0005856]; plasma membrane[GO:0005886]; chloroplast[GO:0009507]; membrane[GO:0016020]	actin binding[GO:0003779]; protein binding[GO:0005515]	NA	NA
TGACTCTCGACTCATTCATCCAA	AT2G19820.1	3.5	14.227	1	23	8	30	UGACUCUCGACUCAUUCAUCCAA	UGUUAUGGAUGUCUCGAGAGUCA	Translation	1	LOB domain-containing protein 9	biological_process[GO:0008150]	NA	NA	NA	LBD
AGAGAGAGACTAGGTCATGCTGG	AT3G17860.4	4	14.232	1	23	669	691	AGAGAGAGACUAGGUCAUGCUGG	GAGGAAUGAACUGGUCUUUCUCA	Cleavage	1	Protein TIFY 6B	transcription, DNA-templated[GO:0006351]; regulation of transcription, DNA-templated[GO:0006355]; defense response[GO:0006952]; response to wounding[GO:0009611]; jasmonic acid mediated signaling pathway[GO:0009867]; regulation of defense response[GO:0031347]; negative regulation of nucleic acid-templated transcription[GO:1903507]; regulation of jasmonic acid mediated signaling pathway[GO:2000022]	nucleus[GO:0005634]	transcription corepressor activity[GO:0003714]; protein binding[GO:0005515]; identical protein binding[GO:0042802]	04075 Plant hormone signal transduction [PATH:ath04075]	NA
GGCAGTCTCCTTGGCTATCCT	AT1G07200.1	4	14.258	1	21	1282	1302	GGCAGUCUCCUUGGCUAUCCU	GGGAUUGCCAAGGAUAAUGCC	Cleavage	1	Protein SMAX1-LIKE 6	transcription, DNA-templated[GO:0006351]; regulation of transcription, DNA-templated[GO:0006355]; protein metabolic process[GO:0019538]; response to strigolactone[GO:1902347]	nucleus[GO:0005634]	protein binding[GO:0005515]; hydrolase activity[GO:0016787]	NA	NA
GGCAGTCTCCTTGGCTATCCT	AT1G07200.2	4	14.258	1	21	2713	2733	GGCAGUCUCCUUGGCUAUCCU	GGGAUUGCCAAGGAUAAUGCC	Cleavage	1	Protein SMAX1-LIKE 6	transcription, DNA-templated[GO:0006351]; regulation of transcription, DNA-templated[GO:0006355]; protein metabolic process[GO:0019538]; response to strigolactone[GO:1902347]	nucleus[GO:0005634]	protein binding[GO:0005515]; hydrolase activity[GO:0016787]	NA	NA
TGCTTACTCTCTTCTTGTCTCCT	AT2G33550.1	3	14.281	1	23	891	913	UGCUUACUCUCUUCUUGUCUCCU	ACAUCACAAGAAGAGAGGAAGCG	Cleavage	1	Trihelix transcription factor ASR3	transcription, DNA-templated[GO:0006351]; regulation of transcription, DNA-templated[GO:0006355]; defense response[GO:0006952]; negative regulation of transcription, DNA-templated[GO:0045892]; negative regulation of immune response[GO:0050777]; cellular response to molecule of bacterial origin[GO:0071219]	nucleus[GO:0005634]	DNA binding[GO:0003677]; sequence-specific DNA binding transcription factor activity[GO:0003700]; protein binding[GO:0005515]; protein homodimerization activity[GO:0042803]	NA	Trihelix
TTACTAGACTTGTTGTACTGCCA	AT1G66920.1	2.5	14.301	1	23	688	710	UUACUAGACUUGUUGUACUGCCA	GUUGAAUAUAACAAGUUUGGUAA	Cleavage	1	LEAF RUST 10 DISEASE-RESISTANCE LOCUS RECEPTOR-LIKE PROTEIN KINASE-like 2.4	protein phosphorylation[GO:0006468]; phosphorylation[GO:0016310]	membrane[GO:0016020]; integral component of membrane[GO:0016021]	nucleotide binding[GO:0000166]; protein kinase activity[GO:0004672]; protein serine/threonine kinase activity[GO:0004674]; ATP binding[GO:0005524]; kinase activity[GO:0016301]; transferase activity[GO:0016740]	NA	NA
TTACTAGACTTGTTGTACTGCCA	AT1G66920.2	2.5	14.301	1	23	700	722	UUACUAGACUUGUUGUACUGCCA	GUUGAAUAUAACAAGUUUGGUAA	Cleavage	1	LEAF RUST 10 DISEASE-RESISTANCE LOCUS RECEPTOR-LIKE PROTEIN KINASE-like 2.4	protein phosphorylation[GO:0006468]; phosphorylation[GO:0016310]	membrane[GO:0016020]; integral component of membrane[GO:0016021]	nucleotide binding[GO:0000166]; protein kinase activity[GO:0004672]; protein serine/threonine kinase activity[GO:0004674]; ATP binding[GO:0005524]; kinase activity[GO:0016301]; transferase activity[GO:0016740]	NA	NA
TTACTAGACTTGTTGTACTGCCA	AT1G66920.3	2.5	14.301	1	23	700	722	UUACUAGACUUGUUGUACUGCCA	GUUGAAUAUAACAAGUUUGGUAA	Cleavage	1	LEAF RUST 10 DISEASE-RESISTANCE LOCUS RECEPTOR-LIKE PROTEIN KINASE-like 2.4	protein phosphorylation[GO:0006468]; phosphorylation[GO:0016310]	membrane[GO:0016020]; integral component of membrane[GO:0016021]	nucleotide binding[GO:0000166]; protein kinase activity[GO:0004672]; protein serine/threonine kinase activity[GO:0004674]; ATP binding[GO:0005524]; kinase activity[GO:0016301]; transferase activity[GO:0016740]	NA	NA
GCGTACAGAGTAGTCAAGCATGA	AT1G15625.1	5	14.34	1	23	246	268	GCGUACAGAGUAGUCAAGCAUGA	CUAUGCUUCAUUAAUUUAUACGC	Translation	1	E3 ubiquitin-protein ligase	NA	membrane[GO:0016020]; integral component of membrane[GO:0016021]	ligase activity[GO:0016874]	NA	NA
AAGAGAAACACCAAAAGAGCTCG	AT3G20460.1	4.5	14.367	1	23	1505	1527	AAGAGAAACACCAAAAGAGCUCG	GGAGCUCUUCUGGUGUGUUUUUC	Cleavage	1	Putative sugar transporter ERD6-like 13	carbohydrate transport[GO:0008643]; proton transport[GO:0015992]; hexose transmembrane transport[GO:0035428]; glucose import[GO:0046323]; transmembrane transport[GO:0055085]; hydrogen ion transmembrane transport[GO:1902600]	membrane[GO:0016020]; integral component of membrane[GO:0016021]	transporter activity[GO:0005215]; sugar:proton symporter activity[GO:0005351]; glucose transmembrane transporter activity[GO:0005355]; transmembrane transporter activity[GO:0022857]	NA	NA
GGCAGTCTCCTTGGCTATCCT	AT2G20850.1	5	14.372	1	21	2577	2598	GGCAGUCUCCUU-GGCUAUCCU	AAGAUAGUUUAAGGAGAUUGUC	Cleavage	1	Protein STRUBBELIG-RECEPTOR FAMILY 1	protein phosphorylation[GO:0006468]; cell surface receptor signaling pathway[GO:0007166]; transmembrane receptor protein serine/threonine kinase signaling pathway[GO:0007178]; phosphorylation[GO:0016310]	plasma membrane[GO:0005886]; plasmodesma[GO:0009506]; membrane[GO:0016020]; integral component of membrane[GO:0016021]	protein kinase activity[GO:0004672]; transmembrane receptor protein serine/threonine kinase activity[GO:0004675]; protein binding[GO:0005515]; ATP binding[GO:0005524]; kinase activity[GO:0016301]	NA	NA
GGCAGTCTCCTTGGCTATCCT	AT2G20850.2	5	14.372	1	21	2663	2684	GGCAGUCUCCUU-GGCUAUCCU	AAGAUAGUUUAAGGAGAUUGUC	Cleavage	1	Protein STRUBBELIG-RECEPTOR FAMILY 1	protein phosphorylation[GO:0006468]; cell surface receptor signaling pathway[GO:0007166]; transmembrane receptor protein serine/threonine kinase signaling pathway[GO:0007178]; phosphorylation[GO:0016310]	plasma membrane[GO:0005886]; plasmodesma[GO:0009506]; membrane[GO:0016020]; integral component of membrane[GO:0016021]	protein kinase activity[GO:0004672]; transmembrane receptor protein serine/threonine kinase activity[GO:0004675]; protein binding[GO:0005515]; ATP binding[GO:0005524]; kinase activity[GO:0016301]	NA	NA
AAGAGAAACACCAAAAGAGCTCG	AT5G23680.1	3.5	14.433	1	23	1338	1360	AAGAGAAACACCAAAAGAGCUCG	UUCUCUCUUUUGAUGUUUUUUUG	Translation	1	At5g23680	NA	NA	protein binding[GO:0005515]	NA	NA
CAGGCAGTCTCCTTGGCTATCC	AT3G48870.1	5	14.436	1	22	2735	2756	CAGGCAGUCUCCUUGGCUAUCC	UGGAAGUCAAGGAGAUUGCUGA	Cleavage	1	Chaperone protein ClpC2, chloroplastic	proteolysis[GO:0006508]; chloroplast organization[GO:0009658]; protein metabolic process[GO:0019538]; protein hexamerization[GO:0034214]; protein import into chloroplast stroma[GO:0045037]	mitochondrion[GO:0005739]; chloroplast[GO:0009507]; plastid stroma[GO:0009532]; plastid[GO:0009536]; chloroplast stroma[GO:0009570]; chloroplast envelope[GO:0009941]; membrane[GO:0016020]; chloroplast membrane[GO:0031969]	nucleotide binding[GO:0000166]; protein binding[GO:0005515]; ATP binding[GO:0005524]; peptidase activity[GO:0008233]; hydrolase activity[GO:0016787]; ATPase activity[GO:0016887]; protein homodimerization activity[GO:0042803]	NA	NA
CAGGCAGTCTCCTTGGCTATCC	AT3G48870.2	5	14.436	1	22	2693	2714	CAGGCAGUCUCCUUGGCUAUCC	UGGAAGUCAAGGAGAUUGCUGA	Cleavage	1	Chaperone protein ClpC2, chloroplastic	proteolysis[GO:0006508]; chloroplast organization[GO:0009658]; protein metabolic process[GO:0019538]; protein hexamerization[GO:0034214]; protein import into chloroplast stroma[GO:0045037]	mitochondrion[GO:0005739]; chloroplast[GO:0009507]; plastid stroma[GO:0009532]; plastid[GO:0009536]; chloroplast stroma[GO:0009570]; chloroplast envelope[GO:0009941]; membrane[GO:0016020]; chloroplast membrane[GO:0031969]	nucleotide binding[GO:0000166]; protein binding[GO:0005515]; ATP binding[GO:0005524]; peptidase activity[GO:0008233]; hydrolase activity[GO:0016787]; ATPase activity[GO:0016887]; protein homodimerization activity[GO:0042803]	NA	NA
CAGGCAGTCTCCTTGGCTATCC	AT3G48870.3	5	14.436	1	22	2835	2856	CAGGCAGUCUCCUUGGCUAUCC	UGGAAGUCAAGGAGAUUGCUGA	Cleavage	1	Chaperone protein ClpC2, chloroplastic	proteolysis[GO:0006508]; chloroplast organization[GO:0009658]; protein metabolic process[GO:0019538]; protein hexamerization[GO:0034214]; protein import into chloroplast stroma[GO:0045037]	mitochondrion[GO:0005739]; chloroplast[GO:0009507]; plastid stroma[GO:0009532]; plastid[GO:0009536]; chloroplast stroma[GO:0009570]; chloroplast envelope[GO:0009941]; membrane[GO:0016020]; chloroplast membrane[GO:0031969]	nucleotide binding[GO:0000166]; protein binding[GO:0005515]; ATP binding[GO:0005524]; peptidase activity[GO:0008233]; hydrolase activity[GO:0016787]; ATPase activity[GO:0016887]; protein homodimerization activity[GO:0042803]	NA	NA
CAGGCAGTCTCCTTGGCTATCC	AT3G48870.4	5	14.436	1	22	2785	2806	CAGGCAGUCUCCUUGGCUAUCC	UGGAAGUCAAGGAGAUUGCUGA	Cleavage	1	Chaperone protein ClpC2, chloroplastic	proteolysis[GO:0006508]; chloroplast organization[GO:0009658]; protein metabolic process[GO:0019538]; protein hexamerization[GO:0034214]; protein import into chloroplast stroma[GO:0045037]	mitochondrion[GO:0005739]; chloroplast[GO:0009507]; plastid stroma[GO:0009532]; plastid[GO:0009536]; chloroplast stroma[GO:0009570]; chloroplast envelope[GO:0009941]; membrane[GO:0016020]; chloroplast membrane[GO:0031969]	nucleotide binding[GO:0000166]; protein binding[GO:0005515]; ATP binding[GO:0005524]; peptidase activity[GO:0008233]; hydrolase activity[GO:0016787]; ATPase activity[GO:0016887]; protein homodimerization activity[GO:0042803]	NA	NA
GCGTACAGAGTAGTCAAGCATGA	AT5G45060.1	3.5	14.436	1	23	4139	4161	GCGUACAGAGUAGUCAAGCAUGA	UGUUGCUUGACUAUUUUCUAUGU	Cleavage	1	Disease resistance protein (TIR-NBS-LRR class) family	signal transduction[GO:0007165]	NA	protein binding[GO:0005515]; ADP binding[GO:0043531]	NA	NA
GCGTACAGAGTAGTCAAGCATGA	AT5G45060.2	3.5	14.436	1	23	4020	4042	GCGUACAGAGUAGUCAAGCAUGA	UGUUGCUUGACUAUUUUCUAUGU	Cleavage	1	Disease resistance protein (TIR-NBS-LRR class) family	signal transduction[GO:0007165]	NA	protein binding[GO:0005515]; ADP binding[GO:0043531]	NA	NA
AAGAGAAACACCAAAAGAGCTCG	AT3G62070.1	4	14.439	1	23	831	853	AAGAGAAACACCAAAAGAGCUCG	UUAGCGUUUUUGAUGUUUUUUUU	Translation	1	At3g62070	biological_process[GO:0008150]	cellular_component[GO:0005575]	NA	NA	NA
AAGAGAAACACCAAAAGAGCTCG	AT5G61660.1	4	14.454	1	23	92	115	AAGAGAAACACCAA-AAGAGCUCG	AGGGCUCUUGUUGGUUUUUUUCUU	Cleavage	1	At5g61660	biological_process[GO:0008150]	NA	molecular_function[GO:0003674]	NA	NA
TTACTAGACTTGTTGTACTGCCA	AT2G23450.1	4.5	14.454	1	23	2578	2601	UUACUAGAC-UUGUUGUACUGCCA	AACCAGUACCACAAUGUUUAGUAA	Cleavage	1	Wall-associated receptor kinase-like 14	protein phosphorylation[GO:0006468]; cell surface receptor signaling pathway[GO:0007166]; phosphorylation[GO:0016310]	plasma membrane[GO:0005886]; membrane[GO:0016020]; integral component of membrane[GO:0016021]	nucleotide binding[GO:0000166]; protein kinase activity[GO:0004672]; protein serine/threonine kinase activity[GO:0004674]; ATP binding[GO:0005524]; kinase activity[GO:0016301]; transferase activity[GO:0016740]	NA	NA
CAGGCAGTCTCCTTGGCTATCC	AT1G44750.3	5	14.475	1	22	2256	2277	CAGGCAGUCUCCUUGGCUAUCC	GAAUGGCCAAGAAGAUUUCCUU	Translation	1	Probable purine permease 11	purine nucleobase transport[GO:0006863]	membrane[GO:0016020]; integral component of membrane[GO:0016021]	transporter activity[GO:0005215]; purine nucleobase transmembrane transporter activity[GO:0005345]	NA	NA
TTACTAGACTTGTTGTACTGCCA	AT4G36270.1	2.5	14.482	1	23	2009	2031	UUACUAGACUUGUUGUACUGCCA	GGGAGAUGCAACAAGUUUAGUAA	Cleavage	1	ATP binding	DNA repair[GO:0006281]; regulation of DNA repair[GO:0006282]; chromatin organization[GO:0006325]; cellular response to DNA damage stimulus[GO:0006974]; covalent chromatin modification[GO:0016569]; gene silencing by RNA[GO:0031047]; regulation of chromatin silencing[GO:0031935]; nucleic acid phosphodiester bond hydrolysis[GO:0090305]	nucleus[GO:0005634]	nucleotide binding[GO:0000166]; DNA binding[GO:0003677]; RNA binding[GO:0003723]; nuclease activity[GO:0004518]; endonuclease activity[GO:0004519]; ATP binding[GO:0005524]; hydrolase activity[GO:0016787]; ATPase activity[GO:0016887]	NA	NA
CAGGCAGTCTCCTTGGCTATCC	AT2G20850.1	5	14.504	1	22	2578	2600	CAGGCAGUCUCCUU-GGCUAUCC	AGAUAGUUUAAGGAGAUUGUCUC	Cleavage	1	Protein STRUBBELIG-RECEPTOR FAMILY 1	protein phosphorylation[GO:0006468]; cell surface receptor signaling pathway[GO:0007166]; transmembrane receptor protein serine/threonine kinase signaling pathway[GO:0007178]; phosphorylation[GO:0016310]	plasma membrane[GO:0005886]; plasmodesma[GO:0009506]; membrane[GO:0016020]; integral component of membrane[GO:0016021]	protein kinase activity[GO:0004672]; transmembrane receptor protein serine/threonine kinase activity[GO:0004675]; protein binding[GO:0005515]; ATP binding[GO:0005524]; kinase activity[GO:0016301]	NA	NA
CAGGCAGTCTCCTTGGCTATCC	AT2G20850.2	5	14.504	1	22	2664	2686	CAGGCAGUCUCCUU-GGCUAUCC	AGAUAGUUUAAGGAGAUUGUCUC	Cleavage	1	Protein STRUBBELIG-RECEPTOR FAMILY 1	protein phosphorylation[GO:0006468]; cell surface receptor signaling pathway[GO:0007166]; transmembrane receptor protein serine/threonine kinase signaling pathway[GO:0007178]; phosphorylation[GO:0016310]	plasma membrane[GO:0005886]; plasmodesma[GO:0009506]; membrane[GO:0016020]; integral component of membrane[GO:0016021]	protein kinase activity[GO:0004672]; transmembrane receptor protein serine/threonine kinase activity[GO:0004675]; protein binding[GO:0005515]; ATP binding[GO:0005524]; kinase activity[GO:0016301]	NA	NA
AGTTCCCTTTAACGCTTCATTG	AT1G52950.1	5	14.515	1	22	369	390	AGUUCCCUUUAACGCUUCAUUG	UAAUGAUGUGCUAAGUGGAACU	Cleavage	1	Nucleic acid-binding, OB-fold-like protein	telomere maintenance[GO:0000723]; DNA repair[GO:0006281]; DNA recombination[GO:0006310]; cellular response to DNA damage stimulus[GO:0006974]; biological_process[GO:0008150]; DNA duplex unwinding[GO:0032508]	plasmodesma[GO:0009506]	nucleotide binding[GO:0000166]; molecular_function[GO:0003674]; DNA helicase activity[GO:0003678]; helicase activity[GO:0004386]; ATP binding[GO:0005524]; hydrolase activity[GO:0016787]	03420 Nucleotide excision repair [PATH:ath03420]; 03430 Mismatch repair [PATH:ath03430]; 03030 DNA replication [PATH:ath03030]; 03440 Homologous recombination [PATH:ath03440]	NA
GCGTACAGAGTAGTCAAGCATGA	AT5G42540.1	4	14.528	1	23	3382	3404	GCGUACAGAGUAGUCAAGCAUGA	GUUGGUUUGAUUUCUCUGUGCGG	Translation	1	Exoribonuclease 2	rRNA 5'-end processing[GO:0000967]; nucleobase-containing compound metabolic process[GO:0006139]; rRNA processing[GO:0006364]; mRNA processing[GO:0006397]; miRNA catabolic process[GO:0010587]; negative regulation of posttranscriptional gene silencing[GO:0060149]; nuclear polyadenylation-dependent rRNA catabolic process[GO:0071035]; nucleic acid phosphodiester bond hydrolysis[GO:0090305]; RNA phos…	nucleus[GO:0005634]	nucleic acid binding[GO:0003676]; nuclease activity[GO:0004518]; exonuclease activity[GO:0004527]; 5'-3' exoribonuclease activity[GO:0004534]; zinc ion binding[GO:0008270]; hydrolase activity[GO:0016787]; metal ion binding[GO:0046872]	03008 Ribosome biogenesis in eukaryotes [PATH:ath03008]; 03018 RNA degradation [PATH:ath03018]	NA
AGTTCCCTTTAACGCTTCATTG	AT4G02290.1	4.5	14.553	1	22	960	981	AGUUCCCUUUAACGCUUCAUUG	GGAUGAAUUGUUGUGGGGAGCU	Cleavage	1	Endoglucanase 17	polysaccharide catabolic process[GO:0000272]; carbohydrate metabolic process[GO:0005975]; metabolic process[GO:0008152]; cellulose catabolic process[GO:0030245]; cell wall organization[GO:0071555]	extracellular region[GO:0005576]	catalytic activity[GO:0003824]; hydrolase activity, hydrolyzing O-glycosyl compounds[GO:0004553]; cellulase activity[GO:0008810]; hydrolase activity[GO:0016787]; hydrolase activity, acting on glycosyl bonds[GO:0016798]	NA	NA
AGTTCCCTTTAACGCTTCATTG	AT4G02290.2	4.5	14.553	1	22	1187	1208	AGUUCCCUUUAACGCUUCAUUG	GGAUGAAUUGUUGUGGGGAGCU	Cleavage	1	Endoglucanase 17	polysaccharide catabolic process[GO:0000272]; carbohydrate metabolic process[GO:0005975]; metabolic process[GO:0008152]; cellulose catabolic process[GO:0030245]; cell wall organization[GO:0071555]	extracellular region[GO:0005576]	catalytic activity[GO:0003824]; hydrolase activity, hydrolyzing O-glycosyl compounds[GO:0004553]; cellulase activity[GO:0008810]; hydrolase activity[GO:0016787]; hydrolase activity, acting on glycosyl bonds[GO:0016798]	NA	NA
TTACTAGACTTGTTGTACTGCCA	AT3G22660.1	5	14.56	1	23	695	717	UUACUAGACUUGUUGUACUGCCA	AGGCAGCAGAGUGGGUUUAGUGA	Cleavage	1	Probable rRNA-processing protein EBP2 homolog	rRNA processing[GO:0006364]; ribosome biogenesis[GO:0042254]; ribosomal large subunit biogenesis[GO:0042273]	nucleus[GO:0005634]; nucleolus[GO:0005730]; preribosome, large subunit precursor[GO:0030687]; nuclear periphery[GO:0034399]	RNA binding[GO:0003723]; GTPase activity[GO:0003924]; protein binding[GO:0005515]	NA	NA
TGCTTACTCTCTTCTTGTCTCCT	AT3G20120.1	3	14.57	1	23	1251	1273	UGCUUACUCUCUUCUUGUCUCCU	AAGAGGAAAGAAGAGAGCAAGCA	Cleavage	1	Cytochrome P450, family 705, subfamily A, polypeptide 21	secondary metabolite biosynthetic process[GO:0044550]; oxidation-reduction process[GO:0055114]	membrane[GO:0016020]; integral component of membrane[GO:0016021]	monooxygenase activity[GO:0004497]; iron ion binding[GO:0005506]; oxidoreductase activity[GO:0016491]; oxidoreductase activity, acting on paired donors, with incorporation or reduction of molecular oxygen[GO:0016705]; oxidoreductase activity, acting on paired donors, with incorporation or reduction of molecular oxygen, NAD(P)H as one donor, and incorporation of one atom of oxygen[GO:0016709]; hem…	NA	NA
TGCTTACTCTCTTCTTGTCTCCT	AT3G20120.2	3	14.57	1	23	1299	1321	UGCUUACUCUCUUCUUGUCUCCU	AAGAGGAAAGAAGAGAGCAAGCA	Cleavage	1	Cytochrome P450, family 705, subfamily A, polypeptide 21	secondary metabolite biosynthetic process[GO:0044550]; oxidation-reduction process[GO:0055114]	membrane[GO:0016020]; integral component of membrane[GO:0016021]	monooxygenase activity[GO:0004497]; iron ion binding[GO:0005506]; oxidoreductase activity[GO:0016491]; oxidoreductase activity, acting on paired donors, with incorporation or reduction of molecular oxygen[GO:0016705]; oxidoreductase activity, acting on paired donors, with incorporation or reduction of molecular oxygen, NAD(P)H as one donor, and incorporation of one atom of oxygen[GO:0016709]; hem…	NA	NA
TGCTTACTCTCTTCTTGTCTCCT	AT3G20120.3	3	14.57	1	23	1382	1404	UGCUUACUCUCUUCUUGUCUCCU	AAGAGGAAAGAAGAGAGCAAGCA	Cleavage	1	Cytochrome P450, family 705, subfamily A, polypeptide 21	secondary metabolite biosynthetic process[GO:0044550]; oxidation-reduction process[GO:0055114]	membrane[GO:0016020]; integral component of membrane[GO:0016021]	monooxygenase activity[GO:0004497]; iron ion binding[GO:0005506]; oxidoreductase activity[GO:0016491]; oxidoreductase activity, acting on paired donors, with incorporation or reduction of molecular oxygen[GO:0016705]; oxidoreductase activity, acting on paired donors, with incorporation or reduction of molecular oxygen, NAD(P)H as one donor, and incorporation of one atom of oxygen[GO:0016709]; hem…	NA	NA
TGCTTACTCTCTTCTTGTCTCCT	AT3G20120.4	3	14.57	1	23	1333	1355	UGCUUACUCUCUUCUUGUCUCCU	AAGAGGAAAGAAGAGAGCAAGCA	Cleavage	1	Cytochrome P450, family 705, subfamily A, polypeptide 21	secondary metabolite biosynthetic process[GO:0044550]; oxidation-reduction process[GO:0055114]	membrane[GO:0016020]; integral component of membrane[GO:0016021]	monooxygenase activity[GO:0004497]; iron ion binding[GO:0005506]; oxidoreductase activity[GO:0016491]; oxidoreductase activity, acting on paired donors, with incorporation or reduction of molecular oxygen[GO:0016705]; oxidoreductase activity, acting on paired donors, with incorporation or reduction of molecular oxygen, NAD(P)H as one donor, and incorporation of one atom of oxygen[GO:0016709]; hem…	NA	NA
CAGGCAGTCTCCTTGGCTATCC	AT1G32070.1	4.5	14.583	1	22	527	548	CAGGCAGUCUCCUUGGCUAUCC	GGAUGGCCAAGGAGACCGUUAG	Cleavage	1	Acetyltransferase NSI	viral process[GO:0016032]; melatonin biosynthetic process[GO:0030187]	nucleus[GO:0005634]; chloroplast[GO:0009507]	aralkylamine N-acetyltransferase activity[GO:0004059]; N-acetyltransferase activity[GO:0008080]; transferase activity[GO:0016740]; transferase activity, transferring acyl groups[GO:0016746]	00380 Tryptophan metabolism [PATH:ath00380]	NA
CAGGCAGTCTCCTTGGCTATCC	AT1G32070.2	4.5	14.583	1	22	431	452	CAGGCAGUCUCCUUGGCUAUCC	GGAUGGCCAAGGAGACCGUUAG	Cleavage	1	Acetyltransferase NSI	viral process[GO:0016032]; melatonin biosynthetic process[GO:0030187]	nucleus[GO:0005634]; chloroplast[GO:0009507]	aralkylamine N-acetyltransferase activity[GO:0004059]; N-acetyltransferase activity[GO:0008080]; transferase activity[GO:0016740]; transferase activity, transferring acyl groups[GO:0016746]	00380 Tryptophan metabolism [PATH:ath00380]	NA
CAGGCAGTCTCCTTGGCTATCC	AT1G32070.3	4.5	14.583	1	22	409	430	CAGGCAGUCUCCUUGGCUAUCC	GGAUGGCCAAGGAGACCGUUAG	Cleavage	1	Acetyltransferase NSI	viral process[GO:0016032]; melatonin biosynthetic process[GO:0030187]	nucleus[GO:0005634]; chloroplast[GO:0009507]	aralkylamine N-acetyltransferase activity[GO:0004059]; N-acetyltransferase activity[GO:0008080]; transferase activity[GO:0016740]; transferase activity, transferring acyl groups[GO:0016746]	00380 Tryptophan metabolism [PATH:ath00380]	NA
AGAGAGAGACTAGGTCATGCTGG	AT3G17860.1	4	14.601	1	23	356	378	AGAGAGAGACUAGGUCAUGCUGG	GAGGAAUGAACUGGUCUUUCUCA	Cleavage	1	Protein TIFY 6B	transcription, DNA-templated[GO:0006351]; regulation of transcription, DNA-templated[GO:0006355]; defense response[GO:0006952]; response to wounding[GO:0009611]; jasmonic acid mediated signaling pathway[GO:0009867]; regulation of defense response[GO:0031347]; negative regulation of nucleic acid-templated transcription[GO:1903507]; regulation of jasmonic acid mediated signaling pathway[GO:2000022]	nucleus[GO:0005634]	transcription corepressor activity[GO:0003714]; protein binding[GO:0005515]; identical protein binding[GO:0042802]	04075 Plant hormone signal transduction [PATH:ath04075]	NA
GAATGAATGATGCGAGAGACAAAT	AT1G64060.1	4	14.604	1	24	2194	2217	GAAUGAAUGAUGCGAGAGACAAAU	UUUUGGUAUUCGCAUCAUUUGUUC	Cleavage	1	Respiratory burst oxidase homolog protein F	respiratory burst involved in defense response[GO:0002679]; osmosensory signaling pathway[GO:0007231]; response to ethylene[GO:0009723]; abscisic acid-activated signaling pathway[GO:0009738]; ethylene-activated signaling pathway[GO:0009873]; regulation of stomatal movement[GO:0010119]; carbohydrate homeostasis[GO:0033500]; negative regulation of programmed cell death[GO:0043069]; hydrogen peroxid…	intracellular[GO:0005622]; plasma membrane[GO:0005886]; membrane[GO:0016020]; integral component of membrane[GO:0016021]	peroxidase activity[GO:0004601]; calcium ion binding[GO:0005509]; protein binding[GO:0005515]; NAD(P)H oxidase activity[GO:0016174]; oxidoreductase activity[GO:0016491]; metal ion binding[GO:0046872]; oxidoreductase activity, acting on NAD(P)H, oxygen as acceptor[GO:0050664]	04626 Plant-pathogen interaction [PATH:ath04626]; 04016 MAPK signaling pathway - plant [PATH:ath04016]	NA
AGAGAGAGACTAGGTCATGCTGG	AT5G14180.1	4.5	14.643	1	23	1076	1098	AGAGAGAGACUAGGUCAUGCUGG	CUGUUAUGAUUUAGUCUCUGUUA	Cleavage	1	Triacylglycerol lipase 2	defense response to insect[GO:0002213]; lipid metabolic process[GO:0006629]; lipid catabolic process[GO:0016042]	extracellular region[GO:0005576]	triglyceride lipase activity[GO:0004806]; lipase activity[GO:0016298]; hydrolase activity[GO:0016787]; hydrolase activity, acting on ester bonds[GO:0016788]	NA	NA
AGAGAGAGACTAGGTCATGCTGG	AT5G14180.2	4.5	14.643	1	23	726	748	AGAGAGAGACUAGGUCAUGCUGG	CUGUUAUGAUUUAGUCUCUGUUA	Cleavage	1	Triacylglycerol lipase 2	defense response to insect[GO:0002213]; lipid metabolic process[GO:0006629]; lipid catabolic process[GO:0016042]	extracellular region[GO:0005576]	triglyceride lipase activity[GO:0004806]; lipase activity[GO:0016298]; hydrolase activity[GO:0016787]; hydrolase activity, acting on ester bonds[GO:0016788]	NA	NA
AGAGAGAGACTAGGTCATGCTGG	AT5G14180.3	4.5	14.643	1	23	938	960	AGAGAGAGACUAGGUCAUGCUGG	CUGUUAUGAUUUAGUCUCUGUUA	Cleavage	1	Triacylglycerol lipase 2	defense response to insect[GO:0002213]; lipid metabolic process[GO:0006629]; lipid catabolic process[GO:0016042]	extracellular region[GO:0005576]	triglyceride lipase activity[GO:0004806]; lipase activity[GO:0016298]; hydrolase activity[GO:0016787]; hydrolase activity, acting on ester bonds[GO:0016788]	NA	NA
AGAGAGAGACTAGGTCATGCTGG	AT5G14180.4	4.5	14.643	1	23	604	626	AGAGAGAGACUAGGUCAUGCUGG	CUGUUAUGAUUUAGUCUCUGUUA	Cleavage	1	Triacylglycerol lipase 2	defense response to insect[GO:0002213]; lipid metabolic process[GO:0006629]; lipid catabolic process[GO:0016042]	extracellular region[GO:0005576]	triglyceride lipase activity[GO:0004806]; lipase activity[GO:0016298]; hydrolase activity[GO:0016787]; hydrolase activity, acting on ester bonds[GO:0016788]	NA	NA
AAGAGAAACACCAAAAGAGCTCG	AT5G16110.1	3	14.661	1	23	1193	1215	AAGAGAAACACCAAAAGAGCUCG	UGUAUUCGUUUGGUGUUUUUCUG	Cleavage	1	Putative uncharacterized protein T21H19_30	biological_process[GO:0008150]	NA	NA	NA	NA
GGCAGTCTCCTTGGCTATCCT	AT3G22440.1	2.5	14.688	1	21	786	806	GGCAGUCUCCUUGGCUAUCCU	GAGAAAGCUAAGGAGAUUGCU	Cleavage	1	FRIGIDA-like protein 4a	multicellular organismal development[GO:0007275]; flower development[GO:0009908]; cell differentiation[GO:0030154]	NA	molecular_function[GO:0003674]	NA	NA
TGCTTACTCTCTTCTTGTCTCCT	AT1G52565.1	3	14.717	1	23	1018	1040	UGCUUACUCUCUUCUUGUCUCCU	UAGCGACAAGAAAAGAGUAAGAA	Translation	1	At1g52565	biological_process[GO:0008150]	NA	NA	NA	NA
AAGAGAAACACCAAAAGAGCTCG	AT1G73360.1	3.5	14.734	1	23	3267	3289	AAGAGAAACACCAAAAGAGCUCG	UCAUUUUUUUUGGUUUUUUUUUU	Cleavage	1	Homeobox-leucine zipper protein HDG11	transcription, DNA-templated[GO:0006351]; regulation of transcription, DNA-templated[GO:0006355]; plant-type cell wall loosening[GO:0009828]; trichome branching[GO:0010091]	nucleus[GO:0005634]	transcription regulatory region sequence-specific DNA binding[GO:0000976]; DNA binding[GO:0003677]; sequence-specific DNA binding transcription factor activity[GO:0003700]; protein binding[GO:0005515]; lipid binding[GO:0008289]; sequence-specific DNA binding[GO:0043565]	NA	HD-ZIP
AAGAGAAACACCAAAAGAGCTCG	AT3G26730.3	4.5	14.734	1	23	2352	2374	AAGAGAAACACCAAAAGAGCUCG	GAAGCUUUUGUUGUGUCUCUCUU	Cleavage	1	Putative RING zinc finger protein	biological_process[GO:0008150]	membrane[GO:0016020]; integral component of membrane[GO:0016021]	metal ion binding[GO:0046872]	NA	NA
AAGAGAAACACCAAAAGAGCTCG	AT3G26730.5	4.5	14.734	1	23	2352	2374	AAGAGAAACACCAAAAGAGCUCG	GAAGCUUUUGUUGUGUCUCUCUU	Cleavage	1	Putative RING zinc finger protein	biological_process[GO:0008150]	membrane[GO:0016020]; integral component of membrane[GO:0016021]	metal ion binding[GO:0046872]	NA	NA
AGAGAGAGACTAGGTCATGCTGG	AT3G63260.1	3.5	14.741	1	23	305	327	AGAGAGAGACUAGGUCAUGCUGG	ACAUUAAGACUUGGUCUCUCUCC	Cleavage	1	ATMRK1	protein phosphorylation[GO:0006468]; phosphorylation[GO:0016310]; intracellular signal transduction[GO:0035556]	intracellular[GO:0005622]; plasma membrane[GO:0005886]; plasmodesma[GO:0009506]	protein kinase activity[GO:0004672]; protein serine/threonine/tyrosine kinase activity[GO:0004712]; signal transducer activity[GO:0004871]; ATP binding[GO:0005524]; kinase activity[GO:0016301]	NA	NA
AGAGAGAGACTAGGTCATGCTGG	AT3G63260.2	3.5	14.741	1	23	238	260	AGAGAGAGACUAGGUCAUGCUGG	ACAUUAAGACUUGGUCUCUCUCC	Cleavage	1	ATMRK1	protein phosphorylation[GO:0006468]; phosphorylation[GO:0016310]; intracellular signal transduction[GO:0035556]	intracellular[GO:0005622]; plasma membrane[GO:0005886]; plasmodesma[GO:0009506]	protein kinase activity[GO:0004672]; protein serine/threonine/tyrosine kinase activity[GO:0004712]; signal transducer activity[GO:0004871]; ATP binding[GO:0005524]; kinase activity[GO:0016301]	NA	NA
AGTTCCCTTTAACGCTTCATTG	AT5G64813.1	4	14.806	1	22	712	733	AGUUCCCUUUAACGCUUCAUUG	AAAUGAAGUUUUGGAGGGAACG	Cleavage	1	Small GTPase LIP1	photomorphogenesis[GO:0009640]; circadian regulation of gene expression[GO:0032922]	nucleus[GO:0005634]; cytoplasm[GO:0005737]	nucleotide binding[GO:0000166]; GTPase activity[GO:0003924]; GTP binding[GO:0005525]	NA	NA
AGTTCCCTTTAACGCTTCATTG	AT5G64813.3	4	14.806	1	22	697	718	AGUUCCCUUUAACGCUUCAUUG	AAAUGAAGUUUUGGAGGGAACG	Cleavage	1	Small GTPase LIP1	photomorphogenesis[GO:0009640]; circadian regulation of gene expression[GO:0032922]	nucleus[GO:0005634]; cytoplasm[GO:0005737]	nucleotide binding[GO:0000166]; GTPase activity[GO:0003924]; GTP binding[GO:0005525]	NA	NA
TGCTTACTCTCTTCTTGTCTCCT	AT3G50360.1	4	14.811	1	23	42	64	UGCUUACUCUCUUCUUGUCUCCU	AGGGAACGAUGAGGGAGUAAGUA	Cleavage	1	Probable calcium-binding protein CML20	abscisic acid-activated signaling pathway involved in stomatal movement[GO:1901527]	cytoplasm[GO:0005737]; plasma membrane[GO:0005886]	calcium ion binding[GO:0005509]; protein binding[GO:0005515]; metal ion binding[GO:0046872]	04626 Plant-pathogen interaction [PATH:ath04626]	NA
GTTCCTCTGAGCACTTCATTGG	AT5G12300.1	5	14.812	1	22	1074	1095	GUUCCUCUGAGCACUUCAUUGG	ACAAUGGUGUGCUUGGAAGAAA	Cleavage	1	At5g12300	NA	NA	NA	NA	NA
AAGAGAAACACCAAAAGAGCTCG	AT3G15395.5	3	14.818	1	23	290	312	AAGAGAAACACCAAAAGAGCUCG	UUUUUUUUUUUGGUGUUUGUUUU	Cleavage	1	AT3G15395 protein	biological_process[GO:0008150]	membrane[GO:0016020]; integral component of membrane[GO:0016021]	molecular_function[GO:0003674]	NA	NA
GTTCCTCTGAGCACTTCATTGG	AT5G20520.1	4	14.852	1	22	1133	1154	GUUCCUCUGAGCACUUCAUUGG	ACGAUGCUGUGUUUAGAGGAAG	Cleavage	1	WAV2	proteolysis[GO:0006508]; root development[GO:0048364]	endoplasmic reticulum[GO:0005783]; plasma membrane[GO:0005886]; membrane[GO:0016020]; integral component of membrane[GO:0016021]; organelle inner membrane[GO:0019866]	serine-type peptidase activity[GO:0008236]; hydrolase activity[GO:0016787]	NA	NA
TTACTAGACTTGTTGTACTGCCA	AT3G27110.2	3.5	14.863	1	23	1214	1236	UUACUAGACUUGUUGUACUGCCA	GCACAGUACAGAAGGUUUAGUGA	Cleavage	1	AT3G27110 protein	proteolysis[GO:0006508]; CAAX-box protein processing[GO:0071586]	NA	metalloendopeptidase activity[GO:0004222]; protein binding[GO:0005515]; peptidase activity[GO:0008233]; metallopeptidase activity[GO:0008237]; hydrolase activity[GO:0016787]	NA	NA
AGTTCCCTTTAACGCTTCATTG	AT1G16040.1	5	14.876	1	22	948	969	AGUUCCCUUUAACGCUUCAUUG	GAAUCAAGUGUUCAAGAGAAUU	Translation	1	At1g16040	GPI anchor biosynthetic process[GO:0006506]	endoplasmic reticulum membrane[GO:0005789]; membrane[GO:0016020]; integral component of membrane[GO:0016021]	NA	00563 Glycosylphosphatidylinositol(GPI)-anchor biosynthesis [PATH:ath00563]	NA
AGTTCCCTTTAACGCTTCATTG	AT1G16040.2	5	14.876	1	22	905	926	AGUUCCCUUUAACGCUUCAUUG	GAAUCAAGUGUUCAAGAGAAUU	Translation	1	At1g16040	GPI anchor biosynthetic process[GO:0006506]	endoplasmic reticulum membrane[GO:0005789]; membrane[GO:0016020]; integral component of membrane[GO:0016021]	NA	00563 Glycosylphosphatidylinositol(GPI)-anchor biosynthesis [PATH:ath00563]	NA
AGTTCCCTTTAACGCTTCATTG	AT1G16040.4	5	14.876	1	22	834	855	AGUUCCCUUUAACGCUUCAUUG	GAAUCAAGUGUUCAAGAGAAUU	Translation	1	At1g16040	GPI anchor biosynthetic process[GO:0006506]	endoplasmic reticulum membrane[GO:0005789]; membrane[GO:0016020]; integral component of membrane[GO:0016021]	NA	00563 Glycosylphosphatidylinositol(GPI)-anchor biosynthesis [PATH:ath00563]	NA
AGTTCCCTTTAACGCTTCATTG	AT1G04160.1	4.5	14.884	1	22	3259	3280	AGUUCCCUUUAACGCUUCAUUG	AAAUGAAAAGUUGAAGGGGAUG	Cleavage	1	Myosin-8	actin filament organization[GO:0007015]; microtubule-based movement[GO:0007018]; actin filament-based movement[GO:0030048]	cytoplasm[GO:0005737]; myosin complex[GO:0016459]	nucleotide binding[GO:0000166]; motor activity[GO:0003774]; microtubule motor activity[GO:0003777]; actin binding[GO:0003779]; protein binding[GO:0005515]; calmodulin binding[GO:0005516]; ATP binding[GO:0005524]; microtubule binding[GO:0008017]; actin filament binding[GO:0051015]	NA	NA
AGTTCCCTTTAACGCTTCATTG	AT1G04160.2	4.5	14.884	1	22	3259	3280	AGUUCCCUUUAACGCUUCAUUG	AAAUGAAAAGUUGAAGGGGAUG	Cleavage	1	Myosin-8	actin filament organization[GO:0007015]; microtubule-based movement[GO:0007018]; actin filament-based movement[GO:0030048]	cytoplasm[GO:0005737]; myosin complex[GO:0016459]	nucleotide binding[GO:0000166]; motor activity[GO:0003774]; microtubule motor activity[GO:0003777]; actin binding[GO:0003779]; protein binding[GO:0005515]; calmodulin binding[GO:0005516]; ATP binding[GO:0005524]; microtubule binding[GO:0008017]; actin filament binding[GO:0051015]	NA	NA
GGCAGTCTCCTTGGCTATCCT	AT1G09090.1	5	14.886	1	21	2532	2552	GGCAGUCUCCUUGGCUAUCCU	AGGAGAGUUAAAGAGACUGGC	Translation	1	Respiratory burst oxidase homolog protein B	response to heat[GO:0009408]; seed germination[GO:0009845]; oxidation-reduction process[GO:0055114]	membrane[GO:0016020]; integral component of membrane[GO:0016021]	peroxidase activity[GO:0004601]; calcium ion binding[GO:0005509]; NAD(P)H oxidase activity[GO:0016174]; oxidoreductase activity[GO:0016491]; metal ion binding[GO:0046872]; oxidoreductase activity, acting on NAD(P)H, oxygen as acceptor[GO:0050664]	04626 Plant-pathogen interaction [PATH:ath04626]; 04016 MAPK signaling pathway - plant [PATH:ath04016]	NA
GGCAGTCTCCTTGGCTATCCT	AT1G09090.2	5	14.886	1	21	2458	2478	GGCAGUCUCCUUGGCUAUCCU	AGGAGAGUUAAAGAGACUGGC	Translation	1	Respiratory burst oxidase homolog protein B	response to heat[GO:0009408]; seed germination[GO:0009845]; oxidation-reduction process[GO:0055114]	membrane[GO:0016020]; integral component of membrane[GO:0016021]	peroxidase activity[GO:0004601]; calcium ion binding[GO:0005509]; NAD(P)H oxidase activity[GO:0016174]; oxidoreductase activity[GO:0016491]; metal ion binding[GO:0046872]; oxidoreductase activity, acting on NAD(P)H, oxygen as acceptor[GO:0050664]	04626 Plant-pathogen interaction [PATH:ath04626]; 04016 MAPK signaling pathway - plant [PATH:ath04016]	NA
CAGGCAGTCTCCTTGGCTATCC	AT4G11400.1	4	14.912	1	22	358	379	CAGGCAGUCUCCUUGGCUAUCC	GAGAGGUUAAGGAGAUUGUUUG	Cleavage	1	AT-rich interactive domain-containing protein 2	transcription, DNA-templated[GO:0006351]; regulation of transcription, DNA-templated[GO:0006355]	nucleus[GO:0005634]; vacuole[GO:0005773]	DNA binding[GO:0003677]; protein binding[GO:0005515]	NA	NA
CAGGCAGTCTCCTTGGCTATCC	AT4G11400.2	4	14.912	1	22	177	198	CAGGCAGUCUCCUUGGCUAUCC	GAGAGGUUAAGGAGAUUGUUUG	Cleavage	1	AT-rich interactive domain-containing protein 2	transcription, DNA-templated[GO:0006351]; regulation of transcription, DNA-templated[GO:0006355]	nucleus[GO:0005634]; vacuole[GO:0005773]	DNA binding[GO:0003677]; protein binding[GO:0005515]	NA	NA
GTTCCTCTGAGCACTTCATTGG	AT3G24110.1	3	14.913	1	22	288	309	GUUCCUCUGAGCACUUCAUUGG	CUGAAGAAAUGUUUAGAGGAAC	Cleavage	1	Calcium-binding EF-hand family protein	biological_process[GO:0008150]	NA	calcium ion binding[GO:0005509]; metal ion binding[GO:0046872]	04626 Plant-pathogen interaction [PATH:ath04626]	NA
GTTCCTCTGAGCACTTCATTGG	AT3G24110.2	3	14.913	1	22	369	390	GUUCCUCUGAGCACUUCAUUGG	CUGAAGAAAUGUUUAGAGGAAC	Cleavage	1	Calcium-binding EF-hand family protein	biological_process[GO:0008150]	NA	calcium ion binding[GO:0005509]; metal ion binding[GO:0046872]	04626 Plant-pathogen interaction [PATH:ath04626]	NA
GTTCCTCTGAGCACTTCATTGG	AT5G53040.1	4.5	14.916	1	22	628	649	GUUCCUCUGAGCACUUCAUUGG	GAAGUGAAGAACUUGGAGGAAC	Cleavage	1	Protein RKD4	transcription, DNA-templated[GO:0006351]; regulation of transcription, DNA-templated[GO:0006355]; embryo development ending in seed dormancy[GO:0009793]	nucleus[GO:0005634]	DNA binding[GO:0003677]; sequence-specific DNA binding transcription factor activity[GO:0003700]	NA	Nin-like
TGCTTACTCTCTTCTTGTCTCCT	AT1G79050.2	3	14.918	1	23	1036	1058	UGCUUACUCUCUUCUUGUCUCCU	UAUAAGCAAGAAGAGAGAAAGCA	Cleavage	1	RECA1	DNA recombinase assembly[GO:0000730]; DNA metabolic process[GO:0006259]; DNA repair[GO:0006281]; DNA recombination[GO:0006310]; mitotic recombination[GO:0006312]; cellular response to DNA damage stimulus[GO:0006974]; response to ionizing radiation[GO:0010212]; strand invasion[GO:0042148]	chloroplast[GO:0009507]; plastid[GO:0009536]; chloroplast stroma[GO:0009570]	recombinase activity[GO:0000150]; nucleotide binding[GO:0000166]; four-way junction DNA binding[GO:0000400]; DNA binding[GO:0003677]; double-stranded DNA binding[GO:0003690]; single-stranded DNA binding[GO:0003697]; endodeoxyribonuclease activity[GO:0004520]; ATP binding[GO:0005524]; DNA-dependent ATPase activity[GO:0008094]	03440 Homologous recombination [PATH:ath03440]	NA
TTACTAGACTTGTTGTACTGCCA	AT4G36290.1	2.5	14.924	1	23	2063	2085	UUACUAGACUUGUUGUACUGCCA	AGGAGAUGCAACAAGUUUAGUAA	Cleavage	1	Protein MICRORCHIDIA 1	positive regulation of defense response to virus by host[GO:0002230]; DNA repair[GO:0006281]; regulation of DNA repair[GO:0006282]; chromatin organization[GO:0006325]; defense response[GO:0006952]; cellular response to DNA damage stimulus[GO:0006974]; plant-type hypersensitive response[GO:0009626]; covalent chromatin modification[GO:0016569]; gene silencing by RNA[GO:0031047]; regulation of chrom…	nucleus[GO:0005634]; endosome[GO:0005768]	nucleotide binding[GO:0000166]; DNA binding[GO:0003677]; RNA binding[GO:0003723]; nuclease activity[GO:0004518]; endonuclease activity[GO:0004519]; protein binding[GO:0005515]; ATP binding[GO:0005524]; hydrolase activity[GO:0016787]; ATPase activity[GO:0016887]	NA	NA
TGCTTACTCTCTTCTTGTCTCCT	AT3G54920.1	5	14.927	1	23	1876	1898	UGCUUACUCUCUUCUUGUCUCCU	GGGAGGUACGACGAGAGGAAGCA	Cleavage	1	Probable pectate lyase 13	defense response, incompatible interaction[GO:0009814]; cell wall modification involved in multidimensional cell growth[GO:0042547]; pectin catabolic process[GO:0045490]	plasma membrane[GO:0005886]; membrane[GO:0016020]; anchored component of membrane[GO:0031225]; anchored component of plasma membrane[GO:0046658]	lyase activity[GO:0016829]; pectate lyase activity[GO:0030570]; metal ion binding[GO:0046872]	00040 Pentose and glucuronate interconversions [PATH:ath00040]	NA
GAATGAATGATGCGAGAGACAAAT	AT5G46330.1	5	14.984	1	24	3191	3214	GAAUGAAUGAUGCGAGAGACAAAU	AUAUGGUUUUCCCAUCGUUCAUUG	Cleavage	1	Leucine-rich repeat receptor-like protein kinase (Fragment)	protein phosphorylation[GO:0006468]; receptor-mediated endocytosis[GO:0006898]; defense response[GO:0006952]; transmembrane receptor protein serine/threonine kinase signaling pathway[GO:0007178]; regulation of anion channel activity[GO:0010359]; detection of bacterium[GO:0016045]; phosphorylation[GO:0016310]; defense response to bacterium[GO:0042742]; defense response by callose deposition in cel…	endosome[GO:0005768]; plasma membrane[GO:0005886]; endosome membrane[GO:0010008]; membrane[GO:0016020]; integral component of membrane[GO:0016021]	nucleotide binding[GO:0000166]; protein kinase activity[GO:0004672]; protein serine/threonine kinase activity[GO:0004674]; transmembrane receptor protein serine/threonine kinase activity[GO:0004675]; protein binding[GO:0005515]; ATP binding[GO:0005524]; kinase activity[GO:0016301]; transferase activity[GO:0016740]	04626 Plant-pathogen interaction [PATH:ath04626]	NA
GAATGAATGATGCGAGAGACAAAT	AT5G46330.2	5	14.984	1	24	3191	3214	GAAUGAAUGAUGCGAGAGACAAAU	AUAUGGUUUUCCCAUCGUUCAUUG	Cleavage	1	Leucine-rich repeat receptor-like protein kinase (Fragment)	protein phosphorylation[GO:0006468]; receptor-mediated endocytosis[GO:0006898]; defense response[GO:0006952]; transmembrane receptor protein serine/threonine kinase signaling pathway[GO:0007178]; regulation of anion channel activity[GO:0010359]; detection of bacterium[GO:0016045]; phosphorylation[GO:0016310]; defense response to bacterium[GO:0042742]; defense response by callose deposition in cel…	endosome[GO:0005768]; plasma membrane[GO:0005886]; endosome membrane[GO:0010008]; membrane[GO:0016020]; integral component of membrane[GO:0016021]	nucleotide binding[GO:0000166]; protein kinase activity[GO:0004672]; protein serine/threonine kinase activity[GO:0004674]; transmembrane receptor protein serine/threonine kinase activity[GO:0004675]; protein binding[GO:0005515]; ATP binding[GO:0005524]; kinase activity[GO:0016301]; transferase activity[GO:0016740]	04626 Plant-pathogen interaction [PATH:ath04626]	NA
AGTTCCCTTTAACGCTTCATTG	AT1G24350.3	4.5	15.008	1	22	131	152	AGUUCCCUUUAACGCUUCAUUG	CAUUGGAGUUUGAAAGGGAAUU	Translation	1	Acid phosphatase/vanadium-dependent haloperoxidase-related protein	NA	membrane[GO:0016020]; integral component of membrane[GO:0016021]	peroxidase activity[GO:0004601]	NA	NA
GTTCCTCTGAGCACTTCATTGG	AT4G20090.1	4	15.012	1	22	886	907	GUUCCUCUGAGCACUUCAUUGG	CUAUUGAGGUCUUCAGAGGAAU	Cleavage	1	Pentatricopeptide repeat-containing protein At4g20090	RNA modification[GO:0009451]; embryo development ending in seed dormancy[GO:0009793]; mitochondrial translation[GO:0032543]; nucleic acid phosphodiester bond hydrolysis[GO:0090305]	mitochondrion[GO:0005739]	RNA binding[GO:0003723]; endonuclease activity[GO:0004519]; protein binding[GO:0005515]	NA	NA
GTTCCTCTGAGCACTTCATTGG	AT4G20090.2	4	15.012	1	22	617	638	GUUCCUCUGAGCACUUCAUUGG	CUAUUGAGGUCUUCAGAGGAAU	Cleavage	1	Pentatricopeptide repeat-containing protein At4g20090	RNA modification[GO:0009451]; embryo development ending in seed dormancy[GO:0009793]; mitochondrial translation[GO:0032543]; nucleic acid phosphodiester bond hydrolysis[GO:0090305]	mitochondrion[GO:0005739]	RNA binding[GO:0003723]; endonuclease activity[GO:0004519]; protein binding[GO:0005515]	NA	NA
GGCAGTCTCCTTGGCTATCCT	AT1G72040.1	4	15.024	1	21	1001	1021	GGCAGUCUCCUUGGCUAUCCU	AGGAUAGCGAAUGAGACUGUU	Translation	1	At1g72040	deoxyribonucleoside monophosphate biosynthetic process[GO:0009157]; phosphorylation[GO:0016310]	nucleus[GO:0005634]	kinase activity[GO:0016301]; hydrolase activity[GO:0016787]; deoxynucleoside kinase activity[GO:0019136]	NA	NA
AAGAGAAACACCAAAAGAGCTCG	AT5G35450.1	5	15.04	1	23	3348	3370	AAGAGAAACACCAAAAGAGCUCG	UCAGGUUUUUCGGUGUAUCUUUU	Cleavage	2	Disease resistance RPP8-like protein 3	defense response[GO:0006952]; signal transduction[GO:0007165]	plasma membrane[GO:0005886]	nucleotide binding[GO:0000166]; ATP binding[GO:0005524]; ADP binding[GO:0043531]	NA	NA
AAGAGAAACACCAAAAGAGCTCG	AT5G35450.2	5	15.04	1	23	2824	2846	AAGAGAAACACCAAAAGAGCUCG	UCAGGUUUUUCGGUGUAUCUUUU	Cleavage	2	Disease resistance RPP8-like protein 3	defense response[GO:0006952]; signal transduction[GO:0007165]	plasma membrane[GO:0005886]	nucleotide binding[GO:0000166]; ATP binding[GO:0005524]; ADP binding[GO:0043531]	NA	NA
GCGTACAGAGTAGTCAAGCATGA	AT1G06630.1	4.75	15.056	1	23	824	848	GCGUA--CAGAGUAGUCAAGCAUGA	AGUACCUUGACUACUCUGAUUACGC	Cleavage	1	F-box/RNI-like superfamily protein	NA	NA	protein binding[GO:0005515]	NA	NA
GCGTACAGAGTAGTCAAGCATGA	AT1G06630.2	4.75	15.056	1	23	957	981	GCGUA--CAGAGUAGUCAAGCAUGA	AGUACCUUGACUACUCUGAUUACGC	Cleavage	1	F-box/RNI-like superfamily protein	NA	NA	protein binding[GO:0005515]	NA	NA
GCGTACAGAGTAGTCAAGCATGA	AT1G06630.3	4.75	15.056	1	23	857	881	GCGUA--CAGAGUAGUCAAGCAUGA	AGUACCUUGACUACUCUGAUUACGC	Cleavage	1	F-box/RNI-like superfamily protein	NA	NA	protein binding[GO:0005515]	NA	NA
GCGTACAGAGTAGTCAAGCATGA	AT1G06630.4	4.75	15.056	1	23	1103	1127	GCGUA--CAGAGUAGUCAAGCAUGA	AGUACCUUGACUACUCUGAUUACGC	Cleavage	1	F-box/RNI-like superfamily protein	NA	NA	protein binding[GO:0005515]	NA	NA
GCGTACAGAGTAGTCAAGCATGA	AT1G06630.5	4.75	15.056	1	23	957	981	GCGUA--CAGAGUAGUCAAGCAUGA	AGUACCUUGACUACUCUGAUUACGC	Cleavage	1	F-box/RNI-like superfamily protein	NA	NA	protein binding[GO:0005515]	NA	NA
GCGTACAGAGTAGTCAAGCATGA	AT1G06630.6	4.75	15.056	1	23	946	970	GCGUA--CAGAGUAGUCAAGCAUGA	AGUACCUUGACUACUCUGAUUACGC	Cleavage	1	F-box/RNI-like superfamily protein	NA	NA	protein binding[GO:0005515]	NA	NA
GCGTACAGAGTAGTCAAGCATGA	AT1G06630.7	4.75	15.056	1	23	902	926	GCGUA--CAGAGUAGUCAAGCAUGA	AGUACCUUGACUACUCUGAUUACGC	Cleavage	1	F-box/RNI-like superfamily protein	NA	NA	protein binding[GO:0005515]	NA	NA
GCGTACAGAGTAGTCAAGCATGA	AT1G06630.8	4.75	15.056	1	23	980	1004	GCGUA--CAGAGUAGUCAAGCAUGA	AGUACCUUGACUACUCUGAUUACGC	Cleavage	1	F-box/RNI-like superfamily protein	NA	NA	protein binding[GO:0005515]	NA	NA
GCGTACAGAGTAGTCAAGCATGA	AT1G06630.9	4.75	15.056	1	23	1060	1084	GCGUA--CAGAGUAGUCAAGCAUGA	AGUACCUUGACUACUCUGAUUACGC	Cleavage	1	F-box/RNI-like superfamily protein	NA	NA	protein binding[GO:0005515]	NA	NA
TGCTTACTCTCTTCTTGTCTCCT	AT1G17840.1	5	15.095	1	23	1053	1075	UGCUUACUCUCUUCUUGUCUCCU	UGGAGAGAAGAGAAGAGUCAGUA	Translation	1	ABC transporter G family member 11	response to wounding[GO:0009611]; response to salt stress[GO:0009651]; response to abscisic acid[GO:0009737]; stem vascular tissue pattern formation[GO:0010222]; cotyledon vascular tissue pattern formation[GO:0010588]; fatty acid transport[GO:0015908]; transmembrane transport[GO:0055085]; cutin transport[GO:0080051]	plasma membrane[GO:0005886]; external side of plasma membrane[GO:0009897]; membrane[GO:0016020]; integral component of membrane[GO:0016021]	nucleotide binding[GO:0000166]; protein binding[GO:0005515]; ATP binding[GO:0005524]; fatty acid transporter activity[GO:0015245]; ATPase activity[GO:0016887]; ATPase activity, coupled to transmembrane movement of substances[GO:0042626]; protein homodimerization activity[GO:0042803]	NA	NA
AAGAGAAACACCAAAAGAGCTCG	AT3G48340.1	3.5	15.11	1	23	240	262	AAGAGAAACACCAAAAGAGCUCG	AAACUUCUUUUGAUAUUUCUCUU	Translation	1	KDEL-tailed cysteine endopeptidase CEP2	proteolysis[GO:0006508]; proteolysis involved in cellular protein catabolic process[GO:0051603]	extracellular space[GO:0005615]; lysosome[GO:0005764]; endoplasmic reticulum[GO:0005783]	cysteine-type endopeptidase activity[GO:0004197]; peptidase activity[GO:0008233]; cysteine-type peptidase activity[GO:0008234]; hydrolase activity[GO:0016787]	NA	NA
TTACTAGACTTGTTGTACTGCCA	AT2G28540.2	5	15.111	1	23	1739	1760	UUACUAGACUUGUUGUACUGCCA	AGCCAUUACAA-AAGUCUGGUAG	Cleavage	1	Putative uncharacterized protein At2g28540	nuclear-transcribed mRNA catabolic process, deadenylation-dependent decay[GO:0000288]; protein ubiquitination[GO:0016567]	CCR4-NOT complex[GO:0030014]	nucleic acid binding[GO:0003676]; RNA binding[GO:0003723]; ubiquitin-protein transferase activity[GO:0004842]	03018 RNA degradation [PATH:ath03018]	NA
CAGGCAGTCTCCTTGGCTATCC	AT4G29010.1	4.5	15.114	1	22	969	990	CAGGCAGUCUCCUUGGCUAUCC	AGCUAGCCAAGAAGAUUGCCCC	Translation	1	Peroxisomal fatty acid beta-oxidation multifunctional protein AIM1	lipid metabolic process[GO:0006629]; fatty acid metabolic process[GO:0006631]; fatty acid beta-oxidation[GO:0006635]; metabolic process[GO:0008152]; jasmonic acid biosynthetic process[GO:0009695]; flower development[GO:0009908]; oxidation-reduction process[GO:0055114]	cell wall[GO:0005618]; peroxisome[GO:0005777]; plasmodesma[GO:0009506]; chloroplast[GO:0009507]	catalytic activity[GO:0003824]; 3-hydroxyacyl-CoA dehydrogenase activity[GO:0003857]; dodecenoyl-CoA delta-isomerase activity[GO:0004165]; enoyl-CoA hydratase activity[GO:0004300]; 3-hydroxybutyryl-CoA epimerase activity[GO:0008692]; oxidoreductase activity[GO:0016491]; lyase activity[GO:0016829]; isomerase activity[GO:0016853]	00592 alpha-Linolenic acid metabolism [PATH:ath00592]; 00071 Fatty acid degradation [PATH:ath00071]	NA
AAGAGAAACACCAAAAGAGCTCG	AT5G42690.2	4.5	15.12	1	23	2092	2114	AAGAGAAACACCAAAAGAGCUCG	CGAGUUAGUUUGGUGUUUGUUUU	Cleavage	1	Expressed protein	NA	NA	NA	NA	NA
AAGAGAAACACCAAAAGAGCTCG	AT5G42690.4	4.5	15.12	1	23	2161	2183	AAGAGAAACACCAAAAGAGCUCG	CGAGUUAGUUUGGUGUUUGUUUU	Cleavage	1	Expressed protein	NA	NA	NA	NA	NA
AGAGAGAGACTAGGTCATGCTGG	AT5G16480.1	3.5	15.125	1	23	1046	1068	AGAGAGAGACUAGGUCAUGCUGG	AGGAUUUGAUUUGGUCUCUCUCU	Cleavage	1	At5g16480	protein dephosphorylation[GO:0006470]; dephosphorylation[GO:0016311]; peptidyl-tyrosine dephosphorylation[GO:0035335]	cytoplasm[GO:0005737]	phosphoprotein phosphatase activity[GO:0004721]; protein tyrosine phosphatase activity[GO:0004725]; hydrolase activity[GO:0016787]; phosphatase activity[GO:0016791]	NA	NA
AGAGAGAGACTAGGTCATGCTGG	AT5G16480.2	3.5	15.125	1	23	988	1010	AGAGAGAGACUAGGUCAUGCUGG	AGGAUUUGAUUUGGUCUCUCUCU	Cleavage	1	At5g16480	protein dephosphorylation[GO:0006470]; dephosphorylation[GO:0016311]; peptidyl-tyrosine dephosphorylation[GO:0035335]	cytoplasm[GO:0005737]	phosphoprotein phosphatase activity[GO:0004721]; protein tyrosine phosphatase activity[GO:0004725]; hydrolase activity[GO:0016787]; phosphatase activity[GO:0016791]	NA	NA
GCGTACAGAGTAGTCAAGCATGA	AT1G56610.1	5	15.213	1	23	188	210	GCGUACAGAGUAGUCAAGCAUGA	UUCUGCUUGAUUUCUCUAUGUGU	Translation	1	F-box protein At1g56610	protein ubiquitination[GO:0016567]	membrane[GO:0016020]; integral component of membrane[GO:0016021]	NA	NA	NA
TGCTTACTCTCTTCTTGTCTCCT	AT4G03260.4	4.5	15.221	1	23	2444	2466	UGCUUACUCUCUUCUUGUCUCCU	UGGAGAUAAGGGGAAAGGAAGCA	Cleavage	1	At4g03260	microtubule cytoskeleton organization[GO:0000226]; drought recovery[GO:0009819]; negative regulation of growth[GO:0045926]; protein autophosphorylation[GO:0046777]	NA	protein serine/threonine kinase activity[GO:0004674]; protein binding[GO:0005515]; microtubule binding[GO:0008017]	NA	NA
GTTCCTCTGAGCACTTCATTGG	AT1G42540.1	4	15.236	1	22	290	311	GUUCCUCUGAGCACUUCAUUGG	GUAGUGGAUUGUUCAGAAGAAC	Cleavage	1	Glutamate receptor 3.3	ion transport[GO:0006811]; calcium ion transport[GO:0006816]; cell-cell signaling[GO:0007267]; response to wounding[GO:0009611]; gravitropism[GO:0009630]; induced systemic resistance, jasmonic acid mediated signaling pathway[GO:0009864]; calcium-mediated signaling[GO:0019722]; ionotropic glutamate receptor signaling pathway[GO:0035235]; innate immune response[GO:0045087]; defense response to fung…	intracellular[GO:0005622]; plasma membrane[GO:0005886]; membrane[GO:0016020]; integral component of membrane[GO:0016021]	ionotropic glutamate receptor activity[GO:0004970]; extracellular-glutamate-gated ion channel activity[GO:0005234]; calcium channel activity[GO:0005262]; glutamate receptor activity[GO:0008066]	NA	NA
GTTCCTCTGAGCACTTCATTGG	AT1G42540.3	4	15.236	1	22	290	311	GUUCCUCUGAGCACUUCAUUGG	GUAGUGGAUUGUUCAGAAGAAC	Cleavage	1	Glutamate receptor 3.3	ion transport[GO:0006811]; calcium ion transport[GO:0006816]; cell-cell signaling[GO:0007267]; response to wounding[GO:0009611]; gravitropism[GO:0009630]; induced systemic resistance, jasmonic acid mediated signaling pathway[GO:0009864]; calcium-mediated signaling[GO:0019722]; ionotropic glutamate receptor signaling pathway[GO:0035235]; innate immune response[GO:0045087]; defense response to fung…	intracellular[GO:0005622]; plasma membrane[GO:0005886]; membrane[GO:0016020]; integral component of membrane[GO:0016021]	ionotropic glutamate receptor activity[GO:0004970]; extracellular-glutamate-gated ion channel activity[GO:0005234]; calcium channel activity[GO:0005262]; glutamate receptor activity[GO:0008066]	NA	NA
CAGGCAGTCTCCTTGGCTATCC	AT3G26650.1	4	15.256	1	22	1461	1482	CAGGCAGUCUCCUUGGCUAUCC	AUAUGGUUAAGGUGAUUGCUUG	Translation	1	Glyceraldehyde-3-phosphate dehydrogenase GAPA1, chloroplastic	glucose metabolic process[GO:0006006]; response to cold[GO:0009409]; response to light stimulus[GO:0009416]; response to sucrose[GO:0009744]; reductive pentose-phosphate cycle[GO:0019253]; protein homotetramerization[GO:0051289]; oxidation-reduction process[GO:0055114]	chloroplast[GO:0009507]; chloroplast thylakoid membrane[GO:0009535]; plastid[GO:0009536]; chloroplast stroma[GO:0009570]; chloroplast envelope[GO:0009941]; stromule[GO:0010319]; membrane[GO:0016020]; chloroplast membrane[GO:0031969]; apoplast[GO:0048046]	glyceraldehyde-3-phosphate dehydrogenase (NAD+) (phosphorylating) activity[GO:0004365]; protein binding[GO:0005515]; oxidoreductase activity[GO:0016491]; oxidoreductase activity, acting on the aldehyde or oxo group of donors, NAD or NADP as acceptor[GO:0016620]; identical protein binding[GO:0042802]; protein homodimerization activity[GO:0042803]; glyceraldehyde-3-phosphate dehydrogenase (NADP+) (…	00710 Carbon fixation in photosynthetic organisms [PATH:ath00710]	NA
AAGAGAAACACCAAAAGAGCTCG	AT3G12130.1	4	15.261	1	23	1155	1177	AAGAGAAACACCAAAAGAGCUCG	UAAGUCUAUUUGGUGUUUUUUUU	Cleavage	1	Zinc finger CCCH domain-containing protein 36	regulation of transcription, DNA-templated[GO:0006355]; positive regulation of leaf senescence[GO:1900057]	nucleus[GO:0005634]	nucleic acid binding[GO:0003676]; DNA binding[GO:0003677]; sequence-specific DNA binding transcription factor activity[GO:0003700]; RNA binding[GO:0003723]; metal ion binding[GO:0046872]	NA	C3H
AAGAGAAACACCAAAAGAGCTCG	AT3G12130.2	4	15.261	1	23	1094	1116	AAGAGAAACACCAAAAGAGCUCG	UAAGUCUAUUUGGUGUUUUUUUU	Cleavage	1	Zinc finger CCCH domain-containing protein 36	regulation of transcription, DNA-templated[GO:0006355]; positive regulation of leaf senescence[GO:1900057]	nucleus[GO:0005634]	nucleic acid binding[GO:0003676]; DNA binding[GO:0003677]; sequence-specific DNA binding transcription factor activity[GO:0003700]; RNA binding[GO:0003723]; metal ion binding[GO:0046872]	NA	NA
AGTTCCCTTTAACGCTTCATTG	AT1G58025.4	4.5	15.282	1	22	278	299	AGUUCCCUUUAACGCUUCAUUG	GUAUGAAGCGUAAAAGAGGACA	Translation	1	DNA-binding bromodomain-containing protein	biological_process[GO:0008150]	NA	DNA binding[GO:0003677]; protein binding[GO:0005515]	NA	NA
TTACTAGACTTGTTGTACTGCCA	AT5G55070.2	4	15.288	1	23	1681	1703	UUACUAGACUUGUUGUACUGCCA	GAGCAAUACAACACGUAUAGUAA	Translation	1	Dihydrolipoyllysine-residue succinyltransferase component of 2-oxoglutarate dehydrogenase complex 1, mitochondrial	tricarboxylic acid cycle[GO:0006099]; response to oxidative stress[GO:0006979]; metabolic process[GO:0008152]; L-lysine catabolic process to acetyl-CoA via saccharopine[GO:0033512]	mitochondrion[GO:0005739]; cytosolic ribosome[GO:0022626]; oxoglutarate dehydrogenase complex[GO:0045252]	dihydrolipoyllysine-residue succinyltransferase activity[GO:0004149]; zinc ion binding[GO:0008270]; transferase activity[GO:0016740]; transferase activity, transferring acyl groups[GO:0016746]	00020 Citrate cycle (TCA cycle) [PATH:ath00020]; 00310 Lysine degradation [PATH:ath00310]	NA
GTTCCTCTGAGCACTTCATTGG	AT1G62750.1	5	15.299	1	22	503	524	GUUCCUCUGAGCACUUCAUUGG	UCGGUGAAGUGCAUGAAGGGAC	Translation	1	Elongation factor G, chloroplastic	translation[GO:0006412]; translational elongation[GO:0006414]; chloroplast organization[GO:0009658]; post-embryonic development[GO:0009791]; seed germination[GO:0009845]	intracellular[GO:0005622]; mitochondrion[GO:0005739]; chloroplast[GO:0009507]; plastid[GO:0009536]; chloroplast stroma[GO:0009570]; chloroplast envelope[GO:0009941]; apoplast[GO:0048046]	nucleotide binding[GO:0000166]; translation elongation factor activity[GO:0003746]; GTPase activity[GO:0003924]; ATP binding[GO:0005524]; GTP binding[GO:0005525]	NA	NA
AAGAGAAACACCAAAAGAGCTCG	AT5G58940.1	3	15.311	1	23	1928	1950	AAGAGAAACACCAAAAGAGCUCG	UUUACUCUUUUGGUGUUUUGCUC	Cleavage	1	Calmodulin-binding receptor-like cytoplasmic kinase 1	protein phosphorylation[GO:0006468]; response to cold[GO:0009409]; response to salt stress[GO:0009651]; response to abscisic acid[GO:0009737]; phosphorylation[GO:0016310]; response to hydrogen peroxide[GO:0042542]	cytoplasm[GO:0005737]	nucleotide binding[GO:0000166]; protein kinase activity[GO:0004672]; protein serine/threonine kinase activity[GO:0004674]; calmodulin-dependent protein kinase activity[GO:0004683]; calmodulin binding[GO:0005516]; ATP binding[GO:0005524]; kinase activity[GO:0016301]; transferase activity[GO:0016740]	NA	NA
AAGAGAAACACCAAAAGAGCTCG	AT5G58940.2	3	15.311	1	23	1373	1395	AAGAGAAACACCAAAAGAGCUCG	UUUACUCUUUUGGUGUUUUGCUC	Cleavage	1	Calmodulin-binding receptor-like cytoplasmic kinase 1	protein phosphorylation[GO:0006468]; response to cold[GO:0009409]; response to salt stress[GO:0009651]; response to abscisic acid[GO:0009737]; phosphorylation[GO:0016310]; response to hydrogen peroxide[GO:0042542]	cytoplasm[GO:0005737]	nucleotide binding[GO:0000166]; protein kinase activity[GO:0004672]; protein serine/threonine kinase activity[GO:0004674]; calmodulin-dependent protein kinase activity[GO:0004683]; calmodulin binding[GO:0005516]; ATP binding[GO:0005524]; kinase activity[GO:0016301]; transferase activity[GO:0016740]	NA	NA
AAGAGAAACACCAAAAGAGCTCG	AT5G58940.3	3	15.311	1	23	1325	1347	AAGAGAAACACCAAAAGAGCUCG	UUUACUCUUUUGGUGUUUUGCUC	Cleavage	1	Calmodulin-binding receptor-like cytoplasmic kinase 1	protein phosphorylation[GO:0006468]; response to cold[GO:0009409]; response to salt stress[GO:0009651]; response to abscisic acid[GO:0009737]; phosphorylation[GO:0016310]; response to hydrogen peroxide[GO:0042542]	cytoplasm[GO:0005737]	nucleotide binding[GO:0000166]; protein kinase activity[GO:0004672]; protein serine/threonine kinase activity[GO:0004674]; calmodulin-dependent protein kinase activity[GO:0004683]; calmodulin binding[GO:0005516]; ATP binding[GO:0005524]; kinase activity[GO:0016301]; transferase activity[GO:0016740]	NA	NA
AAGAGAAACACCAAAAGAGCTCG	AT5G58940.4	3	15.311	1	23	1403	1425	AAGAGAAACACCAAAAGAGCUCG	UUUACUCUUUUGGUGUUUUGCUC	Cleavage	1	Calmodulin-binding receptor-like cytoplasmic kinase 1	protein phosphorylation[GO:0006468]; response to cold[GO:0009409]; response to salt stress[GO:0009651]; response to abscisic acid[GO:0009737]; phosphorylation[GO:0016310]; response to hydrogen peroxide[GO:0042542]	cytoplasm[GO:0005737]	nucleotide binding[GO:0000166]; protein kinase activity[GO:0004672]; protein serine/threonine kinase activity[GO:0004674]; calmodulin-dependent protein kinase activity[GO:0004683]; calmodulin binding[GO:0005516]; ATP binding[GO:0005524]; kinase activity[GO:0016301]; transferase activity[GO:0016740]	NA	NA
GAATGAATGATGCGAGAGACAAAT	AT5G10620.1	5	15.318	1	24	839	862	GAAUGAAUGAUGCGAGAGACAAAU	UUUUGUUUGUUGCAUCAAUUGUUU	Cleavage	1	Putative RNA methyltransferase At5g10620	rRNA processing[GO:0006364]; methylation[GO:0032259]	cytoplasm[GO:0005737]	methyltransferase activity[GO:0008168]; transferase activity[GO:0016740]	NA	NA
TGCTTACTCTCTTCTTGTCTCCT	AT3G13770.1	5	15.413	1	23	1038	1060	UGCUUACUCUCUUCUUGUCUCCU	GAGAGAUGAGAAGAGAGUAAAGC	Cleavage	1	Putative pentatricopeptide repeat-containing protein At3g13770, mitochondrial	biological_process[GO:0008150]; mitochondrial mRNA modification[GO:0080156]; nucleic acid phosphodiester bond hydrolysis[GO:0090305]	mitochondrion[GO:0005739]	RNA binding[GO:0003723]; endonuclease activity[GO:0004519]; protein binding[GO:0005515]; zinc ion binding[GO:0008270]	NA	NA
AAGAGAAACACCAAAAGAGCTCG	AT1G45180.3	3	15.426	1	23	337	359	AAGAGAAACACCAAAAGAGCUCG	CGAACUUGUUUGGUGUUUCUUUG	Cleavage	1	F27F5.26	protein ubiquitination[GO:0016567]; proteasome-mediated ubiquitin-dependent protein catabolic process[GO:0043161]	NA	ubiquitin protein ligase activity[GO:0061630]	NA	NA
GGCAGTCTCCTTGGCTATCCT	AT1G17110.1	3.5	15.428	1	21	99	119	GGCAGUCUCCUUGGCUAUCCU	GAGAUAGACAAAGAGACUGUU	Translation	1	Ubiquitin-specific protease 15	proteolysis[GO:0006508]; ubiquitin-dependent protein catabolic process[GO:0006511]; cell proliferation[GO:0008283]; flower development[GO:0009908]; fruit development[GO:0010154]; protein deubiquitination[GO:0016579]; root development[GO:0048364]; leaf development[GO:0048366]; shoot system development[GO:0048367]	nucleus[GO:0005634]; cytoplasm[GO:0005737]; membrane[GO:0016020]; integral component of membrane[GO:0016021]	ubiquitin-specific protease activity[GO:0004843]; peptidase activity[GO:0008233]; cysteine-type peptidase activity[GO:0008234]; hydrolase activity[GO:0016787]; ubiquitinyl hydrolase activity[GO:0036459]; metal ion binding[GO:0046872]	NA	NA
GGCAGTCTCCTTGGCTATCCT	AT1G17110.2	3.5	15.428	1	21	144	164	GGCAGUCUCCUUGGCUAUCCU	GAGAUAGACAAAGAGACUGUU	Translation	1	Ubiquitin-specific protease 15	proteolysis[GO:0006508]; ubiquitin-dependent protein catabolic process[GO:0006511]; cell proliferation[GO:0008283]; flower development[GO:0009908]; fruit development[GO:0010154]; protein deubiquitination[GO:0016579]; root development[GO:0048364]; leaf development[GO:0048366]; shoot system development[GO:0048367]	nucleus[GO:0005634]; cytoplasm[GO:0005737]; membrane[GO:0016020]; integral component of membrane[GO:0016021]	ubiquitin-specific protease activity[GO:0004843]; peptidase activity[GO:0008233]; cysteine-type peptidase activity[GO:0008234]; hydrolase activity[GO:0016787]; ubiquitinyl hydrolase activity[GO:0036459]; metal ion binding[GO:0046872]	NA	NA
GGCAGTCTCCTTGGCTATCCT	AT1G17110.3	3.5	15.428	1	21	99	119	GGCAGUCUCCUUGGCUAUCCU	GAGAUAGACAAAGAGACUGUU	Translation	1	Ubiquitin-specific protease 15	proteolysis[GO:0006508]; ubiquitin-dependent protein catabolic process[GO:0006511]; cell proliferation[GO:0008283]; flower development[GO:0009908]; fruit development[GO:0010154]; protein deubiquitination[GO:0016579]; root development[GO:0048364]; leaf development[GO:0048366]; shoot system development[GO:0048367]	nucleus[GO:0005634]; cytoplasm[GO:0005737]; membrane[GO:0016020]; integral component of membrane[GO:0016021]	ubiquitin-specific protease activity[GO:0004843]; peptidase activity[GO:0008233]; cysteine-type peptidase activity[GO:0008234]; hydrolase activity[GO:0016787]; ubiquitinyl hydrolase activity[GO:0036459]; metal ion binding[GO:0046872]	NA	NA
TGCTTACTCTCTTCTTGTCTCCT	AT2G17580.1	5	15.428	1	23	1900	1922	UGCUUACUCUCUUCUUGUCUCCU	AGGACGAGAGAAGACAGUGAGCA	Cleavage	1	Polynucleotide adenylyltransferase family protein	RNA processing[GO:0006396]; mitochondrial mRNA polyadenylation[GO:0097222]	mitochondrion[GO:0005739]; chloroplast[GO:0009507]	RNA binding[GO:0003723]; transferase activity[GO:0016740]; nucleotidyltransferase activity[GO:0016779]	NA	NA
AAGAGAAACACCAAAAGAGCTCG	AT3G53240.1	3.5	15.447	1	23	2868	2890	AAGAGAAACACCAAAAGAGCUCG	AUGGGGUUUUUGGUGUUUCUCUG	Cleavage	1	Receptor like protein 45	NA	membrane[GO:0016020]; integral component of membrane[GO:0016021]	protein binding[GO:0005515]	NA	NA
AAGAGAAACACCAAAAGAGCTCG	AT3G53240.2	3.5	15.447	1	23	2677	2699	AAGAGAAACACCAAAAGAGCUCG	AUGGGGUUUUUGGUGUUUCUCUG	Cleavage	1	Receptor like protein 45	NA	membrane[GO:0016020]; integral component of membrane[GO:0016021]	protein binding[GO:0005515]	NA	NA
AAGAGAAACACCAAAAGAGCTCG	AT3G53240.3	3.5	15.447	1	23	2569	2591	AAGAGAAACACCAAAAGAGCUCG	AUGGGGUUUUUGGUGUUUCUCUG	Cleavage	1	Receptor like protein 45	NA	membrane[GO:0016020]; integral component of membrane[GO:0016021]	protein binding[GO:0005515]	NA	NA
GTTCCTCTGAGCACTTCATTGG	AT1G23780.1	4	15.458	1	22	1137	1158	GUUCCUCUGAGCACUUCAUUGG	AAGCAGAAGUGCUUGGAGGAAG	Cleavage	1	F-box family protein	protein ubiquitination[GO:0016567]	nucleus[GO:0005634]	protein binding[GO:0005515]	NA	NA
TGACTCTCGACTCATTCATCCAA	AT5G03000.1	3.5	15.458	1	23	732	754	UGACUCUCGACUCAUUCAUCCAA	UGACAUGGAUGGGUUGAAAGUUA	Cleavage	1	Putative F-box/kelch-repeat protein At5g03000	NA	NA	protein binding[GO:0005515]	NA	NA
AGTTCCCTTTAACGCTTCATTG	AT1G20180.1	3.5	15.459	1	22	1192	1213	AGUUCCCUUUAACGCUUCAUUG	GAUUGAAGUGUUAAAGGAAGCA	Cleavage	1	UPF0496 protein At1g20180	NA	membrane[GO:0016020]; integral component of membrane[GO:0016021]	NA	NA	NA
AGTTCCCTTTAACGCTTCATTG	AT1G20180.2	3.5	15.459	1	22	921	942	AGUUCCCUUUAACGCUUCAUUG	GAUUGAAGUGUUAAAGGAAGCA	Cleavage	1	UPF0496 protein At1g20180	NA	membrane[GO:0016020]; integral component of membrane[GO:0016021]	NA	NA	NA
TTACTAGACTTGTTGTACTGCCA	AT2G36890.1	3	15.462	1	23	791	813	UUACUAGACUUGUUGUACUGCCA	GUCGAGUACAACAAGUACAGUAA	Cleavage	1	Duplicated homeodomain-like superfamily protein	transcription, DNA-templated[GO:0006351]; regulation of transcription, DNA-templated[GO:0006355]; regulation of transcription from RNA polymerase II promoter[GO:0006357]; multicellular organismal development[GO:0007275]; response to abscisic acid[GO:0009737]; response to gibberellin[GO:0009739]; response to salicylic acid[GO:0009751]; response to jasmonic acid[GO:0009753]; blue light signaling pa…	nucleus[GO:0005634]	sequence-specific DNA binding RNA polymerase II transcription factor activity[GO:0000981]; RNA polymerase II transcription factor recruiting transcription factor activity[GO:0001135]; DNA binding[GO:0003677]; sequence-specific DNA binding transcription factor activity[GO:0003700]; protein binding[GO:0005515]; sequence-specific DNA binding[GO:0043565]; transcription regulatory region DNA binding[G…	NA	MYB
TTACTAGACTTGTTGTACTGCCA	AT2G36890.2	3	15.462	1	23	874	896	UUACUAGACUUGUUGUACUGCCA	GUCGAGUACAACAAGUACAGUAA	Cleavage	1	Duplicated homeodomain-like superfamily protein	transcription, DNA-templated[GO:0006351]; regulation of transcription, DNA-templated[GO:0006355]; regulation of transcription from RNA polymerase II promoter[GO:0006357]; multicellular organismal development[GO:0007275]; response to abscisic acid[GO:0009737]; response to gibberellin[GO:0009739]; response to salicylic acid[GO:0009751]; response to jasmonic acid[GO:0009753]; blue light signaling pa…	nucleus[GO:0005634]	sequence-specific DNA binding RNA polymerase II transcription factor activity[GO:0000981]; RNA polymerase II transcription factor recruiting transcription factor activity[GO:0001135]; DNA binding[GO:0003677]; sequence-specific DNA binding transcription factor activity[GO:0003700]; protein binding[GO:0005515]; sequence-specific DNA binding[GO:0043565]; transcription regulatory region DNA binding[G…	NA	NA
TGCTTACTCTCTTCTTGTCTCCT	AT2G19390.1	3.5	15.465	1	23	4210	4232	UGCUUACUCUCUUCUUGUCUCCU	AGUUGACAAAAAGAGAGUAAGGG	Cleavage	1	Expressed protein	biological_process[GO:0008150]	NA	molecular_function[GO:0003674]	NA	NA
TGCTTACTCTCTTCTTGTCTCCT	AT2G19390.2	3.5	15.465	1	23	4066	4088	UGCUUACUCUCUUCUUGUCUCCU	AGUUGACAAAAAGAGAGUAAGGG	Cleavage	1	Expressed protein	biological_process[GO:0008150]	NA	molecular_function[GO:0003674]	NA	NA
GGCAGTCTCCTTGGCTATCCT	AT5G10120.1	5	15.482	1	21	861	881	GGCAGUCUCCUUGGCUAUCCU	AUGAUGGCUAAAGAGACUGAU	Translation	1	Putative ETHYLENE INSENSITIVE 3-like 4 protein	transcription, DNA-templated[GO:0006351]; regulation of transcription, DNA-templated[GO:0006355]; ethylene-activated signaling pathway[GO:0009873]; cellular response to iron ion[GO:0071281]; response to karrikin[GO:0080167]	intracellular[GO:0005622]; nucleus[GO:0005634]	DNA binding[GO:0003677]; sequence-specific DNA binding transcription factor activity[GO:0003700]	04075 Plant hormone signal transduction [PATH:ath04075]; 04016 MAPK signaling pathway - plant [PATH:ath04016]	EIL
CAGGCAGTCTCCTTGGCTATCC	AT5G62410.1	5	15.493	1	22	2178	2199	CAGGCAGUCUCCUUGGCUAUCC	AUGUAGCAAAGGAAGUUGCUUU	Cleavage	1	Structural maintenance of chromosomes protein 2-1	cell cycle[GO:0007049]; chromosome condensation[GO:0030261]; chromosome organization[GO:0051276]; cell division[GO:0051301]; meiotic cell cycle[GO:0051321]	condensin complex[GO:0000796]; nucleus[GO:0005634]; chromosome[GO:0005694]	nucleotide binding[GO:0000166]; transporter activity[GO:0005215]; protein binding[GO:0005515]; ATP binding[GO:0005524]	NA	NA
TTACTAGACTTGTTGTACTGCCA	AT1G73860.1	4	15.496	1	23	3239	3261	UUACUAGACUUGUUGUACUGCCA	GGGAAGUACAUCAAGUUUGGCAA	Cleavage	1	Kinesin-like protein KIN-14P	microtubule-based movement[GO:0007018]	kinesin complex[GO:0005871]; microtubule[GO:0005874]	nucleotide binding[GO:0000166]; motor activity[GO:0003774]; microtubule motor activity[GO:0003777]; ATP binding[GO:0005524]; microtubule binding[GO:0008017]; hydrolase activity[GO:0016787]; ATPase activity[GO:0016887]	NA	NA
TTACTAGACTTGTTGTACTGCCA	AT1G73860.2	4	15.496	1	23	2837	2859	UUACUAGACUUGUUGUACUGCCA	GGGAAGUACAUCAAGUUUGGCAA	Cleavage	1	Kinesin-like protein KIN-14P	microtubule-based movement[GO:0007018]	kinesin complex[GO:0005871]; microtubule[GO:0005874]	nucleotide binding[GO:0000166]; motor activity[GO:0003774]; microtubule motor activity[GO:0003777]; ATP binding[GO:0005524]; microtubule binding[GO:0008017]; hydrolase activity[GO:0016787]; ATPase activity[GO:0016887]	NA	NA
AAGAGAAACACCAAAAGAGCTCG	AT4G09510.1	4.5	15.531	1	23	2124	2146	AAGAGAAACACCAAAAGAGCUCG	GUAGUUCUGUUUGUAUUUCUCUU	Cleavage	1	Alkaline/neutral invertase CINV2	carbohydrate metabolic process[GO:0005975]; sucrose catabolic process[GO:0005987]; metabolic process[GO:0008152]; root development[GO:0048364]	cytoplasm[GO:0005737]; cytosol[GO:0005829]	catalytic activity[GO:0003824]; beta-fructofuranosidase activity[GO:0004564]; sucrose alpha-glucosidase activity[GO:0004575]; hydrolase activity[GO:0016787]; hydrolase activity, acting on glycosyl bonds[GO:0016798]; glycopeptide alpha-N-acetylgalactosaminidase activity[GO:0033926]	NA	NA
TGCTTACTCTCTTCTTGTCTCCT	AT5G61270.1	4.5	15.536	1	23	81	103	UGCUUACUCUCUUCUUGUCUCCU	AGGAGACAAGAAGAGAGAGAGAG	Cleavage	1	Transcription factor PIF7	transcription, DNA-templated[GO:0006351]; regulation of transcription, DNA-templated[GO:0006355]; response to light stimulus[GO:0009416]; red, far-red light phototransduction[GO:0009585]; de-etiolation[GO:0009704]; red or far-red light signaling pathway[GO:0010017]	nucleus[GO:0005634]; nuclear speck[GO:0016607]	DNA binding[GO:0003677]; double-stranded DNA binding[GO:0003690]; sequence-specific DNA binding transcription factor activity[GO:0003700]; protein binding[GO:0005515]; protein dimerization activity[GO:0046983]	NA	bHLH
TGCTTACTCTCTTCTTGTCTCCT	AT5G61270.2	4.5	15.536	1	23	81	103	UGCUUACUCUCUUCUUGUCUCCU	AGGAGACAAGAAGAGAGAGAGAG	Cleavage	1	Transcription factor PIF7	transcription, DNA-templated[GO:0006351]; regulation of transcription, DNA-templated[GO:0006355]; response to light stimulus[GO:0009416]; red, far-red light phototransduction[GO:0009585]; de-etiolation[GO:0009704]; red or far-red light signaling pathway[GO:0010017]	nucleus[GO:0005634]; nuclear speck[GO:0016607]	DNA binding[GO:0003677]; double-stranded DNA binding[GO:0003690]; sequence-specific DNA binding transcription factor activity[GO:0003700]; protein binding[GO:0005515]; protein dimerization activity[GO:0046983]	NA	bHLH
AGTTCCCTTTAACGCTTCATTG	AT1G58390.1	3.5	15.556	1	22	2633	2654	AGUUCCCUUUAACGCUUCAUUG	UUGUGAAGAGUUAAAGGAGAUU	Cleavage	1	Probable disease resistance protein At1g58390	defense response[GO:0006952]; signal transduction[GO:0007165]	cellular_component[GO:0005575]; plasma membrane[GO:0005886]	nucleotide binding[GO:0000166]; ATP binding[GO:0005524]; ADP binding[GO:0043531]	NA	NA
AGTTCCCTTTAACGCTTCATTG	AT1G58390.2	3.5	15.556	1	22	2633	2654	AGUUCCCUUUAACGCUUCAUUG	UUGUGAAGAGUUAAAGGAGAUU	Cleavage	1	Probable disease resistance protein At1g58390	defense response[GO:0006952]; signal transduction[GO:0007165]	cellular_component[GO:0005575]; plasma membrane[GO:0005886]	nucleotide binding[GO:0000166]; ATP binding[GO:0005524]; ADP binding[GO:0043531]	NA	NA
GGCAGTCTCCTTGGCTATCCT	AT3G48870.1	3	15.596	1	21	2734	2754	GGCAGUCUCCUUGGCUAUCCU	CUGGAAGUCAAGGAGAUUGCU	Cleavage	1	Chaperone protein ClpC2, chloroplastic	proteolysis[GO:0006508]; chloroplast organization[GO:0009658]; protein metabolic process[GO:0019538]; protein hexamerization[GO:0034214]; protein import into chloroplast stroma[GO:0045037]	mitochondrion[GO:0005739]; chloroplast[GO:0009507]; plastid stroma[GO:0009532]; plastid[GO:0009536]; chloroplast stroma[GO:0009570]; chloroplast envelope[GO:0009941]; membrane[GO:0016020]; chloroplast membrane[GO:0031969]	nucleotide binding[GO:0000166]; protein binding[GO:0005515]; ATP binding[GO:0005524]; peptidase activity[GO:0008233]; hydrolase activity[GO:0016787]; ATPase activity[GO:0016887]; protein homodimerization activity[GO:0042803]	NA	NA
GGCAGTCTCCTTGGCTATCCT	AT3G48870.2	3	15.596	1	21	2692	2712	GGCAGUCUCCUUGGCUAUCCU	CUGGAAGUCAAGGAGAUUGCU	Cleavage	1	Chaperone protein ClpC2, chloroplastic	proteolysis[GO:0006508]; chloroplast organization[GO:0009658]; protein metabolic process[GO:0019538]; protein hexamerization[GO:0034214]; protein import into chloroplast stroma[GO:0045037]	mitochondrion[GO:0005739]; chloroplast[GO:0009507]; plastid stroma[GO:0009532]; plastid[GO:0009536]; chloroplast stroma[GO:0009570]; chloroplast envelope[GO:0009941]; membrane[GO:0016020]; chloroplast membrane[GO:0031969]	nucleotide binding[GO:0000166]; protein binding[GO:0005515]; ATP binding[GO:0005524]; peptidase activity[GO:0008233]; hydrolase activity[GO:0016787]; ATPase activity[GO:0016887]; protein homodimerization activity[GO:0042803]	NA	NA
GGCAGTCTCCTTGGCTATCCT	AT3G48870.3	3	15.596	1	21	2834	2854	GGCAGUCUCCUUGGCUAUCCU	CUGGAAGUCAAGGAGAUUGCU	Cleavage	1	Chaperone protein ClpC2, chloroplastic	proteolysis[GO:0006508]; chloroplast organization[GO:0009658]; protein metabolic process[GO:0019538]; protein hexamerization[GO:0034214]; protein import into chloroplast stroma[GO:0045037]	mitochondrion[GO:0005739]; chloroplast[GO:0009507]; plastid stroma[GO:0009532]; plastid[GO:0009536]; chloroplast stroma[GO:0009570]; chloroplast envelope[GO:0009941]; membrane[GO:0016020]; chloroplast membrane[GO:0031969]	nucleotide binding[GO:0000166]; protein binding[GO:0005515]; ATP binding[GO:0005524]; peptidase activity[GO:0008233]; hydrolase activity[GO:0016787]; ATPase activity[GO:0016887]; protein homodimerization activity[GO:0042803]	NA	NA
GGCAGTCTCCTTGGCTATCCT	AT3G48870.4	3	15.596	1	21	2784	2804	GGCAGUCUCCUUGGCUAUCCU	CUGGAAGUCAAGGAGAUUGCU	Cleavage	1	Chaperone protein ClpC2, chloroplastic	proteolysis[GO:0006508]; chloroplast organization[GO:0009658]; protein metabolic process[GO:0019538]; protein hexamerization[GO:0034214]; protein import into chloroplast stroma[GO:0045037]	mitochondrion[GO:0005739]; chloroplast[GO:0009507]; plastid stroma[GO:0009532]; plastid[GO:0009536]; chloroplast stroma[GO:0009570]; chloroplast envelope[GO:0009941]; membrane[GO:0016020]; chloroplast membrane[GO:0031969]	nucleotide binding[GO:0000166]; protein binding[GO:0005515]; ATP binding[GO:0005524]; peptidase activity[GO:0008233]; hydrolase activity[GO:0016787]; ATPase activity[GO:0016887]; protein homodimerization activity[GO:0042803]	NA	NA
AGAGAGAGACTAGGTCATGCTGG	AT3G47460.1	3.5	15.608	1	23	2804	2825	AGAGAGAGACUAGGUCAUGCUGG	GGAUCAUGAUC-AGUCUCUCUCU	Cleavage	1	Structural maintenance of chromosomes protein	cell cycle[GO:0007049]; chromosome condensation[GO:0030261]; chromosome organization[GO:0051276]; cell division[GO:0051301]; meiotic cell cycle[GO:0051321]	nucleus[GO:0005634]; chromosome[GO:0005694]	nucleotide binding[GO:0000166]; transporter activity[GO:0005215]; protein binding[GO:0005515]; ATP binding[GO:0005524]	NA	NA
AGAGAGAGACTAGGTCATGCTGG	AT3G47460.2	3.5	15.608	1	23	2867	2888	AGAGAGAGACUAGGUCAUGCUGG	GGAUCAUGAUC-AGUCUCUCUCU	Cleavage	1	Structural maintenance of chromosomes protein	cell cycle[GO:0007049]; chromosome condensation[GO:0030261]; chromosome organization[GO:0051276]; cell division[GO:0051301]; meiotic cell cycle[GO:0051321]	nucleus[GO:0005634]; chromosome[GO:0005694]	nucleotide binding[GO:0000166]; transporter activity[GO:0005215]; protein binding[GO:0005515]; ATP binding[GO:0005524]	NA	NA
CAGGCAGTCTCCTTGGCTATCC	AT3G22440.1	5	15.609	1	22	787	808	CAGGCAGUCUCCUUGGCUAUCC	AGAAAGCUAAGGAGAUUGCUGA	Cleavage	1	FRIGIDA-like protein 4a	multicellular organismal development[GO:0007275]; flower development[GO:0009908]; cell differentiation[GO:0030154]	NA	molecular_function[GO:0003674]	NA	NA
CAGGCAGTCTCCTTGGCTATCC	AT5G02170.1	4.5	15.657	1	22	37	58	CAGGCAGUCUCCUUGGCUAUCC	UCAUAGGUAAGGAGACUGCUAA	Cleavage	1	Amino acid transporter AVT1E	amino acid transmembrane transport[GO:0003333]; amino acid transport[GO:0006865]	membrane[GO:0016020]; integral component of membrane[GO:0016021]	amino acid transmembrane transporter activity[GO:0015171]	NA	NA
AGTTCCCTTTAACGCTTCATTG	AT1G16040.3	5	15.658	1	22	835	856	AGUUCCCUUUAACGCUUCAUUG	GAAUCAAGUGUUCAAGAGAAUU	Translation	1	At1g16040	GPI anchor biosynthetic process[GO:0006506]	endoplasmic reticulum membrane[GO:0005789]; membrane[GO:0016020]; integral component of membrane[GO:0016021]	NA	00563 Glycosylphosphatidylinositol(GPI)-anchor biosynthesis [PATH:ath00563]	NA
AAGAGAAACACCAAAAGAGCTCG	AT4G12310.1	3	15.661	1	23	2039	2061	AAGAGAAACACCAAAAGAGCUCG	GACUCUUUUUUGGUGUAUUUUUU	Cleavage	1	CYP706A5	secondary metabolite biosynthetic process[GO:0044550]; oxidation-reduction process[GO:0055114]	membrane[GO:0016020]; integral component of membrane[GO:0016021]	monooxygenase activity[GO:0004497]; iron ion binding[GO:0005506]; oxidoreductase activity[GO:0016491]; oxidoreductase activity, acting on paired donors, with incorporation or reduction of molecular oxygen[GO:0016705]; oxidoreductase activity, acting on paired donors, with incorporation or reduction of molecular oxygen, NAD(P)H as one donor, and incorporation of one atom of oxygen[GO:0016709]; hem…	NA	NA
TTACTAGACTTGTTGTACTGCCA	AT5G65880.1	4	15.672	1	23	654	676	UUACUAGACUUGUUGUACUGCCA	AAACAGUGUAACAAAUGUAGUAA	Cleavage	1	At5g65880	biological_process[GO:0008150]	integral component of membrane[GO:0016021]	NA	NA	NA
TTACTAGACTTGTTGTACTGCCA	AT3G09760.1	5	15.715	1	23	1584	1606	UUACUAGACUUGUUGUACUGCCA	GAGCGGUACAACAGGUAUAGUCG	Cleavage	1	At3g09760/F8A24.19	NA	membrane[GO:0016020]; integral component of membrane[GO:0016021]	zinc ion binding[GO:0008270]; metal ion binding[GO:0046872]	NA	NA
TGACTCTCGACTCATTCATCCAA	AT1G66345.1	3.5	15.725	1	23	1089	1111	UGACUCUCGACUCAUUCAUCCAA	UGAGAUGGAGGAGUCUGGAGUCA	Cleavage	1	Pentatricopeptide repeat-containing protein At1g66345, mitochondrial	RNA modification[GO:0009451]; nucleic acid phosphodiester bond hydrolysis[GO:0090305]	mitochondrion[GO:0005739]; intracellular membrane-bounded organelle[GO:0043231]	RNA binding[GO:0003723]; endonuclease activity[GO:0004519]; protein binding[GO:0005515]	NA	NA
CAGGCAGTCTCCTTGGCTATCC	AT1G17110.1	3.5	15.726	1	22	100	121	CAGGCAGUCUCCUUGGCUAUCC	AGAUAGACAAAGAGACUGUUUG	Cleavage	1	Ubiquitin-specific protease 15	proteolysis[GO:0006508]; ubiquitin-dependent protein catabolic process[GO:0006511]; cell proliferation[GO:0008283]; flower development[GO:0009908]; fruit development[GO:0010154]; protein deubiquitination[GO:0016579]; root development[GO:0048364]; leaf development[GO:0048366]; shoot system development[GO:0048367]	nucleus[GO:0005634]; cytoplasm[GO:0005737]; membrane[GO:0016020]; integral component of membrane[GO:0016021]	ubiquitin-specific protease activity[GO:0004843]; peptidase activity[GO:0008233]; cysteine-type peptidase activity[GO:0008234]; hydrolase activity[GO:0016787]; ubiquitinyl hydrolase activity[GO:0036459]; metal ion binding[GO:0046872]	NA	NA
CAGGCAGTCTCCTTGGCTATCC	AT1G17110.2	3.5	15.726	1	22	145	166	CAGGCAGUCUCCUUGGCUAUCC	AGAUAGACAAAGAGACUGUUUG	Cleavage	1	Ubiquitin-specific protease 15	proteolysis[GO:0006508]; ubiquitin-dependent protein catabolic process[GO:0006511]; cell proliferation[GO:0008283]; flower development[GO:0009908]; fruit development[GO:0010154]; protein deubiquitination[GO:0016579]; root development[GO:0048364]; leaf development[GO:0048366]; shoot system development[GO:0048367]	nucleus[GO:0005634]; cytoplasm[GO:0005737]; membrane[GO:0016020]; integral component of membrane[GO:0016021]	ubiquitin-specific protease activity[GO:0004843]; peptidase activity[GO:0008233]; cysteine-type peptidase activity[GO:0008234]; hydrolase activity[GO:0016787]; ubiquitinyl hydrolase activity[GO:0036459]; metal ion binding[GO:0046872]	NA	NA
CAGGCAGTCTCCTTGGCTATCC	AT1G17110.3	3.5	15.726	1	22	100	121	CAGGCAGUCUCCUUGGCUAUCC	AGAUAGACAAAGAGACUGUUUG	Cleavage	1	Ubiquitin-specific protease 15	proteolysis[GO:0006508]; ubiquitin-dependent protein catabolic process[GO:0006511]; cell proliferation[GO:0008283]; flower development[GO:0009908]; fruit development[GO:0010154]; protein deubiquitination[GO:0016579]; root development[GO:0048364]; leaf development[GO:0048366]; shoot system development[GO:0048367]	nucleus[GO:0005634]; cytoplasm[GO:0005737]; membrane[GO:0016020]; integral component of membrane[GO:0016021]	ubiquitin-specific protease activity[GO:0004843]; peptidase activity[GO:0008233]; cysteine-type peptidase activity[GO:0008234]; hydrolase activity[GO:0016787]; ubiquitinyl hydrolase activity[GO:0036459]; metal ion binding[GO:0046872]	NA	NA
GGCAGTCTCCTTGGCTATCCT	AT5G02170.1	3	15.734	1	21	36	56	GGCAGUCUCCUUGGCUAUCCU	AUCAUAGGUAAGGAGACUGCU	Cleavage	1	Amino acid transporter AVT1E	amino acid transmembrane transport[GO:0003333]; amino acid transport[GO:0006865]	membrane[GO:0016020]; integral component of membrane[GO:0016021]	amino acid transmembrane transporter activity[GO:0015171]	NA	NA
GTTCCTCTGAGCACTTCATTGG	AT1G42540.4	4	15.75	1	22	343	364	GUUCCUCUGAGCACUUCAUUGG	GUAGUGGAUUGUUCAGAAGAAC	Cleavage	1	Glutamate receptor 3.3	ion transport[GO:0006811]; calcium ion transport[GO:0006816]; cell-cell signaling[GO:0007267]; response to wounding[GO:0009611]; gravitropism[GO:0009630]; induced systemic resistance, jasmonic acid mediated signaling pathway[GO:0009864]; calcium-mediated signaling[GO:0019722]; ionotropic glutamate receptor signaling pathway[GO:0035235]; innate immune response[GO:0045087]; defense response to fung…	intracellular[GO:0005622]; plasma membrane[GO:0005886]; membrane[GO:0016020]; integral component of membrane[GO:0016021]	ionotropic glutamate receptor activity[GO:0004970]; extracellular-glutamate-gated ion channel activity[GO:0005234]; calcium channel activity[GO:0005262]; glutamate receptor activity[GO:0008066]	NA	NA
TGCTTACTCTCTTCTTGTCTCCT	AT3G44820.1	4.5	15.751	1	23	2075	2098	UGCUUACUCUCUUCUU-GUCUCCU	AGGAGAUGAAGAAGAGAGUUAGUA	Cleavage	1	BTB/POZ domain-containing protein At3g44820	protein ubiquitination[GO:0016567]	NA	protein binding[GO:0005515]	NA	NA
TGCTTACTCTCTTCTTGTCTCCT	AT4G14900.1	4.5	15.798	1	23	2224	2246	UGCUUACUCUCUUCUUGUCUCCU	AGGAAAAAAGAAGAUGGUAAGUA	Cleavage	1	FRIGIDA-like protein 4b	multicellular organismal development[GO:0007275]; flower development[GO:0009908]; cell differentiation[GO:0030154]	NA	protein binding[GO:0005515]	NA	NA
GGCAGTCTCCTTGGCTATCCT	AT1G03300.1	4	15.81	1	21	517	537	GGCAGUCUCCUUGGCUAUCCU	AUGAUAGUUAAGGAGAUUGAG	Cleavage	1	DUF724 domain-containing protein 1	regulation of growth[GO:0040008]	nucleus[GO:0005634]	NA	NA	NA
AAGAGAAACACCAAAAGAGCTCG	AT1G45180.4	3	15.849	1	23	124	146	AAGAGAAACACCAAAAGAGCUCG	CGAACUUGUUUGGUGUUUCUUUG	Cleavage	1	F27F5.26	protein ubiquitination[GO:0016567]; proteasome-mediated ubiquitin-dependent protein catabolic process[GO:0043161]	NA	ubiquitin protein ligase activity[GO:0061630]	NA	NA
TGCTTACTCTCTTCTTGTCTCCT	AT5G08010.1	4.5	15.853	1	23	1090	1112	UGCUUACUCUCUUCUUGUCUCCU	UGGAGAUGCGAAGAGCGUGAGUA	Cleavage	1	Putative uncharacterized protein F13G24.210	biological_process[GO:0008150]	NA	NA	NA	NA
GAATGAATGATGCGAGAGACAAAT	AT3G62470.1	2	15.858	1	24	463	486	GAAUGAAUGAUGCGAGAGACAAAU	UCUCUUCUCUCGUAUGAUUCAUUC	Cleavage	1	Pentatricopeptide repeat-containing protein At3g62470, mitochondrial	biological_process[GO:0008150]; RNA modification[GO:0009451]; nucleic acid phosphodiester bond hydrolysis[GO:0090305]	mitochondrion[GO:0005739]; intracellular membrane-bounded organelle[GO:0043231]	molecular_function[GO:0003674]; RNA binding[GO:0003723]; endonuclease activity[GO:0004519]; protein binding[GO:0005515]	NA	NA
AGAGAGAGACTAGGTCATGCTGG	AT3G02780.1	5	15.863	1	23	445	467	AGAGAGAGACUAGGUCAUGCUGG	UUAGCGUGGCCUCCUUUCUCUUU	Translation	1	Isopentenyl-diphosphate Delta-isomerase II, chloroplastic	isoprenoid biosynthetic process[GO:0008299]; isopentenyl diphosphate biosynthetic process[GO:0009240]; flower development[GO:0009908]; photosynthesis[GO:0015979]; chlorophyll biosynthetic process[GO:0015995]; dimethylallyl diphosphate biosynthetic process[GO:0050992]	mitochondrion[GO:0005739]; cytosol[GO:0005829]; chloroplast[GO:0009507]; plastid[GO:0009536]	isopentenyl-diphosphate delta-isomerase activity[GO:0004452]; hydrolase activity[GO:0016787]; isomerase activity[GO:0016853]; metal ion binding[GO:0046872]	00900 Terpenoid backbone biosynthesis [PATH:ath00900]	NA
AAGAGAAACACCAAAAGAGCTCG	AT3G45060.1	5	15.871	1	23	1383	1406	AAGAGAAACACCAAA-AGAGCUCG	GGAGCUCUCUUUGGUGUUGCUCCU	Cleavage	1	High affinity nitrate transporter 2.6	nitrate transport[GO:0015706]; nitrate assimilation[GO:0042128]; transmembrane transport[GO:0055085]; cellular response to nitrate[GO:0071249]; response to karrikin[GO:0080167]	plasma membrane[GO:0005886]; chloroplast[GO:0009507]; plant-type vacuole membrane[GO:0009705]; membrane[GO:0016020]; integral component of membrane[GO:0016021]	nitrate transmembrane transporter activity[GO:0015112]	00910 Nitrogen metabolism [PATH:ath00910]	NA
AGAGAGAGACTAGGTCATGCTGG	AT1G19660.3	5	15.901	1	23	1144	1165	AGAGAGAGACUAGGUCAUGCUGG	CCGGUAAG-CUUAGUCUCUCUCA	Cleavage	1	Bifunctional nuclease 2	nucleic acid phosphodiester bond hydrolysis[GO:0090305]	nucleus[GO:0005634]	nuclease activity[GO:0004518]; protein binding[GO:0005515]; hydrolase activity[GO:0016787]	NA	NA
GAATGAATGATGCGAGAGACAAAT	AT5G10620.2	5	15.902	1	24	809	832	GAAUGAAUGAUGCGAGAGACAAAU	UUUUGUUUGUUGCAUCAAUUGUUU	Cleavage	1	Putative RNA methyltransferase At5g10620	rRNA processing[GO:0006364]; methylation[GO:0032259]	cytoplasm[GO:0005737]	methyltransferase activity[GO:0008168]; transferase activity[GO:0016740]	NA	NA
GGCAGTCTCCTTGGCTATCCT	AT1G07650.1	4.5	15.911	1	21	2666	2685	GGCAGUCUCCUUGGCUAUCCU	GGGAUAGCCAAGG-GACUGAC	Cleavage	1	Leucine-rich repeat transmembrane protein kinase	protein phosphorylation[GO:0006468]; phosphorylation[GO:0016310]	plasma membrane[GO:0005886]; membrane[GO:0016020]; integral component of membrane[GO:0016021]	nucleotide binding[GO:0000166]; protein kinase activity[GO:0004672]; protein serine/threonine kinase activity[GO:0004674]; protein binding[GO:0005515]; ATP binding[GO:0005524]; kinase activity[GO:0016301]; transferase activity[GO:0016740]	NA	NA
GGCAGTCTCCTTGGCTATCCT	AT1G07650.2	4.5	15.911	1	21	2557	2576	GGCAGUCUCCUUGGCUAUCCU	GGGAUAGCCAAGG-GACUGAC	Cleavage	1	Leucine-rich repeat transmembrane protein kinase	protein phosphorylation[GO:0006468]; phosphorylation[GO:0016310]	plasma membrane[GO:0005886]; membrane[GO:0016020]; integral component of membrane[GO:0016021]	nucleotide binding[GO:0000166]; protein kinase activity[GO:0004672]; protein serine/threonine kinase activity[GO:0004674]; protein binding[GO:0005515]; ATP binding[GO:0005524]; kinase activity[GO:0016301]; transferase activity[GO:0016740]	NA	NA
GGCAGTCTCCTTGGCTATCCT	AT1G07650.3	4.5	15.911	1	21	2461	2480	GGCAGUCUCCUUGGCUAUCCU	GGGAUAGCCAAGG-GACUGAC	Cleavage	1	Leucine-rich repeat transmembrane protein kinase	protein phosphorylation[GO:0006468]; phosphorylation[GO:0016310]	plasma membrane[GO:0005886]; membrane[GO:0016020]; integral component of membrane[GO:0016021]	nucleotide binding[GO:0000166]; protein kinase activity[GO:0004672]; protein serine/threonine kinase activity[GO:0004674]; protein binding[GO:0005515]; ATP binding[GO:0005524]; kinase activity[GO:0016301]; transferase activity[GO:0016740]	NA	NA
GGCAGTCTCCTTGGCTATCCT	AT1G07650.4	4.5	15.911	1	21	1822	1841	GGCAGUCUCCUUGGCUAUCCU	GGGAUAGCCAAGG-GACUGAC	Cleavage	1	Leucine-rich repeat transmembrane protein kinase	protein phosphorylation[GO:0006468]; phosphorylation[GO:0016310]	plasma membrane[GO:0005886]; membrane[GO:0016020]; integral component of membrane[GO:0016021]	nucleotide binding[GO:0000166]; protein kinase activity[GO:0004672]; protein serine/threonine kinase activity[GO:0004674]; protein binding[GO:0005515]; ATP binding[GO:0005524]; kinase activity[GO:0016301]; transferase activity[GO:0016740]	NA	NA
GTTCCTCTGAGCACTTCATTGG	AT5G25560.1	4	15.924	1	22	946	967	GUUCCUCUGAGCACUUCAUUGG	CAUCAGAAGUGCUUGGAGGAAA	Cleavage	1	CHY-type/CTCHY-type/RING-type Zinc finger protein	NA	NA	zinc ion binding[GO:0008270]	04120 Ubiquitin mediated proteolysis [PATH:ath04120]	NA
GTTCCTCTGAGCACTTCATTGG	AT5G25560.2	4	15.924	1	22	2149	2170	GUUCCUCUGAGCACUUCAUUGG	CAUCAGAAGUGCUUGGAGGAAA	Cleavage	1	CHY-type/CTCHY-type/RING-type Zinc finger protein	NA	NA	zinc ion binding[GO:0008270]	04120 Ubiquitin mediated proteolysis [PATH:ath04120]	NA
GTTCCTCTGAGCACTTCATTGG	AT5G25560.3	4	15.924	1	22	1144	1165	GUUCCUCUGAGCACUUCAUUGG	CAUCAGAAGUGCUUGGAGGAAA	Cleavage	1	CHY-type/CTCHY-type/RING-type Zinc finger protein	NA	NA	zinc ion binding[GO:0008270]	04120 Ubiquitin mediated proteolysis [PATH:ath04120]	NA
GTTCCTCTGAGCACTTCATTGG	AT5G25560.4	4	15.924	1	22	2231	2252	GUUCCUCUGAGCACUUCAUUGG	CAUCAGAAGUGCUUGGAGGAAA	Cleavage	1	CHY-type/CTCHY-type/RING-type Zinc finger protein	NA	NA	zinc ion binding[GO:0008270]	04120 Ubiquitin mediated proteolysis [PATH:ath04120]	NA
GTTCCTCTGAGCACTTCATTGG	AT5G25560.5	4	15.924	1	22	2246	2267	GUUCCUCUGAGCACUUCAUUGG	CAUCAGAAGUGCUUGGAGGAAA	Cleavage	1	CHY-type/CTCHY-type/RING-type Zinc finger protein	NA	NA	zinc ion binding[GO:0008270]	04120 Ubiquitin mediated proteolysis [PATH:ath04120]	NA
GTTCCTCTGAGCACTTCATTGG	AT5G25560.6	4	15.924	1	22	2303	2324	GUUCCUCUGAGCACUUCAUUGG	CAUCAGAAGUGCUUGGAGGAAA	Cleavage	1	CHY-type/CTCHY-type/RING-type Zinc finger protein	NA	NA	zinc ion binding[GO:0008270]	04120 Ubiquitin mediated proteolysis [PATH:ath04120]	NA
AAGAGAAACACCAAAAGAGCTCG	AT5G04220.1	4.5	15.937	1	23	75	97	AAGAGAAACACCAAAAGAGCUCG	CGUGAUUUUUUUUUGUUUCUCUU	Translation	1	Synaptotagmin-3	lipid transport[GO:0006869]	endoplasmic reticulum[GO:0005783]; membrane[GO:0016020]; integral component of membrane[GO:0016021]	lipid binding[GO:0008289]; metal ion binding[GO:0046872]	NA	NA
AAGAGAAACACCAAAAGAGCTCG	AT5G04220.2	4.5	15.937	1	23	75	97	AAGAGAAACACCAAAAGAGCUCG	CGUGAUUUUUUUUUGUUUCUCUU	Translation	1	Synaptotagmin-3	lipid transport[GO:0006869]	endoplasmic reticulum[GO:0005783]; membrane[GO:0016020]; integral component of membrane[GO:0016021]	lipid binding[GO:0008289]; metal ion binding[GO:0046872]	NA	NA
AAGAGAAACACCAAAAGAGCTCG	AT5G04220.3	4.5	15.937	1	23	75	97	AAGAGAAACACCAAAAGAGCUCG	CGUGAUUUUUUUUUGUUUCUCUU	Translation	1	Synaptotagmin-3	lipid transport[GO:0006869]	endoplasmic reticulum[GO:0005783]; membrane[GO:0016020]; integral component of membrane[GO:0016021]	lipid binding[GO:0008289]; metal ion binding[GO:0046872]	NA	NA
GAATGAATGATGCGAGAGACAAAT	AT5G41110.1	4	15.944	1	24	148	171	GAAUGAAUGAUGCGAGAGACAAAU	UUUUCUCUUUCGAAUCAUUUCUUC	Cleavage	1	Meiosis chromosome segregation family protein	biological_process[GO:0008150]	NA	NA	NA	NA
CAGGCAGTCTCCTTGGCTATCC	AT5G40820.1	5	15.962	1	22	3247	3268	CAGGCAGUCUCCUUGGCUAUCC	AGACGGCUACAGAGACUGCCUG	Cleavage	1	Ataxia telangiectasia-mutated and RAD3-related	DNA repair[GO:0006281]; regulation of DNA repair[GO:0006282]; double-strand break repair via nonhomologous end joining[GO:0006303]; protein phosphorylation[GO:0006468]; defense response[GO:0006952]; cellular response to DNA damage stimulus[GO:0006974]; telomere maintenance via telomerase[GO:0007004]; cell cycle[GO:0007049]; response to aluminum ion[GO:0010044]; response to gamma radiation[GO:0010…	nucleus[GO:0005634]; plasmodesma[GO:0009506]	nucleotide binding[GO:0000166]; protein serine/threonine kinase activity[GO:0004674]; binding[GO:0005488]; protein binding[GO:0005515]; ATP binding[GO:0005524]; kinase activity[GO:0016301]; transferase activity[GO:0016740]	NA	NA
CAGGCAGTCTCCTTGGCTATCC	AT5G40820.2	5	15.962	1	22	3250	3271	CAGGCAGUCUCCUUGGCUAUCC	AGACGGCUACAGAGACUGCCUG	Cleavage	1	Ataxia telangiectasia-mutated and RAD3-related	DNA repair[GO:0006281]; regulation of DNA repair[GO:0006282]; double-strand break repair via nonhomologous end joining[GO:0006303]; protein phosphorylation[GO:0006468]; defense response[GO:0006952]; cellular response to DNA damage stimulus[GO:0006974]; telomere maintenance via telomerase[GO:0007004]; cell cycle[GO:0007049]; response to aluminum ion[GO:0010044]; response to gamma radiation[GO:0010…	nucleus[GO:0005634]; plasmodesma[GO:0009506]	nucleotide binding[GO:0000166]; protein serine/threonine kinase activity[GO:0004674]; binding[GO:0005488]; protein binding[GO:0005515]; ATP binding[GO:0005524]; kinase activity[GO:0016301]; transferase activity[GO:0016740]	NA	NA
CAGGCAGTCTCCTTGGCTATCC	AT5G40820.3	5	15.962	1	22	3247	3268	CAGGCAGUCUCCUUGGCUAUCC	AGACGGCUACAGAGACUGCCUG	Cleavage	1	Ataxia telangiectasia-mutated and RAD3-related	DNA repair[GO:0006281]; regulation of DNA repair[GO:0006282]; double-strand break repair via nonhomologous end joining[GO:0006303]; protein phosphorylation[GO:0006468]; defense response[GO:0006952]; cellular response to DNA damage stimulus[GO:0006974]; telomere maintenance via telomerase[GO:0007004]; cell cycle[GO:0007049]; response to aluminum ion[GO:0010044]; response to gamma radiation[GO:0010…	nucleus[GO:0005634]; plasmodesma[GO:0009506]	nucleotide binding[GO:0000166]; protein serine/threonine kinase activity[GO:0004674]; binding[GO:0005488]; protein binding[GO:0005515]; ATP binding[GO:0005524]; kinase activity[GO:0016301]; transferase activity[GO:0016740]	NA	NA
CAGGCAGTCTCCTTGGCTATCC	AT5G40820.4	5	15.962	1	22	3247	3268	CAGGCAGUCUCCUUGGCUAUCC	AGACGGCUACAGAGACUGCCUG	Cleavage	1	Ataxia telangiectasia-mutated and RAD3-related	DNA repair[GO:0006281]; regulation of DNA repair[GO:0006282]; double-strand break repair via nonhomologous end joining[GO:0006303]; protein phosphorylation[GO:0006468]; defense response[GO:0006952]; cellular response to DNA damage stimulus[GO:0006974]; telomere maintenance via telomerase[GO:0007004]; cell cycle[GO:0007049]; response to aluminum ion[GO:0010044]; response to gamma radiation[GO:0010…	nucleus[GO:0005634]; plasmodesma[GO:0009506]	nucleotide binding[GO:0000166]; protein serine/threonine kinase activity[GO:0004674]; binding[GO:0005488]; protein binding[GO:0005515]; ATP binding[GO:0005524]; kinase activity[GO:0016301]; transferase activity[GO:0016740]	NA	NA
TGCTTACTCTCTTCTTGTCTCCT	AT1G49130.1	3	15.97	1	23	1257	1279	UGCUUACUCUCUUCUUGUCUCCU	GAUAGAGGAGAAGAGAGUAAGAA	Cleavage	1	B-box type zinc finger protein with CCT domain-containing protein	regulation of transcription, DNA-templated[GO:0006355]	intracellular[GO:0005622]; nucleus[GO:0005634]	sequence-specific DNA binding transcription factor activity[GO:0003700]; protein binding[GO:0005515]; zinc ion binding[GO:0008270]; metal ion binding[GO:0046872]	NA	CO-like
TGCTTACTCTCTTCTTGTCTCCT	AT1G49130.2	3	15.97	1	23	1361	1383	UGCUUACUCUCUUCUUGUCUCCU	GAUAGAGGAGAAGAGAGUAAGAA	Cleavage	1	B-box type zinc finger protein with CCT domain-containing protein	regulation of transcription, DNA-templated[GO:0006355]	intracellular[GO:0005622]; nucleus[GO:0005634]	sequence-specific DNA binding transcription factor activity[GO:0003700]; protein binding[GO:0005515]; zinc ion binding[GO:0008270]; metal ion binding[GO:0046872]	NA	CO-like
TGCTTACTCTCTTCTTGTCTCCT	AT3G01430.1	4.5	15.98	1	23	336	357	UGCUUACUCUCUUCUUGUCUCCU	AGGAGACAA-AAGAGAGUAGCUA	Cleavage	1	NHL domain protein	biological_process[GO:0008150]	NA	NA	NA	NA
TGCTTACTCTCTTCTTGTCTCCT	AT2G34340.1	4	15.984	1	23	1127	1149	UGCUUACUCUCUUCUUGUCUCCU	GAGAGACAGUGAGAGAGCGAGCA	Cleavage	1	At2g34340	response to gibberellin[GO:0009739]	NA	NA	NA	NA
AAGAGAAACACCAAAAGAGCTCG	AT3G52290.1	3.5	16.05	1	23	1793	1815	AAGAGAAACACCAAAAGAGCUCG	UUUGUUUUUUUGGUAUUUUUUUU	Cleavage	1	IQD3	biological_process[GO:0008150]	nucleolus[GO:0005730]; plasma membrane[GO:0005886]	protein binding[GO:0005515]	NA	NA
GGCAGTCTCCTTGGCTATCCT	AT3G62300.1	5	16.078	1	21	2106	2125	GGCAGUCUCCUUGGCUAUCCU	AGGAUAGCCAAG-AUACUGUC	Cleavage	1	DOMAIN OF UNKNOWN FUNCTION 724 7	flower development[GO:0009908]; regulation of growth[GO:0040008]	nucleus[GO:0005634]	protein binding[GO:0005515]; protein homodimerization activity[GO:0042803]	NA	NA
GGCAGTCTCCTTGGCTATCCT	AT3G62300.2	5	16.078	1	21	2140	2159	GGCAGUCUCCUUGGCUAUCCU	AGGAUAGCCAAG-AUACUGUC	Cleavage	1	DOMAIN OF UNKNOWN FUNCTION 724 7	flower development[GO:0009908]; regulation of growth[GO:0040008]	nucleus[GO:0005634]	protein binding[GO:0005515]; protein homodimerization activity[GO:0042803]	NA	NA
GAATGAATGATGCGAGAGACAAAT	AT1G54140.1	3.5	16.079	1	24	114	137	GAAUGAAUGAUGCGAGAGACAAAU	CUUUCUCUCUCGCAUUAGUUGUUU	Cleavage	1	TAFII21	transcription, DNA-templated[GO:0006351]; DNA-templated transcription, initiation[GO:0006352]; regulation of transcription, DNA-templated[GO:0006355]; transcription from RNA polymerase II promoter[GO:0006366]; histone H3 acetylation[GO:0043966]; positive regulation of transcription from RNA polymerase II promoter[GO:0045944]; RNA polymerase II transcriptional preinitiation complex assembly[GO:005…	SAGA complex[GO:0000124]; nucleus[GO:0005634]; transcription factor TFIID complex[GO:0005669]	RNA polymerase II core promoter sequence-specific DNA binding transcription factor activity involved in preinitiation complex assembly[GO:0001075]; histone acetyltransferase activity[GO:0004402]; protein binding[GO:0005515]; transcription factor binding[GO:0008134]; transcription regulatory region DNA binding[GO:0044212]; protein heterodimerization activity[GO:0046982]	03022 Basal transcription factors [PATH:ath03022]	NA
GTTCCTCTGAGCACTTCATTGG	AT1G42540.2	4	16.083	1	22	476	497	GUUCCUCUGAGCACUUCAUUGG	GUAGUGGAUUGUUCAGAAGAAC	Cleavage	1	Glutamate receptor 3.3	ion transport[GO:0006811]; calcium ion transport[GO:0006816]; cell-cell signaling[GO:0007267]; response to wounding[GO:0009611]; gravitropism[GO:0009630]; induced systemic resistance, jasmonic acid mediated signaling pathway[GO:0009864]; calcium-mediated signaling[GO:0019722]; ionotropic glutamate receptor signaling pathway[GO:0035235]; innate immune response[GO:0045087]; defense response to fung…	intracellular[GO:0005622]; plasma membrane[GO:0005886]; membrane[GO:0016020]; integral component of membrane[GO:0016021]	ionotropic glutamate receptor activity[GO:0004970]; extracellular-glutamate-gated ion channel activity[GO:0005234]; calcium channel activity[GO:0005262]; glutamate receptor activity[GO:0008066]	NA	NA
TGCTTACTCTCTTCTTGTCTCCT	AT2G43970.1	5	16.083	1	23	1877	1899	UGCUUACUCUCUUCUUGUCUCCU	GGGAGAUAAAUAGAGAGAGAGCA	Cleavage	1	La-related protein 6B	transcription, DNA-templated[GO:0006351]; regulation of transcription, DNA-templated[GO:0006355]; RNA processing[GO:0006396]	nucleus[GO:0005634]; ribonucleoprotein complex[GO:0030529]	nucleic acid binding[GO:0003676]; RNA binding[GO:0003723]; mRNA binding[GO:0003729]	NA	NA
TGCTTACTCTCTTCTTGTCTCCT	AT2G43970.2	5	16.083	1	23	1829	1851	UGCUUACUCUCUUCUUGUCUCCU	GGGAGAUAAAUAGAGAGAGAGCA	Cleavage	1	La-related protein 6B	transcription, DNA-templated[GO:0006351]; regulation of transcription, DNA-templated[GO:0006355]; RNA processing[GO:0006396]	nucleus[GO:0005634]; ribonucleoprotein complex[GO:0030529]	nucleic acid binding[GO:0003676]; RNA binding[GO:0003723]; mRNA binding[GO:0003729]	NA	NA
GGCAGTCTCCTTGGCTATCCT	AT5G12100.1	4	16.089	1	21	1192	1212	GGCAGUCUCCUUGGCUAUCCU	GAGAUGGCUAAGGGGCUUGUC	Cleavage	1	Pentatricopeptide repeat-containing protein At5g12100, mitochondrial	RNA modification[GO:0009451]; nucleic acid phosphodiester bond hydrolysis[GO:0090305]	mitochondrion[GO:0005739]; intracellular membrane-bounded organelle[GO:0043231]	RNA binding[GO:0003723]; endonuclease activity[GO:0004519]; protein binding[GO:0005515]; zinc ion binding[GO:0008270]	NA	NA
AAGAGAAACACCAAAAGAGCTCG	AT5G04090.4	4	16.113	1	23	700	723	AAGAGAAACAC-CAAAAGAGCUCG	UCUUUUUUUUUGUGUGUUUCUCUU	Translation	1	Plant protein 1589 of unknown function	NA	NA	ligase activity[GO:0016874]	NA	NA
AAGAGAAACACCAAAAGAGCTCG	AT5G04090.5	4	16.113	1	23	219	242	AAGAGAAACAC-CAAAAGAGCUCG	UCUUUUUUUUUGUGUGUUUCUCUU	Translation	1	Plant protein 1589 of unknown function	NA	NA	ligase activity[GO:0016874]	NA	NA
AAGAGAAACACCAAAAGAGCTCG	AT5G04090.7	4	16.113	1	23	209	232	AAGAGAAACAC-CAAAAGAGCUCG	UCUUUUUUUUUGUGUGUUUCUCUU	Translation	1	Plant protein 1589 of unknown function	NA	NA	ligase activity[GO:0016874]	NA	NA
TTACTAGACTTGTTGTACTGCCA	AT3G16540.1	4	16.113	1	23	666	688	UUACUAGACUUGUUGUACUGCCA	CUGCAUUACAAAAGGUCUAGUAC	Cleavage	1	Putative protease Do-like 11, mitochondrial	proteolysis[GO:0006508]	mitochondrion[GO:0005739]; membrane[GO:0016020]; mitochondrial membrane[GO:0031966]	serine-type endopeptidase activity[GO:0004252]; protein binding[GO:0005515]; peptidase activity[GO:0008233]; serine-type peptidase activity[GO:0008236]; hydrolase activity[GO:0016787]	NA	NA
AGAGAGAGACTAGGTCATGCTGG	AT3G06450.1	4	16.119	1	23	2547	2569	AGAGAGAGACUAGGUCAUGCUGG	ACAGUAUAGUGUAGUCUCUCUCU	Cleavage	1	HCO3-transporter family	ion transport[GO:0006811]; anion transport[GO:0006820]; inorganic anion transport[GO:0015698]; regulation of intracellular pH[GO:0051453]; anion transmembrane transport[GO:0098656]	plasma membrane[GO:0005886]; integral component of plasma membrane[GO:0005887]; membrane[GO:0016020]; integral component of membrane[GO:0016021]	inorganic anion exchanger activity[GO:0005452]; anion transmembrane transporter activity[GO:0008509]; anion:anion antiporter activity[GO:0015301]	NA	NA
AGAGAGAGACTAGGTCATGCTGG	AT3G06450.2	4	16.119	1	23	2515	2537	AGAGAGAGACUAGGUCAUGCUGG	ACAGUAUAGUGUAGUCUCUCUCU	Cleavage	1	HCO3-transporter family	ion transport[GO:0006811]; anion transport[GO:0006820]; inorganic anion transport[GO:0015698]; regulation of intracellular pH[GO:0051453]; anion transmembrane transport[GO:0098656]	plasma membrane[GO:0005886]; integral component of plasma membrane[GO:0005887]; membrane[GO:0016020]; integral component of membrane[GO:0016021]	inorganic anion exchanger activity[GO:0005452]; anion transmembrane transporter activity[GO:0008509]; anion:anion antiporter activity[GO:0015301]	NA	NA
AGAGAGAGACTAGGTCATGCTGG	AT3G06450.3	4	16.119	1	23	2406	2428	AGAGAGAGACUAGGUCAUGCUGG	ACAGUAUAGUGUAGUCUCUCUCU	Cleavage	1	HCO3-transporter family	ion transport[GO:0006811]; anion transport[GO:0006820]; inorganic anion transport[GO:0015698]; regulation of intracellular pH[GO:0051453]; anion transmembrane transport[GO:0098656]	plasma membrane[GO:0005886]; integral component of plasma membrane[GO:0005887]; membrane[GO:0016020]; integral component of membrane[GO:0016021]	inorganic anion exchanger activity[GO:0005452]; anion transmembrane transporter activity[GO:0008509]; anion:anion antiporter activity[GO:0015301]	NA	NA
AGAGAGAGACTAGGTCATGCTGG	AT3G06450.4	4	16.119	1	23	2463	2485	AGAGAGAGACUAGGUCAUGCUGG	ACAGUAUAGUGUAGUCUCUCUCU	Cleavage	1	HCO3-transporter family	ion transport[GO:0006811]; anion transport[GO:0006820]; inorganic anion transport[GO:0015698]; regulation of intracellular pH[GO:0051453]; anion transmembrane transport[GO:0098656]	plasma membrane[GO:0005886]; integral component of plasma membrane[GO:0005887]; membrane[GO:0016020]; integral component of membrane[GO:0016021]	inorganic anion exchanger activity[GO:0005452]; anion transmembrane transporter activity[GO:0008509]; anion:anion antiporter activity[GO:0015301]	NA	NA
AGAGAGAGACTAGGTCATGCTGG	AT3G47170.1	4	16.122	1	23	80	102	AGAGAGAGACUAGGUCAUGCUGG	CUGAUGUCACUUUGUCUCUCUCU	Translation	1	HXXXD-type acyl-transferase family protein	NA	NA	N-acyltransferase activity[GO:0016410]; transferase activity[GO:0016740]; transferase activity, transferring acyl groups other than amino-acyl groups[GO:0016747]	NA	NA
TGACTCTCGACTCATTCATCCAA	AT5G46250.3	5	16.124	1	23	890	912	UGACUCUCGACUCAUUCAUCCAA	CUGGAGAAAUGGGUUGCGAGUUA	Cleavage	1	La-related protein 6A	transcription, DNA-templated[GO:0006351]; regulation of transcription, DNA-templated[GO:0006355]; RNA processing[GO:0006396]	nucleus[GO:0005634]; ribonucleoprotein complex[GO:0030529]	nucleic acid binding[GO:0003676]; RNA binding[GO:0003723]	NA	NA
GAATGAATGATGCGAGAGACAAAT	AT1G05600.1	5	16.13	1	24	350	373	GAAUGAAUGAUGCGAGAGACAAAU	AUUCGGUUUUUGCAUCGGUUAUUC	Cleavage	1	Pentatricopeptide repeat-containing protein At1g05600	RNA modification[GO:0009451]; nucleic acid phosphodiester bond hydrolysis[GO:0090305]	intracellular membrane-bounded organelle[GO:0043231]	RNA binding[GO:0003723]; endonuclease activity[GO:0004519]; protein binding[GO:0005515]	NA	NA
GAATGAATGATGCGAGAGACAAAT	AT1G05600.2	5	16.13	1	24	304	327	GAAUGAAUGAUGCGAGAGACAAAU	AUUCGGUUUUUGCAUCGGUUAUUC	Cleavage	1	Pentatricopeptide repeat-containing protein At1g05600	RNA modification[GO:0009451]; nucleic acid phosphodiester bond hydrolysis[GO:0090305]	intracellular membrane-bounded organelle[GO:0043231]	RNA binding[GO:0003723]; endonuclease activity[GO:0004519]; protein binding[GO:0005515]	NA	NA
GAATGAATGATGCGAGAGACAAAT	AT1G05600.3	5	16.13	1	24	304	327	GAAUGAAUGAUGCGAGAGACAAAU	AUUCGGUUUUUGCAUCGGUUAUUC	Cleavage	1	Pentatricopeptide repeat-containing protein At1g05600	RNA modification[GO:0009451]; nucleic acid phosphodiester bond hydrolysis[GO:0090305]	intracellular membrane-bounded organelle[GO:0043231]	RNA binding[GO:0003723]; endonuclease activity[GO:0004519]; protein binding[GO:0005515]	NA	NA
TGACTCTCGACTCATTCATCCAA	AT3G09560.1	5	16.149	1	23	522	544	UGACUCUCGACUCAUUCAUCCAA	UUGGUUGGAAGAGUUGGGAGUUU	Cleavage	1	Phosphatidate phosphatase PAH1	lipid metabolic process[GO:0006629]; intracellular protein transport[GO:0006886]; phospholipid biosynthetic process[GO:0008654]; cellular response to phosphate starvation[GO:0016036]; dephosphorylation[GO:0016311]; galactolipid biosynthetic process[GO:0019375]	Golgi membrane[GO:0000139]; cytoplasm[GO:0005737]; cytosol[GO:0005829]; protein storage vacuole membrane[GO:0032586]	phosphatidate phosphatase activity[GO:0008195]; hydrolase activity[GO:0016787]	00561 Glycerolipid metabolism [PATH:ath00561]; 00564 Glycerophospholipid metabolism [PATH:ath00564]	NA
TGACTCTCGACTCATTCATCCAA	AT3G09560.4	5	16.149	1	23	809	831	UGACUCUCGACUCAUUCAUCCAA	UUGGUUGGAAGAGUUGGGAGUUU	Cleavage	1	Phosphatidate phosphatase PAH1	lipid metabolic process[GO:0006629]; intracellular protein transport[GO:0006886]; phospholipid biosynthetic process[GO:0008654]; cellular response to phosphate starvation[GO:0016036]; dephosphorylation[GO:0016311]; galactolipid biosynthetic process[GO:0019375]	Golgi membrane[GO:0000139]; cytoplasm[GO:0005737]; cytosol[GO:0005829]; protein storage vacuole membrane[GO:0032586]	phosphatidate phosphatase activity[GO:0008195]; hydrolase activity[GO:0016787]	00561 Glycerolipid metabolism [PATH:ath00561]; 00564 Glycerophospholipid metabolism [PATH:ath00564]	NA
AAGAGAAACACCAAAAGAGCTCG	AT2G47010.3	4	16.153	1	23	1763	1785	AAGAGAAACACCAAAAGAGCUCG	UUGGUUUUUCUGUUGUUUCUUUU	Translation	1	At2g47010/F14M4.16	phosphorylation[GO:0016310]	NA	kinase activity[GO:0016301]	NA	NA
AGAGAGAGACTAGGTCATGCTGG	AT3G45390.1	5	16.166	1	23	1819	1841	AGAGAGAGACUAGGUCAUGCUGG	CAAGCAUUGCCUGAUUUCUCUCC	Translation	1	Probable L-type lectin-domain containing receptor kinase I.2	protein phosphorylation[GO:0006468]; defense response[GO:0006952]; phosphorylation[GO:0016310]; defense response to fungus[GO:0050832]	plasma membrane[GO:0005886]; membrane[GO:0016020]; integral component of membrane[GO:0016021]	nucleotide binding[GO:0000166]; protein kinase activity[GO:0004672]; protein serine/threonine kinase activity[GO:0004674]; ATP binding[GO:0005524]; kinase activity[GO:0016301]; transferase activity[GO:0016740]; carbohydrate binding[GO:0030246]	NA	NA
AGTTCCCTTTAACGCTTCATTG	AT1G58025.1	4.5	16.173	1	22	144	165	AGUUCCCUUUAACGCUUCAUUG	GUAUGAAGCGUAAAAGAGGACA	Translation	1	DNA-binding bromodomain-containing protein	biological_process[GO:0008150]	NA	DNA binding[GO:0003677]; protein binding[GO:0005515]	NA	NA
AGTTCCCTTTAACGCTTCATTG	AT1G58025.5	4.5	16.173	1	22	163	184	AGUUCCCUUUAACGCUUCAUUG	GUAUGAAGCGUAAAAGAGGACA	Translation	1	DNA-binding bromodomain-containing protein	biological_process[GO:0008150]	NA	DNA binding[GO:0003677]; protein binding[GO:0005515]	NA	NA
AGAGAGAGACTAGGTCATGCTGG	AT1G62300.1	4	16.174	1	23	346	368	AGAGAGAGACUAGGUCAUGCUGG	AGAGGAUGGUCUGGUCUCACUCU	Cleavage	1	Putative uncharacterized protein At1g62300 (Fragment)	transcription, DNA-templated[GO:0006351]; regulation of transcription, DNA-templated[GO:0006355]; ethylene-activated signaling pathway[GO:0009873]; response to chitin[GO:0010200]; cellular response to phosphate starvation[GO:0016036]; negative regulation of transcription, DNA-templated[GO:0045892]; cellular response to boron-containing substance deprivation[GO:0080169]	nucleus[GO:0005634]	DNA binding[GO:0003677]; sequence-specific DNA binding transcription factor activity[GO:0003700]; protein binding[GO:0005515]; sequence-specific DNA binding[GO:0043565]; transcription regulatory region DNA binding[GO:0044212]	NA	WRKY
GAATGAATGATGCGAGAGACAAAT	AT2G39010.2	3.5	16.183	1	24	984	1007	GAAUGAAUGAUGCGAGAGACAAAU	AGUUUUCUUUCGUUUCAUUUAUUU	Translation	1	Probable aquaporin PIP2-6	water transport[GO:0006833]; response to nematode[GO:0009624]; ion transmembrane transport[GO:0034220]; transmembrane transport[GO:0055085]	plasma membrane[GO:0005886]; integral component of plasma membrane[GO:0005887]; membrane[GO:0016020]; integral component of membrane[GO:0016021]	water channel activity[GO:0015250]; channel activity[GO:0015267]	NA	NA
TGACTCTCGACTCATTCATCCAA	AT1G49940.3	4.5	16.197	1	23	1091	1113	UGACUCUCGACUCAUUCAUCCAA	UGAAGUGAAUGAGUCGAUGAUUA	Cleavage	1	BEST Arabidopsis thaliana protein match is: Tetratricopeptide repeat (TPR)-like superfamily protein (TAIR:AT1G04770.1); Has 40 Blast hits to 40 proteins in 9 species: Archae - 0; Bacteria - 0; Metazoa - 0; Fungi - 0; Plants - 39; Viruses - 0; Other /.../otes - 1 (source: NCBI BLink).	biological_process[GO:0008150]	NA	NA	NA	NA
TTACTAGACTTGTTGTACTGCCA	AT3G05746.1	4	16.203	1	23	234	256	UUACUAGACUUGUUGUACUGCCA	GGGAAGUAAAGCGAGUAUGGUAA	Cleavage	1	unknown protein; LOCATED IN: endomembrane system; Has 30201 Blast hits to 17322 proteins in 780 species: Archae - 12; Bacteria - 1396; Metazoa - 17338; Fungi - 3422; Plants - 5037; Viruses - 0; Other Eukaryotes - 2996 (source: NCBI BLink).	NA	NA	NA	NA	NA
AGAGAGAGACTAGGTCATGCTGG	AT1G30750.1	5	16.206	1	23	862	884	AGAGAGAGACUAGGUCAUGCUGG	UCAGUCUAAUUUGGUUUUUCUCU	Cleavage	1	Putative uncharacterized protein At1g30750	biological_process[GO:0008150]	NA	NA	NA	NA
GGCAGTCTCCTTGGCTATCCT	AT3G51250.1	4.5	16.207	1	21	755	775	GGCAGUCUCCUUGGCUAUCCU	GAAAAAGCCAAGGAGACUGGA	Cleavage	1	Senescence/dehydration-associated protein At3g51250	biological_process[GO:0008150]	plasmodesma[GO:0009506]	NA	04144 Endocytosis [PATH:ath04144]	NA
GGCAGTCTCCTTGGCTATCCT	AT3G51250.2	4.5	16.207	1	21	755	775	GGCAGUCUCCUUGGCUAUCCU	GAAAAAGCCAAGGAGACUGGA	Cleavage	1	Senescence/dehydration-associated protein At3g51250	biological_process[GO:0008150]	plasmodesma[GO:0009506]	NA	04144 Endocytosis [PATH:ath04144]	NA
AGAGAGAGACTAGGTCATGCTGG	AT5G44010.2	4	16.226	1	23	1214	1236	AGAGAGAGACUAGGUCAUGCUGG	ACAACAAGGUCAAGUUUCUCUCU	Cleavage	1	unknown protein; Has 28 Blast hits to 26 proteins in 11 species: Archae - 0; Bacteria - 0; Metazoa - 0; Fungi - 0; Plants - 28; Viruses - 0; Other Eukaryotes - 0 (source: NCBI BLink).	biological_process[GO:0008150]	NA	molecular_function[GO:0003674]	NA	NA
TTACTAGACTTGTTGTACTGCCA	AT5G24220.1	4	16.257	1	23	134	157	UUACUAGACUUGUUG-UACUGCCA	CGUCAGUAGCAUCAAGUUUAGUAA	Cleavage	1	Gb	lipid metabolic process[GO:0006629]	NA	hydrolase activity[GO:0016787]	NA	NA
GAATGAATGATGCGAGAGACAAAT	AT3G62540.1	2	16.271	1	24	239	262	GAAUGAAUGAUGCGAGAGACAAAU	UCUCUUCUCUCGUAUGAUUCAUUC	Cleavage	1	Pentatricopeptide repeat-containing protein At3g62540, mitochondrial	biological_process[GO:0008150]; RNA modification[GO:0009451]; nucleic acid phosphodiester bond hydrolysis[GO:0090305]	mitochondrion[GO:0005739]; intracellular membrane-bounded organelle[GO:0043231]	molecular_function[GO:0003674]; RNA binding[GO:0003723]; endonuclease activity[GO:0004519]; protein binding[GO:0005515]	NA	NA
GGCAGTCTCCTTGGCTATCCT	AT2G32370.1	4.5	16.278	1	21	1743	1763	GGCAGUCUCCUUGGCUAUCCU	AAGAUAGCUGAGCGGAUUGCG	Cleavage	1	Homeobox-leucine zipper protein HDG3	transcription, DNA-templated[GO:0006351]; regulation of transcription, DNA-templated[GO:0006355]; cotyledon development[GO:0048825]	nucleus[GO:0005634]	DNA binding[GO:0003677]; sequence-specific DNA binding transcription factor activity[GO:0003700]; lipid binding[GO:0008289]; sequence-specific DNA binding[GO:0043565]	NA	HD-ZIP
TTACTAGACTTGTTGTACTGCCA	AT1G59560.3	4.5	16.28	1	23	1247	1269	UUACUAGACUUGUUGUACUGCCA	AACGAAUACAACAAGUUUUGAAA	Cleavage	1	E3 ubiquitin-protein ligase SPL1	organelle organization[GO:0006996]; protein ubiquitination[GO:0016567]	chloroplast[GO:0009507]; plastid outer membrane[GO:0009527]; plastid[GO:0009536]; chloroplast outer membrane[GO:0009707]; chloroplast envelope[GO:0009941]; membrane[GO:0016020]; integral component of membrane[GO:0016021]	ubiquitin-protein transferase activity[GO:0004842]; transferase activity[GO:0016740]; ligase activity[GO:0016874]; metal ion binding[GO:0046872]	NA	NA
AGAGAGAGACTAGGTCATGCTGG	AT4G23790.1	4	16.394	1	23	581	603	AGAGAGAGACUAGGUCAUGCUGG	CCGGCCUGACUUAGAUUUUCUCU	Cleavage	1	TBL24	cell wall organization or biogenesis[GO:0071554]	Golgi apparatus[GO:0005794]; membrane[GO:0016020]; integral component of membrane[GO:0016021]	O-acetyltransferase activity[GO:0016413]	NA	NA
TGACTCTCGACTCATTCATCCAA	AT3G09560.3	5	16.4	1	23	428	450	UGACUCUCGACUCAUUCAUCCAA	UUGGUUGGAAGAGUUGGGAGUUU	Cleavage	1	Phosphatidate phosphatase PAH1	lipid metabolic process[GO:0006629]; intracellular protein transport[GO:0006886]; phospholipid biosynthetic process[GO:0008654]; cellular response to phosphate starvation[GO:0016036]; dephosphorylation[GO:0016311]; galactolipid biosynthetic process[GO:0019375]	Golgi membrane[GO:0000139]; cytoplasm[GO:0005737]; cytosol[GO:0005829]; protein storage vacuole membrane[GO:0032586]	phosphatidate phosphatase activity[GO:0008195]; hydrolase activity[GO:0016787]	00561 Glycerolipid metabolism [PATH:ath00561]; 00564 Glycerophospholipid metabolism [PATH:ath00564]	NA
TGACTCTCGACTCATTCATCCAA	AT2G27240.1	4.5	16.406	1	23	997	1020	UGACUCUCGACUCAUUCAUC-CAA	UUGAGAAGAAUGAGUUUGGAGUCC	Cleavage	1	Aluminum-activated malate transporter 7	ion transport[GO:0006811]; malate transport[GO:0015743]; malate transmembrane transport[GO:0071423]	plant-type vacuole membrane[GO:0009705]; membrane[GO:0016020]; integral component of membrane[GO:0016021]	malate transmembrane transporter activity[GO:0015140]	NA	NA
TGACTCTCGACTCATTCATCCAA	AT2G27240.2	4.5	16.406	1	23	919	942	UGACUCUCGACUCAUUCAUC-CAA	UUGAGAAGAAUGAGUUUGGAGUCC	Cleavage	1	Aluminum-activated malate transporter 7	ion transport[GO:0006811]; malate transport[GO:0015743]; malate transmembrane transport[GO:0071423]	plant-type vacuole membrane[GO:0009705]; membrane[GO:0016020]; integral component of membrane[GO:0016021]	malate transmembrane transporter activity[GO:0015140]	NA	NA
TTACTAGACTTGTTGTACTGCCA	AT1G59560.1	4.5	16.423	1	23	1187	1209	UUACUAGACUUGUUGUACUGCCA	AACGAAUACAACAAGUUUUGAAA	Cleavage	1	E3 ubiquitin-protein ligase SPL1	organelle organization[GO:0006996]; protein ubiquitination[GO:0016567]	chloroplast[GO:0009507]; plastid outer membrane[GO:0009527]; plastid[GO:0009536]; chloroplast outer membrane[GO:0009707]; chloroplast envelope[GO:0009941]; membrane[GO:0016020]; integral component of membrane[GO:0016021]	ubiquitin-protein transferase activity[GO:0004842]; transferase activity[GO:0016740]; ligase activity[GO:0016874]; metal ion binding[GO:0046872]	NA	NA
TTACTAGACTTGTTGTACTGCCA	AT1G59560.2	4.5	16.423	1	23	1294	1316	UUACUAGACUUGUUGUACUGCCA	AACGAAUACAACAAGUUUUGAAA	Cleavage	1	E3 ubiquitin-protein ligase SPL1	organelle organization[GO:0006996]; protein ubiquitination[GO:0016567]	chloroplast[GO:0009507]; plastid outer membrane[GO:0009527]; plastid[GO:0009536]; chloroplast outer membrane[GO:0009707]; chloroplast envelope[GO:0009941]; membrane[GO:0016020]; integral component of membrane[GO:0016021]	ubiquitin-protein transferase activity[GO:0004842]; transferase activity[GO:0016740]; ligase activity[GO:0016874]; metal ion binding[GO:0046872]	NA	NA
TGACTCTCGACTCATTCATCCAA	AT4G36080.1	4.5	16.441	1	23	11096	11118	UGACUCUCGACUCAUUCAUCCAA	GUGGAAGGAAUGGUCGAGAGUCA	Cleavage	1	Phosphotransferases/inositol or phosphatidylinositol kinase	DNA repair[GO:0006281]; protein phosphorylation[GO:0006468]; phosphorylation[GO:0016310]; histone acetylation[GO:0016573]	histone acetyltransferase complex[GO:0000123]; nucleus[GO:0005634]; cytosol[GO:0005829]	nucleotide binding[GO:0000166]; protein serine/threonine kinase activity[GO:0004674]; binding[GO:0005488]; protein binding[GO:0005515]; ATP binding[GO:0005524]; kinase activity[GO:0016301]; transferase activity[GO:0016740]	NA	NA
TGACTCTCGACTCATTCATCCAA	AT4G36080.2	4.5	16.441	1	23	10974	10996	UGACUCUCGACUCAUUCAUCCAA	GUGGAAGGAAUGGUCGAGAGUCA	Cleavage	1	Phosphotransferases/inositol or phosphatidylinositol kinase	DNA repair[GO:0006281]; protein phosphorylation[GO:0006468]; phosphorylation[GO:0016310]; histone acetylation[GO:0016573]	histone acetyltransferase complex[GO:0000123]; nucleus[GO:0005634]; cytosol[GO:0005829]	nucleotide binding[GO:0000166]; protein serine/threonine kinase activity[GO:0004674]; binding[GO:0005488]; protein binding[GO:0005515]; ATP binding[GO:0005524]; kinase activity[GO:0016301]; transferase activity[GO:0016740]	NA	NA
TGACTCTCGACTCATTCATCCAA	AT4G36080.3	4.5	16.441	1	23	10989	11011	UGACUCUCGACUCAUUCAUCCAA	GUGGAAGGAAUGGUCGAGAGUCA	Cleavage	1	Phosphotransferases/inositol or phosphatidylinositol kinase	DNA repair[GO:0006281]; protein phosphorylation[GO:0006468]; phosphorylation[GO:0016310]; histone acetylation[GO:0016573]	histone acetyltransferase complex[GO:0000123]; nucleus[GO:0005634]; cytosol[GO:0005829]	nucleotide binding[GO:0000166]; protein serine/threonine kinase activity[GO:0004674]; binding[GO:0005488]; protein binding[GO:0005515]; ATP binding[GO:0005524]; kinase activity[GO:0016301]; transferase activity[GO:0016740]	NA	NA
GGCAGTCTCCTTGGCTATCCT	AT5G36690.1	5	16.455	1	21	568	588	GGCAGUCUCCUUGGCUAUCCU	UGGAUGCUUAAGGAGACUGAG	Cleavage	1	Proton pump-interactor 3B	regulation of proton transport[GO:0010155]	endoplasmic reticulum[GO:0005783]; endoplasmic reticulum membrane[GO:0005789]; plasma membrane[GO:0005886]; membrane[GO:0016020]; integral component of membrane[GO:0016021]	NA	NA	NA
GGCAGTCTCCTTGGCTATCCT	AT5G36780.1	5	16.455	1	21	568	588	GGCAGUCUCCUUGGCUAUCCU	UGGAUGCUUAAGGAGACUGAG	Cleavage	1	Proton pump-interactor 3B	regulation of proton transport[GO:0010155]	endoplasmic reticulum[GO:0005783]; endoplasmic reticulum membrane[GO:0005789]; plasma membrane[GO:0005886]; membrane[GO:0016020]; integral component of membrane[GO:0016021]	NA	NA	NA
GCGTACAGAGTAGTCAAGCATGA	AT3G13870.1	4.5	16.458	1	23	1597	1619	GCGUACAGAGUAGUCAAGCAUGA	GCUGAACUGACUACUCUGUAUGA	Cleavage	1	Protein ROOT HAIR DEFECTIVE 3	ER to Golgi vesicle-mediated transport[GO:0006888]; plant-type cell wall biogenesis[GO:0009832]; cell tip growth[GO:0009932]; root epidermal cell differentiation[GO:0010053]; vesicle-mediated transport[GO:0016192]; actin cytoskeleton organization[GO:0030036]	Golgi membrane[GO:0000139]; cytoplasm[GO:0005737]; vacuolar membrane[GO:0005774]; endoplasmic reticulum[GO:0005783]; endoplasmic reticulum membrane[GO:0005789]; Golgi apparatus[GO:0005794]; plasma membrane[GO:0005886]; membrane[GO:0016020]; integral component of membrane[GO:0016021]	nucleotide binding[GO:0000166]; GTPase activity[GO:0003924]; GTP binding[GO:0005525]; hydrolase activity[GO:0016787]	NA	NA
GCGTACAGAGTAGTCAAGCATGA	AT3G13870.2	4.5	16.458	1	23	1506	1528	GCGUACAGAGUAGUCAAGCAUGA	GCUGAACUGACUACUCUGUAUGA	Cleavage	1	Protein ROOT HAIR DEFECTIVE 3	ER to Golgi vesicle-mediated transport[GO:0006888]; plant-type cell wall biogenesis[GO:0009832]; cell tip growth[GO:0009932]; root epidermal cell differentiation[GO:0010053]; vesicle-mediated transport[GO:0016192]; actin cytoskeleton organization[GO:0030036]	Golgi membrane[GO:0000139]; cytoplasm[GO:0005737]; vacuolar membrane[GO:0005774]; endoplasmic reticulum[GO:0005783]; endoplasmic reticulum membrane[GO:0005789]; Golgi apparatus[GO:0005794]; plasma membrane[GO:0005886]; membrane[GO:0016020]; integral component of membrane[GO:0016021]	nucleotide binding[GO:0000166]; GTPase activity[GO:0003924]; GTP binding[GO:0005525]; hydrolase activity[GO:0016787]	NA	NA
TGCTTACTCTCTTCTTGTCTCCT	AT1G36990.1	3.5	16.463	1	23	1089	1111	UGCUUACUCUCUUCUUGUCUCCU	CAGAGACAAGGAUAGGGUAAGCU	Translation	1	C-jun-amino-terminal kinase-interacting protein	phosphorylation[GO:0016310]	NA	kinase activity[GO:0016301]	NA	NA
GTTCCTCTGAGCACTTCATTGG	AT3G58580.1	4.5	16.47	1	22	1384	1405	GUUCCUCUGAGCACUUCAUUGG	CUAAUGAGGUUCUCAGCGGAAG	Cleavage	1	Carbon catabolite repressor protein 4 homolog 2	transcription, DNA-templated[GO:0006351]; regulation of transcription, DNA-templated[GO:0006355]; nucleic acid phosphodiester bond hydrolysis[GO:0090305]; RNA phosphodiester bond hydrolysis, exonucleolytic[GO:0090503]	nucleus[GO:0005634]; cytoplasm[GO:0005737]	RNA binding[GO:0003723]; nuclease activity[GO:0004518]; exonuclease activity[GO:0004527]; poly(A)-specific ribonuclease activity[GO:0004535]; hydrolase activity[GO:0016787]; metal ion binding[GO:0046872]	03018 RNA degradation [PATH:ath03018]	NA
AAGAGAAACACCAAAAGAGCTCG	AT1G50660.1	4	16.541	1	23	379	401	AAGAGAAACACCAAAAGAGCUCG	CGAGCUCUUUUGGGGUUUCUCCG	Translation	1	Actin cytoskeleton-regulatory complex pan-like protein	NA	NA	NA	NA	NA
TGCTTACTCTCTTCTTGTCTCCT	AT2G37100.1	5	16.568	1	23	1143	1165	UGCUUACUCUCUUCUUGUCUCCU	AGGAUUCAAGAAGAGAAUCAGCA	Cleavage	1	Protamine P1 family protein	NA	NA	NA	NA	NA
TGCTTACTCTCTTCTTGTCTCCT	AT5G01690.1	4	16.572	1	23	2188	2210	UGCUUACUCUCUUCUUGUCUCCU	GAGAGGUAAGAAUAGAGGAAGCA	Translation	1	CHX27	ion transport[GO:0006811]; potassium ion transport[GO:0006813]; regulation of pH[GO:0006885]; monovalent inorganic cation transport[GO:0015672]; transmembrane transport[GO:0055085]	endomembrane system[GO:0012505]; membrane[GO:0016020]; integral component of membrane[GO:0016021]	antiporter activity[GO:0015297]	NA	NA
AAGAGAAACACCAAAAGAGCTCG	AT3G15780.1	3.5	16.574	1	23	342	365	AAGAGAAACA-CCAAAAGAGCUCG	AGUGUUCUUUUGGAUGUUUCUCUU	Translation	1	Putative uncharacterized protein At3g15780	biological_process[GO:0008150]	membrane[GO:0016020]; integral component of membrane[GO:0016021]	NA	NA	NA
TGACTCTCGACTCATTCATCCAA	AT1G32910.1	4.5	16.591	1	23	1157	1179	UGACUCUCGACUCAUUCAUCCAA	UUGAUUGAUUGGGUUGAGAUUCA	Cleavage	1	HXXXD-type acyl-transferase family protein	NA	NA	transferase activity[GO:0016740]; transferase activity, transferring acyl groups other than amino-acyl groups[GO:0016747]	NA	NA
CAGGCAGTCTCCTTGGCTATCC	AT3G62440.1	4	16.619	1	22	56	77	CAGGCAGUCUCCUUGGCUAUCC	UCUCGGCCAGGGAGGCUGCUUU	Cleavage	1	SAF1	anther dehiscence[GO:0009901]	NA	protein binding[GO:0005515]	NA	NA
AGAGAGAGACTAGGTCATGCTGG	AT5G44800.1	4	16.64	1	23	5956	5978	AGAGAGAGACUAGGUCAUGCUGG	CGAGGAUGAACUAGAUUCUCUCU	Cleavage	1	PKR1	chromatin organization[GO:0006325]; covalent chromatin modification[GO:0016569]	nucleus[GO:0005634]; plasmodesma[GO:0009506]	nucleotide binding[GO:0000166]; DNA binding[GO:0003677]; helicase activity[GO:0004386]; ATP binding[GO:0005524]; hydrolase activity[GO:0016787]; metal ion binding[GO:0046872]	NA	NA
GTTCCTCTGAGCACTTCATTGG	AT5G41750.1	4.5	16.678	1	22	562	583	GUUCCUCUGAGCACUUCAUUGG	AGAGUGGAGUGUUCGGGGAAGC	Cleavage	1	Disease resistance protein (TIR-NBS-LRR class) family	signal transduction[GO:0007165]	NA	protein binding[GO:0005515]; ADP binding[GO:0043531]	NA	NA
GTTCCTCTGAGCACTTCATTGG	AT5G41750.2	4.5	16.678	1	22	549	570	GUUCCUCUGAGCACUUCAUUGG	AGAGUGGAGUGUUCGGGGAAGC	Cleavage	1	Disease resistance protein (TIR-NBS-LRR class) family	signal transduction[GO:0007165]	NA	protein binding[GO:0005515]; ADP binding[GO:0043531]	NA	NA
GGCAGTCTCCTTGGCTATCCT	AT1G54440.1	4	16.682	1	21	1408	1427	GGCAGUCUCCUUGGCUAUCCU	GACAUAGCCAAGGAGA-UGCC	Cleavage	1	Polynucleotidyl transferase, ribonuclease H fold protein with HRDC domain-containing protein	nucleobase-containing compound metabolic process[GO:0006139]; methylation-dependent chromatin silencing[GO:0006346]; gene silencing by RNA[GO:0031047]; regulation of DNA methylation[GO:0044030]; cellular metabolic process[GO:0044237]; RNA-directed DNA methylation[GO:0080188]; nucleic acid phosphodiester bond hydrolysis[GO:0090305]; RNA phosphodiester bond hydrolysis, exonucleolytic[GO:0090503]; p…	intracellular[GO:0005622]; nucleus[GO:0005634]; nucleoplasm[GO:0005654]; nucleolus[GO:0005730]	nucleotide binding[GO:0000166]; 3'-5'-exoribonuclease activity[GO:0000175]; nucleic acid binding[GO:0003676]; single-stranded RNA binding[GO:0003727]; catalytic activity[GO:0003824]; 3'-5' exonuclease activity[GO:0008408]; transferase activity[GO:0016740]	03018 RNA degradation [PATH:ath03018]	NA
GGCAGTCTCCTTGGCTATCCT	AT1G54440.2	4	16.682	1	21	1356	1375	GGCAGUCUCCUUGGCUAUCCU	GACAUAGCCAAGGAGA-UGCC	Cleavage	1	Polynucleotidyl transferase, ribonuclease H fold protein with HRDC domain-containing protein	nucleobase-containing compound metabolic process[GO:0006139]; methylation-dependent chromatin silencing[GO:0006346]; gene silencing by RNA[GO:0031047]; regulation of DNA methylation[GO:0044030]; cellular metabolic process[GO:0044237]; RNA-directed DNA methylation[GO:0080188]; nucleic acid phosphodiester bond hydrolysis[GO:0090305]; RNA phosphodiester bond hydrolysis, exonucleolytic[GO:0090503]; p…	intracellular[GO:0005622]; nucleus[GO:0005634]; nucleoplasm[GO:0005654]; nucleolus[GO:0005730]	nucleotide binding[GO:0000166]; 3'-5'-exoribonuclease activity[GO:0000175]; nucleic acid binding[GO:0003676]; single-stranded RNA binding[GO:0003727]; catalytic activity[GO:0003824]; 3'-5' exonuclease activity[GO:0008408]; transferase activity[GO:0016740]	03018 RNA degradation [PATH:ath03018]	NA
GGCAGTCTCCTTGGCTATCCT	AT1G54440.3	4	16.682	1	21	1428	1447	GGCAGUCUCCUUGGCUAUCCU	GACAUAGCCAAGGAGA-UGCC	Cleavage	1	Polynucleotidyl transferase, ribonuclease H fold protein with HRDC domain-containing protein	nucleobase-containing compound metabolic process[GO:0006139]; methylation-dependent chromatin silencing[GO:0006346]; gene silencing by RNA[GO:0031047]; regulation of DNA methylation[GO:0044030]; cellular metabolic process[GO:0044237]; RNA-directed DNA methylation[GO:0080188]; nucleic acid phosphodiester bond hydrolysis[GO:0090305]; RNA phosphodiester bond hydrolysis, exonucleolytic[GO:0090503]; p…	intracellular[GO:0005622]; nucleus[GO:0005634]; nucleoplasm[GO:0005654]; nucleolus[GO:0005730]	nucleotide binding[GO:0000166]; 3'-5'-exoribonuclease activity[GO:0000175]; nucleic acid binding[GO:0003676]; single-stranded RNA binding[GO:0003727]; catalytic activity[GO:0003824]; 3'-5' exonuclease activity[GO:0008408]; transferase activity[GO:0016740]	03018 RNA degradation [PATH:ath03018]	NA
GGCAGTCTCCTTGGCTATCCT	AT1G54440.4	4	16.682	1	21	1415	1434	GGCAGUCUCCUUGGCUAUCCU	GACAUAGCCAAGGAGA-UGCC	Cleavage	1	Polynucleotidyl transferase, ribonuclease H fold protein with HRDC domain-containing protein	nucleobase-containing compound metabolic process[GO:0006139]; methylation-dependent chromatin silencing[GO:0006346]; gene silencing by RNA[GO:0031047]; regulation of DNA methylation[GO:0044030]; cellular metabolic process[GO:0044237]; RNA-directed DNA methylation[GO:0080188]; nucleic acid phosphodiester bond hydrolysis[GO:0090305]; RNA phosphodiester bond hydrolysis, exonucleolytic[GO:0090503]; p…	intracellular[GO:0005622]; nucleus[GO:0005634]; nucleoplasm[GO:0005654]; nucleolus[GO:0005730]	nucleotide binding[GO:0000166]; 3'-5'-exoribonuclease activity[GO:0000175]; nucleic acid binding[GO:0003676]; single-stranded RNA binding[GO:0003727]; catalytic activity[GO:0003824]; 3'-5' exonuclease activity[GO:0008408]; transferase activity[GO:0016740]	03018 RNA degradation [PATH:ath03018]	NA
GGCAGTCTCCTTGGCTATCCT	AT1G54440.5	4	16.682	1	21	1339	1358	GGCAGUCUCCUUGGCUAUCCU	GACAUAGCCAAGGAGA-UGCC	Cleavage	1	Polynucleotidyl transferase, ribonuclease H fold protein with HRDC domain-containing protein	nucleobase-containing compound metabolic process[GO:0006139]; methylation-dependent chromatin silencing[GO:0006346]; gene silencing by RNA[GO:0031047]; regulation of DNA methylation[GO:0044030]; cellular metabolic process[GO:0044237]; RNA-directed DNA methylation[GO:0080188]; nucleic acid phosphodiester bond hydrolysis[GO:0090305]; RNA phosphodiester bond hydrolysis, exonucleolytic[GO:0090503]; p…	intracellular[GO:0005622]; nucleus[GO:0005634]; nucleoplasm[GO:0005654]; nucleolus[GO:0005730]	nucleotide binding[GO:0000166]; 3'-5'-exoribonuclease activity[GO:0000175]; nucleic acid binding[GO:0003676]; single-stranded RNA binding[GO:0003727]; catalytic activity[GO:0003824]; 3'-5' exonuclease activity[GO:0008408]; transferase activity[GO:0016740]	03018 RNA degradation [PATH:ath03018]	NA
TTACTAGACTTGTTGTACTGCCA	AT4G11402.1	2.5	16.688	1	23	226	248	UUACUAGACUUGUUGUACUGCCA	CGUCAGUAAAGUAAGUUUAGUAA	Cleavage	1	Transmembrane protein	NA	integral component of membrane[GO:0016021]	NA	NA	NA
GCGTACAGAGTAGTCAAGCATGA	AT1G12940.1	4.5	16.696	1	23	1178	1200	GCGUACAGAGUAGUCAAGCAUGA	UUAUGCUUGUCUUCUCUGUAUUC	Translation	1	High affinity nitrate transporter 2.5	nitrate transport[GO:0015706]; nitrate assimilation[GO:0042128]; transmembrane transport[GO:0055085]; cellular response to nitrate[GO:0071249]	plasma membrane[GO:0005886]; plant-type vacuole membrane[GO:0009705]; membrane[GO:0016020]; integral component of membrane[GO:0016021]	nitrate transmembrane transporter activity[GO:0015112]	00910 Nitrogen metabolism [PATH:ath00910]	NA
GTTCCTCTGAGCACTTCATTGG	AT4G35350.1	4.5	16.698	1	22	355	376	GUUCCUCUGAGCACUUCAUUGG	CCCAUGAAGAGUUCAAAGGAAG	Cleavage	1	Cysteine protease XCP1	proteolysis[GO:0006508]; developmental programmed cell death[GO:0010623]; proteolysis involved in cellular protein catabolic process[GO:0051603]	plant-type vacuole[GO:0000325]; extracellular space[GO:0005615]; nucleus[GO:0005634]; lysosome[GO:0005764]; vacuole[GO:0005773]; plasma membrane[GO:0005886]; membrane[GO:0016020]	cysteine-type endopeptidase activity[GO:0004197]; peptidase activity[GO:0008233]; cysteine-type peptidase activity[GO:0008234]; hydrolase activity[GO:0016787]	NA	NA
GTTCCTCTGAGCACTTCATTGG	AT4G35350.2	4.5	16.698	1	22	355	376	GUUCCUCUGAGCACUUCAUUGG	CCCAUGAAGAGUUCAAAGGAAG	Cleavage	1	Cysteine protease XCP1	proteolysis[GO:0006508]; developmental programmed cell death[GO:0010623]; proteolysis involved in cellular protein catabolic process[GO:0051603]	plant-type vacuole[GO:0000325]; extracellular space[GO:0005615]; nucleus[GO:0005634]; lysosome[GO:0005764]; vacuole[GO:0005773]; plasma membrane[GO:0005886]; membrane[GO:0016020]	cysteine-type endopeptidase activity[GO:0004197]; peptidase activity[GO:0008233]; cysteine-type peptidase activity[GO:0008234]; hydrolase activity[GO:0016787]	NA	NA
AAGAGAAACACCAAAAGAGCTCG	AT2G46260.1	3.5	16.701	1	23	329	351	AAGAGAAACACCAAAAGAGCUCG	AAGACUUUUUUAGUGUUUCUUUG	Cleavage	1	BTB/POZ domain-containing protein At2g46260	response to red light[GO:0010114]; protein ubiquitination[GO:0016567]	nucleus[GO:0005634]; Cul3-RING ubiquitin ligase complex[GO:0031463]	ubiquitin-protein transferase activity[GO:0004842]; protein binding[GO:0005515]; protein homodimerization activity[GO:0042803]; protein heterodimerization activity[GO:0046982]	NA	NA
GCGTACAGAGTAGTCAAGCATGA	AT4G30690.1	2	16.702	1	23	673	694	GCGUACAGAGUAGUCAAGCAUGA	UCA-GCAUGAUUAUUCUGUACGC	Cleavage	1	Translation initiation factor IF3-4, chloroplastic	translation[GO:0006412]; translational initiation[GO:0006413]; ribosome disassembly[GO:0032790]	cell wall[GO:0005618]; chloroplast[GO:0009507]; plastid[GO:0009536]	translation initiation factor activity[GO:0003743]; ribosome binding[GO:0043022]	NA	NA
AGAGAGAGACTAGGTCATGCTGG	AT5G14180.5	4.5	16.729	1	23	938	960	AGAGAGAGACUAGGUCAUGCUGG	CUGUUAUGAUUUAGUCUCUGUUA	Cleavage	1	Triacylglycerol lipase 2	defense response to insect[GO:0002213]; lipid metabolic process[GO:0006629]; lipid catabolic process[GO:0016042]	extracellular region[GO:0005576]	triglyceride lipase activity[GO:0004806]; lipase activity[GO:0016298]; hydrolase activity[GO:0016787]; hydrolase activity, acting on ester bonds[GO:0016788]	NA	NA
TGACTCTCGACTCATTCATCCAA	AT5G06740.1	4.5	16.73	1	23	414	436	UGACUCUCGACUCAUUCAUCCAA	UAGGAAUAAUGAGUCGAGGAUCG	Cleavage	1	Concanavalin A-like lectin protein kinase family protein	protein phosphorylation[GO:0006468]; phosphorylation[GO:0016310]	plasma membrane[GO:0005886]; membrane[GO:0016020]; integral component of membrane[GO:0016021]	nucleotide binding[GO:0000166]; protein kinase activity[GO:0004672]; protein serine/threonine kinase activity[GO:0004674]; ATP binding[GO:0005524]; kinase activity[GO:0016301]; transferase activity[GO:0016740]; carbohydrate binding[GO:0030246]	NA	NA
TGACTCTCGACTCATTCATCCAA	AT5G06740.2	4.5	16.73	1	23	538	560	UGACUCUCGACUCAUUCAUCCAA	UAGGAAUAAUGAGUCGAGGAUCG	Cleavage	1	Concanavalin A-like lectin protein kinase family protein	protein phosphorylation[GO:0006468]; phosphorylation[GO:0016310]	plasma membrane[GO:0005886]; membrane[GO:0016020]; integral component of membrane[GO:0016021]	nucleotide binding[GO:0000166]; protein kinase activity[GO:0004672]; protein serine/threonine kinase activity[GO:0004674]; ATP binding[GO:0005524]; kinase activity[GO:0016301]; transferase activity[GO:0016740]; carbohydrate binding[GO:0030246]	NA	NA
TGCTTACTCTCTTCTTGTCTCCT	AT4G15380.1	5	16.738	1	23	1392	1414	UGCUUACUCUCUUCUUGUCUCCU	AGGAGGAGAGAAGAGAGAAAGAA	Cleavage	1	Cytochrome P450, family 705, subfamily A, polypeptide 4	secondary metabolite biosynthetic process[GO:0044550]; oxidation-reduction process[GO:0055114]	membrane[GO:0016020]; integral component of membrane[GO:0016021]	monooxygenase activity[GO:0004497]; iron ion binding[GO:0005506]; oxidoreductase activity[GO:0016491]; oxidoreductase activity, acting on paired donors, with incorporation or reduction of molecular oxygen[GO:0016705]; oxidoreductase activity, acting on paired donors, with incorporation or reduction of molecular oxygen, NAD(P)H as one donor, and incorporation of one atom of oxygen[GO:0016709]; hem…	NA	NA
TTACTAGACTTGTTGTACTGCCA	AT2G23450.2	4.5	16.739	1	23	2814	2837	UUACUAGAC-UUGUUGUACUGCCA	AACCAGUACCACAAUGUUUAGUAA	Cleavage	1	Wall-associated receptor kinase-like 14	protein phosphorylation[GO:0006468]; cell surface receptor signaling pathway[GO:0007166]; phosphorylation[GO:0016310]	plasma membrane[GO:0005886]; membrane[GO:0016020]; integral component of membrane[GO:0016021]	nucleotide binding[GO:0000166]; protein kinase activity[GO:0004672]; protein serine/threonine kinase activity[GO:0004674]; ATP binding[GO:0005524]; kinase activity[GO:0016301]; transferase activity[GO:0016740]	NA	NA
TGACTCTCGACTCATTCATCCAA	AT5G17680.1	5	16.751	1	23	367	389	UGACUCUCGACUCAUUCAUCCAA	UUCGGUGAAGAUGUUGAGAGUCA	Cleavage	1	Disease resistance protein (TIR-NBS-LRR class)	defense response[GO:0006952]; signal transduction[GO:0007165]	NA	protein binding[GO:0005515]; ADP binding[GO:0043531]	NA	NA
GAATGAATGATGCGAGAGACAAAT	AT3G23167.1	5	16.766	1	24	30	53	GAAUGAAUGAUGCGAGAGACAAAU	AGUUGUCUUUUUCGUCAUUUCUUC	Cleavage	1	Putative defensin-like protein 185	defense response[GO:0006952]; killing of cells of other organism[GO:0031640]; defense response to fungus[GO:0050832]	extracellular region[GO:0005576]	NA	NA	NA
AGTTCCCTTTAACGCTTCATTG	AT3G07160.1	4	16.776	1	22	5508	5529	AGUUCCCUUUAACGCUUCAUUG	AUAUGAUGCGUUAAUGGGAAUG	Cleavage	1	Glucan synthase-like 10	(1->3)-beta-D-glucan biosynthetic process[GO:0006075]; regulation of cell shape[GO:0008360]; pollen development[GO:0009555]; microsporogenesis[GO:0009556]; pollen germination[GO:0009846]; developmental growth[GO:0048589]; callose deposition in cell wall[GO:0052543]; generative cell mitosis[GO:0055047]; cell wall organization[GO:0071555]; regulation of pollen tube growth[GO:0080092]	1,3-beta-D-glucan synthase complex[GO:0000148]; Golgi apparatus[GO:0005794]; plasma membrane[GO:0005886]; membrane[GO:0016020]; integral component of membrane[GO:0016021]	1,3-beta-D-glucan synthase activity[GO:0003843]; transferase activity[GO:0016740]; transferase activity, transferring glycosyl groups[GO:0016757]	NA	NA
AGTTCCCTTTAACGCTTCATTG	AT3G07160.2	4	16.776	1	22	5704	5725	AGUUCCCUUUAACGCUUCAUUG	AUAUGAUGCGUUAAUGGGAAUG	Cleavage	1	Glucan synthase-like 10	(1->3)-beta-D-glucan biosynthetic process[GO:0006075]; regulation of cell shape[GO:0008360]; pollen development[GO:0009555]; microsporogenesis[GO:0009556]; pollen germination[GO:0009846]; developmental growth[GO:0048589]; callose deposition in cell wall[GO:0052543]; generative cell mitosis[GO:0055047]; cell wall organization[GO:0071555]; regulation of pollen tube growth[GO:0080092]	1,3-beta-D-glucan synthase complex[GO:0000148]; Golgi apparatus[GO:0005794]; plasma membrane[GO:0005886]; membrane[GO:0016020]; integral component of membrane[GO:0016021]	1,3-beta-D-glucan synthase activity[GO:0003843]; transferase activity[GO:0016740]; transferase activity, transferring glycosyl groups[GO:0016757]	NA	NA
AGTTCCCTTTAACGCTTCATTG	AT3G07160.3	4	16.776	1	22	5572	5593	AGUUCCCUUUAACGCUUCAUUG	AUAUGAUGCGUUAAUGGGAAUG	Cleavage	1	Glucan synthase-like 10	(1->3)-beta-D-glucan biosynthetic process[GO:0006075]; regulation of cell shape[GO:0008360]; pollen development[GO:0009555]; microsporogenesis[GO:0009556]; pollen germination[GO:0009846]; developmental growth[GO:0048589]; callose deposition in cell wall[GO:0052543]; generative cell mitosis[GO:0055047]; cell wall organization[GO:0071555]; regulation of pollen tube growth[GO:0080092]	1,3-beta-D-glucan synthase complex[GO:0000148]; Golgi apparatus[GO:0005794]; plasma membrane[GO:0005886]; membrane[GO:0016020]; integral component of membrane[GO:0016021]	1,3-beta-D-glucan synthase activity[GO:0003843]; transferase activity[GO:0016740]; transferase activity, transferring glycosyl groups[GO:0016757]	NA	NA
TTACTAGACTTGTTGTACTGCCA	AT4G28815.1	3.5	16.793	1	23	532	554	UUACUAGACUUGUUGUACUGCCA	CCUCGCUGCAACAAGUCUACUAA	Cleavage	1	Transcription factor bHLH127	transcription, DNA-templated[GO:0006351]; regulation of transcription, DNA-templated[GO:0006355]	nucleus[GO:0005634]	DNA binding[GO:0003677]; protein dimerization activity[GO:0046983]	NA	bHLH
TTACTAGACTTGTTGTACTGCCA	AT4G28815.2	3.5	16.793	1	23	689	711	UUACUAGACUUGUUGUACUGCCA	CCUCGCUGCAACAAGUCUACUAA	Cleavage	1	Transcription factor bHLH127	transcription, DNA-templated[GO:0006351]; regulation of transcription, DNA-templated[GO:0006355]	nucleus[GO:0005634]	DNA binding[GO:0003677]; protein dimerization activity[GO:0046983]	NA	NA
AGTTCCCTTTAACGCTTCATTG	AT5G19920.1	5	16.794	1	22	794	815	AGUUCCCUUUAACGCUUCAUUG	UGAUGAAGUGGUAAGGGAAACC	Cleavage	1	At5g19920	biological_process[GO:0008150]; positive regulation of TOR signaling[GO:0032008]	NA	protein binding[GO:0005515]	NA	NA
AGTTCCCTTTAACGCTTCATTG	AT3G02470.1	4	16.798	1	22	1485	1506	AGUUCCCUUUAACGCUUCAUUG	CACUCGAGCGUUGGAGCGAACU	Cleavage	1	S-adenosylmethionine decarboxylase proenzyme 1	S-adenosylmethioninamine biosynthetic process[GO:0006557]; polyamine biosynthetic process[GO:0006596]; spermine biosynthetic process[GO:0006597]; spermidine biosynthetic process[GO:0008295]; gene silencing[GO:0016458]; viral genome replication[GO:0019079]	cytosol[GO:0005829]	adenosylmethionine decarboxylase activity[GO:0004014]; protein binding[GO:0005515]; lyase activity[GO:0016829]; carboxy-lyase activity[GO:0016831]	00270 Cysteine and methionine metabolism [PATH:ath00270]; 00330 Arginine and proline metabolism [PATH:ath00330]	NA
AGTTCCCTTTAACGCTTCATTG	AT3G02470.3	4	16.798	1	22	1403	1424	AGUUCCCUUUAACGCUUCAUUG	CACUCGAGCGUUGGAGCGAACU	Cleavage	1	S-adenosylmethionine decarboxylase proenzyme 1	S-adenosylmethioninamine biosynthetic process[GO:0006557]; polyamine biosynthetic process[GO:0006596]; spermine biosynthetic process[GO:0006597]; spermidine biosynthetic process[GO:0008295]; gene silencing[GO:0016458]; viral genome replication[GO:0019079]	cytosol[GO:0005829]	adenosylmethionine decarboxylase activity[GO:0004014]; protein binding[GO:0005515]; lyase activity[GO:0016829]; carboxy-lyase activity[GO:0016831]	00270 Cysteine and methionine metabolism [PATH:ath00270]; 00330 Arginine and proline metabolism [PATH:ath00330]	NA
AGTTCCCTTTAACGCTTCATTG	AT3G02470.4	4	16.798	1	22	1465	1486	AGUUCCCUUUAACGCUUCAUUG	CACUCGAGCGUUGGAGCGAACU	Cleavage	1	S-adenosylmethionine decarboxylase proenzyme 1	S-adenosylmethioninamine biosynthetic process[GO:0006557]; polyamine biosynthetic process[GO:0006596]; spermine biosynthetic process[GO:0006597]; spermidine biosynthetic process[GO:0008295]; gene silencing[GO:0016458]; viral genome replication[GO:0019079]	cytosol[GO:0005829]	adenosylmethionine decarboxylase activity[GO:0004014]; protein binding[GO:0005515]; lyase activity[GO:0016829]; carboxy-lyase activity[GO:0016831]	00270 Cysteine and methionine metabolism [PATH:ath00270]; 00330 Arginine and proline metabolism [PATH:ath00330]	NA
TTACTAGACTTGTTGTACTGCCA	AT5G02910.1	3	16.8	1	23	1292	1314	UUACUAGACUUGUUGUACUGCCA	GAAAAGUACAAAAAGUCUAGAAA	Cleavage	1	F-box/LRR-repeat protein At5g02910	biological_process[GO:0008150]	membrane[GO:0016020]; integral component of membrane[GO:0016021]	protein binding[GO:0005515]	NA	NA
TTACTAGACTTGTTGTACTGCCA	AT5G02910.2	3	16.8	1	23	1259	1281	UUACUAGACUUGUUGUACUGCCA	GAAAAGUACAAAAAGUCUAGAAA	Cleavage	1	F-box/LRR-repeat protein At5g02910	biological_process[GO:0008150]	membrane[GO:0016020]; integral component of membrane[GO:0016021]	protein binding[GO:0005515]	NA	NA
TTACTAGACTTGTTGTACTGCCA	AT5G02910.3	3	16.8	1	23	1457	1479	UUACUAGACUUGUUGUACUGCCA	GAAAAGUACAAAAAGUCUAGAAA	Cleavage	1	F-box/LRR-repeat protein At5g02910	biological_process[GO:0008150]	membrane[GO:0016020]; integral component of membrane[GO:0016021]	protein binding[GO:0005515]	NA	NA
TGCTTACTCTCTTCTTGTCTCCT	AT4G32650.1	4.5	16.832	1	23	1992	2014	UGCUUACUCUCUUCUUGUCUCCU	AAGAGAGAAGAAGAGAGGGAGUU	Cleavage	1	KC1	ion transport[GO:0006811]; potassium ion transport[GO:0006813]; response to nematode[GO:0009624]; ion transmembrane transport[GO:0034220]; regulation of ion transmembrane transport[GO:0034765]; regulation of membrane potential[GO:0042391]; transmembrane transport[GO:0055085]; potassium ion transmembrane transport[GO:0071805]	endoplasmic reticulum[GO:0005783]; plasma membrane[GO:0005886]; integral component of plasma membrane[GO:0005887]; membrane[GO:0016020]; integral component of membrane[GO:0016021]	ion channel activity[GO:0005216]; voltage-gated ion channel activity[GO:0005244]; voltage-gated potassium channel activity[GO:0005249]; potassium channel activity[GO:0005267]; protein binding[GO:0005515]	NA	NA
TTACTAGACTTGTTGTACTGCCA	AT2G45540.1	4.5	16.86	1	23	3323	3345	UUACUAGACUUGUUGUACUGCCA	AGUCCGUACAACGAGUCUGGUUC	Cleavage	1	BEACH domain-containing protein C2	oxidation-reduction process[GO:0055114]	endomembrane system[GO:0012505]; membrane[GO:0016020]; integral component of membrane[GO:0016021]	iron ion binding[GO:0005506]; protein binding[GO:0005515]; oxidoreductase activity, acting on paired donors, with incorporation or reduction of molecular oxygen[GO:0016705]; heme binding[GO:0020037]	NA	NA
TTACTAGACTTGTTGTACTGCCA	AT2G45540.2	4.5	16.86	1	23	3369	3391	UUACUAGACUUGUUGUACUGCCA	AGUCCGUACAACGAGUCUGGUUC	Cleavage	1	BEACH domain-containing protein C2	oxidation-reduction process[GO:0055114]	endomembrane system[GO:0012505]; membrane[GO:0016020]; integral component of membrane[GO:0016021]	iron ion binding[GO:0005506]; protein binding[GO:0005515]; oxidoreductase activity, acting on paired donors, with incorporation or reduction of molecular oxygen[GO:0016705]; heme binding[GO:0020037]	NA	NA
TTACTAGACTTGTTGTACTGCCA	AT2G45540.3	4.5	16.86	1	23	3420	3442	UUACUAGACUUGUUGUACUGCCA	AGUCCGUACAACGAGUCUGGUUC	Cleavage	1	BEACH domain-containing protein C2	oxidation-reduction process[GO:0055114]	endomembrane system[GO:0012505]; membrane[GO:0016020]; integral component of membrane[GO:0016021]	iron ion binding[GO:0005506]; protein binding[GO:0005515]; oxidoreductase activity, acting on paired donors, with incorporation or reduction of molecular oxygen[GO:0016705]; heme binding[GO:0020037]	NA	NA
TTACTAGACTTGTTGTACTGCCA	AT2G45540.4	4.5	16.86	1	23	3309	3331	UUACUAGACUUGUUGUACUGCCA	AGUCCGUACAACGAGUCUGGUUC	Cleavage	1	BEACH domain-containing protein C2	oxidation-reduction process[GO:0055114]	endomembrane system[GO:0012505]; membrane[GO:0016020]; integral component of membrane[GO:0016021]	iron ion binding[GO:0005506]; protein binding[GO:0005515]; oxidoreductase activity, acting on paired donors, with incorporation or reduction of molecular oxygen[GO:0016705]; heme binding[GO:0020037]	NA	NA
TTACTAGACTTGTTGTACTGCCA	AT2G45540.5	4.5	16.86	1	23	3265	3287	UUACUAGACUUGUUGUACUGCCA	AGUCCGUACAACGAGUCUGGUUC	Cleavage	1	BEACH domain-containing protein C2	oxidation-reduction process[GO:0055114]	endomembrane system[GO:0012505]; membrane[GO:0016020]; integral component of membrane[GO:0016021]	iron ion binding[GO:0005506]; protein binding[GO:0005515]; oxidoreductase activity, acting on paired donors, with incorporation or reduction of molecular oxygen[GO:0016705]; heme binding[GO:0020037]	NA	NA
TTACTAGACTTGTTGTACTGCCA	AT2G45540.6	4.5	16.86	1	23	2944	2966	UUACUAGACUUGUUGUACUGCCA	AGUCCGUACAACGAGUCUGGUUC	Cleavage	1	BEACH domain-containing protein C2	oxidation-reduction process[GO:0055114]	endomembrane system[GO:0012505]; membrane[GO:0016020]; integral component of membrane[GO:0016021]	iron ion binding[GO:0005506]; protein binding[GO:0005515]; oxidoreductase activity, acting on paired donors, with incorporation or reduction of molecular oxygen[GO:0016705]; heme binding[GO:0020037]	NA	NA
AGAGAGAGACTAGGTCATGCTGG	AT5G34930.1	4.5	16.868	1	23	338	360	AGAGAGAGACUAGGUCAUGCUGG	UCAUCCUGACGUAGUCCUUCUCU	Cleavage	1	arogenate dehydrogenase	tyrosine biosynthetic process[GO:0006571]; cellular amino acid biosynthetic process[GO:0008652]; aromatic amino acid family biosynthetic process[GO:0009073]; oxidation-reduction process[GO:0055114]	chloroplast[GO:0009507]; plastid[GO:0009536]	prephenate dehydrogenase (NADP+) activity[GO:0004665]; prephenate dehydrogenase activity[GO:0008977]; oxidoreductase activity[GO:0016491]; arogenate dehydrogenase (NADP+) activity[GO:0033730]	00400 Phenylalanine, tyrosine and tryptophan biosynthesis [PATH:ath00400]	NA
AGAGAGAGACTAGGTCATGCTGG	AT5G34930.2	4.5	16.868	1	23	471	493	AGAGAGAGACUAGGUCAUGCUGG	UCAUCCUGACGUAGUCCUUCUCU	Cleavage	1	arogenate dehydrogenase	tyrosine biosynthetic process[GO:0006571]; cellular amino acid biosynthetic process[GO:0008652]; aromatic amino acid family biosynthetic process[GO:0009073]; oxidation-reduction process[GO:0055114]	chloroplast[GO:0009507]; plastid[GO:0009536]	prephenate dehydrogenase (NADP+) activity[GO:0004665]; prephenate dehydrogenase activity[GO:0008977]; oxidoreductase activity[GO:0016491]; arogenate dehydrogenase (NADP+) activity[GO:0033730]	00400 Phenylalanine, tyrosine and tryptophan biosynthesis [PATH:ath00400]	NA
AGAGAGAGACTAGGTCATGCTGG	AT5G34930.3	4.5	16.868	1	23	341	363	AGAGAGAGACUAGGUCAUGCUGG	UCAUCCUGACGUAGUCCUUCUCU	Cleavage	1	arogenate dehydrogenase	tyrosine biosynthetic process[GO:0006571]; cellular amino acid biosynthetic process[GO:0008652]; aromatic amino acid family biosynthetic process[GO:0009073]; oxidation-reduction process[GO:0055114]	chloroplast[GO:0009507]; plastid[GO:0009536]	prephenate dehydrogenase (NADP+) activity[GO:0004665]; prephenate dehydrogenase activity[GO:0008977]; oxidoreductase activity[GO:0016491]; arogenate dehydrogenase (NADP+) activity[GO:0033730]	00400 Phenylalanine, tyrosine and tryptophan biosynthesis [PATH:ath00400]	NA
AGAGAGAGACTAGGTCATGCTGG	AT3G58210.1	4.5	16.925	1	23	1000	1022	AGAGAGAGACUAGGUCAUGCUGG	UUGGCAUGUUCUGGUCUUUGUUU	Cleavage	1	MATH domain and coiled-coil domain-containing protein At3g58210	NA	NA	protein binding[GO:0005515]	NA	NA
TGCTTACTCTCTTCTTGTCTCCT	AT5G50080.1	4.5	16.953	1	23	770	792	UGCUUACUCUCUUCUUGUCUCCU	CGAGGACAAGAAGAGAGUAGUAA	Cleavage	1	Ethylene response factor 110	transcription, DNA-templated[GO:0006351]; regulation of transcription, DNA-templated[GO:0006355]; ethylene-activated signaling pathway[GO:0009873]; negative regulation of catalytic activity[GO:0043086]; positive regulation of transcription, DNA-templated[GO:0045893]; regulation of timing of transition from vegetative to reproductive phase[GO:0048510]	nucleus[GO:0005634]	DNA binding[GO:0003677]; sequence-specific DNA binding transcription factor activity[GO:0003700]; enzyme inhibitor activity[GO:0004857]	NA	ERF
TGCTTACTCTCTTCTTGTCTCCT	AT5G50080.2	4.5	16.953	1	23	797	819	UGCUUACUCUCUUCUUGUCUCCU	CGAGGACAAGAAGAGAGUAGUAA	Cleavage	1	Ethylene response factor 110	transcription, DNA-templated[GO:0006351]; regulation of transcription, DNA-templated[GO:0006355]; ethylene-activated signaling pathway[GO:0009873]; negative regulation of catalytic activity[GO:0043086]; positive regulation of transcription, DNA-templated[GO:0045893]; regulation of timing of transition from vegetative to reproductive phase[GO:0048510]	nucleus[GO:0005634]	DNA binding[GO:0003677]; sequence-specific DNA binding transcription factor activity[GO:0003700]; enzyme inhibitor activity[GO:0004857]	NA	NA
TGACTCTCGACTCATTCATCCAA	AT3G61690.1	4	16.96	1	23	3340	3362	UGACUCUCGACUCAUUCAUCCAA	GUGGAUGAAGGAGUAGAGAAUCA	Cleavage	1	Nucleotidyltransferase	NA	NA	mRNA binding[GO:0003729]; transferase activity[GO:0016740]; nucleotidyltransferase activity[GO:0016779]	NA	NA
TGACTCTCGACTCATTCATCCAA	AT3G61690.2	4	16.96	1	23	3685	3707	UGACUCUCGACUCAUUCAUCCAA	GUGGAUGAAGGAGUAGAGAAUCA	Cleavage	1	Nucleotidyltransferase	NA	NA	mRNA binding[GO:0003729]; transferase activity[GO:0016740]; nucleotidyltransferase activity[GO:0016779]	NA	NA
TGACTCTCGACTCATTCATCCAA	AT3G61690.3	4	16.96	1	23	3340	3362	UGACUCUCGACUCAUUCAUCCAA	GUGGAUGAAGGAGUAGAGAAUCA	Cleavage	1	Nucleotidyltransferase	NA	NA	mRNA binding[GO:0003729]; transferase activity[GO:0016740]; nucleotidyltransferase activity[GO:0016779]	NA	NA
CAGGCAGTCTCCTTGGCTATCC	AT1G02270.1	5	16.968	1	22	1130	1151	CAGGCAGUCUCCUUGGCUAUCC	CCAUAGCCGAGGACGAUGCCUU	Cleavage	1	Uncharacterized calcium-binding protein At1g02270	response to cold[GO:0009409]; nucleic acid phosphodiester bond hydrolysis[GO:0090305]	nucleus[GO:0005634]; membrane[GO:0016020]; integral component of membrane[GO:0016021]	endonuclease activity[GO:0004519]; exonuclease activity[GO:0004527]; calcium ion binding[GO:0005509]; metal ion binding[GO:0046872]	NA	NA
CAGGCAGTCTCCTTGGCTATCC	AT1G02270.2	5	16.968	1	22	1201	1222	CAGGCAGUCUCCUUGGCUAUCC	CCAUAGCCGAGGACGAUGCCUU	Cleavage	1	Uncharacterized calcium-binding protein At1g02270	response to cold[GO:0009409]; nucleic acid phosphodiester bond hydrolysis[GO:0090305]	nucleus[GO:0005634]; membrane[GO:0016020]; integral component of membrane[GO:0016021]	endonuclease activity[GO:0004519]; exonuclease activity[GO:0004527]; calcium ion binding[GO:0005509]; metal ion binding[GO:0046872]	NA	NA
AGTTCCCTTTAACGCTTCATTG	AT2G16750.1	3	16.993	1	22	352	373	AGUUCCCUUUAACGCUUCAUUG	AGGAGAAGUGUUAAAGGGAAAU	Cleavage	1	At2g16750	protein phosphorylation[GO:0006468]; cell surface receptor signaling pathway[GO:0007166]; transmembrane receptor protein serine/threonine kinase signaling pathway[GO:0007178]; phosphorylation[GO:0016310]	plasma membrane[GO:0005886]	protein kinase activity[GO:0004672]; transmembrane receptor protein serine/threonine kinase activity[GO:0004675]; ATP binding[GO:0005524]; kinase activity[GO:0016301]; hydrolase activity[GO:0016787]	NA	NA
AGTTCCCTTTAACGCTTCATTG	AT2G16750.2	3	16.993	1	22	567	588	AGUUCCCUUUAACGCUUCAUUG	AGGAGAAGUGUUAAAGGGAAAU	Cleavage	1	At2g16750	protein phosphorylation[GO:0006468]; cell surface receptor signaling pathway[GO:0007166]; transmembrane receptor protein serine/threonine kinase signaling pathway[GO:0007178]; phosphorylation[GO:0016310]	plasma membrane[GO:0005886]	protein kinase activity[GO:0004672]; transmembrane receptor protein serine/threonine kinase activity[GO:0004675]; ATP binding[GO:0005524]; kinase activity[GO:0016301]; hydrolase activity[GO:0016787]	NA	NA
GTTCCTCTGAGCACTTCATTGG	AT3G29230.1	5	16.995	1	22	856	878	GUUCCUCUGA-GCACUUCAUUGG	UCGAUGAAAUGCCUCAGAGGGAU	Translation	1	Pentatricopeptide repeat-containing protein At3g29230	RNA modification[GO:0009451]; nucleic acid phosphodiester bond hydrolysis[GO:0090305]	intracellular membrane-bounded organelle[GO:0043231]	molecular_function[GO:0003674]; RNA binding[GO:0003723]; endonuclease activity[GO:0004519]; protein binding[GO:0005515]	NA	NA
TGCTTACTCTCTTCTTGTCTCCT	AT3G45730.1	5	17.011	1	23	487	509	UGCUUACUCUCUUCUUGUCUCCU	CGGAGACGGUAAGAGAGGAGGCU	Cleavage	1	Putative uncharacterized protein At3g45730	biological_process[GO:0008150]	NA	NA	NA	NA
TGACTCTCGACTCATTCATCCAA	AT5G17680.2	5	17.017	1	23	485	507	UGACUCUCGACUCAUUCAUCCAA	UUCGGUGAAGAUGUUGAGAGUCA	Cleavage	1	Disease resistance protein (TIR-NBS-LRR class)	defense response[GO:0006952]; signal transduction[GO:0007165]	NA	protein binding[GO:0005515]; ADP binding[GO:0043531]	NA	NA
CAGGCAGTCTCCTTGGCTATCC	AT1G60460.1	4.5	17.047	1	22	1304	1325	CAGGCAGUCUCCUUGGCUAUCC	AGACUUCCAAGGAGAUUGCCUA	Cleavage	1	unknown protein; FUNCTIONS IN: molecular_function unknown; INVOLVED IN: biological_process unknown; LOCATED IN: endomembrane system; EXPRESSED IN: 6 plant structures; EXPRESSED DURING: petal differentiation and expansion stage, E expanded cotyledon /.../ D bilateral stage; Has 23 Blast hits to 23 proteins in 8 species: Archae - 0; Bacteria - 0; Metazoa - 0; Fungi - 0; Plants - 23; Viruses - 0; Ot…	protein complex assembly[GO:0006461]; reciprocal meiotic recombination[GO:0007131]; meiotic DNA double-strand break formation[GO:0042138]; pollen sperm cell differentiation[GO:0048235]; embryo sac morphogenesis[GO:0048314]; meiotic cell cycle[GO:0051321]	condensed chromosome[GO:0000793]; chromosome[GO:0005694]	DNA topoisomerase type II (ATP-hydrolyzing) activity[GO:0003918]; protein binding[GO:0005515]; protein binding, bridging[GO:0030674]	NA	NA
CAGGCAGTCTCCTTGGCTATCC	AT1G60460.2	4.5	17.047	1	22	1183	1204	CAGGCAGUCUCCUUGGCUAUCC	AGACUUCCAAGGAGAUUGCCUA	Cleavage	1	unknown protein; FUNCTIONS IN: molecular_function unknown; INVOLVED IN: biological_process unknown; LOCATED IN: endomembrane system; EXPRESSED IN: 6 plant structures; EXPRESSED DURING: petal differentiation and expansion stage, E expanded cotyledon /.../ D bilateral stage; Has 23 Blast hits to 23 proteins in 8 species: Archae - 0; Bacteria - 0; Metazoa - 0; Fungi - 0; Plants - 23; Viruses - 0; Ot…	protein complex assembly[GO:0006461]; reciprocal meiotic recombination[GO:0007131]; meiotic DNA double-strand break formation[GO:0042138]; pollen sperm cell differentiation[GO:0048235]; embryo sac morphogenesis[GO:0048314]; meiotic cell cycle[GO:0051321]	condensed chromosome[GO:0000793]; chromosome[GO:0005694]	DNA topoisomerase type II (ATP-hydrolyzing) activity[GO:0003918]; protein binding[GO:0005515]; protein binding, bridging[GO:0030674]	NA	NA
CAGGCAGTCTCCTTGGCTATCC	AT1G60460.3	4.5	17.047	1	22	1304	1325	CAGGCAGUCUCCUUGGCUAUCC	AGACUUCCAAGGAGAUUGCCUA	Cleavage	1	unknown protein; FUNCTIONS IN: molecular_function unknown; INVOLVED IN: biological_process unknown; LOCATED IN: endomembrane system; EXPRESSED IN: 6 plant structures; EXPRESSED DURING: petal differentiation and expansion stage, E expanded cotyledon /.../ D bilateral stage; Has 23 Blast hits to 23 proteins in 8 species: Archae - 0; Bacteria - 0; Metazoa - 0; Fungi - 0; Plants - 23; Viruses - 0; Ot…	protein complex assembly[GO:0006461]; reciprocal meiotic recombination[GO:0007131]; meiotic DNA double-strand break formation[GO:0042138]; pollen sperm cell differentiation[GO:0048235]; embryo sac morphogenesis[GO:0048314]; meiotic cell cycle[GO:0051321]	condensed chromosome[GO:0000793]; chromosome[GO:0005694]	DNA topoisomerase type II (ATP-hydrolyzing) activity[GO:0003918]; protein binding[GO:0005515]; protein binding, bridging[GO:0030674]	NA	NA
CAGGCAGTCTCCTTGGCTATCC	AT1G60460.4	4.5	17.047	1	22	869	890	CAGGCAGUCUCCUUGGCUAUCC	AGACUUCCAAGGAGAUUGCCUA	Cleavage	1	unknown protein; FUNCTIONS IN: molecular_function unknown; INVOLVED IN: biological_process unknown; LOCATED IN: endomembrane system; EXPRESSED IN: 6 plant structures; EXPRESSED DURING: petal differentiation and expansion stage, E expanded cotyledon /.../ D bilateral stage; Has 23 Blast hits to 23 proteins in 8 species: Archae - 0; Bacteria - 0; Metazoa - 0; Fungi - 0; Plants - 23; Viruses - 0; Ot…	protein complex assembly[GO:0006461]; reciprocal meiotic recombination[GO:0007131]; meiotic DNA double-strand break formation[GO:0042138]; pollen sperm cell differentiation[GO:0048235]; embryo sac morphogenesis[GO:0048314]; meiotic cell cycle[GO:0051321]	condensed chromosome[GO:0000793]; chromosome[GO:0005694]	DNA topoisomerase type II (ATP-hydrolyzing) activity[GO:0003918]; protein binding[GO:0005515]; protein binding, bridging[GO:0030674]	NA	NA
CAGGCAGTCTCCTTGGCTATCC	AT1G60460.5	4.5	17.047	1	22	767	788	CAGGCAGUCUCCUUGGCUAUCC	AGACUUCCAAGGAGAUUGCCUA	Cleavage	1	unknown protein; FUNCTIONS IN: molecular_function unknown; INVOLVED IN: biological_process unknown; LOCATED IN: endomembrane system; EXPRESSED IN: 6 plant structures; EXPRESSED DURING: petal differentiation and expansion stage, E expanded cotyledon /.../ D bilateral stage; Has 23 Blast hits to 23 proteins in 8 species: Archae - 0; Bacteria - 0; Metazoa - 0; Fungi - 0; Plants - 23; Viruses - 0; Ot…	protein complex assembly[GO:0006461]; reciprocal meiotic recombination[GO:0007131]; meiotic DNA double-strand break formation[GO:0042138]; pollen sperm cell differentiation[GO:0048235]; embryo sac morphogenesis[GO:0048314]; meiotic cell cycle[GO:0051321]	condensed chromosome[GO:0000793]; chromosome[GO:0005694]	DNA topoisomerase type II (ATP-hydrolyzing) activity[GO:0003918]; protein binding[GO:0005515]; protein binding, bridging[GO:0030674]	NA	NA
GTTCCTCTGAGCACTTCATTGG	AT2G32290.1	4	17.133	1	22	495	516	GUUCCUCUGAGCACUUCAUUGG	UCAAUGGAGUGCUUAUAGAAAC	Cleavage	1	Beta-amylase 6	polysaccharide catabolic process[GO:0000272]; carbohydrate metabolic process[GO:0005975]; metabolic process[GO:0008152]	cytoplasm[GO:0005737]; chloroplast[GO:0009507]	beta-amylase activity[GO:0016161]; hydrolase activity[GO:0016787]; hydrolase activity, acting on glycosyl bonds[GO:0016798]	NA	NA
GGCAGTCTCCTTGGCTATCCT	AT3G62870.1	3	17.146	1	21	860	880	GGCAGUCUCCUUGGCUAUCCU	GUUAUUGCUAAGGAGGCUGCC	Cleavage	1	60S ribosomal protein L7a-2	maturation of LSU-rRNA[GO:0000470]; translation[GO:0006412]; ribosome biogenesis[GO:0042254]	vacuolar membrane[GO:0005774]; cytosol[GO:0005829]; ribosome[GO:0005840]; membrane[GO:0016020]; cytosolic large ribosomal subunit[GO:0022625]; cytosolic ribosome[GO:0022626]; ribonucleoprotein complex[GO:0030529]; polysomal ribosome[GO:0042788]	RNA binding[GO:0003723]; structural constituent of ribosome[GO:0003735]	03010 Ribosome [PATH:ath03010]	NA
TGACTCTCGACTCATTCATCCAA	AT5G43430.1	5	17.154	1	23	780	802	UGACUCUCGACUCAUUCAUCCAA	UUCGGUGGAUGAGUUGAUAGAUA	Cleavage	1	electron transfer flavoprotein beta	leucine catabolic process[GO:0006552]; chlorophyll catabolic process[GO:0015996]; electron transport chain[GO:0022900]; oxidation-reduction process[GO:0055114]	mitochondrion[GO:0005739]; mitochondrial matrix[GO:0005759]; cytosol[GO:0005829]	electron carrier activity[GO:0009055]	NA	NA
TGACTCTCGACTCATTCATCCAA	AT5G43430.2	5	17.154	1	23	783	805	UGACUCUCGACUCAUUCAUCCAA	UUCGGUGGAUGAGUUGAUAGAUA	Cleavage	1	electron transfer flavoprotein beta	leucine catabolic process[GO:0006552]; chlorophyll catabolic process[GO:0015996]; electron transport chain[GO:0022900]; oxidation-reduction process[GO:0055114]	mitochondrion[GO:0005739]; mitochondrial matrix[GO:0005759]; cytosol[GO:0005829]	electron carrier activity[GO:0009055]	NA	NA
TGACTCTCGACTCATTCATCCAA	AT5G43430.3	5	17.154	1	23	753	775	UGACUCUCGACUCAUUCAUCCAA	UUCGGUGGAUGAGUUGAUAGAUA	Cleavage	1	electron transfer flavoprotein beta	leucine catabolic process[GO:0006552]; chlorophyll catabolic process[GO:0015996]; electron transport chain[GO:0022900]; oxidation-reduction process[GO:0055114]	mitochondrion[GO:0005739]; mitochondrial matrix[GO:0005759]; cytosol[GO:0005829]	electron carrier activity[GO:0009055]	NA	NA
AGAGAGAGACTAGGTCATGCTGG	AT3G17860.2	4	17.167	1	23	1110	1132	AGAGAGAGACUAGGUCAUGCUGG	GAGGAAUGAACUGGUCUUUCUCA	Cleavage	1	Protein TIFY 6B	transcription, DNA-templated[GO:0006351]; regulation of transcription, DNA-templated[GO:0006355]; defense response[GO:0006952]; response to wounding[GO:0009611]; jasmonic acid mediated signaling pathway[GO:0009867]; regulation of defense response[GO:0031347]; negative regulation of nucleic acid-templated transcription[GO:1903507]; regulation of jasmonic acid mediated signaling pathway[GO:2000022]	nucleus[GO:0005634]	transcription corepressor activity[GO:0003714]; protein binding[GO:0005515]; identical protein binding[GO:0042802]	04075 Plant hormone signal transduction [PATH:ath04075]	NA
GCGTACAGAGTAGTCAAGCATGA	AT4G22140.2	3.5	17.17	1	23	830	852	GCGUACAGAGUAGUCAAGCAUGA	AGAAGCUUGAUCACUUUGUAUGU	Cleavage	1	Chromatin remodeling protein EBS	chromatin organization[GO:0006325]; chromatin silencing[GO:0006342]; transcription, DNA-templated[GO:0006351]; regulation of transcription, DNA-templated[GO:0006355]; post-embryonic development[GO:0009791]; seed germination[GO:0009845]; flower development[GO:0009908]; covalent chromatin modification[GO:0016569]; heterochromatin assembly[GO:0031507]; negative regulation of histone acetylation[GO:0…	chromatin[GO:0000785]; nucleus[GO:0005634]; chromatin silencing complex[GO:0005677]	transcription regulatory region sequence-specific DNA binding[GO:0000976]; chromatin binding[GO:0003682]; protein binding[GO:0005515]; methylated histone binding[GO:0035064]; metal ion binding[GO:0046872]	NA	NA
GGCAGTCTCCTTGGCTATCCT	AT4G22300.1	4	17.171	1	21	451	471	GGCAGUCUCCUUGGCUAUCCU	AUUAUAGAUAAGGAGAUUGCA	Cleavage	1	Probable carboxylesterase SOBER1-like	protein depalmitoylation[GO:0002084]; lipid metabolic process[GO:0006629]; fatty acid metabolic process[GO:0006631]; defense response, incompatible interaction[GO:0009814]; regulation of plant-type hypersensitive response[GO:0010363]	cytoplasm[GO:0005737]; plasma membrane[GO:0005886]	palmitoyl-(protein) hydrolase activity[GO:0008474]; hydrolase activity[GO:0016787]; carboxylic ester hydrolase activity[GO:0052689]	NA	NA
TTACTAGACTTGTTGTACTGCCA	AT1G07270.1	4	17.214	1	23	623	644	UUACUAGACUUGUUGUACUGCCA	AAGUAGUACAACAAGU-UGGUGA	Cleavage	1	Cell division control protein 6 homolog B	DNA replication[GO:0006260]; DNA replication initiation[GO:0006270]; cell cycle[GO:0007049]; metabolic process[GO:0008152]; cell division[GO:0051301]	nucleus[GO:0005634]	protein binding[GO:0005515]; transferase activity[GO:0016740]; transferase activity, transferring hexosyl groups[GO:0016758]	NA	NA
TTACTAGACTTGTTGTACTGCCA	AT1G07270.2	4	17.214	1	23	503	524	UUACUAGACUUGUUGUACUGCCA	AAGUAGUACAACAAGU-UGGUGA	Cleavage	1	Cell division control protein 6 homolog B	DNA replication[GO:0006260]; DNA replication initiation[GO:0006270]; cell cycle[GO:0007049]; metabolic process[GO:0008152]; cell division[GO:0051301]	nucleus[GO:0005634]	protein binding[GO:0005515]; transferase activity[GO:0016740]; transferase activity, transferring hexosyl groups[GO:0016758]	NA	NA
AGTTCCCTTTAACGCTTCATTG	AT4G04700.1	3.5	17.225	1	22	722	743	AGUUCCCUUUAACGCUUCAUUG	UCCUGAAGUGUUACAGGGAAAU	Cleavage	1	Calcium-dependent protein kinase 27	protein phosphorylation[GO:0006468]; abscisic acid-activated signaling pathway[GO:0009738]; phosphorylation[GO:0016310]; peptidyl-serine phosphorylation[GO:0018105]; intracellular signal transduction[GO:0035556]; protein autophosphorylation[GO:0046777]	nucleus[GO:0005634]; cytosol[GO:0005829]; plasma membrane[GO:0005886]; membrane[GO:0016020]	nucleotide binding[GO:0000166]; protein kinase activity[GO:0004672]; protein serine/threonine kinase activity[GO:0004674]; calmodulin-dependent protein kinase activity[GO:0004683]; calcium ion binding[GO:0005509]; calmodulin binding[GO:0005516]; ATP binding[GO:0005524]; calcium-dependent protein serine/threonine kinase activity[GO:0009931]; kinase activity[GO:0016301]; transferase activity[GO:001…	04626 Plant-pathogen interaction [PATH:ath04626]	NA
TGCTTACTCTCTTCTTGTCTCCT	AT4G32650.3	4.5	17.233	1	23	1787	1809	UGCUUACUCUCUUCUUGUCUCCU	AAGAGAGAAGAAGAGAGGGAGUU	Cleavage	1	KC1	ion transport[GO:0006811]; potassium ion transport[GO:0006813]; response to nematode[GO:0009624]; ion transmembrane transport[GO:0034220]; regulation of ion transmembrane transport[GO:0034765]; regulation of membrane potential[GO:0042391]; transmembrane transport[GO:0055085]; potassium ion transmembrane transport[GO:0071805]	endoplasmic reticulum[GO:0005783]; plasma membrane[GO:0005886]; integral component of plasma membrane[GO:0005887]; membrane[GO:0016020]; integral component of membrane[GO:0016021]	ion channel activity[GO:0005216]; voltage-gated ion channel activity[GO:0005244]; voltage-gated potassium channel activity[GO:0005249]; potassium channel activity[GO:0005267]; protein binding[GO:0005515]	NA	NA
GAATGAATGATGCGAGAGACAAAT	AT1G69530.1	4.5	17.237	1	24	1233	1256	GAAUGAAUGAUGCGAGAGACAAAU	AGUAGUCUCUCGUGUCAUUUGUAU	Cleavage	1	AT1G69530 protein	syncytium formation[GO:0006949]; plant-type cell wall organization[GO:0009664]; response to gibberellin[GO:0009739]; response to red light[GO:0010114]; regulation of stomatal movement[GO:0010119]; cell wall organization[GO:0071555]	extracellular region[GO:0005576]; cell wall[GO:0005618]; plant-type cell wall[GO:0009505]; membrane[GO:0016020]	NA	NA	NA
GAATGAATGATGCGAGAGACAAAT	AT1G69530.2	4.5	17.237	1	24	1254	1277	GAAUGAAUGAUGCGAGAGACAAAU	AGUAGUCUCUCGUGUCAUUUGUAU	Cleavage	1	AT1G69530 protein	syncytium formation[GO:0006949]; plant-type cell wall organization[GO:0009664]; response to gibberellin[GO:0009739]; response to red light[GO:0010114]; regulation of stomatal movement[GO:0010119]; cell wall organization[GO:0071555]	extracellular region[GO:0005576]; cell wall[GO:0005618]; plant-type cell wall[GO:0009505]; membrane[GO:0016020]	NA	NA	NA
GAATGAATGATGCGAGAGACAAAT	AT1G69530.3	4.5	17.237	1	24	1159	1182	GAAUGAAUGAUGCGAGAGACAAAU	AGUAGUCUCUCGUGUCAUUUGUAU	Cleavage	1	AT1G69530 protein	syncytium formation[GO:0006949]; plant-type cell wall organization[GO:0009664]; response to gibberellin[GO:0009739]; response to red light[GO:0010114]; regulation of stomatal movement[GO:0010119]; cell wall organization[GO:0071555]	extracellular region[GO:0005576]; cell wall[GO:0005618]; plant-type cell wall[GO:0009505]; membrane[GO:0016020]	NA	NA	NA
GAATGAATGATGCGAGAGACAAAT	AT1G69530.4	4.5	17.237	1	24	1054	1077	GAAUGAAUGAUGCGAGAGACAAAU	AGUAGUCUCUCGUGUCAUUUGUAU	Cleavage	1	AT1G69530 protein	syncytium formation[GO:0006949]; plant-type cell wall organization[GO:0009664]; response to gibberellin[GO:0009739]; response to red light[GO:0010114]; regulation of stomatal movement[GO:0010119]; cell wall organization[GO:0071555]	extracellular region[GO:0005576]; cell wall[GO:0005618]; plant-type cell wall[GO:0009505]; membrane[GO:0016020]	NA	NA	NA
GAATGAATGATGCGAGAGACAAAT	AT1G69530.5	4.5	17.237	1	24	980	1003	GAAUGAAUGAUGCGAGAGACAAAU	AGUAGUCUCUCGUGUCAUUUGUAU	Cleavage	1	AT1G69530 protein	syncytium formation[GO:0006949]; plant-type cell wall organization[GO:0009664]; response to gibberellin[GO:0009739]; response to red light[GO:0010114]; regulation of stomatal movement[GO:0010119]; cell wall organization[GO:0071555]	extracellular region[GO:0005576]; cell wall[GO:0005618]; plant-type cell wall[GO:0009505]; membrane[GO:0016020]	NA	NA	NA
AAGAGAAACACCAAAAGAGCTCG	AT2G17620.1	4	17.243	1	23	1519	1541	AAGAGAAACACCAAAAGAGCUCG	UCUGUUUUUUUGUUGUUACUCUU	Translation	1	Cyclin-B2-1	cell cycle[GO:0007049]; cell division[GO:0051301]	nucleus[GO:0005634]	protein binding[GO:0005515]	NA	NA
TTACTAGACTTGTTGTACTGCCA	AT5G32460.1	5	17.293	1	23	587	609	UUACUAGACUUGUUGUACUGCCA	CUGCGUUACAAUAAAUCAAGUAA	Cleavage	1	B3 domain-containing protein REM-like 3	transcription, DNA-templated[GO:0006351]; regulation of transcription, DNA-templated[GO:0006355]	nucleus[GO:0005634]	DNA binding[GO:0003677]	NA	B3
TGCTTACTCTCTTCTTGTCTCCT	AT2G28150.1	4	17.297	1	23	1809	1831	UGCUUACUCUCUUCUUGUCUCCU	AGAAGACGAGGAGAGAGUUAUCA	Cleavage	1	Putative uncharacterized protein At2g28150	biological_process[GO:0008150]	plasma membrane[GO:0005886]	molecular_function[GO:0003674]	NA	NA
TGCTTACTCTCTTCTTGTCTCCT	AT2G28150.2	4	17.297	1	23	1379	1401	UGCUUACUCUCUUCUUGUCUCCU	AGAAGACGAGGAGAGAGUUAUCA	Cleavage	1	Putative uncharacterized protein At2g28150	biological_process[GO:0008150]	plasma membrane[GO:0005886]	molecular_function[GO:0003674]	NA	NA
TGCTTACTCTCTTCTTGTCTCCT	AT2G28150.3	4	17.297	1	23	1311	1333	UGCUUACUCUCUUCUUGUCUCCU	AGAAGACGAGGAGAGAGUUAUCA	Cleavage	1	Putative uncharacterized protein At2g28150	biological_process[GO:0008150]	plasma membrane[GO:0005886]	molecular_function[GO:0003674]	NA	NA
CAGGCAGTCTCCTTGGCTATCC	AT1G44750.2	5	17.318	1	22	1966	1987	CAGGCAGUCUCCUUGGCUAUCC	GAAUGGCCAAGAAGAUUUCCUU	Translation	1	Probable purine permease 11	purine nucleobase transport[GO:0006863]	membrane[GO:0016020]; integral component of membrane[GO:0016021]	transporter activity[GO:0005215]; purine nucleobase transmembrane transporter activity[GO:0005345]	NA	NA
TGACTCTCGACTCATTCATCCAA	AT5G43430.4	5	17.328	1	23	844	866	UGACUCUCGACUCAUUCAUCCAA	UUCGGUGGAUGAGUUGAUAGAUA	Cleavage	1	electron transfer flavoprotein beta	leucine catabolic process[GO:0006552]; chlorophyll catabolic process[GO:0015996]; electron transport chain[GO:0022900]; oxidation-reduction process[GO:0055114]	mitochondrion[GO:0005739]; mitochondrial matrix[GO:0005759]; cytosol[GO:0005829]	electron carrier activity[GO:0009055]	NA	NA
GTTCCTCTGAGCACTTCATTGG	AT4G22475.1	4.5	17.331	1	22	714	735	GUUCCUCUGAGCACUUCAUUGG	GUGGUGGUGUGUUUGGAGGAGU	Cleavage	5	Transmembrane protein	NA	integral component of membrane[GO:0016021]	NA	NA	NA
GTTCCTCTGAGCACTTCATTGG	AT4G22475.2	4.5	17.331	1	22	713	734	GUUCCUCUGAGCACUUCAUUGG	GUGGUGGUGUGUUUGGAGGAGU	Cleavage	9	Transmembrane protein	NA	integral component of membrane[GO:0016021]	NA	NA	NA
GTTCCTCTGAGCACTTCATTGG	AT1G24100.1	4.5	17.336	1	22	1199	1220	GUUCCUCUGAGCACUUCAUUGG	UCAGUGGAGUGAUCAGAUGAAU	Translation	1	Glycosyltransferase	metabolic process[GO:0008152]; glucosinolate biosynthetic process[GO:0019761]; defense response to bacterium[GO:0042742]; defense response by callose deposition in cell wall[GO:0052544]	intracellular membrane-bounded organelle[GO:0043231]	transferase activity[GO:0016740]; transferase activity, transferring glycosyl groups[GO:0016757]; transferase activity, transferring hexosyl groups[GO:0016758]; thiohydroximate beta-D-glucosyltransferase activity[GO:0047251]; quercetin 3-O-glucosyltransferase activity[GO:0080043]; quercetin 7-O-glucosyltransferase activity[GO:0080044]	00966 Glucosinolate biosynthesis [PATH:ath00966]; 00380 Tryptophan metabolism [PATH:ath00380]	NA
AGTTCCCTTTAACGCTTCATTG	AT3G19310.1	4	17.354	1	22	839	860	AGUUCCCUUUAACGCUUCAUUG	AAAAGAAGCGUCGGAGGGAAUU	Translation	1	MAP3K protein kinase-like protein	lipid metabolic process[GO:0006629]; phosphorylation[GO:0016310]	NA	phosphoric diester hydrolase activity[GO:0008081]; kinase activity[GO:0016301]	NA	NA
GGCAGTCTCCTTGGCTATCCT	AT5G56640.1	5	17.357	1	21	764	784	GGCAGUCUCCUUGGCUAUCCU	CUGGUGGCCAAGGAGAAUGGA	Cleavage	1	Inositol oxygenase 5	inositol catabolic process[GO:0019310]; L-ascorbic acid biosynthetic process[GO:0019853]; oxidation-reduction process[GO:0055114]	cytoplasm[GO:0005737]	iron ion binding[GO:0005506]; oxidoreductase activity[GO:0016491]; metal ion binding[GO:0046872]; inositol oxygenase activity[GO:0050113]	00562 Inositol phosphate metabolism [PATH:ath00562]; 00053 Ascorbate and aldarate metabolism [PATH:ath00053]	NA
GGCAGTCTCCTTGGCTATCCT	AT5G56640.2	5	17.357	1	21	739	759	GGCAGUCUCCUUGGCUAUCCU	CUGGUGGCCAAGGAGAAUGGA	Cleavage	1	Inositol oxygenase 5	inositol catabolic process[GO:0019310]; L-ascorbic acid biosynthetic process[GO:0019853]; oxidation-reduction process[GO:0055114]	cytoplasm[GO:0005737]	iron ion binding[GO:0005506]; oxidoreductase activity[GO:0016491]; metal ion binding[GO:0046872]; inositol oxygenase activity[GO:0050113]	00562 Inositol phosphate metabolism [PATH:ath00562]; 00053 Ascorbate and aldarate metabolism [PATH:ath00053]	NA
AGAGAGAGACTAGGTCATGCTGG	AT1G67850.4	3	17.362	1	23	557	579	AGAGAGAGACUAGGUCAUGCUGG	AGGUCAAGAUCUUGUCUCUCUCU	Translation	1	AT1G67850 protein	NA	membrane[GO:0016020]; integral component of membrane[GO:0016021]	transferase activity, transferring glycosyl groups[GO:0016757]	NA	NA
TTACTAGACTTGTTGTACTGCCA	AT2G02710.1	5	17.374	1	23	1123	1145	UUACUAGACUUGUUGUACUGCCA	GUGCAUUACAGCGAGUUGAGUGG	Cleavage	1	Protein TWIN LOV 1	phosphorelay signal transduction system[GO:0000160]; protein-chromophore linkage[GO:0018298]; signal transduction by phosphorylation[GO:0023014]; response to stimulus[GO:0050896]	intracellular[GO:0005622]	phosphorelay sensor kinase activity[GO:0000155]; photoreceptor activity[GO:0009881]	NA	NA
TTACTAGACTTGTTGTACTGCCA	AT2G02710.2	5	17.374	1	23	1072	1094	UUACUAGACUUGUUGUACUGCCA	GUGCAUUACAGCGAGUUGAGUGG	Cleavage	1	Protein TWIN LOV 1	phosphorelay signal transduction system[GO:0000160]; protein-chromophore linkage[GO:0018298]; signal transduction by phosphorylation[GO:0023014]; response to stimulus[GO:0050896]	intracellular[GO:0005622]	phosphorelay sensor kinase activity[GO:0000155]; photoreceptor activity[GO:0009881]	NA	NA
TTACTAGACTTGTTGTACTGCCA	AT2G02710.3	5	17.374	1	23	1083	1105	UUACUAGACUUGUUGUACUGCCA	GUGCAUUACAGCGAGUUGAGUGG	Cleavage	1	Protein TWIN LOV 1	phosphorelay signal transduction system[GO:0000160]; protein-chromophore linkage[GO:0018298]; signal transduction by phosphorylation[GO:0023014]; response to stimulus[GO:0050896]	intracellular[GO:0005622]	phosphorelay sensor kinase activity[GO:0000155]; photoreceptor activity[GO:0009881]	NA	NA
TTACTAGACTTGTTGTACTGCCA	AT2G02710.4	5	17.374	1	23	1083	1105	UUACUAGACUUGUUGUACUGCCA	GUGCAUUACAGCGAGUUGAGUGG	Cleavage	1	Protein TWIN LOV 1	phosphorelay signal transduction system[GO:0000160]; protein-chromophore linkage[GO:0018298]; signal transduction by phosphorylation[GO:0023014]; response to stimulus[GO:0050896]	intracellular[GO:0005622]	phosphorelay sensor kinase activity[GO:0000155]; photoreceptor activity[GO:0009881]	NA	NA
TGACTCTCGACTCATTCATCCAA	AT1G64570.1	4	17.382	1	23	2227	2249	UGACUCUCGACUCAUUCAUCCAA	GGUGGUGAAUUGGUCGAGAGUUC	Cleavage	1	Homeodomain-like superfamily protein	biological_process[GO:0008150]	NA	DNA binding[GO:0003677]	NA	NA
CAGGCAGTCTCCTTGGCTATCC	AT5G45230.1	4.5	17.406	1	22	1550	1571	CAGGCAGUCUCCUUGGCUAUCC	CAAUGGCCAAGGAGAUUGUUGA	Cleavage	1	Disease resistance protein (TIR-NBS-LRR class) family	signal transduction[GO:0007165]	NA	protein binding[GO:0005515]; ADP binding[GO:0043531]	NA	NA
AGTTCCCTTTAACGCTTCATTG	ATCG00170.1	5	17.414	1	22	30	51	AGUUCCCUUUAACGCUUCAUUG	CAAUAAAGUGAUAGAUGGAACU	Cleavage	1	DNA-directed RNA polymerase subunit beta''	transcription, DNA-templated[GO:0006351]	DNA-directed RNA polymerase complex[GO:0000428]; nucleoid[GO:0009295]; chloroplast[GO:0009507]; plastid[GO:0009536]; chloroplast stroma[GO:0009570]	DNA binding[GO:0003677]; DNA-directed RNA polymerase activity[GO:0003899]; transferase activity[GO:0016740]; nucleotidyltransferase activity[GO:0016779]	NA	NA
GGCAGTCTCCTTGGCTATCCT	AT1G24250.1	4	17.441	1	21	767	787	GGCAGUCUCCUUGGCUAUCCU	CAGAUAGCUAAGGAGAGUACU	Cleavage	1	F3I6.18 protein	negative regulation of transcription from RNA polymerase II promoter[GO:0000122]; regulation of transcription, DNA-templated[GO:0006355]; histone deacetylation[GO:0016575]	histone deacetylase complex[GO:0000118]; chromatin[GO:0000785]; nucleus[GO:0005634]	RNA polymerase II transcription corepressor activity[GO:0001106]; histone deacetylase activity[GO:0004407]	NA	NA
TGCTTACTCTCTTCTTGTCTCCT	AT1G51980.1	4.5	17.45	1	23	2148	2170	UGCUUACUCUCUUCUUGUCUCCU	AGAAGGUAAGAAAAGACUAAGCG	Translation	1	Probable mitochondrial-processing peptidase subunit alpha-1, mitochondrial	proteolysis[GO:0006508]; protein processing involved in protein targeting to mitochondrion[GO:0006627]; response to salt stress[GO:0009651]; response to cytokinin[GO:0009735]; oxidation-reduction process[GO:0055114]	mitochondrion[GO:0005739]; mitochondrial inner membrane[GO:0005743]; mitochondrial respiratory chain complex III[GO:0005750]; vacuolar membrane[GO:0005774]; chloroplast[GO:0009507]; plastid[GO:0009536]; membrane[GO:0016020]	catalytic activity[GO:0003824]; metalloendopeptidase activity[GO:0004222]; ATP binding[GO:0005524]; peptidase activity[GO:0008233]; metallopeptidase activity[GO:0008237]; zinc ion binding[GO:0008270]; oxidoreductase activity[GO:0016491]; hydrolase activity[GO:0016787]; metal ion binding[GO:0046872]	NA	NA
GCGTACAGAGTAGTCAAGCATGA	AT1G47670.1	3.5	17.469	1	23	1318	1339	GCGUACAGAGUAGUCAAGCAUGA	GUAUGCUUG-CUGCUUUGUAUGC	Cleavage	1	Lysine histidine transporter-like 8	amino acid transmembrane transport[GO:0003333]; amino acid transport[GO:0006865]	plasma membrane[GO:0005886]; membrane[GO:0016020]; integral component of membrane[GO:0016021]	amino acid transmembrane transporter activity[GO:0015171]	NA	NA
CAGGCAGTCTCCTTGGCTATCC	AT1G12570.1	4	17.481	1	22	391	412	CAGGCAGUCUCCUUGGCUAUCC	UUUUGGUCAUGGAGAUUGUUUG	Cleavage	1	At1g12570	oxidation-reduction process[GO:0055114]	NA	oxidoreductase activity, acting on CH-OH group of donors[GO:0016614]; flavin adenine dinucleotide binding[GO:0050660]	NA	NA
GGCAGTCTCCTTGGCTATCCT	AT1G44750.2	5	17.481	1	21	1965	1985	GGCAGUCUCCUUGGCUAUCCU	AGAAUGGCCAAGAAGAUUUCC	Cleavage	1	Probable purine permease 11	purine nucleobase transport[GO:0006863]	membrane[GO:0016020]; integral component of membrane[GO:0016021]	transporter activity[GO:0005215]; purine nucleobase transmembrane transporter activity[GO:0005345]	NA	NA
TGCTTACTCTCTTCTTGTCTCCT	AT5G04890.1	5	17.485	1	23	740	762	UGCUUACUCUCUUCUUGUCUCCU	AGGAGACUUGAGGAGAGGAAGCU	Cleavage	1	Protein RESTRICTED TEV MOVEMENT 2	defense response[GO:0006952]; response to virus[GO:0009615]; transport of virus in host, tissue to tissue[GO:0046741]	plasma membrane[GO:0005886]; membrane[GO:0016020]; integral component of membrane[GO:0016021]	molecular_function[GO:0003674]	NA	NA
AGTTCCCTTTAACGCTTCATTG	AT2G17150.1	4	17.495	1	22	2832	2853	AGUUCCCUUUAACGCUUCAUUG	UGAUGCGGUGUUAAAGAGAGCU	Cleavage	1	Protein NLP1	transcription, DNA-templated[GO:0006351]; regulation of transcription, DNA-templated[GO:0006355]	nucleus[GO:0005634]	DNA binding[GO:0003677]; sequence-specific DNA binding transcription factor activity[GO:0003700]; protein binding[GO:0005515]	NA	Nin-like
AGTTCCCTTTAACGCTTCATTG	AT2G17150.3	4	17.495	1	22	3459	3480	AGUUCCCUUUAACGCUUCAUUG	UGAUGCGGUGUUAAAGAGAGCU	Cleavage	1	Protein NLP1	transcription, DNA-templated[GO:0006351]; regulation of transcription, DNA-templated[GO:0006355]	nucleus[GO:0005634]	DNA binding[GO:0003677]; sequence-specific DNA binding transcription factor activity[GO:0003700]; protein binding[GO:0005515]	NA	NA
AGTTCCCTTTAACGCTTCATTG	AT2G17150.4	4	17.495	1	22	3182	3203	AGUUCCCUUUAACGCUUCAUUG	UGAUGCGGUGUUAAAGAGAGCU	Cleavage	1	Protein NLP1	transcription, DNA-templated[GO:0006351]; regulation of transcription, DNA-templated[GO:0006355]	nucleus[GO:0005634]	DNA binding[GO:0003677]; sequence-specific DNA binding transcription factor activity[GO:0003700]; protein binding[GO:0005515]	NA	NA
AGTTCCCTTTAACGCTTCATTG	AT2G17150.5	4	17.495	1	22	3158	3179	AGUUCCCUUUAACGCUUCAUUG	UGAUGCGGUGUUAAAGAGAGCU	Cleavage	1	Protein NLP1	transcription, DNA-templated[GO:0006351]; regulation of transcription, DNA-templated[GO:0006355]	nucleus[GO:0005634]	DNA binding[GO:0003677]; sequence-specific DNA binding transcription factor activity[GO:0003700]; protein binding[GO:0005515]	NA	NA
AGTTCCCTTTAACGCTTCATTG	AT2G17150.6	4	17.495	1	22	2809	2830	AGUUCCCUUUAACGCUUCAUUG	UGAUGCGGUGUUAAAGAGAGCU	Cleavage	1	Protein NLP1	transcription, DNA-templated[GO:0006351]; regulation of transcription, DNA-templated[GO:0006355]	nucleus[GO:0005634]	DNA binding[GO:0003677]; sequence-specific DNA binding transcription factor activity[GO:0003700]; protein binding[GO:0005515]	NA	NA
AGTTCCCTTTAACGCTTCATTG	AT1G24350.2	4.5	17.526	1	22	100	121	AGUUCCCUUUAACGCUUCAUUG	CAUUGGAGUUUGAAAGGGAAUU	Translation	1	Acid phosphatase/vanadium-dependent haloperoxidase-related protein	NA	membrane[GO:0016020]; integral component of membrane[GO:0016021]	peroxidase activity[GO:0004601]	NA	NA
TTACTAGACTTGTTGTACTGCCA	AT3G51090.1	3	17.553	1	23	1238	1260	UUACUAGACUUGUUGUACUGCCA	AUAAAGAAUAACCAGUCUAGUAA	Translation	1	Coiled-coil 90B-like protein (DUF1640)	biological_process[GO:0008150]	mitochondrion[GO:0005739]; membrane[GO:0016020]; integral component of membrane[GO:0016021]	NA	NA	NA
TTACTAGACTTGTTGTACTGCCA	AT3G51090.2	3	17.556	1	23	1277	1299	UUACUAGACUUGUUGUACUGCCA	AUAAAGAAUAACCAGUCUAGUAA	Translation	1	Coiled-coil 90B-like protein (DUF1640)	biological_process[GO:0008150]	mitochondrion[GO:0005739]; membrane[GO:0016020]; integral component of membrane[GO:0016021]	NA	NA	NA
GTTCCTCTGAGCACTTCATTGG	AT5G16620.1	4.5	17.559	1	22	1422	1443	GUUCCUCUGAGCACUUCAUUGG	UUAAUGGAAUGCUCAGAGAACC	Cleavage	1	TIC40	chloroplast organization[GO:0009658]; protein transport[GO:0015031]; protein import into chloroplast stroma[GO:0045037]	chloroplast[GO:0009507]; plastid inner membrane[GO:0009528]; chloroplast thylakoid membrane[GO:0009535]; plastid[GO:0009536]; chloroplast inner membrane[GO:0009706]; chloroplast envelope[GO:0009941]; membrane[GO:0016020]; integral component of membrane[GO:0016021]; Tic complex[GO:0031897]	protein binding[GO:0005515]	NA	NA
GTTCCTCTGAGCACTTCATTGG	AT4G03390.1	5	17.563	1	22	3093	3115	GUUCCUCUGAG-CACUUCAUUGG	CUUGUGAAGUGGCUCAGGGGAAA	Translation	1	Protein STRUBBELIG-RECEPTOR FAMILY 3	protein phosphorylation[GO:0006468]; cell surface receptor signaling pathway[GO:0007166]; transmembrane receptor protein serine/threonine kinase signaling pathway[GO:0007178]; circadian rhythm[GO:0007623]; phosphorylation[GO:0016310]	plasma membrane[GO:0005886]; membrane[GO:0016020]; integral component of membrane[GO:0016021]	nucleotide binding[GO:0000166]; protein kinase activity[GO:0004672]; transmembrane receptor protein serine/threonine kinase activity[GO:0004675]; ATP binding[GO:0005524]; kinase activity[GO:0016301]	NA	NA
GTTCCTCTGAGCACTTCATTGG	AT4G03390.2	5	17.563	1	22	3171	3193	GUUCCUCUGAG-CACUUCAUUGG	CUUGUGAAGUGGCUCAGGGGAAA	Translation	1	Protein STRUBBELIG-RECEPTOR FAMILY 3	protein phosphorylation[GO:0006468]; cell surface receptor signaling pathway[GO:0007166]; transmembrane receptor protein serine/threonine kinase signaling pathway[GO:0007178]; circadian rhythm[GO:0007623]; phosphorylation[GO:0016310]	plasma membrane[GO:0005886]; membrane[GO:0016020]; integral component of membrane[GO:0016021]	nucleotide binding[GO:0000166]; protein kinase activity[GO:0004672]; transmembrane receptor protein serine/threonine kinase activity[GO:0004675]; ATP binding[GO:0005524]; kinase activity[GO:0016301]	NA	NA
TGCTTACTCTCTTCTTGTCTCCT	AT1G08620.1	5	17.568	1	23	3464	3486	UGCUUACUCUCUUCUUGUCUCCU	GGGAGAUGGUAAGAGAGAGAGUA	Cleavage	1	Transcription factor jumonji (jmj) family protein / zinc finger (C5HC2 type) family protein	chromatin organization[GO:0006325]; transcription, DNA-templated[GO:0006351]; regulation of transcription, DNA-templated[GO:0006355]; covalent chromatin modification[GO:0016569]; oxidation-reduction process[GO:0055114]	nucleus[GO:0005634]	sequence-specific DNA binding transcription factor activity[GO:0003700]; oxidoreductase activity[GO:0016491]; metal ion binding[GO:0046872]; dioxygenase activity[GO:0051213]	NA	NA
TGCTTACTCTCTTCTTGTCTCCT	AT1G08620.2	5	17.568	1	23	3460	3482	UGCUUACUCUCUUCUUGUCUCCU	GGGAGAUGGUAAGAGAGAGAGUA	Cleavage	1	Transcription factor jumonji (jmj) family protein / zinc finger (C5HC2 type) family protein	chromatin organization[GO:0006325]; transcription, DNA-templated[GO:0006351]; regulation of transcription, DNA-templated[GO:0006355]; covalent chromatin modification[GO:0016569]; oxidation-reduction process[GO:0055114]	nucleus[GO:0005634]	sequence-specific DNA binding transcription factor activity[GO:0003700]; oxidoreductase activity[GO:0016491]; metal ion binding[GO:0046872]; dioxygenase activity[GO:0051213]	NA	NA
TGCTTACTCTCTTCTTGTCTCCT	AT1G08620.3	5	17.568	1	23	3678	3700	UGCUUACUCUCUUCUUGUCUCCU	GGGAGAUGGUAAGAGAGAGAGUA	Cleavage	1	Transcription factor jumonji (jmj) family protein / zinc finger (C5HC2 type) family protein	chromatin organization[GO:0006325]; transcription, DNA-templated[GO:0006351]; regulation of transcription, DNA-templated[GO:0006355]; covalent chromatin modification[GO:0016569]; oxidation-reduction process[GO:0055114]	nucleus[GO:0005634]	sequence-specific DNA binding transcription factor activity[GO:0003700]; oxidoreductase activity[GO:0016491]; metal ion binding[GO:0046872]; dioxygenase activity[GO:0051213]	NA	NA
TGCTTACTCTCTTCTTGTCTCCT	AT1G08620.4	5	17.568	1	23	3683	3705	UGCUUACUCUCUUCUUGUCUCCU	GGGAGAUGGUAAGAGAGAGAGUA	Cleavage	1	Transcription factor jumonji (jmj) family protein / zinc finger (C5HC2 type) family protein	chromatin organization[GO:0006325]; transcription, DNA-templated[GO:0006351]; regulation of transcription, DNA-templated[GO:0006355]; covalent chromatin modification[GO:0016569]; oxidation-reduction process[GO:0055114]	nucleus[GO:0005634]	sequence-specific DNA binding transcription factor activity[GO:0003700]; oxidoreductase activity[GO:0016491]; metal ion binding[GO:0046872]; dioxygenase activity[GO:0051213]	NA	NA
CAGGCAGTCTCCTTGGCTATCC	AT2G20050.2	4	17.594	1	22	1820	1841	CAGGCAGUCUCCUUGGCUAUCC	GGGUGGUGAAGGGGACUGCUUC	Cleavage	1	Protein phosphatase 2C and cyclic nucleotide-binding/kinase domain-containing protein	protein phosphorylation[GO:0006468]; protein dephosphorylation[GO:0006470]; phosphorylation[GO:0016310]	plasma membrane[GO:0005886]	nucleotide binding[GO:0000166]; catalytic activity[GO:0003824]; protein kinase activity[GO:0004672]; protein serine/threonine kinase activity[GO:0004674]; phosphoprotein phosphatase activity[GO:0004721]; ATP binding[GO:0005524]; kinase activity[GO:0016301]; transferase activity[GO:0016740]; hydrolase activity[GO:0016787]; cation binding[GO:0043169]; metal ion binding[GO:0046872]	NA	NA
TGCTTACTCTCTTCTTGTCTCCT	AT3G60320.1	4.5	17.622	1	23	1041	1063	UGCUUACUCUCUUCUUGUCUCCU	CGGAGACGGAGAGAGAGGAAGUA	Cleavage	1	Nitrate regulatory gene2 protein	transcription, DNA-templated[GO:0006351]; regulation of transcription, DNA-templated[GO:0006355]; response to nitrate[GO:0010167]; nitrate transport[GO:0015706]; cellular response to nitrate[GO:0071249]; nitrogen compound transport[GO:0071705]; response to nitrogen compound[GO:1901698]	nucleus[GO:0005634]	protein binding[GO:0005515]	NA	NA
AAGAGAAACACCAAAAGAGCTCG	AT3G29791.1	3	17.624	1	23	173	195	AAGAGAAACACCAAAAGAGCUCG	CUCGCUCUCUUGGUUUUUCUUUU	Cleavage	1	unknown protein; Has 3 Blast hits to 3 proteins in 2 species: Archae - 0; Bacteria - 0; Metazoa - 0; Fungi - 0; Plants - 3; Viruses - 0; Other Eukaryotes - 0 (source: NCBI BLink).	biological_process[GO:0008150]	NA	nucleic acid binding[GO:0003676]	NA	NA
CAGGCAGTCTCCTTGGCTATCC	AT1G72310.1	4.5	17.624	1	22	1728	1750	CAGGCAGUCUC-CUUGGCUAUCC	GCUUAGCUGAGUGAGAUUGCCUG	Translation	1	RING-H2 finger protein ATL3	protein ubiquitination[GO:0016567]; proteasome-mediated ubiquitin-dependent protein catabolic process[GO:0043161]	membrane[GO:0016020]; integral component of membrane[GO:0016021]	transferase activity[GO:0016740]; metal ion binding[GO:0046872]; ubiquitin protein ligase activity[GO:0061630]	NA	NA
GGCAGTCTCCTTGGCTATCCT	AT4G24270.1	4	17.624	1	21	2164	2184	GGCAGUCUCCUUGGCUAUCCU	UGGAAAACCAAGGGGACUGGC	Cleavage	1	EMBRYO DEFECTIVE 140	RNA processing[GO:0006396]	NA	nucleic acid binding[GO:0003676]; RNA binding[GO:0003723]; protein binding[GO:0005515]	NA	NA
GGCAGTCTCCTTGGCTATCCT	AT4G24270.2	4	17.624	1	21	2229	2249	GGCAGUCUCCUUGGCUAUCCU	UGGAAAACCAAGGGGACUGGC	Cleavage	1	EMBRYO DEFECTIVE 140	RNA processing[GO:0006396]	NA	nucleic acid binding[GO:0003676]; RNA binding[GO:0003723]; protein binding[GO:0005515]	NA	NA
AAGAGAAACACCAAAAGAGCTCG	AT1G62810.1	4.5	17.63	1	23	2835	2857	AAGAGAAACACCAAAAGAGCUCG	GAAGCUCCUUUGGUGUUUUUUAG	Cleavage	1	Primary amine oxidase	nitric oxide biosynthetic process[GO:0006809]; amine metabolic process[GO:0009308]; abscisic acid-activated signaling pathway[GO:0009738]; oxidation-reduction process[GO:0055114]	NA	copper ion binding[GO:0005507]; primary amine oxidase activity[GO:0008131]; oxidoreductase activity[GO:0016491]; metal ion binding[GO:0046872]; quinone binding[GO:0048038]; tryptamine:oxygen oxidoreductase (deaminating) activity[GO:0052593]; aminoacetone:oxygen oxidoreductase(deaminating) activity[GO:0052594]; aliphatic-amine oxidase activity[GO:0052595]; phenethylamine:oxygen oxidoreductase (dea…	00410 beta-Alanine metabolism [PATH:ath00410]; 00360 Phenylalanine metabolism [PATH:ath00360]; 00960 Tropane, piperidine and pyridine alkaloid biosynthesis [PATH:ath00960]; 00260 Glycine, serine and threonine metabolism [PATH:ath00260]; 00350 Tyrosine metabolism [PATH:ath00350]; 00950 Isoquinoline alkaloid biosynthesis [PATH:ath00950]	NA
AGTTCCCTTTAACGCTTCATTG	AT1G23330.1	3.5	17.632	1	22	1134	1155	AGUUCCCUUUAACGCUUCAUUG	GUCAGGAGCGUUAAACGGGACU	Cleavage	1	Alpha/beta-Hydrolases superfamily protein	biological_process[GO:0008150]	NA	hydrolase activity[GO:0016787]	NA	NA
AGTTCCCTTTAACGCTTCATTG	AT1G23330.2	3.5	17.632	1	22	1139	1160	AGUUCCCUUUAACGCUUCAUUG	GUCAGGAGCGUUAAACGGGACU	Cleavage	1	Alpha/beta-Hydrolases superfamily protein	biological_process[GO:0008150]	NA	hydrolase activity[GO:0016787]	NA	NA
TGACTCTCGACTCATTCATCCAA	AT5G39080.1	4.5	17.647	1	23	1335	1357	UGACUCUCGACUCAUUCAUCCAA	AUCGAAGAAUGGGACGAGAGUUU	Translation	1	Acyltransferase-like protein	NA	cellular_component[GO:0005575]	transferase activity[GO:0016740]; transferase activity, transferring acyl groups[GO:0016746]; transferase activity, transferring acyl groups other than amino-acyl groups[GO:0016747]	NA	NA
CAGGCAGTCTCCTTGGCTATCC	AT3G62870.1	4.5	17.659	1	22	861	882	CAGGCAGUCUCCUUGGCUAUCC	UUAUUGCUAAGGAGGCUGCCCA	Cleavage	1	60S ribosomal protein L7a-2	maturation of LSU-rRNA[GO:0000470]; translation[GO:0006412]; ribosome biogenesis[GO:0042254]	vacuolar membrane[GO:0005774]; cytosol[GO:0005829]; ribosome[GO:0005840]; membrane[GO:0016020]; cytosolic large ribosomal subunit[GO:0022625]; cytosolic ribosome[GO:0022626]; ribonucleoprotein complex[GO:0030529]; polysomal ribosome[GO:0042788]	RNA binding[GO:0003723]; structural constituent of ribosome[GO:0003735]	03010 Ribosome [PATH:ath03010]	NA
AGAGAGAGACTAGGTCATGCTGG	AT4G21540.1	4.5	17.685	1	23	705	727	AGAGAGAGACUAGGUCAUGCUGG	CCAUCAACACCUCGUCUCUCUCG	Translation	1	SPHK1	sphingolipid metabolic process[GO:0006665]; metabolic process[GO:0008152]; response to abscisic acid[GO:0009737]; seed germination[GO:0009845]; phosphorylation[GO:0016310]; lipid phosphorylation[GO:0046834]; cellular response to abscisic acid stimulus[GO:0071215]	vacuole[GO:0005773]; vacuolar membrane[GO:0005774]; plant-type vacuole membrane[GO:0009705]; membrane[GO:0016020]	nucleotide binding[GO:0000166]; NAD+ kinase activity[GO:0003951]; ATP binding[GO:0005524]; sphinganine kinase activity[GO:0008481]; kinase activity[GO:0016301]; transferase activity[GO:0016740]; D-erythro-sphingosine kinase activity[GO:0017050]	00600 Sphingolipid metabolism [PATH:ath00600]	NA
AGAGAGAGACTAGGTCATGCTGG	AT4G21540.2	4.5	17.685	1	23	380	402	AGAGAGAGACUAGGUCAUGCUGG	CCAUCAACACCUCGUCUCUCUCG	Translation	1	SPHK1	sphingolipid metabolic process[GO:0006665]; metabolic process[GO:0008152]; response to abscisic acid[GO:0009737]; seed germination[GO:0009845]; phosphorylation[GO:0016310]; lipid phosphorylation[GO:0046834]; cellular response to abscisic acid stimulus[GO:0071215]	vacuole[GO:0005773]; vacuolar membrane[GO:0005774]; plant-type vacuole membrane[GO:0009705]; membrane[GO:0016020]	nucleotide binding[GO:0000166]; NAD+ kinase activity[GO:0003951]; ATP binding[GO:0005524]; sphinganine kinase activity[GO:0008481]; kinase activity[GO:0016301]; transferase activity[GO:0016740]; D-erythro-sphingosine kinase activity[GO:0017050]	00600 Sphingolipid metabolism [PATH:ath00600]	NA
AGAGAGAGACTAGGTCATGCTGG	AT4G21540.3	4.5	17.685	1	23	705	727	AGAGAGAGACUAGGUCAUGCUGG	CCAUCAACACCUCGUCUCUCUCG	Translation	1	SPHK1	sphingolipid metabolic process[GO:0006665]; metabolic process[GO:0008152]; response to abscisic acid[GO:0009737]; seed germination[GO:0009845]; phosphorylation[GO:0016310]; lipid phosphorylation[GO:0046834]; cellular response to abscisic acid stimulus[GO:0071215]	vacuole[GO:0005773]; vacuolar membrane[GO:0005774]; plant-type vacuole membrane[GO:0009705]; membrane[GO:0016020]	nucleotide binding[GO:0000166]; NAD+ kinase activity[GO:0003951]; ATP binding[GO:0005524]; sphinganine kinase activity[GO:0008481]; kinase activity[GO:0016301]; transferase activity[GO:0016740]; D-erythro-sphingosine kinase activity[GO:0017050]	00600 Sphingolipid metabolism [PATH:ath00600]	NA
AGAGAGAGACTAGGTCATGCTGG	AT5G67500.2	3	17.709	1	23	954	976	AGAGAGAGACUAGGUCAUGCUGG	CAUCCAAGGUUUGGUCUCUCUCU	Cleavage	1	voltage dependent anion channel 2	ion transport[GO:0006811]; response to bacterium[GO:0009617]; response to cytokinin[GO:0009735]; inorganic anion transport[GO:0015698]; regulation of growth[GO:0040008]; transmembrane transport[GO:0055085]; anion transmembrane transport[GO:0098656]	cell wall[GO:0005618]; mitochondrion[GO:0005739]; mitochondrial outer membrane[GO:0005741]; vacuolar membrane[GO:0005774]; chloroplast[GO:0009507]; chloroplast envelope[GO:0009941]; membrane[GO:0016020]; integral component of membrane[GO:0016021]; pore complex[GO:0046930]	voltage-gated anion channel activity[GO:0008308]; porin activity[GO:0015288]	NA	NA
AGAGAGAGACTAGGTCATGCTGG	AT5G67500.3	3	17.709	1	23	941	963	AGAGAGAGACUAGGUCAUGCUGG	CAUCCAAGGUUUGGUCUCUCUCU	Cleavage	1	voltage dependent anion channel 2	ion transport[GO:0006811]; response to bacterium[GO:0009617]; response to cytokinin[GO:0009735]; inorganic anion transport[GO:0015698]; regulation of growth[GO:0040008]; transmembrane transport[GO:0055085]; anion transmembrane transport[GO:0098656]	cell wall[GO:0005618]; mitochondrion[GO:0005739]; mitochondrial outer membrane[GO:0005741]; vacuolar membrane[GO:0005774]; chloroplast[GO:0009507]; chloroplast envelope[GO:0009941]; membrane[GO:0016020]; integral component of membrane[GO:0016021]; pore complex[GO:0046930]	voltage-gated anion channel activity[GO:0008308]; porin activity[GO:0015288]	NA	NA
GGCAGTCTCCTTGGCTATCCT	AT5G47690.1	4	17.745	1	21	3490	3510	GGCAGUCUCCUUGGCUAUCCU	UGGCUAGCUGAUGAGACUGUC	Translation	1	Binding protein	DNA repair[GO:0006281]; mitotic sister chromatid cohesion[GO:0007064]; microsporogenesis[GO:0009556]	chromatin[GO:0000785]; nucleus[GO:0005634]; mitochondrion[GO:0005739]; cytosol[GO:0005829]; chloroplast[GO:0009507]	binding[GO:0005488]	NA	NA
GGCAGTCTCCTTGGCTATCCT	AT5G47690.2	4	17.745	1	21	3490	3510	GGCAGUCUCCUUGGCUAUCCU	UGGCUAGCUGAUGAGACUGUC	Translation	1	Binding protein	DNA repair[GO:0006281]; mitotic sister chromatid cohesion[GO:0007064]; microsporogenesis[GO:0009556]	chromatin[GO:0000785]; nucleus[GO:0005634]; mitochondrion[GO:0005739]; cytosol[GO:0005829]; chloroplast[GO:0009507]	binding[GO:0005488]	NA	NA
GGCAGTCTCCTTGGCTATCCT	AT5G47690.3	4	17.745	1	21	3538	3558	GGCAGUCUCCUUGGCUAUCCU	UGGCUAGCUGAUGAGACUGUC	Translation	1	Binding protein	DNA repair[GO:0006281]; mitotic sister chromatid cohesion[GO:0007064]; microsporogenesis[GO:0009556]	chromatin[GO:0000785]; nucleus[GO:0005634]; mitochondrion[GO:0005739]; cytosol[GO:0005829]; chloroplast[GO:0009507]	binding[GO:0005488]	NA	NA
GGCAGTCTCCTTGGCTATCCT	AT5G47690.4	4	17.745	1	21	3700	3720	GGCAGUCUCCUUGGCUAUCCU	UGGCUAGCUGAUGAGACUGUC	Translation	1	Binding protein	DNA repair[GO:0006281]; mitotic sister chromatid cohesion[GO:0007064]; microsporogenesis[GO:0009556]	chromatin[GO:0000785]; nucleus[GO:0005634]; mitochondrion[GO:0005739]; cytosol[GO:0005829]; chloroplast[GO:0009507]	binding[GO:0005488]	NA	NA
TGCTTACTCTCTTCTTGTCTCCT	AT4G11630.1	3	17.745	1	23	732	754	UGCUUACUCUCUUCUUGUCUCCU	GGUGGACAAGAAGAAAGUAAGAA	Cleavage	1	At4g11630	translation[GO:0006412]	intracellular[GO:0005622]; ribosome[GO:0005840]	structural constituent of ribosome[GO:0003735]	NA	NA
AGTTCCCTTTAACGCTTCATTG	AT2G13560.1	4.5	17.757	1	22	1802	1823	AGUUCCCUUUAACGCUUCAUUG	AGAAGAAGUGCUAGAGGGGAUU	Cleavage	1	NAD-dependent malic enzyme 1, mitochondrial	pyruvate metabolic process[GO:0006090]; malate metabolic process[GO:0006108]; response to salt stress[GO:0009651]; oxidation-reduction process[GO:0055114]	mitochondrion[GO:0005739]; chloroplast[GO:0009507]	malic enzyme activity[GO:0004470]; malate dehydrogenase (decarboxylating) (NAD+) activity[GO:0004471]; protein binding[GO:0005515]; ATP binding[GO:0005524]; zinc ion binding[GO:0008270]; oxidoreductase activity[GO:0016491]; protein homodimerization activity[GO:0042803]; metal ion binding[GO:0046872]; cobalt ion binding[GO:0050897]; NAD binding[GO:0051287]	00710 Carbon fixation in photosynthetic organisms [PATH:ath00710]; 00620 Pyruvate metabolism [PATH:ath00620]	NA
TTACTAGACTTGTTGTACTGCCA	AT5G38990.1	3.5	17.773	1	23	1541	1563	UUACUAGACUUGUUGUACUGCCA	AAGAAGAGCAACGAGUCUAGUGU	Cleavage	1	Probable receptor-like protein kinase At5g38990	protein phosphorylation[GO:0006468]; phosphorylation[GO:0016310]	membrane[GO:0016020]; integral component of membrane[GO:0016021]	nucleotide binding[GO:0000166]; protein kinase activity[GO:0004672]; protein serine/threonine kinase activity[GO:0004674]; ATP binding[GO:0005524]; kinase activity[GO:0016301]; transferase activity[GO:0016740]	NA	NA
GCGTACAGAGTAGTCAAGCATGA	AT4G22140.1	3.5	17.776	1	23	830	852	GCGUACAGAGUAGUCAAGCAUGA	AGAAGCUUGAUCACUUUGUAUGU	Cleavage	1	Chromatin remodeling protein EBS	chromatin organization[GO:0006325]; chromatin silencing[GO:0006342]; transcription, DNA-templated[GO:0006351]; regulation of transcription, DNA-templated[GO:0006355]; post-embryonic development[GO:0009791]; seed germination[GO:0009845]; flower development[GO:0009908]; covalent chromatin modification[GO:0016569]; heterochromatin assembly[GO:0031507]; negative regulation of histone acetylation[GO:0…	chromatin[GO:0000785]; nucleus[GO:0005634]; chromatin silencing complex[GO:0005677]	transcription regulatory region sequence-specific DNA binding[GO:0000976]; chromatin binding[GO:0003682]; protein binding[GO:0005515]; methylated histone binding[GO:0035064]; metal ion binding[GO:0046872]	NA	NA
GCGTACAGAGTAGTCAAGCATGA	AT4G22140.3	3.5	17.776	1	23	830	852	GCGUACAGAGUAGUCAAGCAUGA	AGAAGCUUGAUCACUUUGUAUGU	Cleavage	1	Chromatin remodeling protein EBS	chromatin organization[GO:0006325]; chromatin silencing[GO:0006342]; transcription, DNA-templated[GO:0006351]; regulation of transcription, DNA-templated[GO:0006355]; post-embryonic development[GO:0009791]; seed germination[GO:0009845]; flower development[GO:0009908]; covalent chromatin modification[GO:0016569]; heterochromatin assembly[GO:0031507]; negative regulation of histone acetylation[GO:0…	chromatin[GO:0000785]; nucleus[GO:0005634]; chromatin silencing complex[GO:0005677]	transcription regulatory region sequence-specific DNA binding[GO:0000976]; chromatin binding[GO:0003682]; protein binding[GO:0005515]; methylated histone binding[GO:0035064]; metal ion binding[GO:0046872]	NA	NA
AGAGAGAGACTAGGTCATGCTGG	AT5G37060.1	3	17.782	1	23	1367	1389	AGAGAGAGACUAGGUCAUGCUGG	GCUUCAUCACCAAGUUUCUCUCU	Cleavage	1	Cation/H(+) antiporter 24	ion transport[GO:0006811]; cation transport[GO:0006812]; potassium ion transport[GO:0006813]; regulation of pH[GO:0006885]; monovalent inorganic cation transport[GO:0015672]; transmembrane transport[GO:0055085]; hydrogen ion transmembrane transport[GO:1902600]	endomembrane system[GO:0012505]; membrane[GO:0016020]; integral component of membrane[GO:0016021]	antiporter activity[GO:0015297]; solute:proton antiporter activity[GO:0015299]	NA	NA
TGCTTACTCTCTTCTTGTCTCCT	AT2G36570.1	5	17.787	1	23	1244	1266	UGCUUACUCUCUUCUUGUCUCCU	AGGAGAAGGGAAGAGACGAAGCA	Cleavage	1	Leucine-rich repeat receptor-like protein kinase PXC1	protein phosphorylation[GO:0006468]; plant-type secondary cell wall biogenesis[GO:0009834]	plasma membrane[GO:0005886]; membrane[GO:0016020]; integral component of membrane[GO:0016021]	nucleotide binding[GO:0000166]; protein kinase activity[GO:0004672]; ATP binding[GO:0005524]	NA	NA
GGCAGTCTCCTTGGCTATCCT	AT1G09550.1	4	17.834	1	21	1169	1189	GGCAGUCUCCUUGGCUAUCCU	GGCAAAGCUAAGGGGAUUGCU	Cleavage	1	Pectin acetylesterase 1	cell wall organization[GO:0071555]	extracellular region[GO:0005576]; cell wall[GO:0005618]; plant-type cell wall[GO:0009505]; membrane[GO:0016020]; integral component of membrane[GO:0016021]	hydrolase activity[GO:0016787]; pectin acetylesterase activity[GO:0052793]	NA	NA
AAGAGAAACACCAAAAGAGCTCG	AT5G27360.1	2.5	17.844	1	23	257	279	AAGAGAAACACCAAAAGAGCUCG	CUUUCUCCUUUGGUGUCUCUCUU	Cleavage	1	Major facilitator superfamily protein	carbohydrate transport[GO:0008643]; proton transport[GO:0015992]; hexose transmembrane transport[GO:0035428]; glucose import[GO:0046323]; transmembrane transport[GO:0055085]; hydrogen ion transmembrane transport[GO:1902600]	membrane[GO:0016020]; integral component of membrane[GO:0016021]	transporter activity[GO:0005215]; sugar:proton symporter activity[GO:0005351]; glucose transmembrane transporter activity[GO:0005355]; transmembrane transporter activity[GO:0022857]	NA	NA
AAGAGAAACACCAAAAGAGCTCG	AT5G27360.2	2.5	17.844	1	23	307	329	AAGAGAAACACCAAAAGAGCUCG	CUUUCUCCUUUGGUGUCUCUCUU	Cleavage	1	Major facilitator superfamily protein	carbohydrate transport[GO:0008643]; proton transport[GO:0015992]; hexose transmembrane transport[GO:0035428]; glucose import[GO:0046323]; transmembrane transport[GO:0055085]; hydrogen ion transmembrane transport[GO:1902600]	membrane[GO:0016020]; integral component of membrane[GO:0016021]	transporter activity[GO:0005215]; sugar:proton symporter activity[GO:0005351]; glucose transmembrane transporter activity[GO:0005355]; transmembrane transporter activity[GO:0022857]	NA	NA
AAGAGAAACACCAAAAGAGCTCG	AT5G27360.3	2.5	17.844	1	23	307	329	AAGAGAAACACCAAAAGAGCUCG	CUUUCUCCUUUGGUGUCUCUCUU	Cleavage	1	Major facilitator superfamily protein	carbohydrate transport[GO:0008643]; proton transport[GO:0015992]; hexose transmembrane transport[GO:0035428]; glucose import[GO:0046323]; transmembrane transport[GO:0055085]; hydrogen ion transmembrane transport[GO:1902600]	membrane[GO:0016020]; integral component of membrane[GO:0016021]	transporter activity[GO:0005215]; sugar:proton symporter activity[GO:0005351]; glucose transmembrane transporter activity[GO:0005355]; transmembrane transporter activity[GO:0022857]	NA	NA
AAGAGAAACACCAAAAGAGCTCG	AT5G27360.4	2.5	17.844	1	23	256	278	AAGAGAAACACCAAAAGAGCUCG	CUUUCUCCUUUGGUGUCUCUCUU	Cleavage	1	Major facilitator superfamily protein	carbohydrate transport[GO:0008643]; proton transport[GO:0015992]; hexose transmembrane transport[GO:0035428]; glucose import[GO:0046323]; transmembrane transport[GO:0055085]; hydrogen ion transmembrane transport[GO:1902600]	membrane[GO:0016020]; integral component of membrane[GO:0016021]	transporter activity[GO:0005215]; sugar:proton symporter activity[GO:0005351]; glucose transmembrane transporter activity[GO:0005355]; transmembrane transporter activity[GO:0022857]	NA	NA
AGAGAGAGACTAGGTCATGCTGG	AT5G40190.1	5	17.846	1	23	608	630	AGAGAGAGACUAGGUCAUGCUGG	CUCGUAUGGCUGAGGCUUUCUCU	Cleavage	1	At5g40190	NA	NA	ligase activity[GO:0016874]	NA	NA
TGACTCTCGACTCATTCATCCAA	AT5G44900.1	4.5	17.858	1	23	475	497	UGACUCUCGACUCAUUCAUCCAA	UAGGAUCGAGGAAUCGAGAGUCG	Translation	1	At5g44900	signal transduction[GO:0007165]	membrane[GO:0016020]; integral component of membrane[GO:0016021]	protein binding[GO:0005515]	NA	NA
TTACTAGACTTGTTGTACTGCCA	AT3G12640.1	4	17.865	1	23	1734	1756	UUACUAGACUUGUUGUACUGCCA	AGGCAUUUUAACAAGUUUGGUGA	Cleavage	1	RNA binding (RRM/RBD/RNP motifs) family protein	mRNA processing[GO:0006397]	NA	nucleic acid binding[GO:0003676]; RNA binding[GO:0003723]	NA	NA
TTACTAGACTTGTTGTACTGCCA	AT3G12640.2	4	17.865	1	23	1856	1878	UUACUAGACUUGUUGUACUGCCA	AGGCAUUUUAACAAGUUUGGUGA	Cleavage	1	RNA binding (RRM/RBD/RNP motifs) family protein	mRNA processing[GO:0006397]	NA	nucleic acid binding[GO:0003676]; RNA binding[GO:0003723]	NA	NA
TTACTAGACTTGTTGTACTGCCA	AT3G12640.3	4	17.865	1	23	1960	1982	UUACUAGACUUGUUGUACUGCCA	AGGCAUUUUAACAAGUUUGGUGA	Cleavage	1	RNA binding (RRM/RBD/RNP motifs) family protein	mRNA processing[GO:0006397]	NA	nucleic acid binding[GO:0003676]; RNA binding[GO:0003723]	NA	NA
TTACTAGACTTGTTGTACTGCCA	AT3G12640.4	4	17.865	1	23	1710	1732	UUACUAGACUUGUUGUACUGCCA	AGGCAUUUUAACAAGUUUGGUGA	Cleavage	1	RNA binding (RRM/RBD/RNP motifs) family protein	mRNA processing[GO:0006397]	NA	nucleic acid binding[GO:0003676]; RNA binding[GO:0003723]	NA	NA
CAGGCAGTCTCCTTGGCTATCC	AT2G20050.1	4	17.867	1	22	2189	2210	CAGGCAGUCUCCUUGGCUAUCC	GGGUGGUGAAGGGGACUGCUUC	Cleavage	1	Protein phosphatase 2C and cyclic nucleotide-binding/kinase domain-containing protein	protein phosphorylation[GO:0006468]; protein dephosphorylation[GO:0006470]; phosphorylation[GO:0016310]	plasma membrane[GO:0005886]	nucleotide binding[GO:0000166]; catalytic activity[GO:0003824]; protein kinase activity[GO:0004672]; protein serine/threonine kinase activity[GO:0004674]; phosphoprotein phosphatase activity[GO:0004721]; ATP binding[GO:0005524]; kinase activity[GO:0016301]; transferase activity[GO:0016740]; hydrolase activity[GO:0016787]; cation binding[GO:0043169]; metal ion binding[GO:0046872]	NA	NA
AGTTCCCTTTAACGCTTCATTG	AT1G24350.1	4.5	17.882	1	22	58	79	AGUUCCCUUUAACGCUUCAUUG	CAUUGGAGUUUGAAAGGGAAUU	Translation	1	Acid phosphatase/vanadium-dependent haloperoxidase-related protein	NA	membrane[GO:0016020]; integral component of membrane[GO:0016021]	peroxidase activity[GO:0004601]	NA	NA
AGTTCCCTTTAACGCTTCATTG	AT1G24350.4	4.5	17.882	1	22	66	87	AGUUCCCUUUAACGCUUCAUUG	CAUUGGAGUUUGAAAGGGAAUU	Translation	1	Acid phosphatase/vanadium-dependent haloperoxidase-related protein	NA	membrane[GO:0016020]; integral component of membrane[GO:0016021]	peroxidase activity[GO:0004601]	NA	NA
AGTTCCCTTTAACGCTTCATTG	AT1G24350.5	4.5	17.882	1	22	58	79	AGUUCCCUUUAACGCUUCAUUG	CAUUGGAGUUUGAAAGGGAAUU	Translation	1	Acid phosphatase/vanadium-dependent haloperoxidase-related protein	NA	membrane[GO:0016020]; integral component of membrane[GO:0016021]	peroxidase activity[GO:0004601]	NA	NA
AGAGAGAGACTAGGTCATGCTGG	AT5G42180.1	4	17.889	1	23	605	627	AGAGAGAGACUAGGUCAUGCUGG	UAUGCAUGAUCUUGUUGCUCUCU	Translation	1	Peroxidase	response to oxidative stress[GO:0006979]; plant-type cell wall organization[GO:0009664]; hydrogen peroxide catabolic process[GO:0042744]; oxidation-reduction process[GO:0055114]	extracellular region[GO:0005576]; plant-type cell wall[GO:0009505]; plasmodesma[GO:0009506]	peroxidase activity[GO:0004601]; oxidoreductase activity[GO:0016491]; heme binding[GO:0020037]; metal ion binding[GO:0046872]	00940 Phenylpropanoid biosynthesis [PATH:ath00940]	NA
GGCAGTCTCCTTGGCTATCCT	AT3G42060.1	3	17.922	1	21	1963	1983	GGCAGUCUCCUUGGCUAUCCU	AUGAUUGCCAAAGGGACUGCC	Translation	1	Myosin heavy chain-like protein	NA	NA	NA	NA	NA
GTTCCTCTGAGCACTTCATTGG	AT5G18190.1	3	17.938	1	22	1433	1454	GUUCCUCUGAGCACUUCAUUGG	GACCUGAUGUGUUCAGGGGAAC	Cleavage	1	Casein kinase-like protein	protein phosphorylation[GO:0006468]; regulation of cell shape[GO:0008360]; phosphorylation[GO:0016310]; peptidyl-serine phosphorylation[GO:0018105]	nucleus[GO:0005634]; cytoplasm[GO:0005737]	protein kinase activity[GO:0004672]; protein serine/threonine kinase activity[GO:0004674]; ATP binding[GO:0005524]; kinase activity[GO:0016301]	NA	NA
GTTCCTCTGAGCACTTCATTGG	AT5G18190.2	3	17.938	1	22	2048	2069	GUUCCUCUGAGCACUUCAUUGG	GACCUGAUGUGUUCAGGGGAAC	Cleavage	1	Casein kinase-like protein	protein phosphorylation[GO:0006468]; regulation of cell shape[GO:0008360]; phosphorylation[GO:0016310]; peptidyl-serine phosphorylation[GO:0018105]	nucleus[GO:0005634]; cytoplasm[GO:0005737]	protein kinase activity[GO:0004672]; protein serine/threonine kinase activity[GO:0004674]; ATP binding[GO:0005524]; kinase activity[GO:0016301]	NA	NA
GGCAGTCTCCTTGGCTATCCT	AT3G06980.1	4.5	17.95	1	21	1187	1206	GGCAGUCUCCUUGGCUAUCCU	AGGAUA-CUAGGGAGACUGGC	Cleavage	1	DEAD-box ATP-dependent RNA helicase 50	defense response[GO:0006952]; cellular defense response[GO:0006968]; defense response to fungus, incompatible interaction[GO:0009817]; RNA secondary structure unwinding[GO:0010501]; cellular response to ethylene stimulus[GO:0071369]; cellular response to jasmonic acid stimulus[GO:0071395]; cellular response to salicylic acid stimulus[GO:0071446]	nucleolus[GO:0005730]; cytoplasm[GO:0005737]; chloroplast[GO:0009507]	nucleotide binding[GO:0000166]; nucleic acid binding[GO:0003676]; RNA binding[GO:0003723]; RNA helicase activity[GO:0003724]; ATP-dependent RNA helicase activity[GO:0004004]; helicase activity[GO:0004386]; ATP binding[GO:0005524]; hydrolase activity[GO:0016787]	NA	NA
AGAGAGAGACTAGGTCATGCTGG	AT1G27960.2	4	17.955	1	23	1268	1289	AGAGAGAGACUAGGUCAUGCUGG	GUGGCAUG-CCCAGUCUUUCUCU	Cleavage	1	At1g27960	biological_process[GO:0008150]	NA	RNA binding[GO:0003723]	NA	NA
GTTCCTCTGAGCACTTCATTGG	AT5G57360.1	4	17.965	1	22	498	519	GUUCCUCUGAGCACUUCAUUGG	CUGAGGAAGUUCUCGGAGGAAA	Cleavage	1	Galactose oxidase/kelch repeat superfamily protein	signal transduction[GO:0007165]; circadian rhythm[GO:0007623]; blue light signaling pathway[GO:0009785]; flower development[GO:0009908]; response to red light[GO:0010114]; proteasomal protein catabolic process[GO:0010498]; protein ubiquitination[GO:0016567]; protein-chromophore linkage[GO:0018298]; SCF-dependent proteasomal ubiquitin-dependent protein catabolic process[GO:0031146]; regulation of …	nucleus[GO:0005634]; cytoplasm[GO:0005737]; cytosol[GO:0005829]; SCF ubiquitin ligase complex[GO:0019005]	protein binding[GO:0005515]; photoreceptor activity[GO:0009881]; blue light photoreceptor activity[GO:0009882]	04712 Circadian rhythm - plant [PATH:ath04712]	NA
GTTCCTCTGAGCACTTCATTGG	AT5G57360.2	4	17.965	1	22	391	412	GUUCCUCUGAGCACUUCAUUGG	CUGAGGAAGUUCUCGGAGGAAA	Cleavage	1	Galactose oxidase/kelch repeat superfamily protein	signal transduction[GO:0007165]; circadian rhythm[GO:0007623]; blue light signaling pathway[GO:0009785]; flower development[GO:0009908]; response to red light[GO:0010114]; proteasomal protein catabolic process[GO:0010498]; protein ubiquitination[GO:0016567]; protein-chromophore linkage[GO:0018298]; SCF-dependent proteasomal ubiquitin-dependent protein catabolic process[GO:0031146]; regulation of …	nucleus[GO:0005634]; cytoplasm[GO:0005737]; cytosol[GO:0005829]; SCF ubiquitin ligase complex[GO:0019005]	protein binding[GO:0005515]; photoreceptor activity[GO:0009881]; blue light photoreceptor activity[GO:0009882]	04712 Circadian rhythm - plant [PATH:ath04712]	NA
GCGTACAGAGTAGTCAAGCATGA	AT4G33950.1	4.5	17.97	1	23	1223	1245	GCGUACAGAGUAGUCAAGCAUGA	UCUUGUGGGGUUACUCUGUAUGU	Cleavage	1	Serine/threonine-protein kinase SRK2E	sucrose metabolic process[GO:0005985]; protein phosphorylation[GO:0006468]; unsaturated fatty acid biosynthetic process[GO:0006636]; defense response[GO:0006952]; response to osmotic stress[GO:0006970]; response to water deprivation[GO:0009414]; response to salt stress[GO:0009651]; response to abscisic acid[GO:0009737]; abscisic acid-activated signaling pathway[GO:0009738]; positive regulation of…	nucleus[GO:0005634]; cytoplasm[GO:0005737]; cytosol[GO:0005829]	nucleotide binding[GO:0000166]; protein kinase activity[GO:0004672]; protein serine/threonine kinase activity[GO:0004674]; protein binding[GO:0005515]; ATP binding[GO:0005524]; calcium-dependent protein serine/threonine kinase activity[GO:0009931]; kinase activity[GO:0016301]; transferase activity[GO:0016740]; protein phosphatase binding[GO:0019903]; identical protein binding[GO:0042802]	04075 Plant hormone signal transduction [PATH:ath04075]; 04016 MAPK signaling pathway - plant [PATH:ath04016]	NA
GCGTACAGAGTAGTCAAGCATGA	AT4G33950.2	4.5	17.97	1	23	1051	1073	GCGUACAGAGUAGUCAAGCAUGA	UCUUGUGGGGUUACUCUGUAUGU	Cleavage	1	Serine/threonine-protein kinase SRK2E	sucrose metabolic process[GO:0005985]; protein phosphorylation[GO:0006468]; unsaturated fatty acid biosynthetic process[GO:0006636]; defense response[GO:0006952]; response to osmotic stress[GO:0006970]; response to water deprivation[GO:0009414]; response to salt stress[GO:0009651]; response to abscisic acid[GO:0009737]; abscisic acid-activated signaling pathway[GO:0009738]; positive regulation of…	nucleus[GO:0005634]; cytoplasm[GO:0005737]; cytosol[GO:0005829]	nucleotide binding[GO:0000166]; protein kinase activity[GO:0004672]; protein serine/threonine kinase activity[GO:0004674]; protein binding[GO:0005515]; ATP binding[GO:0005524]; calcium-dependent protein serine/threonine kinase activity[GO:0009931]; kinase activity[GO:0016301]; transferase activity[GO:0016740]; protein phosphatase binding[GO:0019903]; identical protein binding[GO:0042802]	04075 Plant hormone signal transduction [PATH:ath04075]; 04016 MAPK signaling pathway - plant [PATH:ath04016]	NA
GGCAGTCTCCTTGGCTATCCT	AT5G52410.1	3.5	17.982	1	21	2223	2243	GGCAGUCUCCUUGGCUAUCCU	GUGAAGGCUAAGGAGACUGUG	Cleavage	1	CONTAINS InterPro DOMAIN/s: S-layer homology domain (InterPro:IPR001119); BEST Arabidopsis thaliana protein match is: unknown protein (TAIR:AT5G23890.1); Has 30201 Blast hits to 17322 proteins in 780 species: Archae - 12; Bacteria - 1396; Metazoa - /.../ Fungi - 3422; Plants - 5037; Viruses - 0; Other Eukaryotes - 2996 (source: NCBI BLink).	biological_process[GO:0008150]	plastid[GO:0009536]; chloroplast envelope[GO:0009941]; membrane[GO:0016020]; integral component of membrane[GO:0016021]	NA	NA	NA
GGCAGTCTCCTTGGCTATCCT	AT5G52410.2	3.5	17.982	1	21	2237	2257	GGCAGUCUCCUUGGCUAUCCU	GUGAAGGCUAAGGAGACUGUG	Cleavage	1	CONTAINS InterPro DOMAIN/s: S-layer homology domain (InterPro:IPR001119); BEST Arabidopsis thaliana protein match is: unknown protein (TAIR:AT5G23890.1); Has 30201 Blast hits to 17322 proteins in 780 species: Archae - 12; Bacteria - 1396; Metazoa - /.../ Fungi - 3422; Plants - 5037; Viruses - 0; Other Eukaryotes - 2996 (source: NCBI BLink).	biological_process[GO:0008150]	plastid[GO:0009536]; chloroplast envelope[GO:0009941]; membrane[GO:0016020]; integral component of membrane[GO:0016021]	NA	NA	NA
GGCAGTCTCCTTGGCTATCCT	AT5G52410.3	3.5	17.982	1	21	2277	2297	GGCAGUCUCCUUGGCUAUCCU	GUGAAGGCUAAGGAGACUGUG	Cleavage	1	CONTAINS InterPro DOMAIN/s: S-layer homology domain (InterPro:IPR001119); BEST Arabidopsis thaliana protein match is: unknown protein (TAIR:AT5G23890.1); Has 30201 Blast hits to 17322 proteins in 780 species: Archae - 12; Bacteria - 1396; Metazoa - /.../ Fungi - 3422; Plants - 5037; Viruses - 0; Other Eukaryotes - 2996 (source: NCBI BLink).	biological_process[GO:0008150]	plastid[GO:0009536]; chloroplast envelope[GO:0009941]; membrane[GO:0016020]; integral component of membrane[GO:0016021]	NA	NA	NA
AAGAGAAACACCAAAAGAGCTCG	AT2G17055.1	4.5	18.032	1	23	352	374	AAGAGAAACACCAAAAGAGCUCG	AAGGCUUUUUUGGUGGUUAUCUC	Cleavage	1	Toll-Interleukin-Resistance (TIR) domain family protein	signal transduction[GO:0007165]	membrane[GO:0016020]; integral component of membrane[GO:0016021]	protein binding[GO:0005515]; ADP binding[GO:0043531]	NA	NA
CAGGCAGTCTCCTTGGCTATCC	AT4G14390.1	2.5	18.032	1	22	437	458	CAGGCAGUCUCCUUGGCUAUCC	AACUAGUGAAGGAGAUUGUCUG	Cleavage	1	Ankyrin repeat family protein	signal transduction[GO:0007165]; regulation of defense response[GO:0031347]; cellular response to salicylic acid stimulus[GO:0071446]; regulation of salicylic acid mediated signaling pathway[GO:2000031]	membrane[GO:0016020]; integral component of membrane[GO:0016021]	molecular_function[GO:0003674]; protein binding[GO:0005515]	NA	NA
CAGGCAGTCTCCTTGGCTATCC	AT4G14390.2	2.5	18.032	1	22	502	523	CAGGCAGUCUCCUUGGCUAUCC	AACUAGUGAAGGAGAUUGUCUG	Cleavage	1	Ankyrin repeat family protein	signal transduction[GO:0007165]; regulation of defense response[GO:0031347]; cellular response to salicylic acid stimulus[GO:0071446]; regulation of salicylic acid mediated signaling pathway[GO:2000031]	membrane[GO:0016020]; integral component of membrane[GO:0016021]	molecular_function[GO:0003674]; protein binding[GO:0005515]	NA	NA
CAGGCAGTCTCCTTGGCTATCC	AT4G14390.3	2.5	18.032	1	22	489	510	CAGGCAGUCUCCUUGGCUAUCC	AACUAGUGAAGGAGAUUGUCUG	Cleavage	1	Ankyrin repeat family protein	signal transduction[GO:0007165]; regulation of defense response[GO:0031347]; cellular response to salicylic acid stimulus[GO:0071446]; regulation of salicylic acid mediated signaling pathway[GO:2000031]	membrane[GO:0016020]; integral component of membrane[GO:0016021]	molecular_function[GO:0003674]; protein binding[GO:0005515]	NA	NA
CAGGCAGTCTCCTTGGCTATCC	AT4G14390.4	2.5	18.032	1	22	437	458	CAGGCAGUCUCCUUGGCUAUCC	AACUAGUGAAGGAGAUUGUCUG	Cleavage	1	Ankyrin repeat family protein	signal transduction[GO:0007165]; regulation of defense response[GO:0031347]; cellular response to salicylic acid stimulus[GO:0071446]; regulation of salicylic acid mediated signaling pathway[GO:2000031]	membrane[GO:0016020]; integral component of membrane[GO:0016021]	molecular_function[GO:0003674]; protein binding[GO:0005515]	NA	NA
TGACTCTCGACTCATTCATCCAA	AT3G05570.1	3	18.057	1	23	286	308	UGACUCUCGACUCAUUCAUCCAA	GCUAAAGGAGGAGUCGAGAGUUA	Cleavage	1	At3g05570	biological_process[GO:0008150]	NA	ATP binding[GO:0005524]	NA	NA
TGCTTACTCTCTTCTTGTCTCCT	AT3G52890.1	4.5	18.076	1	23	1800	1822	UGCUUACUCUCUUCUUGUCUCCU	GUGAGAUGGGAAGCGAUUAAGCA	Translation	1	Serine/threonine-protein kinase KIPK1	protein phosphorylation[GO:0006468]; phosphorylation[GO:0016310]; intracellular signal transduction[GO:0035556]	nucleus[GO:0005634]; cytoplasm[GO:0005737]; plasma membrane[GO:0005886]	nucleotide binding[GO:0000166]; protein kinase activity[GO:0004672]; protein serine/threonine kinase activity[GO:0004674]; protein binding[GO:0005515]; ATP binding[GO:0005524]; kinase activity[GO:0016301]; transferase activity[GO:0016740]; protein kinase binding[GO:0019901]	NA	NA
TGCTTACTCTCTTCTTGTCTCCT	AT3G52890.2	4.5	18.076	1	23	1891	1913	UGCUUACUCUCUUCUUGUCUCCU	GUGAGAUGGGAAGCGAUUAAGCA	Translation	1	Serine/threonine-protein kinase KIPK1	protein phosphorylation[GO:0006468]; phosphorylation[GO:0016310]; intracellular signal transduction[GO:0035556]	nucleus[GO:0005634]; cytoplasm[GO:0005737]; plasma membrane[GO:0005886]	nucleotide binding[GO:0000166]; protein kinase activity[GO:0004672]; protein serine/threonine kinase activity[GO:0004674]; protein binding[GO:0005515]; ATP binding[GO:0005524]; kinase activity[GO:0016301]; transferase activity[GO:0016740]; protein kinase binding[GO:0019901]	NA	NA
TGCTTACTCTCTTCTTGTCTCCT	AT3G52890.3	4.5	18.076	1	23	1837	1859	UGCUUACUCUCUUCUUGUCUCCU	GUGAGAUGGGAAGCGAUUAAGCA	Translation	1	Serine/threonine-protein kinase KIPK1	protein phosphorylation[GO:0006468]; phosphorylation[GO:0016310]; intracellular signal transduction[GO:0035556]	nucleus[GO:0005634]; cytoplasm[GO:0005737]; plasma membrane[GO:0005886]	nucleotide binding[GO:0000166]; protein kinase activity[GO:0004672]; protein serine/threonine kinase activity[GO:0004674]; protein binding[GO:0005515]; ATP binding[GO:0005524]; kinase activity[GO:0016301]; transferase activity[GO:0016740]; protein kinase binding[GO:0019901]	NA	NA
TGCTTACTCTCTTCTTGTCTCCT	AT3G52890.4	4.5	18.076	1	23	2522	2544	UGCUUACUCUCUUCUUGUCUCCU	GUGAGAUGGGAAGCGAUUAAGCA	Translation	1	Serine/threonine-protein kinase KIPK1	protein phosphorylation[GO:0006468]; phosphorylation[GO:0016310]; intracellular signal transduction[GO:0035556]	nucleus[GO:0005634]; cytoplasm[GO:0005737]; plasma membrane[GO:0005886]	nucleotide binding[GO:0000166]; protein kinase activity[GO:0004672]; protein serine/threonine kinase activity[GO:0004674]; protein binding[GO:0005515]; ATP binding[GO:0005524]; kinase activity[GO:0016301]; transferase activity[GO:0016740]; protein kinase binding[GO:0019901]	NA	NA
AGAGAGAGACTAGGTCATGCTGG	AT2G37410.1	5	18.082	1	23	1089	1111	AGAGAGAGACUAGGUCAUGCUGG	UCAGCAUGCUAUGUUCUCUCUCU	Translation	1	Mitochondrial import inner membrane translocase subunit TIM17-2	protein transport[GO:0015031]; protein import into mitochondrial matrix[GO:0030150]	mitochondrion[GO:0005739]; mitochondrial outer membrane[GO:0005741]; mitochondrial inner membrane[GO:0005743]; mitochondrial inner membrane presequence translocase complex[GO:0005744]; membrane[GO:0016020]; integral component of membrane[GO:0016021]; integral component of mitochondrial inner membrane[GO:0031305]	protein channel activity[GO:0015266]	NA	NA
TGACTCTCGACTCATTCATCCAA	AT5G46250.1	5	18.091	1	23	921	943	UGACUCUCGACUCAUUCAUCCAA	CUGGAGAAAUGGGUUGCGAGUUA	Cleavage	1	La-related protein 6A	transcription, DNA-templated[GO:0006351]; regulation of transcription, DNA-templated[GO:0006355]; RNA processing[GO:0006396]	nucleus[GO:0005634]; ribonucleoprotein complex[GO:0030529]	nucleic acid binding[GO:0003676]; RNA binding[GO:0003723]	NA	NA
TGACTCTCGACTCATTCATCCAA	AT5G46250.2	5	18.091	1	23	890	912	UGACUCUCGACUCAUUCAUCCAA	CUGGAGAAAUGGGUUGCGAGUUA	Cleavage	1	La-related protein 6A	transcription, DNA-templated[GO:0006351]; regulation of transcription, DNA-templated[GO:0006355]; RNA processing[GO:0006396]	nucleus[GO:0005634]; ribonucleoprotein complex[GO:0030529]	nucleic acid binding[GO:0003676]; RNA binding[GO:0003723]	NA	NA
GGCAGTCTCCTTGGCTATCCT	AT4G12010.1	5	18.152	1	21	1643	1663	GGCAGUCUCCUUGGCUAUCCU	ACGAUGGCCAAGGAGAUUAGU	Cleavage	1	Disease resistance protein (TIR-NBS-LRR class) family	defense response[GO:0006952]; signal transduction[GO:0007165]; plant-type hypersensitive response[GO:0009626]; defense response to bacterium[GO:0042742]	NA	nucleotide binding[GO:0000166]; protein binding[GO:0005515]; ATP binding[GO:0005524]; ADP binding[GO:0043531]	NA	NA
TGCTTACTCTCTTCTTGTCTCCT	AT1G79750.1	3.5	18.164	1	23	346	368	UGCUUACUCUCUUCUUGUCUCCU	GGGAGAUAGGAAGAGAGAAAGUG	Cleavage	1	Malic enzyme	pyruvate metabolic process[GO:0006090]; malate metabolic process[GO:0006108]; fatty acid biosynthetic process[GO:0006633]; protein homotetramerization[GO:0051289]; oxidation-reduction process[GO:0055114]	chloroplast[GO:0009507]; plastid[GO:0009536]	malic enzyme activity[GO:0004470]; malate dehydrogenase (decarboxylating) (NAD+) activity[GO:0004471]; malate dehydrogenase (decarboxylating) (NADP+) activity[GO:0004473]; zinc ion binding[GO:0008270]; oxaloacetate decarboxylase activity[GO:0008948]; oxidoreductase activity[GO:0016491]; protein homodimerization activity[GO:0042803]; metal ion binding[GO:0046872]; cobalt ion binding[GO:0050897]; N…	00710 Carbon fixation in photosynthetic organisms [PATH:ath00710]; 00620 Pyruvate metabolism [PATH:ath00620]	NA
GAATGAATGATGCGAGAGACAAAT	AT2G47250.1	3.5	18.193	1	24	37	60	GAAUGAAUGAUGCGAGAGACAAAU	AUCUGUCUCUCGUUUUGUUCGUUC	Translation	1	Probable pre-mRNA-splicing factor ATP-dependent RNA helicase DEAH3	RNA processing[GO:0006396]; mRNA processing[GO:0006397]; RNA splicing[GO:0008380]	spliceosomal complex[GO:0005681]; cytoplasm[GO:0005737]; chloroplast envelope[GO:0009941]; membrane[GO:0016020]	nucleotide binding[GO:0000166]; nucleic acid binding[GO:0003676]; RNA binding[GO:0003723]; ATP-dependent RNA helicase activity[GO:0004004]; helicase activity[GO:0004386]; ATP binding[GO:0005524]; hydrolase activity[GO:0016787]	03040 Spliceosome [PATH:ath03040]	NA
GGCAGTCTCCTTGGCTATCCT	AT5G45230.1	3	18.202	1	21	1549	1569	GGCAGUCUCCUUGGCUAUCCU	ACAAUGGCCAAGGAGAUUGUU	Cleavage	1	Disease resistance protein (TIR-NBS-LRR class) family	signal transduction[GO:0007165]	NA	protein binding[GO:0005515]; ADP binding[GO:0043531]	NA	NA
TGACTCTCGACTCATTCATCCAA	AT4G21550.1	5	18.277	1	23	332	354	UGACUCUCGACUCAUUCAUCCAA	CUGGAUGGAGGUGUUGUGAGUCA	Cleavage	1	VP1/ABI3-like 3	transcription, DNA-templated[GO:0006351]; regulation of transcription, DNA-templated[GO:0006355]; leaf development[GO:0048366]	nucleus[GO:0005634]	DNA binding[GO:0003677]; sequence-specific DNA binding transcription factor activity[GO:0003700]	NA	B3
TGACTCTCGACTCATTCATCCAA	AT4G21550.2	5	18.277	1	23	291	313	UGACUCUCGACUCAUUCAUCCAA	CUGGAUGGAGGUGUUGUGAGUCA	Cleavage	1	VP1/ABI3-like 3	transcription, DNA-templated[GO:0006351]; regulation of transcription, DNA-templated[GO:0006355]; leaf development[GO:0048366]	nucleus[GO:0005634]	DNA binding[GO:0003677]; sequence-specific DNA binding transcription factor activity[GO:0003700]	NA	NA
TGACTCTCGACTCATTCATCCAA	AT4G21550.3	5	18.277	1	23	272	294	UGACUCUCGACUCAUUCAUCCAA	CUGGAUGGAGGUGUUGUGAGUCA	Cleavage	1	VP1/ABI3-like 3	transcription, DNA-templated[GO:0006351]; regulation of transcription, DNA-templated[GO:0006355]; leaf development[GO:0048366]	nucleus[GO:0005634]	DNA binding[GO:0003677]; sequence-specific DNA binding transcription factor activity[GO:0003700]	NA	NA
GCGTACAGAGTAGTCAAGCATGA	AT1G19140.1	3.5	18.305	1	23	1331	1353	GCGUACAGAGUAGUCAAGCAUGA	CUGUGUUUGGUUGUUCUGUGCGU	Cleavage	1	FUNCTIONS IN: molecular_function unknown; INVOLVED IN: ubiquinone biosynthetic process; LOCATED IN: mitochondrion; EXPRESSED IN: 24 plant structures; EXPRESSED DURING: 15 growth stages; CONTAINS InterPro DOMAIN/s: COQ9 (InterPro:IPR013718), Ubiquino /.../synthesis protein COQ9 (InterPro:IPR012762); Has 35333 Blast hits to 34131 proteins in 2444 species: Archae - 798; Bacteria - 22429; Metazoa - 9…	ubiquinone biosynthetic process[GO:0006744]	mitochondrion[GO:0005739]; mitochondrial inner membrane[GO:0005743]	lipid binding[GO:0008289]	NA	NA
AAGAGAAACACCAAAAGAGCTCG	AT3G06510.1	3	18.331	1	23	2608	2630	AAGAGAAACACCAAAAGAGCUCG	GGUGCUGUUUUGGUGUUUUCCUU	Cleavage	1	Glycosyl hydrolase superfamily protein	carbohydrate metabolic process[GO:0005975]; metabolic process[GO:0008152]; response to cold[GO:0009409]; response to freezing[GO:0050826]; glycosyl compound metabolic process[GO:1901657]	chloroplast[GO:0009507]; plastid outer membrane[GO:0009527]; plastid[GO:0009536]; chloroplast outer membrane[GO:0009707]; chloroplast envelope[GO:0009941]; membrane[GO:0016020]; integral component of membrane[GO:0016021]; integral component of chloroplast outer membrane[GO:0031359]	hydrolase activity, hydrolyzing O-glycosyl compounds[GO:0004553]; galactosyltransferase activity[GO:0008378]; beta-glucosidase activity[GO:0008422]; transferase activity[GO:0016740]; transferase activity, transferring glycosyl groups[GO:0016757]; hydrolase activity[GO:0016787]; galactolipid galactosyltransferase activity[GO:0046480]; cellobiose glucosidase activity[GO:0080079]	00561 Glycerolipid metabolism [PATH:ath00561]	NA
GTTCCTCTGAGCACTTCATTGG	AT5G57590.1	4.5	18.352	1	22	1990	2011	GUUCCUCUGAGCACUUCAUUGG	UCGAUGAAGUGUUCACAGGAUU	Cleavage	1	Bifunctional dethiobiotin synthetase/7,8-diamino-pelargonic acid aminotransferase, mitochondrial	metabolic process[GO:0008152]; biotin biosynthetic process[GO:0009102]	mitochondrion[GO:0005739]	nucleotide binding[GO:0000166]; magnesium ion binding[GO:0000287]; catalytic activity[GO:0003824]; adenosylmethionine-8-amino-7-oxononanoate transaminase activity[GO:0004015]; dethiobiotin synthase activity[GO:0004141]; ATP binding[GO:0005524]; transaminase activity[GO:0008483]; transferase activity[GO:0016740]; ligase activity[GO:0016874]; pyridoxal phosphate binding[GO:0030170]; metal ion bindi…	00780 Biotin metabolism [PATH:ath00780]	NA
[truncated: 6,121 more rows]
