# Supplementary material for: High-Throughput Sequencing and Expression Analysis Suggest the Involvement of Pseudomonas putida RA-Responsive microRNAs in Growth and Development of Arabidopsis
Source: Int J Mol Sci. 2020 Jul 30;21(15):5468. doi: 10.3390/ijms21155468 (PMC7432263; doi:10.3390/ijms21155468)
Supplement: Supplementary file 1 [file ijms-21-05468-s001.zip › Table S10 GO enrichment analysis of targets.xls]

## Sheet: Control_1
ID	Type	GO_Description	QueryTerm	QueryTotal	BGTerm	BGTotal	pvalue	FDR	geneID
GO:0065007	P	biological regulation	2184	8047	6222	28397	1.7e-22	2.8e-19	// AT1G06620 // AT5G44790 // AT5G06710 // AT3G01730 // AT1G76490 // AT3G09770 // AT4G22890 // AT3G07060 // AT4G37390 // AT1G27340 // AT5G57685 // AT5G51700 // AT1G79730 // AT1G51140 // AT4G02590 // AT5G59570 // AT1G49910 // AT2G35940 // AT1G35530 // AT5G65130 // AT5G07530 // AT5G20410 // AT3G01600 // AT1G53210 // AT1G53320 // AT3G23820 // AT4G02020 // AT4G13240 // AT4G33090 // AT1G51780 // AT5G48…
GO:0050896	P	response to stimulus	2195	8047	6292	28397	1.6e-21	2.6e-18	// AT1G06620 // AT5G44790 // AT5G06300 // AT1G76490 // AT3G47520 // AT4G22890 // AT4G37390 // AT1G27340 // AT1G64780 // AT5G57685 // AT5G51700 // AT1G12290 // AT1G79730 // AT1G51140 // AT4G02590 // AT3G15020 // AT1G49910 // AT2G35940 // AT1G35530 // AT4G02600 // AT3G06550 // AT5G20410 // AT5G48300 // AT5G62480 // AT1G53210 // AT1G53320 // AT1G60650 // AT4G02020 // AT5G44370 // AT2G46260 // AT4G13…
GO:0006464	P	protein modification process	1089	8047	2773	28397	2.1e-21	3.4e-18	// AT4G22890 // AT2G41890 // AT5G44790 // AT3G16630 // AT1G02940 // AT4G14210 // AT2G39180 // AT3G09770 // AT2G40030 // AT5G26110 // AT5G27510 // AT5G08590 // AT5G06870 // AT3G24240 // AT5G18525 // AT2G20140 // AT4G32920 // AT3G46820 // AT1G12290 // AT1G14220 // AT4G10390 // AT3G08850 // AT1G79730 // AT1G25320 // AT2G35350 // AT1G09600 // AT4G10780 // AT3G02290 // AT2G28120 // AT2G41050 // AT1G61…
GO:0009987	P	cellular process	4564	8047	14419	28397	2.3e-21	3.8e-18	// AT3G05470 // AT4G22890 // AT2G41890 // AT5G44790 // AT5G20300 // AT5G06710 // AT3G01730 // AT2G02950 // AT1G76490 // AT3G09770 // AT3G47520 // AT1G06620 // AT4G36500 // AT3G14790 // AT1G27340 // AT1G64780 // AT1G28395 // AT2G47220 // AT2G34630 // AT5G51700 // AT4G37400 // AT4G34310 // AT1G12290 // AT1G14220 // AT1G79730 // AT1G51140 // AT4G02590 // AT3G10070 // ATCG00500 // AT4G26310 // AT3G15…
GO:0050789	P	regulation of biological process	1854	8047	5235	28397	6.6e-20	1.1e-16	// AT1G06620 // AT5G44790 // AT5G06710 // AT1G76490 // AT4G22890 // AT3G07060 // AT5G06870 // AT1G27340 // AT5G57685 // AT5G51700 // AT1G79730 // AT1G51140 // AT4G02590 // AT5G59570 // AT1G49910 // AT2G35940 // AT1G35530 // AT5G65130 // AT5G20410 // AT3G01600 // AT1G53320 // AT4G02020 // AT4G13240 // AT4G33090 // AT1G51780 // AT5G48780 // AT1G54330 // AT5G08130 // AT5G65460 // AT2G30280 // AT3G05…
GO:0043412	P	macromolecule modification	1211	8047	3199	28397	1.5e-19	2.5e-16	// AT4G22890 // AT2G41890 // AT5G44790 // AT3G16630 // AT1G02940 // AT4G14210 // AT2G39180 // AT3G09770 // AT2G40030 // AT5G26110 // AT5G27510 // AT2G03880 // AT5G06870 // AT3G24240 // AT5G18525 // AT2G20140 // AT4G32920 // AT3G46820 // AT1G12290 // AT1G43170 // AT4G10390 // AT3G08850 // AT1G79730 // AT1G25320 // AT2G35350 // AT1G09600 // AT4G10780 // AT3G02290 // AT2G28120 // AT2G41050 // AT1G61…
GO:0008152	P	metabolic process	4313	8047	13633	28397	4.7e-19	7.6e-16	// AT1G06620 // AT2G41890 // AT5G44790 // AT5G06710 // AT5G06300 // AT1G76490 // AT3G09770 // AT3G47520 // AT4G22890 // AT4G36500 // AT3G14790 // AT1G64780 // AT1G28395 // AT5G55770 // AT2G47220 // AT2G34630 // AT5G51700 // AT4G37400 // AT4G34310 // AT3G46720 // AT1G12290 // AT1G14220 // AT5G25130 // AT1G79730 // AT1G51140 // AT4G02590 // AT3G10070 // AT1G31670 // AT4G26310 // AT3G15020 // AT1G49…
GO:0050794	P	regulation of cellular process	1644	8047	4595	28397	9e-19	1.5e-15	// AT1G06620 // AT5G44790 // AT5G06710 // AT1G76490 // AT4G22890 // AT3G07060 // AT1G27340 // AT1G79730 // AT1G51140 // AT4G02590 // AT5G59570 // AT1G49910 // AT2G35940 // AT1G35530 // AT5G65130 // AT5G20410 // AT3G01600 // AT1G53320 // AT4G02020 // AT4G13240 // AT4G33090 // AT5G48780 // AT1G54330 // AT5G08130 // AT5G65460 // AT2G30280 // AT3G05870 // AT2G33710 // AT4G34370 // AT2G32660 // AT5G16…
GO:0043687	P	post-translational protein modification	837	8047	2075	28397	9.8e-19	1.6e-15	// AT4G22890 // AT2G41890 // AT3G16630 // AT4G14210 // AT2G39180 // AT1G29730 // AT2G40030 // AT1G61850 // AT5G27510 // AT5G08590 // AT5G06870 // AT3G24240 // AT5G18525 // AT3G46820 // AT4G10390 // AT1G79730 // AT1G25320 // AT1G09600 // AT5G61060 // AT2G41050 // AT5G37890 // AT3G05050 // AT5G10700 // AT2G42120 // AT1G51710 // AT1G07370 // AT5G49780 // AT4G28540 // AT1G01160 // AT5G57590 // AT4G22…
GO:0044238	P	primary metabolic process	3744	8047	11717	28397	2.2e-17	3.5e-14	// AT4G22890 // AT2G41890 // AT5G44790 // AT5G06710 // AT1G76490 // AT3G09770 // AT3G47520 // AT4G36500 // AT3G14790 // AT1G64780 // AT1G28395 // AT2G47220 // AT2G34630 // AT4G37400 // AT4G34310 // AT1G12290 // AT1G14220 // AT1G79730 // AT1G51140 // AT4G02590 // AT3G10070 // ATCG00500 // AT4G26310 // AT3G15020 // AT1G49910 // AT2G35940 // AT1G44160 // AT1G35530 // AT5G65130 // AT3G05050 // AT1G16…
GO:0032501	P	multicellular organismal process	1442	8047	4020	28397	1.3e-16	2.1e-13	// AT3G05470 // AT2G41890 // AT3G01730 // AT1G27340 // AT2G34630 // AT1G79730 // AT1G51140 // AT5G59570 // AT2G35940 // AT1G16280 // AT5G07530 // AT1G31320 // AT5G48300 // AT4G26420 // AT1G53320 // AT4G02020 // AT5G50540 // AT2G46260 // AT4G13240 // AT5G60960 // AT4G28580 // AT1G30610 // AT1G54330 // AT5G08130 // AT2G30280 // AT5G48010 // AT5G13690 // AT5G16000 // AT3G14950 // AT3G12690 // AT3G44…
GO:0044237	P	cellular metabolic process	3664	8047	11509	28397	6.1e-16	9.8e-13	// AT4G22890 // AT2G41890 // AT5G44790 // AT5G06710 // AT1G76490 // AT3G09770 // AT3G47520 // AT1G53210 // AT4G36500 // AT3G14790 // AT1G64780 // AT1G28395 // AT2G47220 // AT2G34630 // AT4G37400 // AT4G34310 // AT1G12290 // AT1G14220 // AT1G79730 // AT1G51140 // AT4G02590 // AT3G10070 // ATCG00500 // AT4G26310 // AT3G15020 // AT1G49910 // AT2G35940 // AT5G05570 // AT1G35530 // AT5G65130 // AT3G05…
GO:0007275	P	multicellular organismal development	1380	8047	3864	28397	2.3e-15	3.7e-12	// AT3G05470 // AT2G41890 // AT3G01730 // AT1G27340 // AT2G34630 // AT1G79730 // AT1G51140 // AT5G59570 // AT2G35940 // AT1G16280 // AT5G07530 // AT1G31320 // AT5G48300 // AT4G26420 // AT1G53320 // AT4G02020 // AT5G50540 // AT2G46260 // AT4G13240 // AT5G60960 // AT4G28580 // AT1G30610 // AT1G54330 // AT5G08130 // AT2G30280 // AT5G48010 // AT5G13690 // AT5G16000 // AT3G14950 // AT3G12690 // AT3G44…
GO:0006807	P	nitrogen compound metabolic process	1925	8047	5675	28397	1.9e-14	3e-11	// AT4G22890 // AT5G44790 // AT5G06710 // AT1G76490 // AT3G14790 // AT1G28395 // AT2G47220 // AT4G37400 // AT3G60330 // AT1G79730 // AT1G51140 // AT4G02590 // AT3G10070 // AT1G31670 // AT1G49910 // AT2G35940 // AT1G35530 // AT5G65130 // AT1G16280 // AT5G20410 // AT3G01600 // AT1G53320 // AT3G23820 // AT4G02020 // AT3G17970 // AT5G60960 // AT5G46160 // AT3G14310 // AT4G12600 // AT1G54330 // AT5G08…
GO:0032502	P	developmental process	1436	8047	4094	28397	5.4e-14	8.6e-11	// AT3G05470 // AT2G41890 // AT3G01730 // AT1G27340 // AT2G34630 // AT1G79730 // AT1G51140 // AT5G59570 // AT1G49910 // AT2G35940 // AT1G16280 // AT5G07530 // AT1G31320 // AT5G48300 // AT4G26420 // AT1G53320 // AT4G02020 // AT5G50540 // AT2G46260 // AT4G13240 // AT5G60960 // AT4G28580 // AT1G30610 // AT1G54330 // AT5G08130 // AT2G30280 // AT5G48010 // AT5G13690 // AT5G16000 // AT3G14950 // AT3G12…
GO:0006139	P	nucleobase, nucleoside, nucleotide and nucleic acid metabolic process	1646	8047	4798	28397	1.8e-13	2.9e-10	// AT4G22890 // AT5G44790 // AT5G06710 // AT1G76490 // AT3G14790 // AT1G28395 // AT2G47220 // AT3G60330 // AT1G79730 // AT1G51140 // AT4G02590 // AT3G10070 // AT1G49910 // AT2G35940 // AT1G35530 // AT5G65130 // AT1G16280 // AT5G20410 // AT5G48300 // AT1G53320 // AT3G23820 // AT4G02020 // AT3G17970 // AT5G60960 // AT5G46160 // AT4G12600 // AT1G54330 // AT5G08130 // AT5G65460 // AT2G30280 // AT3G10…
GO:0006950	P	response to stress	1428	8047	4089	28397	1.9e-13	3e-10	// AT1G06620 // AT5G44790 // AT5G06300 // AT1G76490 // AT3G47520 // AT4G22890 // AT5G51700 // AT1G12290 // AT4G02590 // AT3G15020 // AT1G49910 // AT2G35940 // AT1G35530 // AT4G02600 // AT3G06550 // AT5G20410 // AT1G53210 // AT4G02020 // AT4G13240 // AT1G51780 // AT5G48780 // AT2G31865 // AT2G30750 // AT5G45510 // AT4G02330 // AT2G33710 // AT2G32660 // AT5G16000 // AT5G09860 // AT4G39830 // AT5G08…
GO:0031323	P	regulation of cellular metabolic process	1057	8047	2928	28397	1.2e-12	1.9e-09	// AT2G41630 // AT4G22890 // AT5G06870 // AT3G53200 // AT5G36120 // AT4G11660 // AT3G56870 // AT5G14280 // AT4G36500 // AT1G03080 // AT5G15800 // AT3G23890 // AT5G37800 // AT1G01260 // AT3G60530 // AT5G53200 // AT1G01380 // AT1G72010 // AT5G10280 // AT5G56260 // AT5G06710 // AT2G36480 // AT1G71030 // AT5G48930 // AT1G79730 // AT1G51140 // AT4G02590 // AT5G59570 // AT2G35350 // AT5G36230 // AT3G21…
GO:0019222	P	regulation of metabolic process	1132	8047	3186	28397	4e-12	6.4e-09	// AT2G41630 // AT4G12560 // AT4G22890 // AT5G06870 // AT3G53200 // AT5G36120 // AT4G11660 // AT3G56870 // AT1G76490 // AT5G14280 // AT4G24500 // AT4G36500 // AT1G03080 // AT5G15800 // AT3G23890 // AT5G37800 // AT1G01260 // AT3G60530 // AT5G53200 // AT1G01380 // AT5G51700 // AT5G10280 // AT5G56260 // AT5G06710 // AT2G36480 // AT1G71030 // AT5G48930 // AT1G79730 // AT1G51140 // AT4G02590 // AT5G59…
GO:0006468	P	protein amino acid phosphorylation	469	8047	1134	28397	4.1e-12	6.6e-09	// AT2G41890 // AT4G14210 // AT2G39180 // AT1G29730 // AT5G27510 // AT5G08590 // AT3G24240 // AT5G18525 // AT4G10390 // AT1G25320 // AT1G09600 // AT3G05050 // AT3G23340 // AT4G28540 // AT4G22730 // AT1G71530 // AT2G40730 // AT5G63410 // AT2G02710 // AT3G17750 // AT5G65500 // AT3G63340 // AT1G06840 // AT4G32660 // AT5G47840 // AT3G53380 // AT4G33950 // AT5G58150 // AT4G23320 // AT3G12690 // AT3G44…
GO:0006796	P	phosphate metabolic process	608	8047	1571	28397	2.7e-11	4.3e-08	// AT4G22890 // AT2G41890 // AT5G65090 // AT4G14210 // AT2G39180 // AT1G29730 // AT5G27510 // AT5G08590 // AT5G06870 // AT3G24240 // AT5G18525 // AT2G21410 // AT2G01950 // AT4G10390 // AT5G08690 // AT1G25320 // AT1G09600 // AT1G05630 // AT3G05050 // AT5G10700 // AT4G28540 // AT4G22730 // AT4G01330 // AT1G71530 // AT2G40730 // AT5G63410 // AT2G02710 // AT3G17750 // AT5G16480 // AT5G65500 // AT3G63…
GO:0051171	P	regulation of nitrogen compound metabolic process	912	8047	2517	28397	2.9e-11	4.7e-08	// AT2G41630 // AT5G06870 // AT3G53200 // AT5G36120 // AT4G11660 // AT3G56870 // AT5G14280 // AT5G15800 // AT5G37800 // AT1G01260 // AT3G60530 // AT5G53200 // AT1G01380 // AT1G72010 // AT5G10280 // AT5G06710 // AT2G36480 // AT1G71030 // AT1G79730 // AT1G51140 // AT4G02590 // AT5G59570 // AT2G35350 // AT5G07690 // AT3G21810 // AT1G06180 // AT2G35940 // AT1G35530 // AT5G65130 // AT4G22950 // AT4G20…
GO:0006793	P	phosphorus metabolic process	608	8047	1572	28397	2.9e-11	4.7e-08	// AT4G22890 // AT2G41890 // AT5G65090 // AT4G14210 // AT2G39180 // AT1G29730 // AT5G27510 // AT5G08590 // AT5G06870 // AT3G24240 // AT5G18525 // AT2G21410 // AT2G01950 // AT4G10390 // AT5G08690 // AT1G25320 // AT1G09600 // AT1G05630 // AT3G05050 // AT5G10700 // AT4G28540 // AT4G22730 // AT4G01330 // AT1G71530 // AT2G40730 // AT5G63410 // AT2G02710 // AT3G17750 // AT5G16480 // AT5G65500 // AT3G63…
GO:0019219	P	regulation of nucleobase, nucleoside, nucleotide and nucleic acid metabolic process	903	8047	2496	28397	4.8e-11	7.7e-08	// AT2G41630 // AT5G06870 // AT3G53200 // AT5G36120 // AT4G11660 // AT3G56870 // AT5G14280 // AT5G15800 // AT5G37800 // AT1G01260 // AT3G60530 // AT5G53200 // AT1G01380 // AT1G72010 // AT5G10280 // AT5G06710 // AT2G36480 // AT1G71030 // AT1G79730 // AT1G51140 // AT4G02590 // AT5G59570 // AT2G35350 // AT5G07690 // AT3G21810 // AT1G06180 // AT2G35940 // AT1G35530 // AT5G65130 // AT4G22950 // AT4G20…
GO:0080090	P	regulation of primary metabolic process	985	8047	2761	28397	6.5e-11	1e-07	// AT2G41630 // AT4G12560 // AT4G22890 // AT5G06870 // AT3G53200 // AT5G36120 // AT4G11660 // AT3G56870 // AT5G14280 // AT4G36500 // AT1G03080 // AT5G15800 // AT5G37800 // AT1G01260 // AT3G60530 // AT5G53200 // AT1G01380 // AT1G72010 // AT5G10280 // AT5G06710 // AT2G36480 // AT1G71030 // AT5G48930 // AT1G79730 // AT1G51140 // AT4G02590 // AT5G59570 // AT2G35350 // AT5G36230 // AT3G21810 // AT1G06…
GO:0016310	P	phosphorylation	532	8047	1354	28397	8.6e-11	1.4e-07	// AT2G41890 // AT5G65090 // AT4G14210 // AT2G39180 // AT1G29730 // AT5G27510 // AT5G08590 // AT3G24240 // AT5G18525 // AT2G21410 // AT4G10390 // AT5G08690 // AT1G25320 // AT1G09600 // AT1G05630 // AT3G05050 // AT3G23340 // AT4G28540 // AT4G22730 // AT4G01330 // AT1G71530 // AT2G40730 // AT5G63410 // AT2G02710 // AT3G17750 // AT5G65500 // AT3G63340 // AT1G06840 // AT4G32660 // AT5G47840 // AT3G53…
GO:0043170	P	macromolecule metabolic process	2924	8047	9246	28397	1.5e-10	2.4e-07	// AT4G22890 // AT2G41890 // AT5G44790 // AT5G06710 // AT1G76490 // AT3G09770 // AT3G14790 // AT2G47220 // AT5G51700 // AT4G32920 // AT1G12290 // AT1G14220 // AT1G79730 // AT1G51140 // AT4G02590 // AT3G10070 // AT4G26310 // AT1G49910 // AT2G35940 // AT1G44160 // AT1G35530 // AT5G65130 // AT3G05050 // AT1G16280 // AT3G56150 // AT1G11580 // AT5G20410 // ATCG01060 // AT1G53320 // AT4G02020 // AT4G35…
GO:0044260	P	cellular macromolecule metabolic process	2740	8047	8616	28397	1.6e-10	2.5e-07	// AT4G22890 // AT2G41890 // AT5G44790 // AT5G06710 // AT3G09770 // AT3G14790 // AT2G47220 // AT4G32920 // AT1G12290 // AT1G14220 // AT1G79730 // AT1G51140 // AT4G02590 // AT3G10070 // AT4G26310 // AT1G49910 // AT2G35940 // AT1G44160 // AT1G35530 // AT5G65130 // AT3G05050 // AT1G16280 // AT3G56150 // AT5G20410 // ATCG01060 // AT1G53320 // AT4G02020 // AT4G03510 // ATCG00040 // AT1G16040 // AT5G60…
GO:0009889	P	regulation of biosynthetic process	940	8047	2634	28397	1.8e-10	2.9e-07	// AT2G41630 // AT2G33480 // AT5G06870 // AT3G53200 // AT5G36120 // AT4G11660 // AT3G56870 // AT5G14280 // AT4G36500 // AT1G03080 // AT5G15800 // AT5G37800 // AT1G01260 // AT3G60530 // AT5G53200 // AT1G01380 // AT1G72010 // AT5G10280 // AT5G06710 // AT2G36480 // AT1G71030 // AT5G48930 // AT1G79730 // AT1G51140 // AT4G02590 // AT5G59570 // AT2G35350 // AT5G36230 // AT3G21810 // AT1G06180 // AT2G35…
GO:0009791	P	post-embryonic development	799	8047	2188	28397	1.8e-10	2.9e-07	// AT3G05470 // AT1G61850 // AT2G41890 // AT4G22950 // AT3G58580 // AT5G15800 // AT5G41480 // AT4G24270 // AT3G24240 // AT5G17710 // AT4G28080 // AT5G58410 // AT3G08850 // AT4G16310 // AT1G51140 // AT3G23440 // AT5G59570 // AT1G47260 // AT2G32950 // AT2G43790 // AT2G22840 // AT3G14380 // AT1G16280 // AT5G09530 // AT4G20910 // AT3G29290 // AT1G15940 // AT1G66400 // AT4G04350 // AT3G18890 // AT3G48…
GO:0031326	P	regulation of cellular biosynthetic process	939	8047	2631	28397	1.8e-10	2.9e-07	// AT2G41630 // AT2G33480 // AT5G06870 // AT3G53200 // AT5G36120 // AT4G11660 // AT3G56870 // AT5G14280 // AT4G36500 // AT1G03080 // AT5G15800 // AT5G37800 // AT1G01260 // AT3G60530 // AT5G53200 // AT1G01380 // AT1G72010 // AT5G10280 // AT5G06710 // AT2G36480 // AT1G71030 // AT5G48930 // AT1G79730 // AT1G51140 // AT4G02590 // AT5G59570 // AT2G35350 // AT5G36230 // AT3G21810 // AT1G06180 // AT2G35…
GO:0048731	P	system development	765	8047	2083	28397	2.1e-10	3.3e-07	// AT3G05470 // AT4G03550 // AT5G36120 // AT3G01730 // AT4G22950 // AT1G80680 // AT3G16370 // AT5G15800 // AT4G33000 // AT5G51060 // AT3G24240 // AT2G20140 // AT5G53200 // AT1G01380 // AT4G23410 // AT4G28080 // AT5G58410 // AT3G08850 // AT4G16310 // AT2G35350 // AT1G47260 // AT1G05630 // AT2G31880 // AT2G35940 // AT2G22840 // AT3G14380 // AT4G20910 // AT1G31320 // AT5G48300 // AT1G68640 // AT2G32…
GO:0048513	P	organ development	765	8047	2083	28397	2.1e-10	3.3e-07	// AT3G05470 // AT4G03550 // AT5G36120 // AT3G01730 // AT4G22950 // AT1G80680 // AT3G16370 // AT5G15800 // AT4G33000 // AT5G51060 // AT3G24240 // AT2G20140 // AT5G53200 // AT1G01380 // AT4G23410 // AT4G28080 // AT5G58410 // AT3G08850 // AT4G16310 // AT2G35350 // AT1G47260 // AT1G05630 // AT2G31880 // AT2G35940 // AT2G22840 // AT3G14380 // AT4G20910 // AT1G31320 // AT5G48300 // AT1G68640 // AT2G32…
GO:0000003	P	reproduction	825	8047	2272	28397	2.1e-10	3.4e-07	// AT3G05470 // AT1G61850 // AT2G41890 // AT5G65090 // AT4G22950 // AT3G58580 // AT1G29300 // AT5G41480 // AT4G24270 // AT3G24240 // AT2G20140 // AT1G54380 // AT5G58410 // AT3G08850 // AT4G16310 // AT1G51140 // AT4G02590 // AT5G59570 // AT1G47260 // AT1G05630 // AT3G59760 // AT2G22840 // AT3G14380 // AT1G75890 // AT5G07530 // AT1G25450 // AT3G03080 // AT3G29290 // AT1G01040 // AT1G66400 // AT3G23…
GO:0010556	P	regulation of macromolecule biosynthetic process	894	8047	2491	28397	2.2e-10	3.5e-07	// AT2G41630 // AT5G06870 // AT3G53200 // AT5G36120 // AT4G11660 // AT3G56870 // AT5G14280 // AT5G15800 // AT5G37800 // AT1G01260 // AT3G60530 // AT5G53200 // AT1G01380 // AT1G72010 // AT5G10280 // AT5G06710 // AT2G36480 // AT1G71030 // AT1G79730 // AT1G51140 // AT4G02590 // AT5G59570 // AT2G35350 // AT5G36230 // AT3G21810 // AT1G06180 // AT2G35940 // AT5G65130 // AT4G22950 // AT4G20910 // AT5G14…
GO:0048856	P	anatomical structure development	1174	8047	3396	28397	3.3e-10	5.2e-07	// AT3G05470 // AT1G61850 // AT2G41890 // AT5G65090 // AT5G36120 // AT3G01730 // AT4G22950 // AT3G58580 // AT3G16370 // AT5G15800 // AT4G33000 // AT5G51060 // AT3G24240 // AT2G20140 // AT5G53200 // AT1G01380 // AT4G23410 // AT4G28080 // AT5G58410 // AT4G27630 // AT3G08850 // AT4G16310 // AT1G51140 // AT5G59570 // AT2G35350 // AT1G47260 // AT1G05630 // AT2G31880 // AT1G49910 // AT2G35940 // AT2G01…
GO:0060255	P	regulation of macromolecule metabolic process	998	8047	2829	28397	3.3e-10	5.3e-07	// AT2G41630 // AT4G12560 // AT4G22890 // AT5G06870 // AT3G53200 // AT5G36120 // AT4G11660 // AT3G56870 // AT1G76490 // AT5G14280 // AT4G24500 // AT5G15800 // AT5G37800 // AT1G01260 // AT3G60530 // AT5G53200 // AT1G01380 // AT5G51700 // AT5G10280 // AT5G06710 // AT2G36480 // AT1G71030 // AT1G79730 // AT1G51140 // AT4G02590 // AT5G59570 // AT2G35350 // AT5G36230 // AT3G21810 // AT1G06180 // AT2G35…
GO:0022414	P	reproductive process	807	8047	2224	28397	3.8e-10	6e-07	// AT3G05470 // AT1G61850 // AT2G41890 // AT5G65090 // AT4G22950 // AT3G58580 // AT1G29300 // AT5G41480 // AT4G24270 // AT3G24240 // AT2G20140 // AT1G54380 // AT5G58410 // AT3G08850 // AT4G16310 // AT1G51140 // AT4G02590 // AT5G59570 // AT1G47260 // AT1G05630 // AT3G59760 // AT2G22840 // AT3G14380 // AT5G07530 // AT1G25450 // AT4G13640 // AT3G29290 // AT1G01040 // AT1G66400 // AT3G23440 // AT3G48…
GO:0003006	P	reproductive developmental process	749	8047	2050	28397	6.7e-10	1.1e-06	// AT3G05470 // AT1G61850 // AT2G41890 // AT5G65090 // AT4G22950 // AT3G58580 // AT5G15800 // AT5G41480 // AT4G24270 // AT3G24240 // AT1G54380 // AT5G58410 // AT3G08850 // AT4G16310 // AT1G51140 // AT5G59570 // AT1G47260 // AT1G05630 // AT2G22840 // AT3G14380 // AT5G07530 // AT3G29290 // AT1G01040 // AT1G66400 // AT3G23440 // AT3G48810 // AT4G02020 // AT5G50540 // AT2G46260 // AT5G27030 // AT5G27…
GO:0051252	P	regulation of RNA metabolic process	856	8047	2388	28397	6.8e-10	1.1e-06	// AT5G06870 // AT3G53200 // AT5G36120 // AT4G11660 // AT3G56870 // AT5G14280 // AT5G15800 // AT5G37800 // AT1G01260 // AT3G60530 // AT5G53200 // AT1G01380 // AT1G72010 // AT5G10280 // AT5G06710 // AT2G36480 // AT1G71030 // AT1G79730 // AT1G51140 // AT4G02590 // AT5G59570 // AT2G35350 // AT5G07690 // AT3G21810 // AT1G06180 // AT2G35940 // AT5G65130 // AT4G22950 // AT4G20910 // AT5G14340 // AT1G10…
GO:0006355	P	regulation of transcription, DNA-dependent	850	8047	2372	28397	8.3e-10	1.3e-06	// AT5G06870 // AT3G53200 // AT5G36120 // AT4G11660 // AT3G56870 // AT5G14280 // AT5G15800 // AT5G37800 // AT1G01260 // AT3G60530 // AT5G53200 // AT1G01380 // AT1G72010 // AT5G10280 // AT5G06710 // AT2G36480 // AT1G71030 // AT1G79730 // AT1G51140 // AT4G02590 // AT5G59570 // AT2G35350 // AT5G07690 // AT3G21810 // AT1G06180 // AT2G35940 // AT5G65130 // AT4G22950 // AT4G20910 // AT5G14340 // AT1G10…
GO:0006996	P	organelle organization	746	8047	2044	28397	8.5e-10	1.3e-06	// AT3G05470 // AT1G72440 // AT4G22890 // AT3G16630 // AT5G36120 // AT4G19410 // AT1G76490 // AT1G53210 // AT2G20020 // AT3G28460 // AT4G14180 // AT1G54380 // AT5G07780 // AT2G36480 // AT3G08850 // AT3G61690 // AT5G61060 // AT2G33120 // AT2G21390 // AT2G41050 // AT2G35940 // AT5G44800 // AT1G06530 // AT4G20910 // AT1G51710 // AT1G15940 // AT3G16470 // AT2G32080 // AT3G57300 // AT5G57590 // AT4G02…
GO:0045449	P	regulation of transcription	851	8047	2376	28397	8.7e-10	1.4e-06	// AT5G06870 // AT3G53200 // AT5G36120 // AT4G11660 // AT3G56870 // AT5G14280 // AT5G15800 // AT5G37800 // AT1G01260 // AT3G60530 // AT5G53200 // AT1G01380 // AT1G72010 // AT5G10280 // AT5G06710 // AT2G36480 // AT1G71030 // AT1G79730 // AT1G51140 // AT4G02590 // AT5G59570 // AT2G35350 // AT5G07690 // AT3G21810 // AT1G06180 // AT2G35940 // AT5G65130 // AT4G22950 // AT4G20910 // AT5G14340 // AT1G10…
GO:0016070	P	RNA metabolic process	1272	8047	3734	28397	9.1e-10	1.4e-06	// AT5G09920 // AT4G22890 // AT5G06870 // AT3G53200 // AT5G36120 // AT4G11660 // AT3G56870 // AT5G14280 // AT4G24500 // AT2G03880 // AT2G20020 // AT4G24270 // AT5G37800 // AT1G01260 // AT3G60530 // AT5G53200 // AT1G01380 // AT1G72010 // AT5G28740 // AT1G54380 // AT5G06710 // AT2G36480 // AT1G43170 // AT1G79730 // AT1G51140 // AT4G02590 // AT3G10070 // AT2G35350 // AT5G07690 // AT3G21810 // AT1G06…
GO:0051179	P	localization	1298	8047	3819	28397	9.1e-10	1.4e-06	// AT1G16560 // AT2G31190 // AT4G22890 // AT2G26930 // AT5G44790 // AT5G20300 // AT5G06300 // AT2G02950 // AT4G14210 // AT2G46740 // AT5G57350 // AT5G26110 // AT1G80680 // AT3G16370 // AT1G03080 // AT4G33000 // AT5G51060 // AT1G64780 // AT5G27100 // AT1G50560 // AT5G26920 // AT2G21410 // AT1G22150 // AT3G60330 // AT5G48930 // AT5G08690 // AT5G16620 // AT3G24840 // AT2G38100 // AT2G27130 // AT5G61…
GO:0023052	P	signaling	850	8047	2376	28397	1.1e-09	1.7e-06	// AT5G06300 // AT1G06620 // AT2G41890 // AT5G44790 // AT5G44870 // AT3G44480 // AT1G80680 // AT4G30610 // AT4G14370 // AT4G33000 // AT1G27340 // AT3G24240 // AT2G21410 // AT2G01950 // AT4G18020 // AT1G25320 // AT1G72840 // AT1G60986 // AT3G15920 // AT1G05630 // AT2G31880 // AT2G47190 // AT2G35940 // AT1G61690 // AT3G56970 // AT5G07530 // AT5G20410 // AT1G15940 // AT1G05010 // AT1G78100 // AT3G45…
GO:0010468	P	regulation of gene expression	949	8047	2695	28397	1.3e-09	2.1e-06	// AT2G41630 // AT5G06870 // AT3G53200 // AT5G36120 // AT4G11660 // AT3G56870 // AT1G76490 // AT5G14280 // AT4G24500 // AT5G15800 // AT5G37800 // AT1G01260 // AT3G60530 // AT5G53200 // AT1G01380 // AT5G51700 // AT5G10280 // AT5G06710 // AT2G36480 // AT1G71030 // AT1G79730 // AT1G51140 // AT4G02590 // AT5G59570 // AT2G35350 // AT5G36230 // AT3G21810 // AT1G06180 // AT2G35940 // AT5G65130 // AT4G22…
GO:0048608	P	reproductive structure development	638	8047	1722	28397	2.6e-09	4e-06	// AT3G05470 // AT1G61850 // AT2G41890 // AT4G22950 // AT3G58580 // AT5G15800 // AT5G41480 // AT4G24270 // AT3G24240 // AT5G58410 // AT3G08850 // AT4G16310 // AT1G51140 // AT5G59570 // AT1G47260 // AT2G32950 // AT2G22840 // AT3G14380 // AT4G20910 // AT3G29290 // AT1G01040 // AT1G66400 // AT3G23440 // AT3G48810 // AT4G02020 // AT5G50540 // AT2G46260 // AT5G27030 // AT5G27740 // AT1G78770 // AT3G02…
GO:0006952	P	defense response	614	8047	1653	28397	3.8e-09	6e-06	// AT4G12560 // AT4G22890 // AT5G06870 // AT5G44870 // AT3G44480 // AT1G80680 // AT2G43520 // AT4G14370 // AT1G03080 // AT5G51060 // AT5G12870 // AT5G51700 // AT1G12290 // AT5G48930 // AT1G61100 // AT4G02590 // AT4G10780 // AT3G15020 // AT3G59760 // AT2G35940 // AT2G17740 // AT4G29140 // AT3G06550 // AT1G05460 // AT1G42560 // AT1G01040 // AT1G05010 // AT3G45620 // AT3G57300 // AT4G02020 // AT5G65…
GO:0051234	P	establishment of localization	1238	8047	3652	28397	4e-09	6.3e-06	// AT1G16560 // AT2G31190 // AT4G22890 // AT2G26930 // AT5G44790 // AT5G20300 // AT5G06300 // AT2G02950 // AT4G14210 // AT2G46740 // AT5G57350 // AT5G26110 // AT1G80680 // AT3G16370 // AT1G03080 // AT4G33000 // AT5G51060 // AT1G64780 // AT5G27100 // AT1G50560 // AT5G57685 // AT2G21410 // AT1G22150 // AT3G60330 // AT5G48930 // AT5G08690 // AT5G16620 // AT3G24840 // AT2G38100 // AT2G27130 // AT5G61…
GO:0009628	P	response to abiotic stimulus	924	8047	2635	28397	4.2e-09	6.7e-06	// AT1G16560 // AT5G49730 // AT1G06620 // AT3G22104 // AT4G11660 // AT1G76490 // AT4G22950 // AT3G47520 // AT4G22890 // AT4G24500 // AT3G16370 // AT5G08590 // AT4G33000 // AT5G27100 // AT1G17760 // AT5G26920 // AT3G21430 // AT5G58410 // AT2G36480 // AT1G71030 // AT3G46680 // AT5G43060 // AT2G36840 // AT1G47260 // AT1G65420 // AT1G05630 // AT5G03760 // AT2G47190 // AT2G35940 // AT1G05880 // AT1G09…
GO:0032774	P	RNA biosynthetic process	919	8047	2621	28397	4.8e-09	7.5e-06	// AT5G09920 // AT5G06870 // AT3G53200 // AT5G36120 // AT4G11660 // AT3G56870 // AT5G14280 // AT5G15800 // AT5G37800 // AT1G01260 // AT3G60530 // AT5G53200 // AT1G01380 // AT1G72010 // AT5G10280 // AT5G06710 // AT2G36480 // AT1G71030 // AT1G79730 // AT1G51140 // AT4G02590 // AT3G10070 // AT2G35350 // AT5G07690 // AT3G21810 // AT1G06180 // AT2G35940 // AT5G65130 // AT4G11560 // AT4G22950 // AT4G20…
GO:0016043	P	cellular component organization	1080	8047	3141	28397	4.9e-09	7.7e-06	// AT3G05470 // AT1G72440 // AT4G22890 // AT5G65090 // AT5G07780 // AT5G04470 // AT4G19410 // AT1G76490 // AT1G53210 // AT3G16370 // AT5G15800 // AT2G20020 // AT3G28460 // AT5G10660 // AT2G20140 // AT4G14180 // AT5G53200 // AT4G20280 // AT2G21410 // AT1G54380 // AT5G36120 // AT2G36480 // AT3G08850 // AT3G61690 // AT3G10070 // AT2G35350 // AT1G47260 // AT5G61060 // AT1G05630 // AT3G15095 // AT2G21…
GO:0051716	P	cellular response to stimulus	835	8047	2355	28397	5.6e-09	8.8e-06	// AT5G06300 // AT1G06620 // AT5G06870 // AT5G44790 // AT4G03550 // AT5G44870 // AT4G32360 // AT4G24500 // AT4G30610 // AT1G03080 // AT3G13870 // AT1G27340 // AT4G14180 // AT5G51700 // AT2G21410 // AT5G58410 // AT2G36480 // AT5G48930 // AT1G14550 // AT1G05630 // AT2G47190 // AT2G35940 // AT1G05880 // AT1G35530 // AT2G43790 // AT3G56970 // AT4G20910 // AT5G20410 // AT1G15940 // AT1G05010 // AT1G78…
GO:0006351	P	transcription, DNA-dependent	917	8047	2618	28397	5.8e-09	9.1e-06	// AT5G09920 // AT5G06870 // AT3G53200 // AT5G36120 // AT4G11660 // AT3G56870 // AT5G14280 // AT5G15800 // AT5G37800 // AT1G01260 // AT3G60530 // AT5G53200 // AT1G01380 // AT1G72010 // AT5G10280 // AT5G06710 // AT2G36480 // AT1G71030 // AT1G79730 // AT1G51140 // AT4G02590 // AT3G10070 // AT2G35350 // AT5G07690 // AT3G21810 // AT1G06180 // AT2G35940 // AT5G65130 // AT4G11560 // AT4G22950 // AT4G20…
GO:0044281	P	small molecule metabolic process	1361	8047	4065	28397	6.3e-09	9.8e-06	// AT1G32500 // AT4G22890 // AT5G62410 // AT1G52570 // AT5G65090 // AT5G36120 // AT2G27310 // AT2G46740 // AT3G12990 // AT2G46210 // AT1G61850 // AT1G80680 // AT3G16370 // AT1G03080 // AT1G07420 // AT3G14790 // AT1G64780 // AT1G01260 // AT5G44790 // AT2G34630 // AT3G46440 // AT4G20280 // AT1G10030 // AT2G21410 // AT3G52570 // AT3G60330 // AT1G71030 // AT4G10390 // AT5G08690 // AT1G79730 // AT5G40…
GO:0006350	P	transcription	917	8047	2620	28397	6.5e-09	1e-05	// AT5G09920 // AT5G06870 // AT3G53200 // AT5G36120 // AT4G11660 // AT3G56870 // AT5G14280 // AT5G15800 // AT5G37800 // AT1G01260 // AT3G60530 // AT5G53200 // AT1G01380 // AT1G72010 // AT5G10280 // AT5G06710 // AT2G36480 // AT1G71030 // AT1G79730 // AT1G51140 // AT4G02590 // AT3G10070 // AT2G35350 // AT5G07690 // AT3G21810 // AT1G06180 // AT2G35940 // AT5G65130 // AT4G11560 // AT4G22950 // AT4G20…
GO:0006810	P	transport	1207	8047	3577	28397	1.5e-08	2.3e-05	// AT1G16560 // AT2G31190 // AT2G26930 // AT5G44790 // AT5G20300 // AT5G06300 // AT2G02950 // AT4G14210 // AT2G46740 // AT5G57350 // AT5G26110 // AT1G80680 // AT3G16370 // AT1G03080 // AT4G33000 // AT5G51060 // AT1G64780 // AT5G27100 // AT1G50560 // AT5G57685 // AT2G21410 // AT1G22150 // AT3G60330 // AT5G48930 // AT5G08690 // AT5G16620 // AT3G24840 // AT2G38100 // AT2G27130 // AT5G61060 // AT5G03…
GO:0051704	P	multi-organism process	661	8047	1820	28397	1.5e-08	2.4e-05	// AT2G41630 // AT4G22890 // AT2G41890 // AT5G65090 // AT5G44870 // AT3G44480 // AT2G39730 // AT5G15800 // AT5G06870 // AT1G64780 // AT3G24240 // AT5G12870 // AT5G57685 // AT5G51700 // AT2G01950 // AT4G10390 // AT1G05630 // AT3G15020 // AT3G59760 // AT2G35940 // AT2G17740 // AT2G43790 // AT2G22840 // AT3G06550 // AT5G10550 // AT5G07530 // AT1G25450 // AT1G15940 // AT1G05010 // AT3G45620 // AT1G53…
GO:0051707	P	response to other organism	529	8047	1421	28397	3.9e-08	6e-05	// AT4G22890 // AT5G06870 // AT5G44870 // AT3G44480 // AT2G39730 // AT1G64780 // AT3G24240 // AT5G12870 // AT5G57685 // AT5G51700 // AT2G01950 // AT4G10390 // AT3G15020 // AT3G59760 // AT2G35940 // AT2G17740 // AT2G43790 // AT2G22840 // AT3G06550 // AT1G05460 // AT1G01040 // AT1G05010 // AT3G45620 // AT1G53320 // AT4G02020 // AT5G44370 // AT1G15780 // AT4G19700 // AT3G46530 // AT1G51780 // AT3G48…
GO:0042221	P	response to chemical stimulus	1322	8047	3978	28397	4.3e-08	6.7e-05	// AT2G41630 // AT5G06300 // AT1G06620 // AT5G06870 // AT3G53200 // AT4G11660 // AT2G38510 // AT5G13740 // AT4G24500 // AT4G30610 // AT5G22000 // AT4G37390 // AT5G51060 // AT4G29770 // AT3G24240 // AT1G01260 // AT2G20140 // AT5G44790 // AT5G12870 // AT3G46440 // AT5G13370 // AT5G41240 // AT4G28080 // AT5G58410 // AT4G18020 // AT4G10390 // AT5G08080 // AT2G36840 // AT1G30620 // AT1G72430 // AT2G21…
GO:0009888	P	tissue development	388	8047	1015	28397	3.3e-07	0.00051	// AT3G16630 // AT3G01730 // AT4G22950 // AT1G80680 // AT3G16370 // AT5G15800 // AT4G33000 // AT5G51060 // AT2G20140 // AT5G53200 // AT1G01380 // AT4G23410 // AT2G01950 // AT3G08850 // AT2G35350 // AT1G09600 // AT1G05630 // AT4G20910 // AT1G31320 // AT2G41630 // AT2G32080 // AT4G02020 // AT4G01800 // AT5G27030 // AT2G26420 // AT3G02680 // AT5G67400 // AT3G06810 // AT1G25350 // AT1G23080 // AT5G08…
GO:0023060	P	signal transmission	629	8047	1767	28397	3.3e-07	0.00051	// AT1G06620 // AT5G06870 // AT5G44790 // AT5G44870 // AT3G44480 // AT1G80680 // AT4G30610 // AT4G14370 // AT4G33000 // AT1G27340 // AT3G24240 // AT2G01950 // AT4G18020 // AT1G72840 // AT1G60986 // AT3G15920 // AT1G05630 // AT2G47190 // AT2G35940 // AT1G61690 // AT2G20440 // AT4G20910 // AT1G01040 // AT1G05010 // AT1G78100 // AT3G45620 // AT3G57300 // AT4G02020 // AT3G28340 // AT5G15930 // AT2G02…
GO:0023046	P	signaling process	629	8047	1768	28397	3.5e-07	0.00054	// AT1G06620 // AT5G06870 // AT5G44790 // AT5G44870 // AT3G44480 // AT1G80680 // AT4G30610 // AT4G14370 // AT4G33000 // AT1G27340 // AT3G24240 // AT2G01950 // AT4G18020 // AT1G72840 // AT1G60986 // AT3G15920 // AT1G05630 // AT2G47190 // AT2G35940 // AT1G61690 // AT2G20440 // AT4G20910 // AT1G01040 // AT1G05010 // AT1G78100 // AT3G45620 // AT3G57300 // AT4G02020 // AT3G28340 // AT5G15930 // AT2G02…
GO:0009607	P	response to biotic stimulus	601	8047	1687	28397	5.6e-07	0.00087	// AT4G22890 // AT5G06870 // AT5G44870 // AT3G44480 // AT2G39730 // AT5G22000 // AT1G64780 // AT3G24240 // AT2G20140 // AT5G12870 // AT5G57685 // AT5G51700 // AT2G01950 // AT4G10390 // AT3G53970 // AT3G15020 // AT1G49910 // AT2G35940 // AT2G17740 // AT2G43790 // AT2G22840 // AT3G06550 // AT1G05460 // AT1G01040 // AT1G05010 // AT3G45620 // AT1G53320 // AT4G02020 // AT5G44370 // AT1G15780 // AT4G19…
GO:0005975	P	carbohydrate metabolic process	776	8047	2249	28397	6.3e-07	0.00097	// AT4G22890 // AT5G44790 // AT1G09910 // AT5G36120 // AT1G30750 // AT3G47520 // AT3G57270 // AT3G16370 // AT3G54270 // AT3G14790 // AT1G64780 // AT5G18525 // AT5G12870 // AT3G46440 // AT3G07690 // AT4G02480 // AT5G07700 // AT4G37400 // AT5G58410 // AT4G32840 // AT3G08850 // AT3G59040 // AT5G43060 // AT5G06780 // AT1G47260 // AT5G36230 // AT5G61060 // AT1G05630 // AT3G15020 // AT1G75690 // AT1G64…
GO:0009908	P	flower development	363	8047	948	28397	6.8e-07	0.0011	// AT3G05470 // AT2G41890 // AT4G22950 // AT1G80680 // AT5G15800 // AT3G24240 // AT5G58410 // AT1G79730 // AT5G59570 // AT1G47260 // AT3G14380 // AT4G20910 // AT1G01040 // AT3G48810 // AT5G50540 // AT2G46260 // AT4G02180 // AT1G78770 // AT3G02680 // AT1G69190 // AT5G62410 // AT1G25350 // AT3G01320 // AT1G13030 // AT3G22990 // AT4G31400 // AT4G21750 // AT5G25590 // AT2G40080 // AT5G37020 // AT5G56…
GO:0048519	P	negative regulation of biological process	458	8047	1243	28397	8e-07	0.0012	// AT4G12560 // AT5G06870 // AT5G07780 // AT4G11660 // AT1G76490 // AT4G24500 // AT3G07060 // AT2G20140 // AT1G17760 // AT1G73590 // AT2G36480 // AT1G79730 // AT2G35350 // AT2G32950 // AT1G35530 // AT4G29140 // AT1G05460 // AT5G20410 // AT1G01040 // AT1G05010 // AT3G57300 // AT4G02020 // AT1G67600 // AT4G19700 // AT1G78770 // AT3G02680 // AT1G80680 // AT4G37650 // AT5G62410 // AT3G01320 // AT1G13…
GO:0010033	P	response to organic substance	928	8047	2754	28397	1.1e-06	0.0017	// AT5G06300 // AT1G06620 // AT5G06870 // AT3G53200 // AT4G11660 // AT3G45620 // AT4G24500 // AT4G30610 // AT5G22000 // AT4G37390 // AT5G51060 // AT3G24240 // AT1G01260 // AT2G20140 // AT5G44790 // AT5G12870 // AT3G46440 // AT5G13370 // AT5G41240 // AT4G28080 // AT5G58410 // AT4G18020 // AT4G10390 // AT5G08080 // AT3G53970 // AT1G30620 // AT1G72430 // AT2G21390 // AT1G49910 // AT2G35940 // AT2G17…
GO:0007165	P	signal transduction	592	8047	1670	28397	1.1e-06	0.0017	// AT1G06620 // AT5G06870 // AT5G44790 // AT5G44870 // AT3G44480 // AT1G80680 // AT4G30610 // AT4G14370 // AT4G33000 // AT1G27340 // AT3G24240 // AT2G01950 // AT4G18020 // AT1G72840 // AT1G60986 // AT3G15920 // AT1G05630 // AT2G47190 // AT2G35940 // AT1G61690 // AT2G20440 // AT1G05010 // AT1G78100 // AT3G45620 // AT3G28340 // AT5G15930 // AT2G02710 // AT5G48780 // AT1G25350 // AT3G05370 // AT3G14…
GO:0048523	P	negative regulation of cellular process	308	8047	789	28397	1.3e-06	0.002	// AT1G33240 // AT5G04470 // AT3G13870 // AT5G07780 // AT4G11660 // AT2G43790 // AT4G11260 // AT2G30470 // AT5G08110 // AT5G21150 // AT3G63130 // AT2G37630 // AT4G04490 // AT3G09830 // AT2G20140 // AT1G17760 // AT1G30210 // AT2G38290 // AT4G21470 // AT1G76970 // AT1G19100 // AT5G67340 // AT2G40030 // AT2G36480 // AT1G63640 // AT1G20330 // AT4G37640 // AT2G35350 // AT3G48090 // AT3G61050 // AT1G80…
GO:0070887	P	cellular response to chemical stimulus	511	8047	1417	28397	1.4e-06	0.0021	// AT1G06620 // AT5G06870 // AT5G44790 // AT4G32360 // AT4G24500 // AT4G30610 // AT1G27340 // AT5G58410 // AT4G18020 // AT1G14550 // AT1G05630 // AT2G46500 // AT2G35940 // AT1G05880 // AT2G43790 // AT4G20910 // AT1G01040 // AT1G05010 // AT1G78100 // AT1G53210 // AT3G57300 // AT4G02020 // AT5G62410 // AT1G25350 // AT3G14090 // AT3G51770 // AT5G08130 // AT3G49350 // AT3G07370 // AT1G79950 // AT2G19…
GO:0050793	P	regulation of developmental process	326	8047	844	28397	1.4e-06	0.0021	// AT1G08130 // AT1G14400 // AT3G16630 // AT5G58410 // AT4G11260 // AT2G30470 // AT1G80680 // AT5G35750 // AT2G07040 // AT5G47820 // AT1G20930 // AT2G20140 // AT3G24550 // AT1G30210 // AT3G53760 // AT1G59760 // AT3G02210 // AT1G47670 // AT3G02170 // AT2G31880 // AT3G04690 // AT4G20400 // AT2G01950 // AT1G75820 // AT1G63640 // AT5G55820 // AT1G79730 // AT5G59570 // AT2G35350 // AT1G21690 // AT4G22…
GO:0007049	P	cell cycle	312	8047	802	28397	1.4e-06	0.0022	// AT1G33240 // AT5G04470 // AT2G38195 // AT5G63950 // AT3G16630 // AT5G58410 // AT4G17730 // AT2G40030 // AT5G08110 // AT1G79830 // AT1G07270 // AT1G20930 // AT2G20140 // AT4G38780 // AT2G48100 // AT2G21390 // AT5G47690 // AT5G18700 // AT1G30460 // AT2G45730 // AT1G19100 // AT1G03770 // AT5G15920 // AT2G36480 // AT1G63640 // AT1G20330 // AT3G08850 // AT1G27650 // AT3G53970 // AT1G17980 // AT2G21…
GO:0006259	P	DNA metabolic process	308	8047	790	28397	1.4e-06	0.0022	// AT1G08130 // AT1G14400 // AT1G07745 // AT5G63950 // AT2G40030 // AT5G04470 // AT3G26680 // AT1G52500 // AT3G09660 // AT5G50920 // AT5G24830 // AT5G44740 // AT1G07270 // AT1G20930 // AT1G44900 // AT2G20140 // AT4G38780 // AT3G27640 // AT1G75150 // AT2G24970 // AT1G13330 // AT5G57450 // AT4G20400 // AT3G20540 // AT2G36480 // AT5G18950 // AT1G20330 // AT3G53970 // AT3G13782 // AT1G21690 // AT5G23…
GO:0044262	P	cellular carbohydrate metabolic process	624	8047	1778	28397	1.6e-06	0.0025	// AT4G22890 // AT5G44790 // AT4G03550 // AT5G36120 // AT1G30750 // AT3G47520 // AT3G54270 // AT3G14790 // AT1G64780 // AT5G18525 // AT5G12870 // AT3G46440 // AT3G07690 // AT4G02480 // AT4G37400 // AT5G58410 // AT4G32840 // AT3G08850 // AT3G59040 // AT5G06780 // AT1G47260 // AT5G36230 // AT5G61060 // AT1G05630 // AT3G15020 // AT1G75690 // AT1G64770 // AT1G61690 // AT2G32810 // AT5G57350 // AT5G48…
GO:0030154	P	cell differentiation	417	8047	1127	28397	1.8e-06	0.0028	// AT1G72440 // AT1G12070 // AT5G36120 // AT3G01730 // AT1G80680 // AT3G16370 // AT5G15800 // AT4G33000 // AT5G51060 // AT2G20140 // AT5G53200 // AT1G01380 // AT1G54380 // AT3G08850 // AT2G35350 // AT1G09600 // AT1G05630 // AT2G35940 // AT5G11790 // AT5G07530 // AT2G41630 // AT2G32080 // AT3G51820 // AT4G01800 // AT2G26420 // AT4G17170 // AT3G02680 // AT4G13240 // AT5G67400 // AT3G06810 // AT4G24…
GO:0009314	P	response to radiation	459	8047	1263	28397	2.5e-06	0.0039	// AT2G31190 // AT4G22890 // AT3G22104 // AT4G11660 // AT4G22950 // AT3G16370 // AT5G15800 // AT4G33000 // AT5G27100 // AT5G44090 // AT2G36480 // AT1G79730 // AT1G51140 // AT2G36840 // AT1G05630 // AT2G35940 // AT1G05880 // AT1G25450 // AT1G51710 // AT5G48300 // AT4G01800 // AT2G46260 // AT5G57450 // AT3G02680 // AT3G13550 // AT5G60960 // AT3G07150 // AT1G25350 // AT5G40820 // AT3G01320 // AT1G23…
GO:0051276	P	chromosome organization	293	8047	752	28397	2.7e-06	0.0041	// AT1G08130 // AT1G14400 // AT3G15120 // AT3G19040 // AT2G40030 // AT5G08110 // AT3G07060 // AT2G19480 // AT3G63130 // AT3G13170 // AT3G15550 // AT5G54640 // AT4G38780 // AT3G53760 // AT3G02210 // AT1G13330 // AT1G19100 // AT5G15920 // AT2G36480 // AT1G63640 // AT5G06460 // AT3G08850 // AT1G79730 // AT2G40660 // AT3G13782 // AT1G21690 // AT5G17270 // AT4G14180 // AT1G80070 // AT3G23890 // AT2G41…
GO:0048229	P	gametophyte development	219	8047	533	28397	3.1e-06	0.0048	// AT1G72440 // AT1G51380 // AT2G40030 // AT4G17730 // AT3G23440 // AT1G52500 // AT3G53810 // AT3G09660 // AT3G49890 // AT4G24270 // AT3G26810 // AT5G64630 // AT5G45780 // AT3G48360 // AT1G54380 // AT2G01500 // AT3G26570 // AT5G06460 // AT4G37890 // AT1G03860 // AT1G12820 // AT1G55870 // AT2G42380 // AT1G01690 // AT3G49250 // AT2G35940 // AT4G00020 // AT3G06430 // AT1G16280 // AT5G53520 // AT1G13…
GO:0051641	P	cellular localization	568	8047	1613	28397	3.5e-06	0.0054	// AT1G16560 // AT4G22890 // AT5G06870 // AT5G20300 // AT5G26110 // AT1G80680 // AT2G39730 // AT1G03080 // AT5G26920 // AT2G21410 // AT3G52570 // AT5G48930 // AT5G16620 // AT5G61060 // AT2G21390 // AT2G35940 // AT1G73430 // AT1G16280 // AT4G35870 // AT4G01800 // AT5G11490 // AT4G03510 // AT1G79280 // AT5G41790 // AT2G40730 // AT1G05940 // AT4G26550 // AT3G14090 // AT3G49350 // AT5G65460 // AT3G22…
GO:0048507	P	meristem development	206	8047	498	28397	4.3e-06	0.0066	// AT5G58410 // AT1G10800 // AT5G55540 // AT1G80680 // AT5G35750 // AT5G15800 // AT5G47820 // AT1G20930 // AT2G20140 // AT5G64630 // AT1G59760 // AT3G02210 // AT1G47670 // AT1G03770 // AT2G01950 // AT1G75820 // AT3G08850 // AT2G35350 // AT4G22010 // AT5G17270 // AT1G80070 // AT3G43610 // AT1G09840 // AT4G09510 // AT5G64340 // AT3G20010 // AT4G20910 // AT1G31320 // AT1G02800 // AT5G16000 // AT5G63…
GO:0065008	P	regulation of biological quality	579	8047	1654	28397	4.9e-06	0.0075	// AT2G41630 // AT2G31190 // AT5G65090 // AT5G07780 // AT1G30750 // AT2G39180 // AT3G09770 // AT1G53210 // AT3G16370 // AT5G15800 // AT4G37390 // AT5G51060 // AT5G27100 // AT2G20140 // AT5G51700 // AT2G21410 // AT5G39590 // AT2G36480 // AT5G48930 // AT3G08850 // AT4G16310 // AT3G01730 // AT4G08550 // AT3G53970 // AT2G35350 // AT1G05630 // AT1G49910 // AT3G56970 // AT5G07530 // AT1G01040 // AT1G05…
GO:0048367	P	shoot development	280	8047	723	28397	6.3e-06	0.0098	// AT1G33240 // AT1G14400 // AT4G03190 // AT5G36120 // AT3G49260 // AT2G31650 // AT2G34780 // AT4G04350 // AT2G36400 // AT4G19985 // AT5G35750 // AT5G56110 // AT2G37630 // AT1G33811 // AT3G24240 // AT3G26810 // AT3G63440 // AT5G53200 // AT5G27030 // AT2G20860 // AT4G28080 // AT2G16250 // AT1G68825 // AT3G08850 // AT4G16310 // AT2G04790 // AT4G26000 // AT1G12900 // AT4G32540 // AT1G12820 // AT2G47…
GO:0022621	P	shoot system development	280	8047	723	28397	6.3e-06	0.0098	// AT1G33240 // AT1G14400 // AT4G03190 // AT5G36120 // AT3G49260 // AT2G31650 // AT2G34780 // AT4G04350 // AT2G36400 // AT4G19985 // AT5G35750 // AT5G56110 // AT2G37630 // AT1G33811 // AT3G24240 // AT3G26810 // AT3G63440 // AT5G53200 // AT5G27030 // AT2G20860 // AT4G28080 // AT2G16250 // AT1G68825 // AT3G08850 // AT4G16310 // AT2G04790 // AT4G26000 // AT1G12900 // AT4G32540 // AT1G12820 // AT2G47…
GO:0048827	P	phyllome development	204	8047	497	28397	7e-06	0.011	// AT1G33240 // AT1G14400 // AT4G03550 // AT5G36120 // AT5G04470 // AT2G31650 // AT5G55540 // AT2G36400 // AT4G19985 // AT5G56110 // AT2G37630 // AT1G27340 // AT5G64630 // AT1G30210 // AT2G20860 // AT2G01500 // AT4G16310 // AT2G04790 // AT4G32540 // AT4G30340 // AT2G47980 // AT1G65650 // AT2G22840 // AT5G64340 // AT4G20910 // AT3G44200 // AT4G14200 // AT5G03280 // AT4G02440 // AT1G01160 // AT3G61…
GO:0048366	P	leaf development	188	8047	451	28397	7.6e-06	0.012	// AT1G33240 // AT1G14400 // AT4G03550 // AT5G36120 // AT5G04470 // AT2G31650 // AT5G55540 // AT2G36400 // AT4G19985 // AT5G56110 // AT2G37630 // AT1G27340 // AT5G64630 // AT1G30210 // AT2G20860 // AT2G01500 // AT5G06970 // AT2G04790 // AT4G30340 // AT2G47980 // AT1G65650 // AT2G22840 // AT5G64340 // AT4G20910 // AT3G44200 // AT4G14200 // AT4G02440 // AT1G01160 // AT3G51820 // AT4G01800 // AT2G34…
GO:0071310	P	cellular response to organic substance	444	8047	1234	28397	8e-06	0.012	// AT1G06620 // AT5G06870 // AT5G44790 // AT5G35080 // AT3G45620 // AT4G24500 // AT4G30610 // AT1G27340 // AT2G01950 // AT4G18020 // AT1G05630 // AT2G46500 // AT2G35940 // AT2G43790 // AT4G20910 // AT1G01040 // AT1G05010 // AT1G78100 // AT3G57300 // AT4G02020 // AT5G62410 // AT1G25350 // AT3G14090 // AT3G51770 // AT5G08130 // AT3G49350 // AT3G07370 // AT1G79950 // AT2G19860 // AT1G52400 // AT2G32…
GO:0009653	P	anatomical structure morphogenesis	615	8047	1783	28397	1e-05	0.016	// AT3G05470 // AT2G41890 // AT5G65090 // AT5G36120 // AT3G01730 // AT3G16370 // AT5G15800 // AT4G33000 // AT5G51060 // AT3G24240 // AT2G20140 // AT5G53200 // AT4G28080 // AT2G01950 // AT3G08850 // AT3G53970 // AT2G35350 // AT1G05630 // AT1G49910 // AT5G07530 // AT1G31320 // AT2G41630 // AT1G68640 // AT2G32080 // AT3G18890 // AT3G48810 // AT3G51820 // AT4G01800 // AT2G46260 // AT5G27030 // AT2G26…
GO:0009790	P	embryonic development	250	8047	638	28397	1e-05	0.016	// AT1G08260 // AT1G49510 // AT5G58410 // AT4G11260 // AT4G04350 // AT5G66470 // AT5G41480 // AT4G24270 // AT2G04842 // AT1G67960 // AT1G30210 // AT2G34630 // AT2G36270 // AT2G41720 // AT2G36640 // AT3G18680 // AT2G01500 // AT3G08850 // AT4G16310 // AT2G21650 // AT1G21690 // AT5G16020 // AT5G64580 // AT4G00020 // AT4G11150 // AT2G22840 // AT5G55490 // AT5G53040 // AT5G61410 // AT1G13120 // AT1G79…
GO:0006811	P	ion transport	374	8047	1019	28397	1.1e-05	0.016	// AT1G16560 // AT5G06300 // AT3G19850 // AT5G44790 // AT4G14210 // AT2G46740 // AT5G57350 // AT4G33000 // AT5G51060 // AT1G64780 // AT3G24240 // AT2G21410 // AT1G22150 // AT3G60330 // AT5G08690 // AT5G03760 // AT4G39700 // AT1G08140 // AT5G33280 // AT5G48300 // AT1G05010 // AT2G32080 // AT5G44370 // AT4G33090 // AT1G07610 // AT2G02710 // AT3G01280 // AT2G14100 // AT4G28580 // AT5G35630 // AT3G11…
GO:0051649	P	establishment of localization in cell	543	8047	1554	28397	1.1e-05	0.017	// AT1G16560 // AT4G22890 // AT5G06870 // AT5G20300 // AT5G26110 // AT1G80680 // AT2G39730 // AT1G03080 // AT5G57685 // AT3G52570 // AT5G48930 // AT5G16620 // AT5G61060 // AT2G21390 // AT2G35940 // AT1G73430 // AT1G16280 // AT4G35870 // AT4G01800 // AT5G11490 // AT4G03510 // AT1G79280 // AT5G41790 // AT2G40730 // AT1G05940 // AT4G26550 // AT3G14090 // AT3G49350 // AT5G65460 // AT3G22440 // AT3G52…
GO:0033554	P	cellular response to stress	517	8047	1473	28397	1.3e-05	0.019	// AT5G06300 // AT5G06870 // AT4G03550 // AT5G44870 // AT4G32360 // AT2G39730 // AT1G03080 // AT3G13870 // AT4G14180 // AT5G51700 // AT2G40030 // AT2G36480 // AT5G48930 // AT2G32950 // AT2G46500 // AT2G35940 // AT1G35530 // AT5G20410 // AT1G05010 // AT1G53210 // AT3G57300 // AT1G67600 // AT5G57450 // AT1G78770 // AT3G46530 // AT3G02680 // AT3G18290 // AT5G40820 // AT2G14100 // AT3G51770 // AT3G49…
GO:0009630	P	gravitropism	80	8047	154	28397	1.4e-05	0.021	// AT2G03150 // AT2G47000 // AT5G44180 // AT3G05530 // AT5G58410 // AT5G06140 // AT2G06210 // AT3G04740 // AT1G67140 // AT4G17330 // AT1G28420 // AT3G54640 // AT1G77740 // AT5G02750 // AT2G26890 // AT1G17760 // AT2G36720 // AT1G53165 // AT3G54350 // AT5G46860 // AT4G37590 // AT3G09850 // AT1G01930 // AT1G02890 // AT1G73590 // AT1G12470 // AT2G21650 // AT1G80070 // AT1G16510 // AT2G27350 // AT3G19…
GO:0048364	P	root development	234	8047	594	28397	1.5e-05	0.022	// AT3G50060 // AT3G13870 // AT3G16630 // AT3G01730 // AT2G43790 // AT2G36400 // AT3G16370 // AT2G21170 // AT4G33000 // AT5G51060 // AT2G20140 // AT1G80600 // AT5G06140 // AT1G56560 // AT2G26420 // AT1G12820 // AT4G22010 // AT1G05630 // AT4G30080 // AT5G05170 // AT3G17420 // AT4G09510 // AT3G13750 // AT2G22840 // AT5G64340 // AT1G16510 // AT1G44900 // AT1G59820 // AT2G32080 // AT5G02600 // AT3G61…
GO:0051239	P	regulation of multicellular organismal process	267	8047	694	28397	1.5e-05	0.023	// AT1G08130 // AT1G14400 // AT5G58410 // AT4G11260 // AT2G30470 // AT1G80680 // AT5G35750 // AT2G07040 // AT5G47820 // AT1G20930 // AT3G53760 // AT1G59760 // AT3G02210 // AT1G47670 // AT2G31880 // AT4G20400 // AT2G01950 // AT1G75820 // AT1G63640 // AT5G55820 // AT1G79730 // AT5G59570 // AT4G32540 // AT1G21690 // AT4G22010 // AT5G17270 // AT2G32950 // AT1G62360 // AT3G23890 // AT3G43610 // AT3G04…
GO:0009416	P	response to light stimulus	426	8047	1188	28397	1.6e-05	0.024	// AT2G31190 // AT4G22890 // AT3G22104 // AT4G11660 // AT4G22950 // AT3G16370 // AT5G15800 // AT4G33000 // AT5G27100 // AT5G44090 // AT1G79730 // AT1G51140 // AT2G36840 // AT1G05630 // AT2G35940 // AT1G05880 // AT1G25450 // AT1G51710 // AT5G48300 // AT4G01800 // AT2G46260 // AT3G02680 // AT1G07180 // AT5G60960 // AT3G07150 // AT1G25350 // AT3G01320 // AT1G23080 // AT5G35630 // AT3G26490 // AT1G79…
GO:0022622	P	root system development	234	8047	595	28397	1.6e-05	0.024	// AT3G50060 // AT3G13870 // AT3G16630 // AT3G01730 // AT2G43790 // AT2G36400 // AT3G16370 // AT2G21170 // AT4G33000 // AT5G51060 // AT2G20140 // AT1G80600 // AT5G06140 // AT1G56560 // AT2G26420 // AT1G12820 // AT4G22010 // AT1G05630 // AT4G30080 // AT5G05170 // AT3G17420 // AT4G09510 // AT3G13750 // AT2G22840 // AT5G64340 // AT1G16510 // AT1G44900 // AT1G59820 // AT2G32080 // AT5G02600 // AT3G61…
GO:0051052	P	regulation of DNA metabolic process	96	8047	198	28397	1.8e-05	0.027	// AT1G33240 // AT2G40030 // AT1G20930 // AT5G63950 // AT1G75150 // AT2G36480 // AT5G18950 // AT5G06460 // AT3G23890 // AT3G49250 // AT1G35530 // AT3G17360 // AT4G14200 // AT2G07170 // AT3G57300 // AT3G20150 // AT2G34780 // AT2G38810 // AT1G78770 // AT1G44900 // AT3G02680 // AT2G03070 // AT5G57590 // AT2G04660 // AT1G27900 // AT5G62410 // AT2G21800 // AT5G01310 // AT3G48150 // AT3G45830 // AT5G40…
GO:0006306	P	DNA methylation	89	8047	180	28397	2e-05	0.031	// AT2G40030 // AT3G23890 // AT3G49250 // AT3G20010 // AT4G20910 // AT1G44900 // AT1G15940 // AT3G57300 // AT3G20150 // AT2G35670 // AT4G02020 // AT2G38810 // AT1G78770 // AT1G67630 // AT5G62410 // AT1G15215 // AT4G08990 // AT2G30280 // AT5G04290 // AT5G25590 // AT5G27630 // AT1G57820 // AT3G15550 // AT2G42120 // AT1G07370 // AT1G04020 // AT3G54750 // AT1G63020 // AT5G63960 // AT1G69770 // AT5G25…
GO:0006305	P	DNA alkylation	89	8047	180	28397	2e-05	0.031	// AT2G40030 // AT3G23890 // AT3G49250 // AT3G20010 // AT4G20910 // AT1G44900 // AT1G15940 // AT3G57300 // AT3G20150 // AT2G35670 // AT4G02020 // AT2G38810 // AT1G78770 // AT1G67630 // AT5G62410 // AT1G15215 // AT4G08990 // AT2G30280 // AT5G04290 // AT5G25590 // AT5G27630 // AT1G57820 // AT3G15550 // AT2G42120 // AT1G07370 // AT1G04020 // AT3G54750 // AT1G63020 // AT5G63960 // AT1G69770 // AT5G25…
GO:0006304	P	DNA modification	90	8047	183	28397	2.1e-05	0.032	// AT2G40030 // AT3G23890 // AT3G49250 // AT3G20010 // AT4G20910 // AT1G44900 // AT1G15940 // AT3G57300 // AT3G20150 // AT2G35670 // AT4G02020 // AT2G38810 // AT1G78770 // AT1G67630 // AT5G62410 // AT1G15215 // AT4G08990 // AT2G30280 // AT5G04290 // AT5G25590 // AT5G27630 // AT1G57820 // AT3G15550 // AT2G42120 // AT1G07370 // AT1G04020 // AT5G58130 // AT3G54750 // AT1G63020 // AT5G63960 // AT1G69…
GO:0048569	P	post-embryonic organ development	237	8047	608	28397	2.2e-05	0.034	// AT3G05470 // AT1G08130 // AT3G12780 // AT2G43790 // AT4G22950 // AT4G04350 // AT5G21150 // AT1G68420 // AT5G15800 // AT2G27530 // AT3G24240 // AT3G26810 // AT3G13380 // AT1G30210 // AT3G53760 // AT3G02210 // AT2G23630 // AT2G27880 // AT3G18680 // AT3G28560 // AT2G16250 // AT1G80600 // AT1G63640 // AT1G21690 // AT1G12820 // AT4G22010 // AT1G59640 // AT1G62360 // AT2G44810 // AT2G42800 // AT3G14…
GO:0055085	P	transmembrane transport	250	8047	648	28397	2.4e-05	0.036	// AT3G05165 // AT3G08040 // AT3G28380 // AT1G22150 // AT2G42950 // AT5G45380 // AT1G30420 // AT2G46740 // AT5G53520 // AT5G57350 // AT4G21120 // AT4G02050 // AT1G28010 // AT2G04090 // AT3G24240 // AT4G30190 // AT3G51490 // AT2G21410 // AT3G30842 // AT5G08690 // AT1G54115 // AT4G37640 // AT3G59030 // AT1G22710 // AT3G57330 // AT1G04120 // AT1G67300 // AT2G26910 // AT2G28120 // AT2G20780 // AT5G10…
GO:0006342	P	chromatin silencing	111	8047	242	28397	2.7e-05	0.041	// AT2G40030 // AT5G08110 // AT3G63130 // AT1G19100 // AT2G36480 // AT1G63640 // AT5G06460 // AT1G80070 // AT3G23890 // AT3G49250 // AT3G20010 // AT4G20910 // AT4G14200 // AT1G01040 // AT2G07170 // AT3G57300 // AT3G20150 // AT4G02020 // AT2G34780 // AT1G78770 // AT3G24440 // AT3G02680 // AT2G03070 // AT3G03300 // AT5G62410 // AT1G13030 // AT3G10180 // AT4G36290 // AT5G65460 // AT1G79950 // AT3G46…
GO:0006812	P	cation transport	303	8047	813	28397	2.9e-05	0.044	// AT1G16560 // AT5G06300 // AT1G13110 // AT5G52750 // AT5G44790 // AT3G12780 // AT2G42950 // AT4G14210 // AT2G46740 // AT5G47100 // AT3G08040 // AT4G21120 // AT5G35750 // AT3G19850 // AT4G33000 // AT1G64780 // AT3G24240 // AT4G30190 // AT5G44240 // AT5G14910 // AT3G21180 // AT3G23810 // AT1G34000 // AT2G21410 // AT4G35060 // AT5G53010 // AT4G32640 // AT3G27190 // AT5G44020 // AT4G34720 // AT4G37…
GO:0009629	P	response to gravity	81	8047	162	28397	3.5e-05	0.052	// AT2G03150 // AT2G47000 // AT5G44180 // AT3G05530 // AT5G58410 // AT5G06140 // AT2G06210 // AT3G04740 // AT1G67140 // AT4G17330 // AT1G28420 // AT3G54640 // AT1G77740 // AT5G02750 // AT2G26890 // AT1G17760 // AT2G36720 // AT1G53165 // AT3G54350 // AT5G46860 // AT4G37590 // AT3G09850 // AT1G01930 // AT1G02890 // AT1G73590 // AT1G12470 // AT2G21650 // AT1G80070 // AT1G16510 // AT2G27350 // AT3G19…
GO:0048437	P	floral organ development	234	8047	605	28397	3.7e-05	0.057	// AT3G05470 // AT1G08130 // AT3G12780 // AT2G43790 // AT4G22950 // AT4G04350 // AT5G21150 // AT1G68420 // AT5G15800 // AT3G24240 // AT3G26810 // AT3G13380 // AT1G30210 // AT3G53760 // AT3G02210 // AT2G23630 // AT2G27880 // AT3G18680 // AT3G28560 // AT2G16250 // AT1G80600 // AT1G63640 // AT1G21690 // AT1G12820 // AT4G22010 // AT1G59640 // AT1G62360 // AT2G44810 // AT2G42800 // AT3G14380 // AT2G42…
GO:0044283	P	small molecule biosynthetic process	632	8047	1865	28397	3.9e-05	0.059	// AT1G61850 // AT2G46740 // AT3G12990 // AT2G46210 // AT1G80680 // AT2G39730 // AT1G03080 // AT3G14790 // AT1G64780 // AT4G20280 // AT4G10390 // AT1G76990 // AT2G32950 // AT1G64770 // AT2G17033 // AT2G35940 // AT1G76490 // AT4G08310 // AT5G58784 // AT1G25450 // AT1G05010 // AT5G57590 // AT3G23820 // AT1G15780 // AT2G15620 // AT1G18060 // AT1G07180 // AT4G33090 // AT3G10280 // AT5G46160 // AT3G48…
GO:0051172	P	negative regulation of nitrogen compound metabolic process	170	8047	415	28397	4.2e-05	0.064	// AT1G33240 // AT2G40030 // AT4G11660 // AT2G30470 // AT5G08110 // AT3G63130 // AT2G37630 // AT1G17760 // AT4G21470 // AT1G19100 // AT2G36480 // AT1G63640 // AT1G20330 // AT4G27270 // AT3G61050 // AT1G80070 // AT3G23890 // AT3G49250 // AT1G35530 // AT1G68840 // AT3G20010 // AT4G20910 // AT5G20410 // AT4G14200 // AT1G01040 // AT2G07170 // AT5G62000 // AT3G57300 // AT3G20150 // AT4G02020 // AT4G03…
GO:0023033	P	signaling pathway	205	8047	519	28397	4.2e-05	0.064	// AT5G65210 // AT1G51830 // AT5G44790 // AT2G01950 // AT5G63710 // AT2G27310 // AT5G59660 // AT4G11260 // AT2G20900 // AT2G46090 // AT1G56010 // AT2G07040 // AT1G27340 // AT3G24240 // AT4G08230 // AT5G45780 // AT2G38290 // AT2G24230 // AT5G63790 // AT3G05580 // AT2G16250 // AT1G75820 // AT5G67200 // AT1G79620 // AT5G58150 // AT1G25320 // AT5G11210 // AT4G30340 // AT3G48360 // AT5G39610 // AT2G42…
GO:0009606	P	tropism	82	8047	166	28397	4.3e-05	0.065	// AT2G03150 // AT2G47000 // AT5G44180 // AT3G05530 // AT5G58410 // AT5G06140 // AT2G06210 // AT3G04740 // AT1G67140 // AT4G17330 // AT1G28420 // AT3G54640 // AT1G77740 // AT5G02750 // AT2G26890 // AT1G17760 // AT2G36720 // AT1G53165 // AT3G54350 // AT5G46860 // AT4G37590 // AT3G09850 // AT1G01930 // AT1G02890 // AT1G73590 // AT1G12470 // AT2G21650 // AT1G80070 // AT1G16510 // AT2G27350 // AT3G19…
GO:0045934	P	negative regulation of nucleobase, nucleoside, nucleotide and nucleic acid metabolic process	169	8047	413	28397	4.6e-05	0.07	// AT1G33240 // AT2G40030 // AT4G11660 // AT2G30470 // AT5G08110 // AT3G63130 // AT2G37630 // AT1G17760 // AT4G21470 // AT1G19100 // AT2G36480 // AT1G63640 // AT1G20330 // AT4G27270 // AT3G61050 // AT1G80070 // AT3G23890 // AT3G49250 // AT1G35530 // AT1G68840 // AT3G20010 // AT4G20910 // AT5G20410 // AT4G14200 // AT1G01040 // AT2G07170 // AT5G62000 // AT3G57300 // AT3G20150 // AT4G02020 // AT4G03…
GO:0016569	P	covalent chromatin modification	171	8047	419	28397	4.7e-05	0.071	// AT1G08130 // AT1G14400 // AT3G19040 // AT2G40030 // AT3G63130 // AT3G53760 // AT3G02210 // AT1G63640 // AT5G06460 // AT1G79730 // AT1G21690 // AT4G13460 // AT1G80070 // AT3G23890 // AT2G41050 // AT3G49250 // AT1G65650 // AT5G04240 // AT5G35600 // AT3G20010 // AT4G20910 // AT5G47500 // AT1G51710 // AT1G01040 // AT2G07170 // AT3G57300 // AT3G20150 // AT1G55250 // AT2G35670 // AT4G02020 // AT2G34…
GO:0032504	P	multicellular organism reproduction	166	8047	405	28397	5e-05	0.076	// AT1G51380 // AT5G58410 // AT5G53520 // AT1G52500 // AT2G44810 // AT3G49890 // AT4G24270 // AT2G20140 // AT4G38780 // AT1G03890 // AT5G45780 // AT2G36270 // AT1G54380 // AT5G18950 // AT5G06460 // AT3G08850 // AT1G47260 // AT1G55870 // AT1G59640 // AT2G22840 // AT1G13120 // AT5G62000 // AT5G62440 // AT2G27380 // AT2G34780 // AT4G19230 // AT1G78770 // AT2G38280 // AT1G52920 // AT3G24440 // AT3G02…
GO:0045814	P	negative regulation of gene expression, epigenetic	111	8047	247	28397	5.2e-05	0.079	// AT2G40030 // AT5G08110 // AT3G63130 // AT1G19100 // AT2G36480 // AT1G63640 // AT5G06460 // AT1G80070 // AT3G23890 // AT3G49250 // AT3G20010 // AT4G20910 // AT4G14200 // AT1G01040 // AT2G07170 // AT3G57300 // AT3G20150 // AT4G02020 // AT2G34780 // AT1G78770 // AT3G24440 // AT3G02680 // AT2G03070 // AT3G03300 // AT5G62410 // AT1G13030 // AT3G10180 // AT4G36290 // AT5G65460 // AT1G79950 // AT3G46…
GO:0016568	P	chromatin modification	180	8047	447	28397	5.3e-05	0.081	// AT1G08130 // AT1G14400 // AT3G19040 // AT2G40030 // AT3G63130 // AT5G64630 // AT3G53760 // AT3G02210 // AT1G63640 // AT5G06460 // AT1G79730 // AT1G21690 // AT4G13460 // AT1G80070 // AT3G23890 // AT2G41050 // AT3G49250 // AT1G65650 // AT5G04240 // AT5G35600 // AT3G20010 // AT4G20910 // AT5G47500 // AT1G51710 // AT1G01040 // AT2G07170 // AT3G57300 // AT3G20150 // AT1G55250 // AT2G35670 // AT4G02…
GO:0002376	P	immune system process	355	8047	984	28397	5.4e-05	0.081	// AT3G44480 // AT5G06870 // AT5G44870 // AT3G45620 // AT1G80680 // AT2G39730 // AT1G03080 // AT5G51700 // AT5G48930 // AT3G59760 // AT2G35940 // AT2G17740 // AT2G43790 // AT1G05460 // AT1G01040 // AT1G05010 // AT3G57300 // AT4G02020 // AT3G46530 // AT1G51780 // AT3G48080 // AT5G62410 // AT3G49350 // AT2G30750 // AT4G36290 // AT1G79950 // AT2G32030 // AT2G33710 // AT5G56030 // AT3G63190 // AT1G71…
GO:0006955	P	immune response	355	8047	984	28397	5.4e-05	0.081	// AT3G44480 // AT5G06870 // AT5G44870 // AT3G45620 // AT1G80680 // AT2G39730 // AT1G03080 // AT5G51700 // AT5G48930 // AT3G59760 // AT2G35940 // AT2G17740 // AT2G43790 // AT1G05460 // AT1G01040 // AT1G05010 // AT3G57300 // AT4G02020 // AT3G46530 // AT1G51780 // AT3G48080 // AT5G62410 // AT3G49350 // AT2G30750 // AT4G36290 // AT1G79950 // AT2G32030 // AT2G33710 // AT5G56030 // AT3G63190 // AT1G71…
GO:0071554	P	cell wall organization or biogenesis	348	8047	963	28397	5.7e-05	0.086	// AT3G16630 // AT1G30750 // AT3G16370 // AT5G15800 // AT4G33000 // AT5G12870 // AT4G23410 // AT5G43060 // AT5G06780 // AT1G05630 // AT1G04680 // AT5G03170 // AT3G06550 // AT5G07530 // AT1G11580 // AT3G62020 // AT2G39700 // AT1G78770 // AT4G13240 // AT2G40840 // AT3G14310 // AT3G01320 // AT1G23080 // AT5G60490 // AT4G02330 // AT3G59100 // AT1G64320 // AT2G26730 // AT5G12350 // AT1G18360 // AT5G16…
GO:0022402	P	cell cycle process	226	8047	586	28397	5.8e-05	0.087	// AT1G33240 // AT5G04470 // AT2G38195 // AT5G58410 // AT4G17330 // AT5G08110 // AT1G79830 // AT1G20930 // AT2G20140 // AT4G38780 // AT2G21390 // AT5G47690 // AT1G19100 // AT1G03770 // AT5G15920 // AT2G36480 // AT1G63640 // AT1G20330 // AT3G08850 // AT1G27650 // AT3G53970 // AT2G21550 // AT1G04120 // AT1G80070 // AT3G23890 // AT1G49910 // AT2G47980 // AT1G35530 // AT1G70210 // AT1G77600 // AT3G17…
GO:0009100	P	glycoprotein metabolic process	105	8047	231	28397	5.8e-05	0.087	// AT1G71990 // AT5G44790 // AT5G58410 // AT1G50410 // AT5G18525 // AT5G11700 // AT5G66680 // AT4G32920 // AT1G53290 // AT3G08850 // AT3G15430 // AT5G61060 // AT1G61690 // AT1G32530 // AT4G11270 // AT1G33430 // AT2G45620 // AT2G15900 // AT5G11490 // AT1G07990 // AT2G35050 // AT1G53280 // AT1G02145 // AT2G05710 // AT4G23640 // AT1G32230 // AT2G23980 // AT3G59770 // AT2G38950 // AT3G51770 // AT4G31…
GO:0016481	P	negative regulation of transcription	163	8047	400	28397	7.3e-05	0.11	// AT1G33240 // AT2G40030 // AT4G11660 // AT2G30470 // AT5G08110 // AT3G63130 // AT2G37630 // AT1G17760 // AT4G21470 // AT1G19100 // AT2G36480 // AT1G63640 // AT5G06460 // AT4G27270 // AT3G61050 // AT1G80070 // AT3G23890 // AT3G49250 // AT5G58360 // AT3G20010 // AT4G20910 // AT5G20410 // AT4G14200 // AT1G01040 // AT2G07170 // AT5G62000 // AT3G57300 // AT3G20150 // AT4G02020 // AT4G03190 // AT2G34…
GO:0045892	P	negative regulation of transcription, DNA-dependent	163	8047	400	28397	7.3e-05	0.11	// AT1G33240 // AT2G40030 // AT4G11660 // AT2G30470 // AT5G08110 // AT3G63130 // AT2G37630 // AT1G17760 // AT4G21470 // AT1G19100 // AT2G36480 // AT1G63640 // AT5G06460 // AT4G27270 // AT3G61050 // AT1G80070 // AT3G23890 // AT3G49250 // AT5G58360 // AT3G20010 // AT4G20910 // AT5G20410 // AT4G14200 // AT1G01040 // AT2G07170 // AT5G62000 // AT3G57300 // AT3G20150 // AT4G02020 // AT4G03190 // AT2G34…
GO:0051253	P	negative regulation of RNA metabolic process	163	8047	400	28397	7.3e-05	0.11	// AT1G33240 // AT2G40030 // AT4G11660 // AT2G30470 // AT5G08110 // AT3G63130 // AT2G37630 // AT1G17760 // AT4G21470 // AT1G19100 // AT2G36480 // AT1G63640 // AT5G06460 // AT4G27270 // AT3G61050 // AT1G80070 // AT3G23890 // AT3G49250 // AT5G58360 // AT3G20010 // AT4G20910 // AT5G20410 // AT4G14200 // AT1G01040 // AT2G07170 // AT5G62000 // AT3G57300 // AT3G20150 // AT4G02020 // AT4G03190 // AT2G34…
GO:0045087	P	innate immune response	336	8047	930	28397	7.7e-05	0.12	// AT5G65210 // AT1G13110 // AT3G13870 // AT1G28570 // AT3G12780 // AT5G63710 // AT5G44870 // AT1G33400 // AT4G11260 // AT5G63490 // AT3G44480 // AT1G80680 // AT4G21120 // AT1G03080 // AT2G37630 // AT5G06870 // AT3G09830 // AT3G57700 // AT2G32680 // AT1G30210 // AT5G45260 // AT2G38290 // AT2G17520 // AT1G17600 // AT5G67340 // AT5G17990 // AT5G48930 // AT2G04450 // AT4G01070 // AT3G27210 // AT3G05…
GO:0006260	P	DNA replication	141	8047	337	28397	8.5e-05	0.13	// AT1G08130 // AT1G33240 // AT2G40030 // AT5G04470 // AT3G09660 // AT1G20930 // AT2G20140 // AT5G63950 // AT3G27640 // AT2G24970 // AT3G20540 // AT1G20330 // AT3G53970 // AT2G21550 // AT3G23890 // AT3G49250 // AT1G49910 // AT3G01330 // AT1G35530 // AT1G70210 // AT3G17360 // AT4G14200 // AT2G07170 // AT3G20150 // AT4G32700 // AT2G34780 // AT5G27740 // AT1G78770 // AT1G44900 // AT3G13550 // AT2G04…
GO:0048609	P	reproductive process in a multicellular organism	155	8047	378	28397	8.6e-05	0.13	// AT1G51380 // AT5G58410 // AT5G53520 // AT1G52500 // AT2G44810 // AT3G49890 // AT4G24270 // AT2G20140 // AT1G03890 // AT5G45780 // AT2G36270 // AT1G54380 // AT5G06460 // AT3G08850 // AT1G47260 // AT1G55870 // AT1G59640 // AT2G22840 // AT1G13120 // AT5G62000 // AT5G14250 // AT2G27380 // AT2G34780 // AT4G19230 // AT1G78770 // AT2G38280 // AT1G52920 // AT3G24440 // AT3G02680 // AT2G28600 // AT1G54…
GO:0009605	P	response to external stimulus	385	8047	1087	28397	8.9e-05	0.13	// AT5G06300 // AT1G06620 // AT4G31240 // AT1G76490 // AT4G22950 // AT3G16370 // AT5G15800 // AT4G33000 // AT1G17760 // AT2G21410 // AT4G10390 // AT1G05630 // AT2G46500 // AT4G11560 // AT5G20410 // AT1G01040 // AT3G16470 // AT3G57300 // AT1G67600 // AT1G04300 // AT3G18290 // AT2G14100 // AT3G01320 // AT1G23080 // AT3G51770 // AT2G44790 // AT3G07370 // AT1G05260 // AT5G12350 // AT5G56030 // AT5G17…
GO:0007166	P	cell surface receptor linked signaling pathway	78	8047	160	28397	9e-05	0.13	// AT2G28970 // AT5G65700 // AT1G51830 // AT3G47090 // AT2G02220 // AT2G01950 // AT5G63710 // AT3G56100 // AT3G02130 // AT5G59660 // AT5G46330 // AT1G72300 // AT2G23460 // AT5G48940 // AT3G47110 // AT2G07040 // AT3G24240 // AT3G45640 // AT3G21630 // AT1G06840 // AT5G45780 // AT1G78980 // AT5G37450 // AT2G18730 // AT2G26730 // AT4G20140 // AT1G53730 // AT2G16250 // AT1G75820 // AT5G67200 // AT1G62…
GO:0010016	P	shoot morphogenesis	205	8047	529	28397	0.0001	0.15	// AT1G33240 // AT1G14400 // AT4G03190 // AT5G36120 // AT5G04470 // AT2G31650 // AT5G55540 // AT4G04350 // AT3G51820 // AT4G19985 // AT5G56110 // AT2G37630 // AT1G33811 // AT3G24240 // AT3G26810 // AT3G63440 // AT1G30210 // AT5G08330 // AT2G20860 // AT4G28080 // AT2G16250 // AT3G08850 // AT5G06970 // AT2G04790 // AT1G12900 // AT1G12820 // AT2G47980 // AT1G65650 // AT2G42800 // AT5G64340 // AT4G20…
GO:0070085	P	glycosylation	102	8047	227	28397	0.0001	0.15	// AT1G71990 // AT5G44790 // AT5G58410 // AT1G50410 // AT5G18525 // AT5G11700 // AT5G66680 // AT4G32920 // AT1G53290 // AT3G08850 // AT3G15430 // AT5G61060 // AT1G61690 // AT1G32530 // AT4G11270 // AT1G33430 // AT1G53570 // AT2G15900 // AT5G11490 // AT1G07990 // AT2G35050 // AT1G53280 // AT1G02145 // AT2G05710 // AT4G23640 // AT1G32230 // AT2G23980 // AT3G59770 // AT2G38950 // AT3G51770 // AT4G31…
GO:0009101	P	glycoprotein biosynthetic process	102	8047	227	28397	0.0001	0.15	// AT1G71990 // AT5G44790 // AT5G58410 // AT1G50410 // AT5G18525 // AT5G11700 // AT5G66680 // AT4G32920 // AT1G53290 // AT3G08850 // AT3G15430 // AT5G61060 // AT1G61690 // AT1G32530 // AT4G11270 // AT1G33430 // AT1G53570 // AT2G15900 // AT5G11490 // AT1G07990 // AT2G35050 // AT1G53280 // AT1G02145 // AT2G05710 // AT4G23640 // AT1G32230 // AT2G23980 // AT3G59770 // AT2G38950 // AT3G51770 // AT4G31…
GO:0043413	P	macromolecule glycosylation	102	8047	227	28397	0.0001	0.15	// AT1G71990 // AT5G44790 // AT5G58410 // AT1G50410 // AT5G18525 // AT5G11700 // AT5G66680 // AT4G32920 // AT1G53290 // AT3G08850 // AT3G15430 // AT5G61060 // AT1G61690 // AT1G32530 // AT4G11270 // AT1G33430 // AT1G53570 // AT2G15900 // AT5G11490 // AT1G07990 // AT2G35050 // AT1G53280 // AT1G02145 // AT2G05710 // AT4G23640 // AT1G32230 // AT2G23980 // AT3G59770 // AT2G38950 // AT3G51770 // AT4G31…
GO:0006486	P	protein amino acid glycosylation	102	8047	227	28397	0.0001	0.15	// AT1G71990 // AT5G44790 // AT5G58410 // AT1G50410 // AT5G18525 // AT5G11700 // AT5G66680 // AT4G32920 // AT1G53290 // AT3G08850 // AT3G15430 // AT5G61060 // AT1G61690 // AT1G32530 // AT4G11270 // AT1G33430 // AT1G53570 // AT2G15900 // AT5G11490 // AT1G07990 // AT2G35050 // AT1G53280 // AT1G02145 // AT2G05710 // AT4G23640 // AT1G32230 // AT2G23980 // AT3G59770 // AT2G38950 // AT3G51770 // AT4G31…
GO:0031324	P	negative regulation of cellular metabolic process	178	8047	449	28397	0.00011	0.17	// AT1G33240 // AT2G40030 // AT4G11660 // AT5G57050 // AT2G30470 // AT5G08110 // AT3G63130 // AT2G37630 // AT1G17760 // AT4G21470 // AT1G19100 // AT2G36480 // AT1G63640 // AT1G20330 // AT4G27270 // AT3G61050 // AT1G80070 // AT3G23890 // AT3G49250 // AT1G35530 // AT1G68840 // AT3G20010 // AT4G20910 // AT5G20410 // AT4G14200 // AT1G01040 // AT3G02680 // AT2G07170 // AT5G62000 // AT3G57300 // AT3G20…
GO:0009058	P	biosynthetic process	2426	8047	7962	28397	0.00012	0.18	// AT4G22890 // AT5G44790 // AT5G06710 // AT1G76490 // AT3G09770 // AT4G36500 // AT3G14790 // AT1G64780 // AT1G28395 // AT2G34630 // AT4G32920 // AT1G12290 // AT1G14220 // AT1G79730 // AT1G51140 // AT4G02590 // AT3G10070 // AT4G26310 // AT3G15020 // AT1G49910 // AT2G35940 // AT5G45400 // AT1G35530 // AT5G65130 // AT3G05050 // AT3G56150 // AT5G20410 // ATCG01060 // AT1G53320 // AT3G23820 // AT4G02…
GO:0009887	P	organ morphogenesis	237	8047	629	28397	0.00012	0.18	// AT3G05470 // AT1G14400 // AT4G03550 // AT5G36120 // AT5G04470 // AT2G31650 // AT3G51820 // AT4G19985 // AT5G56110 // AT2G37630 // AT1G27340 // AT5G64630 // AT1G30210 // AT3G53760 // AT5G08330 // AT2G20860 // AT3G28560 // AT2G40030 // AT1G63640 // AT5G06970 // AT2G04790 // AT1G21690 // AT1G65810 // AT1G59640 // AT1G62360 // AT1G08130 // AT2G47980 // AT2G01500 // AT5G64340 // AT4G20910 // AT3G44…
GO:0048583	P	regulation of response to stimulus	249	8047	667	28397	0.00013	0.2	// AT4G12560 // AT1G13110 // AT3G13870 // AT4G35390 // AT1G25390 // AT5G63710 // AT2G43790 // AT4G11260 // AT5G63490 // AT1G17600 // AT3G27960 // AT4G21120 // AT1G03080 // AT2G37630 // AT5G06870 // AT3G09830 // AT3G57700 // AT2G32680 // AT1G30210 // AT5G19690 // AT2G38290 // AT5G65310 // AT5G67340 // AT4G08480 // AT5G48930 // AT2G04450 // AT3G27210 // AT4G02590 // AT5G09220 // AT4G30340 // AT2G32…
GO:0010558	P	negative regulation of macromolecule biosynthetic process	167	8047	418	28397	0.00013	0.2	// AT1G33240 // AT2G40030 // AT4G11660 // AT2G30470 // AT5G08110 // AT3G63130 // AT2G37630 // AT1G17760 // AT4G21470 // AT1G19100 // AT2G36480 // AT1G63640 // AT1G20330 // AT4G27270 // AT3G61050 // AT1G80070 // AT3G23890 // AT3G49250 // AT5G58360 // AT1G68840 // AT3G20010 // AT4G20910 // AT5G20410 // AT4G14200 // AT1G01040 // AT2G07170 // AT5G62000 // AT3G57300 // AT3G20150 // AT4G02020 // AT4G03…
GO:0006310	P	DNA recombination	111	8047	255	28397	0.00014	0.21	// AT1G07745 // AT2G40030 // AT1G52500 // AT3G09660 // AT5G64630 // AT2G36480 // AT5G18950 // AT5G06460 // AT4G14180 // AT3G23890 // AT2G40700 // AT3G49250 // AT4G00020 // AT1G35530 // AT1G13120 // AT3G57300 // AT4G32700 // AT2G34780 // AT5G57450 // AT1G78770 // AT3G02680 // AT2G03070 // AT5G17930 // AT1G79050 // AT4G33925 // AT1G27900 // AT1G13050 // AT5G01310 // AT5G40820 // AT5G19040 // AT3G22…
GO:0048532	P	anatomical structure arrangement	112	8047	258	28397	0.00014	0.21	// AT5G58410 // AT5G55540 // AT1G20930 // AT5G64630 // AT2G36270 // AT1G75820 // AT3G08850 // AT2G35350 // AT1G80070 // AT3G20010 // AT4G20910 // AT1G31320 // AT1G02800 // AT2G27380 // AT2G34780 // AT5G27030 // AT2G38280 // AT3G24440 // AT2G27300 // AT5G61480 // AT3G03300 // AT2G02560 // AT1G13050 // AT5G60200 // AT1G25350 // AT5G08130 // AT1G79950 // AT3G07780 // AT2G31970 // AT1G30330 // AT2G34…
GO:0031327	P	negative regulation of cellular biosynthetic process	169	8047	425	28397	0.00015	0.22	// AT1G33240 // AT2G40030 // AT4G11660 // AT2G30470 // AT5G08110 // AT3G63130 // AT2G37630 // AT1G17760 // AT4G21470 // AT1G19100 // AT2G36480 // AT1G63640 // AT1G20330 // AT4G27270 // AT3G61050 // AT1G80070 // AT3G23890 // AT3G49250 // AT5G58360 // AT1G68840 // AT3G20010 // AT4G20910 // AT5G20410 // AT4G14200 // AT1G01040 // AT2G07170 // AT5G62000 // AT3G57300 // AT3G20150 // AT4G02020 // AT4G03…
GO:0009890	P	negative regulation of biosynthetic process	169	8047	425	28397	0.00015	0.22	// AT1G33240 // AT2G40030 // AT4G11660 // AT2G30470 // AT5G08110 // AT3G63130 // AT2G37630 // AT1G17760 // AT4G21470 // AT1G19100 // AT2G36480 // AT1G63640 // AT1G20330 // AT4G27270 // AT3G61050 // AT1G80070 // AT3G23890 // AT3G49250 // AT5G58360 // AT1G68840 // AT3G20010 // AT4G20910 // AT5G20410 // AT4G14200 // AT1G01040 // AT2G07170 // AT5G62000 // AT3G57300 // AT3G20150 // AT4G02020 // AT4G03…
GO:0048869	P	cellular developmental process	496	8047	1453	28397	0.00016	0.23	// AT1G72440 // AT5G65090 // AT5G36120 // AT3G01730 // AT1G80680 // AT3G16370 // AT5G15800 // AT4G33000 // AT5G51060 // AT2G20140 // AT5G53200 // AT1G01380 // AT1G54380 // AT3G08850 // AT3G53970 // AT2G35350 // AT1G09600 // AT1G05630 // AT1G49910 // AT2G35940 // AT5G11790 // AT5G07530 // AT2G41630 // AT2G32080 // AT3G51820 // AT4G01800 // AT2G39700 // AT2G26420 // AT4G17170 // AT3G02680 // AT4G13…
GO:0009553	P	embryo sac development	107	8047	245	28397	0.00017	0.25	// AT1G72440 // AT1G51380 // AT3G23440 // AT1G52500 // AT3G49890 // AT4G24270 // AT1G17760 // AT5G45780 // AT3G48360 // AT1G54380 // AT2G01500 // AT5G06460 // AT4G37890 // AT1G55870 // AT1G01690 // AT2G35940 // AT4G00020 // AT3G06430 // AT5G55490 // AT1G13120 // AT3G02680 // AT5G62440 // AT3G49730 // AT2G34780 // AT1G09100 // AT2G02810 // AT2G28600 // AT1G54140 // AT2G04660 // AT5G17930 // AT1G18…
GO:0009933	P	meristem structural organization	110	8047	254	28397	0.00018	0.26	// AT5G58410 // AT5G55540 // AT1G20930 // AT5G64630 // AT2G36270 // AT1G75820 // AT3G08850 // AT2G35350 // AT1G80070 // AT3G20010 // AT4G20910 // AT1G31320 // AT1G02800 // AT2G27380 // AT2G34780 // AT5G27030 // AT2G38280 // AT3G24440 // AT2G27300 // AT5G61480 // AT3G13510 // AT2G02560 // AT1G13050 // AT5G60200 // AT1G25350 // AT5G08130 // AT1G79950 // AT3G07780 // AT2G31970 // AT1G30330 // AT2G34…
GO:0010154	P	fruit development	265	8047	721	28397	0.00018	0.27	// AT2G41630 // AT5G13010 // AT1G08260 // AT1G49510 // AT5G58410 // AT2G46310 // AT4G11260 // AT4G04350 // AT2G44190 // AT2G32370 // AT5G41480 // AT4G24270 // AT3G12670 // AT1G30210 // AT2G36270 // AT2G41720 // AT2G36640 // AT3G18680 // AT5G55820 // AT4G16310 // AT2G21650 // AT1G21690 // AT5G45800 // AT1G59640 // AT4G00020 // AT4G11150 // AT2G22840 // AT4G24670 // AT5G61410 // AT3G19700 // AT1G79…
GO:0048438	P	floral whorl development	196	8047	510	28397	0.0002	0.29	// AT3G05470 // AT2G41890 // AT3G12780 // AT2G43790 // AT4G22950 // AT4G04350 // AT5G21150 // AT2G44810 // AT5G15800 // AT3G24240 // AT3G13380 // AT1G30210 // AT1G21810 // AT2G27880 // AT3G18680 // AT3G28560 // AT2G16250 // AT1G80600 // AT4G26000 // AT1G47260 // AT1G65810 // AT1G59640 // AT1G62360 // AT2G42800 // AT4G20910 // AT1G02800 // AT5G48300 // AT1G68640 // AT5G62000 // AT3G48810 // AT3G27…
GO:0006346	P	methylation-dependent chromatin silencing	60	8047	117	28397	0.0002	0.29	// AT1G13030 // AT3G20010 // AT3G61670 // AT5G48600 // AT2G06210 // AT5G18620 // AT1G79950 // AT5G16780 // AT3G63130 // AT2G31320 // AT2G17930 // AT1G48410 // AT4G22860 // AT5G25590 // AT3G18524 // AT3G54350 // AT5G27630 // AT3G58650 // AT4G21270 // AT5G25580 // AT1G63640 // AT2G27980 // AT3G56870 // AT3G07060 // AT3G15550 // AT1G26540 // AT4G37460 // AT1G80070 // AT2G42120 // AT4G30130 // AT5G02…
GO:0051301	P	cell division	147	8047	363	28397	0.0002	0.29	// AT5G58410 // AT2G43790 // AT4G17330 // AT1G79830 // AT2G37630 // AT1G20930 // AT1G44900 // AT2G21390 // AT2G35190 // AT4G21820 // AT3G08850 // AT3G61690 // AT1G04120 // AT2G33120 // AT3G23890 // AT2G47980 // AT2G47420 // AT1G63680 // AT3G17360 // AT1G01040 // AT2G07170 // AT2G34780 // AT1G78770 // AT2G38280 // AT2G28350 // AT3G02680 // AT3G63130 // AT2G41230 // AT2G40730 // AT4G37650 // AT1G50…
GO:0051726	P	regulation of cell cycle	123	8047	293	28397	0.00021	0.31	// AT1G33240 // AT5G04470 // AT2G40030 // AT1G07270 // AT1G20930 // AT5G63950 // AT2G48100 // AT1G20330 // AT3G23890 // AT3G49250 // AT2G47980 // AT1G35530 // AT1G70210 // AT3G21870 // AT3G20010 // AT3G17360 // AT4G14200 // AT1G07370 // AT2G07170 // AT3G20150 // AT2G34780 // AT1G78770 // AT2G38280 // AT1G44900 // AT3G02680 // AT1G55250 // AT5G57590 // AT2G04660 // AT1G20610 // AT4G37650 // AT5G62…
GO:0008544	P	epidermis development	182	8047	469	28397	0.00022	0.33	// AT1G33240 // AT5G04470 // AT3G13870 // AT4G03190 // AT3G01730 // AT3G16370 // AT5G56110 // AT4G33000 // AT5G51060 // AT5G64630 // AT5G53200 // AT1G01380 // AT5G06970 // AT1G78770 // AT1G09600 // AT4G22010 // AT3G23890 // AT5G05170 // AT3G17420 // AT2G47980 // AT5G64340 // AT3G44200 // AT2G32080 // AT4G01800 // AT3G27560 // AT2G26420 // AT3G02680 // AT5G67400 // AT2G26250 // AT3G23590 // AT5G14…
GO:0007398	P	ectoderm development	182	8047	469	28397	0.00022	0.33	// AT1G33240 // AT5G04470 // AT3G13870 // AT4G03190 // AT3G01730 // AT3G16370 // AT5G56110 // AT4G33000 // AT5G51060 // AT5G64630 // AT5G53200 // AT1G01380 // AT5G06970 // AT1G78770 // AT1G09600 // AT4G22010 // AT3G23890 // AT5G05170 // AT3G17420 // AT2G47980 // AT5G64340 // AT3G44200 // AT2G32080 // AT4G01800 // AT3G27560 // AT2G26420 // AT3G02680 // AT5G67400 // AT2G26250 // AT3G23590 // AT5G14…
GO:0005976	P	polysaccharide metabolic process	261	8047	712	28397	0.00023	0.34	// AT3G24315 // AT4G22890 // AT3G13870 // AT4G03550 // AT3G12780 // AT1G30750 // AT1G31800 // AT1G50410 // AT1G71990 // AT1G32810 // AT3G16370 // AT3G14790 // AT5G19220 // AT1G70730 // AT4G30190 // AT5G39210 // AT5G12870 // AT4G24620 // AT1G79180 // AT5G66680 // AT5G15880 // AT5G36120 // AT3G03050 // AT3G25140 // AT5G43060 // AT5G06780 // AT5G50250 // AT1G47260 // AT4G22010 // AT4G34980 // AT1G09…
GO:0009056	P	catabolic process	716	8047	2182	28397	0.00024	0.35	// AT4G12560 // AT4G22890 // AT5G36120 // AT1G02940 // AT2G03170 // AT5G57350 // AT4G32360 // AT2G20140 // AT4G14180 // AT5G14910 // AT5G58870 // AT5G41240 // AT3G52570 // AT3G60330 // AT4G32840 // AT5G08690 // AT1G17160 // AT2G36840 // AT5G36230 // AT5G61060 // AT2G21390 // AT1G64770 // AT1G49910 // AT2G32810 // AT2G34340 // AT4G11560 // AT3G15640 // AT1G51710 // AT5G48300 // AT5G62480 // AT3G27…
GO:0009617	P	response to bacterium	217	8047	577	28397	0.00025	0.36	// AT5G65210 // AT4G22890 // AT5G06870 // AT4G03190 // AT3G12780 // AT5G05730 // AT2G43790 // AT4G11260 // AT1G33950 // AT1G12210 // AT2G39730 // AT2G37630 // AT3G57700 // AT3G24240 // AT5G54640 // AT2G32680 // AT3G13380 // AT1G30210 // AT5G45260 // AT2G38290 // AT1G08830 // AT2G16250 // AT4G15760 // AT2G04450 // AT3G05660 // AT4G39090 // AT5G50250 // AT1G12820 // AT5G03760 // AT3G15020 // AT1G02…
GO:0044255	P	cellular lipid metabolic process	475	8047	1395	28397	0.00026	0.37	// AT1G61850 // AT5G06870 // AT4G14210 // AT1G76490 // AT3G12990 // AT2G46210 // AT3G16370 // AT5G11380 // AT1G01260 // AT2G34630 // AT1G10030 // AT3G52570 // AT4G10390 // AT5G61060 // AT1G05630 // AT1G31910 // AT2G46500 // AT2G34340 // AT5G58784 // AT1G25450 // AT5G20410 // AT5G48300 // AT5G14460 // AT1G71160 // AT3G51820 // AT1G15780 // AT2G26420 // AT1G16040 // AT3G10280 // AT4G21200 // AT5G46…
GO:0006275	P	regulation of DNA replication	66	8047	135	28397	0.00028	0.41	// AT1G33240 // AT3G10525 // AT5G48600 // AT2G27040 // AT1G67630 // AT2G31320 // AT1G67320 // AT3G57860 // AT4G22970 // AT1G20930 // AT5G63950 // AT4G02070 // AT3G18524 // AT2G20000 // AT3G58650 // AT4G21270 // AT2G39090 // AT2G05210 // AT4G21820 // AT1G20330 // AT1G59540 // AT3G56870 // AT2G29570 // AT3G23890 // AT1G07370 // AT3G49250 // AT2G21800 // AT1G04020 // AT1G02970 // AT2G31270 // AT3G24…
GO:0046907	P	intracellular transport	483	8047	1423	28397	0.00028	0.41	// AT1G16560 // AT5G06870 // AT5G20300 // AT5G26110 // AT1G80680 // AT2G39730 // AT1G03080 // AT3G52570 // AT5G48930 // AT5G16620 // AT5G61060 // AT2G21390 // AT2G35940 // AT1G73430 // AT1G16280 // AT4G35870 // AT4G01800 // AT5G11490 // AT4G03510 // AT5G41790 // AT2G40730 // AT1G05940 // AT4G26550 // AT3G49350 // AT3G22440 // AT3G52150 // AT1G16210 // AT3G20560 // AT4G34370 // AT1G60070 // AT1G77…
GO:0030001	P	metal ion transport	216	8047	576	28397	0.00029	0.43	// AT1G16560 // AT5G06300 // AT1G13110 // AT1G51830 // AT5G44790 // AT3G12780 // AT2G42950 // AT2G46740 // AT5G47100 // AT3G08040 // AT5G35750 // AT4G33000 // AT3G24240 // AT3G23810 // AT4G35060 // AT4G32640 // AT3G27190 // AT4G37640 // AT5G09220 // AT2G21550 // AT2G18196 // AT5G03760 // AT5G05170 // AT4G39700 // AT4G04850 // AT2G44010 // AT3G24160 // AT1G60960 // AT3G20870 // AT5G47770 // AT1G05…
GO:0070647	P	protein modification by small protein conjugation or removal	164	8047	418	28397	0.0003	0.43	// AT1G14400 // AT1G61850 // AT5G58410 // AT3G59920 // AT5G50680 // AT1G01660 // AT2G36270 // AT2G45920 // AT5G67340 // AT5G06460 // AT1G79730 // AT5G24320 // AT5G18320 // AT1G76390 // AT2G40700 // AT1G28470 // AT1G65650 // AT5G37890 // AT4G10160 // AT3G60220 // AT1G51710 // AT1G23800 // AT5G14250 // AT3G50530 // AT2G34780 // AT2G23140 // AT5G37930 // AT3G02200 // AT3G24440 // AT3G02680 // AT1G55…
GO:0035196	P	production of miRNAs involved in gene silencing by miRNA	64	8047	130	28397	0.0003	0.43	// AT1G60860 // AT3G20010 // AT3G61670 // AT1G65660 // AT5G48600 // AT2G06210 // AT2G16390 // AT1G33400 // AT4G24500 // AT5G07660 // AT1G15940 // AT2G17930 // AT1G48410 // AT3G47460 // AT5G44200 // AT2G25420 // AT3G14980 // AT1G67140 // AT4G20910 // AT4G32620 // AT2G35550 // AT2G44620 // AT1G24240 // AT2G31320 // AT4G30520 // AT2G27170 // AT3G28460 // AT3G57290 // AT1G63640 // AT1G59760 // AT1G80…
GO:0044248	P	cellular catabolic process	688	8047	2095	28397	0.0003	0.44	// AT4G22890 // AT5G36120 // AT1G02940 // AT2G03170 // AT5G57350 // AT4G32360 // AT2G20140 // AT4G14180 // AT5G14910 // AT5G58870 // AT5G41240 // AT3G52570 // AT3G60330 // AT4G32840 // AT5G08690 // AT2G36840 // AT5G36230 // AT5G61060 // AT2G21390 // AT1G64770 // AT1G49910 // AT2G32810 // AT2G34340 // AT4G11560 // AT3G15640 // AT1G51710 // AT5G48300 // AT5G62480 // AT3G27300 // AT1G53210 // AT1G01…
GO:0006261	P	DNA-dependent DNA replication	109	8047	256	28397	0.00031	0.45	// AT1G08130 // AT1G33240 // AT2G40030 // AT5G04470 // AT3G09660 // AT1G20930 // AT2G20140 // AT5G63950 // AT3G27640 // AT3G10525 // AT3G20540 // AT1G20330 // AT3G53970 // AT2G21550 // AT3G23890 // AT3G49250 // AT1G49910 // AT3G01330 // AT1G35530 // AT1G70210 // AT2G07170 // AT5G57590 // AT2G34780 // AT5G27740 // AT1G78770 // AT1G44900 // AT3G13550 // AT2G04660 // AT5G62410 // AT2G21800 // AT3G48…
GO:0009913	P	epidermal cell differentiation	180	8047	467	28397	0.00031	0.46	// AT1G33240 // AT5G04470 // AT3G13870 // AT4G03190 // AT3G01730 // AT3G16370 // AT5G56110 // AT4G33000 // AT5G51060 // AT5G64630 // AT5G53200 // AT1G01380 // AT5G06970 // AT1G78770 // AT1G09600 // AT4G22010 // AT3G23890 // AT5G05170 // AT3G17420 // AT2G47980 // AT5G64340 // AT3G44200 // AT2G32080 // AT4G01800 // AT3G27560 // AT2G26420 // AT3G02680 // AT5G67400 // AT2G26250 // AT3G23590 // AT5G14…
GO:0009909	P	regulation of flower development	144	8047	359	28397	0.00032	0.47	// AT1G08130 // AT1G14400 // AT5G58410 // AT1G80680 // AT5G35750 // AT5G15800 // AT3G53760 // AT3G02210 // AT5G55820 // AT1G79730 // AT5G59570 // AT4G32540 // AT1G21690 // AT1G62360 // AT3G23890 // AT3G04610 // AT5G65050 // AT2G42120 // AT1G68640 // AT2G07170 // AT5G62000 // AT2G27380 // AT2G34780 // AT2G38810 // AT1G78770 // AT2G38280 // AT1G44900 // AT3G59420 // AT2G03070 // AT4G22140 // AT2G27…
GO:0071359	P	cellular response to dsRNA	69	8047	144	28397	0.00032	0.47	// AT1G60860 // AT3G20010 // AT3G61670 // AT1G65660 // AT5G48600 // AT2G06210 // AT2G16390 // AT1G33400 // AT2G25420 // AT4G24500 // AT5G07660 // AT1G15940 // AT2G17930 // AT1G48410 // AT3G47460 // AT5G44200 // AT5G04290 // AT3G14980 // AT1G67140 // AT4G20910 // AT4G32620 // AT2G35550 // AT2G44620 // AT1G24240 // AT2G31320 // AT4G30520 // AT2G27170 // AT3G28460 // AT3G57290 // AT1G63640 // AT1G59…
GO:0043331	P	response to dsRNA	69	8047	144	28397	0.00032	0.47	// AT1G60860 // AT3G20010 // AT3G61670 // AT1G65660 // AT5G48600 // AT2G06210 // AT2G16390 // AT1G33400 // AT2G25420 // AT4G24500 // AT5G07660 // AT1G15940 // AT2G17930 // AT1G48410 // AT3G47460 // AT5G44200 // AT5G04290 // AT3G14980 // AT1G67140 // AT4G20910 // AT4G32620 // AT2G35550 // AT2G44620 // AT1G24240 // AT2G31320 // AT4G30520 // AT2G27170 // AT3G28460 // AT3G57290 // AT1G63640 // AT1G59…
GO:0031050	P	dsRNA fragmentation	69	8047	144	28397	0.00032	0.47	// AT1G60860 // AT3G20010 // AT3G61670 // AT1G65660 // AT5G48600 // AT2G06210 // AT2G16390 // AT1G33400 // AT2G25420 // AT4G24500 // AT5G07660 // AT1G15940 // AT2G17930 // AT1G48410 // AT3G47460 // AT5G44200 // AT5G04290 // AT3G14980 // AT1G67140 // AT4G20910 // AT4G32620 // AT2G35550 // AT2G44620 // AT1G24240 // AT2G31320 // AT4G30520 // AT2G27170 // AT3G28460 // AT3G57290 // AT1G63640 // AT1G59…
GO:0070918	P	production of small RNA involved in gene silencing by RNA	69	8047	144	28397	0.00032	0.47	// AT1G60860 // AT3G20010 // AT3G61670 // AT1G65660 // AT5G48600 // AT2G06210 // AT2G16390 // AT1G33400 // AT2G25420 // AT4G24500 // AT5G07660 // AT1G15940 // AT2G17930 // AT1G48410 // AT3G47460 // AT5G44200 // AT5G04290 // AT3G14980 // AT1G67140 // AT4G20910 // AT4G32620 // AT2G35550 // AT2G44620 // AT1G24240 // AT2G31320 // AT4G30520 // AT2G27170 // AT3G28460 // AT3G57290 // AT1G63640 // AT1G59…
GO:0051607	P	defense response to virus	73	8047	155	28397	0.00033	0.47	// AT2G16800 // AT3G20010 // AT3G61670 // AT5G48600 // AT5G06320 // AT2G16390 // AT5G49500 // AT4G20910 // AT1G79950 // AT5G07660 // AT1G15940 // AT2G17930 // AT1G48410 // AT3G47460 // AT5G16000 // AT3G14980 // AT1G67140 // AT1G05460 // AT4G32620 // AT5G15920 // AT2G44620 // AT1G24240 // AT2G31320 // AT2G27170 // AT1G31280 // AT1G63640 // AT4G08310 // AT4G30520 // AT5G44870 // AT3G49250 // AT1G54…
GO:0048468	P	cell development	255	8047	699	28397	0.00034	0.49	// AT1G33240 // AT3G13870 // AT3G23380 // AT3G01730 // AT2G41630 // AT4G02350 // AT3G27960 // AT3G16370 // AT5G56110 // AT2G07040 // AT4G33000 // AT5G51060 // AT2G20140 // AT5G53200 // AT1G29140 // AT3G04690 // AT4G24580 // AT5G06970 // AT2G26420 // AT1G66360 // AT4G22010 // AT3G55960 // AT1G59640 // AT1G62360 // AT5G05170 // AT3G17420 // AT2G47980 // AT4G03190 // AT5G02030 // AT3G12160 // AT3G57…
GO:0048316	P	seed development	254	8047	696	28397	0.00034	0.49	// AT2G41630 // AT5G13010 // AT1G08260 // AT1G49510 // AT5G58410 // AT5G61130 // AT4G11260 // AT4G04350 // AT2G44190 // AT2G32370 // AT5G41480 // AT4G24270 // AT3G12670 // AT1G30210 // AT2G36270 // AT2G41720 // AT2G36640 // AT3G18680 // AT5G55820 // AT4G16310 // AT2G21650 // AT1G21690 // AT5G45800 // AT1G59640 // AT4G00020 // AT4G11150 // AT2G22840 // AT4G24670 // AT5G61410 // AT3G19700 // AT1G79…
GO:0044249	P	cellular biosynthetic process	2348	8047	7737	28397	0.00034	0.5	// AT4G22890 // AT5G44790 // AT5G06710 // AT1G76490 // AT3G09770 // AT4G36500 // AT3G14790 // AT1G64780 // AT1G28395 // AT2G34630 // AT4G32920 // AT1G12290 // AT1G14220 // AT1G79730 // AT1G51140 // AT4G02590 // AT3G10070 // ATCG00500 // AT4G26310 // AT3G15020 // AT1G49910 // AT2G35940 // AT5G45400 // AT1G35530 // AT5G65130 // AT3G05050 // AT3G56150 // AT5G20410 // ATCG01060 // AT1G53320 // AT3G23…
GO:0009793	P	embryonic development ending in seed dormancy	211	8047	563	28397	0.00035	0.5	// AT1G08260 // AT1G49510 // AT5G58410 // AT4G11260 // AT4G04350 // AT5G66470 // AT5G41480 // AT4G24270 // AT2G04842 // AT1G30210 // AT2G36270 // AT2G41720 // AT2G36640 // AT3G18680 // AT3G08850 // AT4G16310 // AT2G21650 // AT1G21690 // AT5G45800 // AT4G00020 // AT4G11150 // AT2G22840 // AT4G24670 // AT5G61410 // AT1G13120 // AT1G79750 // AT3G29290 // AT4G10560 // AT2G22240 // AT3G23440 // AT5G14…
GO:0040029	P	regulation of gene expression, epigenetic	193	8047	508	28397	0.00035	0.51	// AT2G40030 // AT1G33400 // AT4G24500 // AT3G63130 // AT3G28460 // AT1G75150 // AT1G08830 // AT1G19100 // AT5G15920 // AT2G36480 // AT1G63640 // AT1G24240 // AT3G20420 // AT1G80070 // AT3G23890 // AT3G49250 // AT5G58130 // AT2G46020 // AT1G48410 // AT1G76490 // AT2G42120 // AT3G20010 // AT1G05460 // AT4G14200 // AT1G01040 // AT2G07170 // AT3G57300 // AT3G20150 // AT2G35670 // AT5G08110 // AT2G34…
GO:0052249	P	modulation of RNA levels in other organism during symbiotic interaction	53	8047	102	28397	0.00036	0.52	// AT2G16800 // AT3G20010 // AT3G61670 // AT2G16390 // AT1G33400 // AT4G20910 // AT1G79950 // AT5G07660 // AT1G15940 // AT2G17930 // AT1G48410 // AT3G14980 // AT1G05460 // AT4G32620 // AT2G31320 // AT1G63640 // AT4G08310 // AT4G30520 // AT3G49250 // AT1G54440 // AT4G30130 // AT5G02030 // AT1G67140 // AT1G80070 // AT1G60860 // AT3G60830 // AT3G02890 // AT2G25420 // AT1G63020 // AT1G10180 // AT2G01…
GO:0052018	P	modulation by symbiont of RNA levels in host	53	8047	102	28397	0.00036	0.52	// AT2G16800 // AT3G20010 // AT3G61670 // AT2G16390 // AT1G33400 // AT4G20910 // AT1G79950 // AT5G07660 // AT1G15940 // AT2G17930 // AT1G48410 // AT3G14980 // AT1G05460 // AT4G32620 // AT2G31320 // AT1G63640 // AT4G08310 // AT4G30520 // AT3G49250 // AT1G54440 // AT4G30130 // AT5G02030 // AT1G67140 // AT1G80070 // AT1G60860 // AT3G60830 // AT3G02890 // AT2G25420 // AT1G63020 // AT1G10180 // AT2G01…
GO:0009616	P	virus induced gene silencing	53	8047	102	28397	0.00036	0.52	// AT2G16800 // AT3G20010 // AT3G61670 // AT2G16390 // AT1G33400 // AT4G20910 // AT1G79950 // AT5G07660 // AT1G15940 // AT2G17930 // AT1G48410 // AT3G14980 // AT1G05460 // AT4G32620 // AT2G31320 // AT1G63640 // AT4G08310 // AT4G30520 // AT3G49250 // AT1G54440 // AT4G30130 // AT5G02030 // AT1G67140 // AT1G80070 // AT1G60860 // AT3G60830 // AT3G02890 // AT2G25420 // AT1G63020 // AT1G10180 // AT2G01…
GO:0008219	P	cell death	190	8047	500	28397	0.00039	0.56	// AT1G13110 // AT3G13870 // AT5G44790 // AT1G28570 // AT5G63710 // AT5G44870 // AT2G43790 // AT4G11260 // AT5G63490 // AT4G21120 // AT1G03080 // AT5G57060 // AT5G06870 // AT3G09830 // AT2G32680 // AT1G30210 // AT5G45260 // AT2G38290 // AT5G67340 // AT5G48930 // AT2G04450 // AT3G27210 // AT3G05660 // AT5G09220 // AT3G48090 // AT2G35940 // AT1G02860 // AT4G02600 // AT2G39730 // AT1G12220 // AT1G42…
GO:0016265	P	death	190	8047	500	28397	0.00039	0.56	// AT1G13110 // AT3G13870 // AT5G44790 // AT1G28570 // AT5G63710 // AT5G44870 // AT2G43790 // AT4G11260 // AT5G63490 // AT4G21120 // AT1G03080 // AT5G57060 // AT5G06870 // AT3G09830 // AT2G32680 // AT1G30210 // AT5G45260 // AT2G38290 // AT5G67340 // AT5G48930 // AT2G04450 // AT3G27210 // AT3G05660 // AT5G09220 // AT3G48090 // AT2G35940 // AT1G02860 // AT4G02600 // AT2G39730 // AT1G12220 // AT1G42…
GO:0002252	P	immune effector process	114	8047	273	28397	0.0004	0.58	// AT5G44870 // AT1G33400 // AT3G46600 // AT3G28460 // AT5G51700 // AT5G15920 // AT1G24240 // AT3G20420 // AT3G48090 // AT1G80070 // AT3G49250 // AT2G17740 // AT3G20010 // AT4G20910 // AT2G17720 // AT1G15940 // AT2G22240 // AT3G57300 // AT4G02020 // AT5G43470 // AT1G05460 // AT2G04660 // AT2G43710 // AT5G62410 // AT1G64060 // AT4G22530 // AT3G60830 // AT1G79950 // AT2G31970 // AT3G47460 // AT2G32…
GO:0006629	P	lipid metabolic process	587	8047	1772	28397	0.00044	0.63	// AT1G61850 // AT5G06870 // AT1G30750 // AT4G14210 // AT1G76490 // AT3G12990 // AT2G46210 // AT3G16370 // AT5G11380 // AT1G01260 // AT2G34630 // AT1G10030 // AT3G52570 // AT4G10390 // ATCG00500 // AT1G72430 // AT1G31910 // AT5G52920 // AT2G39180 // AT2G34340 // AT5G58784 // AT1G75890 // AT1G25450 // AT5G45670 // AT5G20410 // AT5G48300 // AT1G06360 // AT1G02660 // AT1G71160 // AT3G51820 // AT1G15…
GO:0048580	P	regulation of post-embryonic development	176	8047	459	28397	0.00044	0.64	// AT1G08130 // AT1G14400 // AT5G58410 // AT4G11260 // AT2G30470 // AT1G80680 // AT5G35750 // AT5G15800 // AT3G53760 // AT3G02210 // AT2G31880 // AT1G63640 // AT5G55820 // AT1G79730 // AT5G59570 // AT4G32540 // AT1G21690 // AT2G32950 // AT1G62360 // AT3G23890 // AT3G04610 // AT5G04240 // AT5G65050 // AT2G42120 // AT1G20450 // AT4G05420 // AT1G66400 // AT2G07170 // AT5G62000 // AT2G27380 // AT2G34…
GO:0030005	P	cellular di-, tri-valent inorganic cation homeostasis	40	8047	70	28397	0.00045	0.65	// AT3G13772 // AT3G11050 // AT3G08040 // AT3G09390 // AT5G27100 // AT5G53010 // AT2G29110 // AT3G22910 // AT2G21410 // AT2G32400 // AT4G29900 // AT5G26820 // AT4G37270 // AT5G11210 // AT5G48400 // AT2G17260 // AT3G61010 // AT5G01600 // AT3G07520 // AT5G58270 // AT1G12520 // AT2G24710 // AT1G07810 // AT1G42540 // AT3G51480 // AT1G53710 // AT5G57110 // AT1G70730 // AT2G22950 // AT4G04770 // AT2G38…
GO:0044419	P	interspecies interaction between organisms	63	8047	130	28397	0.00045	0.65	// AT1G32070 // AT2G16800 // AT3G20010 // AT3G61670 // AT2G16390 // AT1G33400 // AT4G20910 // AT1G79950 // AT5G07660 // AT3G07780 // AT1G15940 // AT2G17930 // AT5G51600 // AT3G14980 // AT1G19570 // AT1G05460 // AT4G32620 // AT1G09270 // AT2G33330 // AT1G80600 // AT2G31320 // AT1G80070 // AT5G57685 // AT1G20640 // AT1G63640 // AT4G08310 // AT4G30520 // AT3G49250 // AT1G54440 // AT4G30130 // AT5G02…
GO:0010228	P	vegetative to reproductive phase transition of meristem	173	8047	451	28397	0.00049	0.7	// AT1G14400 // AT1G61850 // AT5G58410 // AT3G59920 // AT4G04350 // AT3G58580 // AT1G30210 // AT2G36270 // AT1G79000 // AT4G20400 // AT3G08850 // AT1G27650 // AT1G51140 // AT5G24320 // AT1G12820 // AT2G32950 // AT5G05800 // AT1G14570 // AT5G04240 // AT4G02430 // AT1G01040 // AT1G23800 // AT2G01290 // AT2G27380 // AT2G45620 // AT2G34780 // AT4G24630 // AT3G59420 // AT2G38280 // AT3G24440 // AT1G55…
GO:0007017	P	microtubule-based process	127	8047	313	28397	0.00049	0.7	// AT5G58410 // AT3G16060 // AT3G63130 // AT5G47820 // AT1G20930 // AT1G65010 // AT3G53760 // AT1G63640 // AT3G61690 // AT2G27040 // AT4G34980 // AT1G80070 // AT3G23890 // AT3G43610 // AT2G47980 // AT3G17360 // AT1G01040 // AT5G42490 // AT2G07170 // AT3G20150 // AT5G41310 // AT1G80260 // AT4G17330 // AT1G78770 // AT3G08680 // AT5G43700 // AT5G58960 // AT1G18370 // AT2G40730 // AT1G50710 // AT4G03…
GO:0044403	P	symbiosis, encompassing mutualism through parasitism	62	8047	128	28397	0.00051	0.72	// AT1G32070 // AT2G16800 // AT3G20010 // AT3G61670 // AT2G16390 // AT1G33400 // AT4G20910 // AT1G79950 // AT5G07660 // AT3G07780 // AT1G15940 // AT2G17930 // AT5G51600 // AT3G14980 // AT1G19570 // AT1G05460 // AT4G32620 // AT1G09270 // AT2G33330 // AT2G31320 // AT1G80070 // AT5G57685 // AT1G20640 // AT1G63640 // AT4G08310 // AT4G30520 // AT3G49250 // AT1G54440 // AT4G30130 // AT5G02030 // AT1G48…
GO:0070727	P	cellular macromolecule localization	377	8047	1093	28397	0.00052	0.74	// AT5G06870 // AT5G20300 // AT5G26110 // AT1G80680 // AT2G39730 // AT1G03080 // AT3G52570 // AT5G48930 // AT5G16620 // AT5G61060 // AT2G21390 // AT2G35940 // AT1G73430 // AT1G16280 // AT4G35870 // AT4G01800 // AT5G11490 // AT4G03510 // AT5G41790 // AT1G05940 // AT1G06210 // AT3G49350 // AT3G22440 // AT3G52150 // AT1G16210 // AT3G59100 // AT4G34370 // AT1G60070 // AT1G77550 // AT4G38550 // AT4G04…
GO:0048645	P	organ formation	85	8047	192	28397	0.00053	0.75	// AT3G05470 // AT1G13030 // AT3G28860 // AT5G48600 // AT3G50330 // AT3G56100 // AT1G68640 // AT2G31650 // AT1G21810 // AT5G07660 // AT1G13790 // AT3G62300 // AT2G37630 // AT2G24210 // AT4G02070 // AT3G53760 // AT3G18524 // AT3G02210 // AT5G53950 // AT4G20910 // AT4G21820 // AT3G28560 // AT2G40030 // AT1G73590 // AT5G15800 // AT1G63100 // AT3G15550 // AT1G21690 // AT1G63640 // AT1G65810 // AT5G03…
GO:0051701	P	interaction with host	60	8047	123	28397	0.00054	0.77	// AT1G32070 // AT2G16800 // AT3G20010 // AT3G61670 // AT2G16390 // AT1G33400 // AT4G20910 // AT1G79950 // AT5G07660 // AT3G07780 // AT1G15940 // AT2G17930 // AT5G51600 // AT3G14980 // AT1G05460 // AT4G32620 // AT2G33330 // AT2G31320 // AT1G80070 // AT5G57685 // AT1G09270 // AT1G63640 // AT4G08310 // AT4G30520 // AT3G49250 // AT1G54440 // AT4G30130 // AT5G02030 // AT1G48410 // AT1G67140 // AT1G77…
GO:0016570	P	histone modification	146	8047	371	28397	0.00056	0.79	// AT1G08130 // AT1G14400 // AT3G19040 // AT2G40030 // AT3G63130 // AT3G53760 // AT3G02210 // AT1G63640 // AT5G06460 // AT1G79730 // AT1G21690 // AT4G13460 // AT3G23890 // AT2G41050 // AT3G49250 // AT1G65650 // AT5G04240 // AT5G35600 // AT4G20910 // AT5G47500 // AT1G51710 // AT1G73100 // AT2G07170 // AT3G20150 // AT2G35670 // AT4G02020 // AT2G38810 // AT1G78770 // AT1G44900 // AT3G02680 // AT1G55…
GO:0009409	P	response to cold	230	8047	629	28397	0.00058	0.83	// AT5G04660 // AT2G38750 // AT3G12780 // AT5G20630 // AT2G43790 // AT3G16460 // AT3G11170 // AT1G18890 // AT2G33380 // AT2G39730 // AT5G35750 // AT1G28010 // AT5G15800 // AT4G31990 // AT5G42540 // AT2G38290 // AT5G67340 // AT5G58410 // AT3G03050 // AT3G46680 // AT5G50250 // AT3G48360 // AT1G20620 // AT2G47190 // AT4G11150 // AT1G09350 // AT5G65050 // AT2G46590 // AT5G61410 // AT1G20450 // AT3G47…
GO:0030422	P	production of siRNA involved in RNA interference	66	8047	140	28397	0.0006	0.85	// AT1G60860 // AT3G20010 // AT3G61670 // AT1G65660 // AT5G48600 // AT2G06210 // AT2G16390 // AT1G33400 // AT2G25420 // AT1G79950 // AT5G07660 // AT1G15940 // AT2G17930 // AT1G48410 // AT3G47460 // AT5G44200 // AT5G04290 // AT3G14980 // AT1G67140 // AT4G20910 // AT4G32620 // AT2G35550 // AT2G44620 // AT1G24240 // AT2G31320 // AT4G30520 // AT2G27170 // AT3G28460 // AT3G57290 // AT1G63640 // AT1G59…
GO:0009886	P	post-embryonic morphogenesis	189	8047	503	28397	0.00062	0.88	// AT3G05470 // AT1G08130 // AT2G41890 // AT5G63950 // AT2G01950 // AT3G49260 // AT4G04350 // AT3G53180 // AT1G33811 // AT3G24240 // AT3G26810 // AT3G63440 // AT3G53760 // AT3G02210 // AT3G28560 // AT4G28080 // AT2G16250 // AT1G63640 // AT1G12900 // AT1G21690 // AT1G12820 // AT1G65810 // AT1G59640 // AT1G62360 // AT3G54080 // AT2G42800 // AT5G64340 // AT4G20910 // AT4G28780 // AT1G02800 // AT4G05…
GO:0048449	P	floral organ formation	78	8047	174	28397	0.00066	0.94	// AT3G05470 // AT1G13030 // AT5G48600 // AT3G50330 // AT3G56100 // AT1G68640 // AT2G31650 // AT1G21810 // AT5G07660 // AT1G13790 // AT3G62300 // AT2G31320 // AT2G24210 // AT4G02070 // AT3G53760 // AT3G18524 // AT3G02210 // AT4G20910 // AT4G21820 // AT3G28560 // AT2G40030 // AT5G15800 // AT1G63100 // AT3G15550 // AT1G21690 // AT1G63640 // AT1G65810 // AT5G03680 // AT4G28010 // AT1G62360 // AT1G08…
GO:0007010	P	cytoskeleton organization	190	8047	507	28397	0.00066	0.94	// AT3G05470 // AT3G57410 // AT1G12070 // AT5G07780 // AT4G19410 // AT3G13870 // AT1G20930 // AT1G65010 // AT3G53760 // AT4G26390 // AT1G10200 // AT5G58410 // AT3G27190 // AT3G61690 // AT5G12370 // AT5G61980 // AT4G34980 // AT1G80070 // AT3G23890 // AT1G08730 // AT2G47980 // AT2G46520 // AT1G55810 // AT1G01040 // AT1G80260 // AT1G64790 // AT4G17330 // AT5G57320 // AT3G05330 // AT1G78770 // AT1G09…
GO:0006325	P	chromatin organization	209	8047	566	28397	0.00068	0.97	// AT1G08130 // AT1G14400 // AT3G19040 // AT2G40030 // AT2G19480 // AT3G63130 // AT3G15550 // AT5G54640 // AT5G64630 // AT3G53760 // AT3G02210 // AT1G63640 // AT5G06460 // AT1G79730 // AT3G13782 // AT1G21690 // AT4G13460 // AT1G80070 // AT3G23890 // AT2G41050 // AT3G49250 // AT2G47980 // AT5G44800 // AT5G04240 // AT5G35600 // AT3G20010 // AT4G20910 // AT5G47500 // AT4G14200 // AT1G01040 // AT2G07…
GO:0007167	P	enzyme linked receptor protein signaling pathway	62	8047	130	28397	0.00068	0.97	// AT2G28970 // AT5G65700 // AT1G51830 // AT3G47090 // AT2G02220 // AT2G01950 // AT5G63710 // AT3G56100 // AT3G02130 // AT5G59660 // AT5G46330 // AT1G72300 // AT5G48940 // AT3G47110 // AT2G07040 // AT3G24240 // AT1G06840 // AT5G45780 // AT1G78980 // AT5G37450 // AT2G26730 // AT4G20140 // AT2G16250 // AT1G75820 // AT1G62950 // AT1G25320 // AT1G75640 // AT5G67200 // AT2G15300 // AT5G45800 // AT5G14…
GO:0007169	P	transmembrane receptor protein tyrosine kinase signaling pathway	62	8047	130	28397	0.00068	0.97	// AT2G28970 // AT5G65700 // AT1G51830 // AT3G47090 // AT2G02220 // AT2G01950 // AT5G63710 // AT3G56100 // AT3G02130 // AT5G59660 // AT5G46330 // AT1G72300 // AT5G48940 // AT3G47110 // AT2G07040 // AT3G24240 // AT1G06840 // AT5G45780 // AT1G78980 // AT5G37450 // AT2G26730 // AT4G20140 // AT2G16250 // AT1G75820 // AT1G62950 // AT1G25320 // AT1G75640 // AT5G67200 // AT2G15300 // AT5G45800 // AT5G14…
GO:0034605	P	cellular response to heat	9	8047	18	28397	0.12	1	// AT2G30250 // AT2G38470 // AT3G08970 // AT2G38340 // AT4G25380 // AT2G26150 // AT5G62390 // AT5G48570 // AT3G25230
GO:0051656	P	establishment of organelle localization	42	8047	108	28397	0.052	1	// AT1G42550 // AT4G22890 // AT5G02250 // AT5G65460 // AT5G10470 // AT2G27680 // AT5G50920 // AT5G19220 // AT5G09660 // AT5G16620 // AT1G03630 // AT5G38150 // AT2G24270 // AT4G01050 // AT4G31850 // AT4G34830 // AT2G04270 // AT1G08540 // AT5G36170 // AT3G48200 // AT1G56500 // AT1G11870 // AT3G17930 // AT3G63490 // AT1G62750 // AT3G01480 // AT1G63680 // AT1G66840 // AT3G51820 // AT3G25690 // AT1G42…
GO:0051495	P	positive regulation of cytoskeleton organization	5	8047	7	28397	0.1	1	// AT1G29170 // AT2G38440 // AT5G01730 // AT2G34150 // AT5G55230
GO:0051494	P	negative regulation of cytoskeleton organization	5	8047	11	28397	0.27	1	// AT1G71790 // AT2G20190 // AT4G38510 // AT5G07780 // AT3G05520
GO:0051493	P	regulation of cytoskeleton organization	12	8047	30	28397	0.2	1	// AT5G55230 // AT3G05520 // AT5G07780 // AT2G20190 // AT1G71790 // AT4G38510 // AT5G01730 // AT2G34150 // AT1G29170 // AT2G38440 // AT2G30910 // AT1G60430
GO:0033238	P	regulation of cellular amine metabolic process	6	8047	9	28397	0.092	1	// AT1G69040 // AT3G51770 // AT5G58550 // AT4G02680 // AT1G80360 // AT3G59410
GO:0006284	P	base-excision repair	12	8047	27	28397	0.13	1	// AT5G57970 // AT2G36490 // AT1G13635 // AT3G10010 // AT1G79650 // AT5G44680 // AT1G75230 // AT1G52500 // AT3G12040 // AT5G63960 // AT1G15970 // AT1G21710
GO:0006281	P	DNA repair	122	8047	307	28397	0.0011	1	// AT1G08130 // AT1G14400 // AT1G07745 // AT2G40030 // AT1G52500 // AT3G09660 // AT5G50920 // AT2G33770 // AT1G15970 // AT5G64630 // AT3G20540 // AT2G27040 // AT3G13782 // AT3G06820 // AT2G32950 // AT3G24495 // AT3G49250 // AT4G00020 // AT1G35530 // AT3G57300 // AT2G03430 // AT5G57450 // AT1G78770 // AT3G02680 // AT2G47590 // AT1G79050 // AT4G33925 // AT3G12380 // AT2G46340 // AT5G40820 // AT5G56…
GO:0015849	P	organic acid transport	97	8047	289	28397	0.084	1	// AT3G13870 // AT5G47330 // AT4G21120 // AT4G30190 // AT3G03990 // AT2G38290 // AT1G47670 // AT4G08940 // AT5G67340 // AT4G37640 // AT5G09220 // AT1G24400 // AT1G04120 // AT1G71680 // AT5G44390 // AT5G02170 // AT2G17720 // AT1G59820 // AT3G30390 // AT4G21440 // AT3G11900 // AT2G26900 // AT1G08230 // AT1G48850 // AT3G13380 // AT5G51640 // AT1G17500 // AT2G27490 // AT5G57685 // AT1G51790 // AT3G03…
GO:0045859	P	regulation of protein kinase activity	35	8047	89	28397	0.064	1	// AT5G04470 // AT2G46090 // AT3G19420 // AT3G50110 // AT1G05000 // AT2G20900 // AT3G45640 // AT1G27630 // AT2G26430 // AT5G65420 // AT2G18730 // AT5G43080 // AT5G28210 // AT5G61650 // AT2G17520 // AT4G30340 // AT5G06150 // AT2G35680 // AT5G23450 // AT1G70210 // AT2G45080 // AT3G21870 // AT3G10550 // AT4G28980 // AT2G17620 // AT1G71860 // AT5G57050 // AT4G35620 // AT4G37630 // AT2G04550 // AT1G20…
GO:0031109	P	microtubule polymerization or depolymerization	5	8047	10	28397	0.22	1	// AT2G20190 // AT5G51600 // AT5G55230 // AT3G61650 // AT5G05620
GO:0006289	P	nucleotide-excision repair	13	8047	36	28397	0.27	1	// AT5G41360 // AT5G49570 // AT4G05230 // AT1G52500 // AT3G13782 // AT5G63960 // AT5G50920 // AT3G48870 // AT3G28030 // AT1G79650 // AT1G19660 // AT1G12400 // AT1G21710
GO:0050832	P	defense response to fungus	118	8047	342	28397	0.037	1	// AT3G44480 // AT2G43790 // AT4G11260 // AT2G37630 // AT3G57700 // AT5G12870 // AT5G26920 // AT2G38290 // AT1G05800 // AT5G67340 // AT4G19700 // AT4G37640 // AT3G48090 // AT4G16950 // AT3G06550 // AT1G05010 // AT2G22240 // AT4G19230 // AT2G04450 // AT3G11340 // AT2G03070 // AT3G05360 // AT1G01470 // AT1G32230 // AT1G64060 // AT1G66880 // AT1G56510 // AT2G31865 // AT1G28480 // AT1G63880 // AT1G17…
GO:0002679	P	respiratory burst during defense response	41	8047	121	28397	0.18	1	// AT3G21630 // AT2G38470 // AT2G39200 // AT1G51620 // AT3G46600 // AT2G44840 // AT4G17500 // AT2G32030 // AT5G51700 // AT2G33710 // AT1G74710 // AT2G27310 // AT1G51790 // AT4G26120 // AT3G48090 // AT2G39650 // AT2G46500 // AT5G61210 // AT4G31550 // AT4G18880 // AT2G17720 // AT1G62300 // AT5G25930 // AT2G23680 // AT3G53180 // AT4G20830 // AT4G23210 // AT1G51800 // AT4G01250 // AT3G16720 // AT4G34…
GO:0010206	P	photosystem II repair	5	8047	10	28397	0.22	1	// AT1G75690 // AT2G30950 // AT1G03600 // AT4G18370 // AT2G47940
GO:0006575	P	cellular amino acid derivative metabolic process	237	8047	714	28397	0.019	1	// AT1G13110 // AT4G27830 // AT1G28570 // AT5G63710 // AT2G27310 // AT1G76490 // AT2G46590 // AT5G58550 // AT1G66800 // AT1G03080 // AT3G09830 // AT3G57700 // AT3G03990 // AT1G70580 // AT2G30490 // AT4G28410 // AT2G46110 // AT2G29130 // AT1G61610 // AT1G71030 // AT5G48930 // AT3G27210 // AT3G19010 // AT3G59030 // AT4G25310 // AT1G17010 // AT2G32950 // AT1G72680 // AT3G59760 // AT2G35940 // AT5G51…
GO:0006576	P	cellular biogenic amine metabolic process	56	8047	182	28397	0.32	1	// AT3G28940 // AT1G13110 // AT5G59980 // AT5G05730 // AT5G60750 // AT2G46590 // AT3G61300 // AT3G54640 // AT2G41740 // AT5G51900 // AT2G18690 // AT5G54810 // AT2G32260 // AT1G65670 // AT3G22850 // AT2G06050 // AT2G04400 // AT4G34640 // AT5G05590 // AT3G61040 // AT3G13110 // AT1G09620 // AT5G48220 // AT3G59760 // AT3G57880 // AT5G17990 // AT5G49760 // AT1G48600 // AT5G56080 // AT1G49500 // AT3G53…
GO:0034284	P	response to monosaccharide stimulus	71	8047	170	28397	0.0044	1	// AT3G12780 // AT5G35630 // AT3G53420 // AT1G64860 // AT5G24800 // AT4G15545 // AT2G23460 // AT2G19860 // AT1G20950 // AT5G53370 // AT4G19840 // AT5G64750 // AT4G24400 // AT1G17500 // AT3G54110 // AT1G10070 // AT2G38290 // AT3G09810 // AT5G08300 // AT3G15450 // AT4G33150 // AT1G74670 // AT3G46440 // AT1G75500 // AT5G09220 // AT4G01050 // AT4G23870 // AT2G01830 // AT3G01720 // AT1G15210 // AT2G39…
GO:0051783	P	regulation of nuclear division	5	8047	9	28397	0.18	1	// AT3G48150 // AT5G04470 // AT3G12280 // AT3G57860 // AT3G19590
GO:0051789	P	response to protein stimulus	111	8047	376	28397	0.37	1	// AT5G65210 // AT5G06140 // AT2G43790 // AT4G11260 // AT3G22630 // AT2G20140 // AT2G38290 // AT5G63790 // AT3G05580 // AT4G37640 // AT3G53970 // AT2G42380 // AT3G17420 // AT1G49910 // AT4G09570 // AT2G26150 // AT3G28340 // AT3G45040 // AT5G44080 // AT1G09100 // AT1G79210 // AT2G02810 // AT3G13550 // AT1G02145 // AT2G05710 // AT2G22850 // AT1G32230 // AT1G64060 // AT4G22530 // AT3G01280 // AT2G27…
GO:0051788	P	response to misfolded protein	44	8047	189	28397	0.9	1	// AT2G47000 // AT2G31260 // AT3G05530 // AT5G06140 // AT4G11260 // AT3G22630 // AT3G27430 // AT1G64230 // AT2G20140 // AT1G16210 // AT2G20000 // AT3G09810 // AT5G08300 // AT1G77770 // AT2G33150 // AT1G56450 // AT2G03430 // AT3G53970 // AT3G57290 // AT1G25490 // AT5G65110 // AT4G29040 // AT2G21390 // AT3G17420 // AT1G49910 // AT1G16900 // AT1G78380 // AT5G35080 // AT1G75990 // AT4G39850 // AT1G65…
GO:0048563	P	post-embryonic organ morphogenesis	86	8047	233	28397	0.022	1	// AT3G05470 // AT1G08130 // AT2G40030 // AT5G15800 // AT3G53760 // AT3G02210 // AT3G28560 // AT2G01500 // AT1G21690 // AT1G65810 // AT1G59640 // AT1G62360 // AT4G20910 // AT1G02800 // AT3G48810 // AT1G68420 // AT4G02180 // AT2G38810 // AT3G02680 // AT2G02560 // AT5G62410 // AT2G33640 // AT1G13030 // AT1G23790 // AT2G24210 // AT5G25590 // AT4G21820 // AT3G15550 // AT2G42120 // AT2G06990 // AT2G38…
GO:0006596	P	polyamine biosynthetic process	7	8047	19	28397	0.35	1	// AT5G59980 // AT2G16500 // AT3G02470 // AT1G51720 // AT1G65040 // AT1G09620 // AT5G63890
GO:0017004	P	cytochrome complex assembly	9	8047	23	28397	0.26	1	// AT3G17930 // AT4G31560 // AT5G36120 // AT5G54290 // AT2G07681 // ATMG00830 // AT1G59840 // AT3G26710 // AT5G52110
GO:0006595	P	polyamine metabolic process	17	8047	60	28397	0.54	1	// AT4G08870 // AT1G48600 // AT5G59980 // AT1G62660 // AT2G16500 // AT3G59050 // AT3G22850 // AT5G47770 // AT3G02470 // AT2G41740 // AT4G34640 // AT1G65840 // AT1G65040 // AT1G09620 // AT5G63890 // AT1G51720 // AT2G46590
GO:0046655	P	folic acid metabolic process	11	8047	38	28397	0.53	1	// AT3G02875 // AT5G64250 // AT2G37760 // AT4G04620 // AT2G43840 // AT5G61820 // AT3G44190 // AT4G22530 // AT1G72680 // AT3G14990 // AT2G43820
GO:0015996	P	chlorophyll catabolic process	24	8047	58	28397	0.078	1	// AT1G73750 // AT5G53350 // AT5G35750 // AT3G19553 // AT3G61080 // AT1G27320 // AT4G13250 // AT2G19810 // AT3G14067 // AT5G54080 // AT3G54140 // AT5G43860 // AT3G13040 // AT2G22240 // AT5G43430 // AT1G70610 // AT4G20070 // AT5G11840 // AT4G37000 // AT1G54100 // AT4G11960 // AT1G76570 // AT1G68830 // AT1G16840
GO:0015994	P	chlorophyll metabolic process	60	8047	189	28397	0.24	1	// AT1G73750 // AT3G01910 // AT4G38970 // AT5G53350 // AT1G31800 // AT5G08050 // AT5G58270 // AT2G27680 // AT5G35750 // AT5G50920 // AT2G21210 // AT5G09660 // AT3G19553 // AT3G53130 // AT1G32990 // AT3G61080 // AT3G23700 // AT2G20860 // AT1G27320 // AT4G13250 // AT2G19810 // AT2G02500 // AT4G01050 // AT3G14067 // AT4G27430 // AT3G14110 // AT4G09650 // AT4G14070 // AT5G13630 // AT3G01480 // AT3G54…
GO:0015995	P	chlorophyll biosynthetic process	34	8047	125	28397	0.61	1	// AT1G10670 // AT5G08050 // AT2G27680 // AT5G50920 // AT2G21210 // AT5G09660 // AT1G03630 // AT1G32990 // AT3G53130 // AT2G20860 // AT4G01050 // AT4G27430 // AT3G14110 // AT4G09650 // AT4G14070 // AT5G13630 // AT3G01480 // AT5G58270 // AT3G51820 // AT1G03475 // AT1G42970 // AT3G45140 // AT5G30510 // AT3G24430 // AT4G38970 // AT3G23700 // AT3G02780 // AT2G02500 // AT4G37000 // AT3G03710 // AT1G31…
GO:0015992	P	proton transport	47	8047	147	28397	0.26	1	// AT5G08670 // AT5G35630 // AT4G14210 // AT4G15545 // AT5G57350 // AT2G39730 // AT1G64200 // AT4G19530 // AT4G30190 // AT4G16250 // AT1G34000 // AT5G47840 // AT3G19850 // AT2G16510 // AT4G34720 // AT2G26930 // AT1G78920 // AT2G18960 // AT5G35840 // AT4G38510 // AT3G05030 // AT3G16850 // AT4G09650 // AT4G11150 // AT4G00630 // AT2G21410 // AT3G06640 // AT5G48300 // AT1G42970 // AT2G30170 // AT2G02…
GO:0015991	P	ATP hydrolysis coupled proton transport	10	8047	37	28397	0.61	1	// AT5G08670 // AT2G16510 // AT5G08690 // AT4G34720 // AT5G57350 // AT2G18960 // AT1G64200 // AT4G38510 // AT4G30190 // AT4G11150
GO:0009863	P	salicylic acid mediated signaling pathway	119	8047	349	28397	0.046	1	// AT5G65210 // AT5G06870 // AT5G44790 // AT5G05730 // AT2G43790 // AT4G11260 // AT5G63490 // AT3G45620 // AT2G39730 // AT3G57700 // AT2G32680 // AT1G30210 // AT2G38290 // AT1G17600 // AT5G67340 // AT3G05660 // AT3G48090 // AT2G35940 // AT4G09570 // AT1G05010 // AT4G33680 // AT5G63780 // AT3G45040 // AT5G08330 // AT2G04450 // AT5G11920 // AT1G14790 // AT1G32230 // AT1G64060 // AT2G04305 // AT1G66…
GO:0009862	P	systemic acquired resistance, salicylic acid mediated signaling pathway	90	8047	251	28397	0.033	1	// AT5G65210 // AT5G06870 // AT2G43790 // AT4G11260 // AT3G45620 // AT2G39730 // AT3G57700 // AT2G32680 // AT1G30210 // AT2G38290 // AT5G67340 // AT3G05660 // AT3G48090 // AT2G35940 // AT1G05010 // AT4G33680 // AT5G63780 // AT5G08330 // AT2G04450 // AT5G11920 // AT1G14790 // AT1G32230 // AT1G64060 // AT1G66880 // AT1G28480 // AT1G53230 // AT1G17610 // AT1G06680 // AT4G34460 // AT4G26080 // AT1G72…
GO:0009860	P	pollen tube growth	84	8047	258	28397	0.15	1	// AT1G22130 // AT1G12070 // AT3G10540 // AT5G62230 // AT4G29460 // AT4G02350 // AT1G16760 // AT3G27960 // AT5G36260 // AT1G68990 // AT3G13050 // AT2G07040 // AT1G79400 // AT4G17690 // AT2G33810 // AT3G57670 // AT5G55020 // AT3G12160 // AT1G29140 // AT4G34940 // AT1G64320 // AT2G24320 // AT3G04690 // AT3G08970 // AT1G76370 // AT5G37060 // AT5G15800 // AT3G07160 // AT1G66360 // AT3G02810 // AT1G59…
GO:0009867	P	jasmonic acid mediated signaling pathway	96	8047	282	28397	0.068	1	// AT1G06620 // AT5G06870 // AT2G43790 // AT4G11260 // AT5G63490 // AT5G07010 // AT2G32680 // AT3G01530 // AT1G30210 // AT4G05100 // AT2G38290 // AT5G67340 // AT3G05660 // AT3G48090 // AT1G72450 // AT1G05010 // AT5G63780 // AT3G27810 // AT1G48500 // AT5G08330 // AT2G04450 // AT1G14790 // AT1G32230 // AT1G79380 // AT1G64060 // AT1G66880 // AT1G28480 // AT1G53230 // AT1G06680 // AT4G34460 // AT4G26…
GO:0042558	P	pteridine and derivative metabolic process	16	8047	64	28397	0.71	1	// AT5G58270 // AT3G02875 // AT5G64250 // AT2G37760 // AT4G04620 // AT2G43840 // AT1G69190 // AT2G16370 // AT5G61820 // AT3G44190 // AT2G31955 // AT4G22530 // AT1G72680 // AT5G20990 // AT3G14990 // AT2G43820
GO:0042559	P	pteridine and derivative biosynthetic process	5	8047	21	28397	0.71	1	// AT5G20990 // AT2G31955 // AT5G58270 // AT1G69190 // AT2G16370
GO:0006113	P	fermentation	7	8047	27	28397	0.65	1	// AT1G78040 // AT3G20040 // AT4G10750 // AT1G28670 // AT3G48460 // AT1G10740 // AT1G28640
GO:0006119	P	oxidative phosphorylation	13	8047	72	28397	0.95	1	// AT2G21410 // AT5G08670 // ATCG00890 // ATCG01070 // AT5G08690 // ATCG01250 // AT4G39080 // ATCG01010 // AT1G64200 // AT1G51650 // AT4G09650 // AT4G11150 // AT3G16890
GO:0009704	P	de-etiolation	5	8047	10	28397	0.22	1	// AT5G23060 // AT5G61270 // AT4G37470 // AT1G52830 // AT1G09530
GO:0007623	P	circadian rhythm	57	8047	171	28397	0.16	1	// AT3G09600 // AT3G53460 // AT4G26670 // AT5G17300 // AT3G60250 // AT5G15840 // AT4G00150 // AT5G59570 // AT4G16250 // AT2G25730 // AT3G48360 // AT1G27320 // AT2G40080 // AT2G25490 // AT4G18020 // AT3G04910 // AT4G36240 // AT5G35840 // AT4G26700 // AT3G55960 // AT2G32950 // AT1G04990 // AT1G68830 // AT4G00760 // AT4G04970 // AT3G22170 // AT1G30950 // AT1G17070 // AT4G13930 // AT3G01060 // AT3G58…
GO:0006625	P	protein targeting to peroxisome	35	8047	96	28397	0.12	1	// AT1G23780 // AT1G17210 // AT5G53220 // AT3G13810 // AT2G41020 // AT3G22440 // AT1G79810 // AT1G27320 // AT3G06960 // AT4G34370 // AT5G08470 // AT2G27600 // AT2G27090 // AT1G03000 // AT5G61060 // AT5G03280 // AT2G47980 // AT3G07560 // AT5G54080 // AT5G16520 // AT4G29380 // AT3G09760 // AT1G26440 // AT5G57360 // AT1G64230 // AT3G05090 // AT2G01060 // AT5G07360 // AT1G54370 // AT3G49490 // AT2G26…
GO:0006626	P	protein targeting to mitochondrion	32	8047	106	28397	0.41	1	// AT5G26110 // AT3G20000 // AT4G01560 // AT2G31060 // AT3G49890 // AT3G07860 // AT5G23250 // AT5G62290 // AT1G02370 // AT2G40700 // AT3G26410 // AT2G37410 // AT5G42150 // AT3G07750 // AT2G19385 // AT5G41950 // AT1G62730 // AT3G22660 // AT5G27540 // AT5G09420 // AT2G36070 // AT2G37400 // AT1G79470 // AT2G45280 // AT1G75670 // AT4G15770 // AT2G18410 // AT5G61760 // AT4G00090 // AT3G07590 // AT3G52…
GO:0006623	P	protein targeting to vacuole	32	8047	118	28397	0.62	1	// AT1G14400 // AT5G06140 // AT3G52850 // AT4G02350 // AT2G26890 // AT5G43320 // AT1G16210 // AT4G02195 // AT1G56280 // AT5G46860 // AT4G33060 // AT1G20110 // AT2G27600 // AT5G16880 // AT4G30600 // AT3G24160 // AT5G61530 // AT5G25540 // AT4G35870 // AT1G01550 // AT2G34940 // AT1G12360 // AT1G16180 // AT5G11500 // AT2G14720 // AT4G17170 // AT3G02470 // AT2G14740 // AT1G32230 // AT5G58060 // AT4G23…
GO:0009261	P	ribonucleotide catabolic process	39	8047	96	28397	0.038	1	// AT1G64740 // AT3G28860 // AT5G08670 // AT5G57350 // AT3G61650 // AT2G18960 // AT1G28010 // AT2G36250 // AT4G30190 // AT3G10690 // AT3G18524 // AT4G25540 // AT2G43130 // AT1G75780 // AT3G60330 // AT5G08690 // AT5G03910 // AT5G20010 // AT5G12250 // AT3G24495 // AT4G35020 // AT5G39040 // AT4G11730 // AT4G30600 // AT5G58270 // AT3G23890 // AT3G05780 // AT5G05620 // AT3G24320 // AT2G23460 // AT4G02…
GO:0009260	P	ribonucleotide biosynthetic process	83	8047	229	28397	0.033	1	// AT2G16800 // AT1G13030 // AT3G12270 // AT5G08670 // AT5G60990 // AT1G51650 // AT3G20330 // AT3G49240 // AT3G57330 // AT1G16350 // AT5G57350 // AT1G07670 // AT4G37640 // AT1G64200 // AT5G63310 // AT1G80270 // AT1G63810 // AT4G05410 // AT5G23250 // AT5G53010 // AT4G30190 // AT2G18330 // AT3G10690 // AT5G27390 // AT3G16780 // AT3G05590 // AT3G22910 // AT4G37270 // AT2G45730 // AT5G08690 // AT3G60…
GO:0048497	P	maintenance of floral organ identity	5	8047	7	28397	0.1	1	// AT1G05230 // AT3G61150 // AT4G04890 // AT5G46880 // AT4G18960
GO:0048496	P	maintenance of organ identity	5	8047	7	28397	0.1	1	// AT1G05230 // AT3G61150 // AT4G04890 // AT5G46880 // AT4G18960
GO:0009267	P	cellular response to starvation	104	8047	336	28397	0.23	1	// AT5G06300 // AT3G08040 // AT1G51830 // AT5G45380 // AT2G33770 // AT2G38290 // AT1G20620 // AT1G02860 // AT1G60960 // AT4G14680 // AT1G32940 // AT5G20410 // AT2G22240 // AT4G00430 // AT5G44160 // AT1G67600 // AT3G09922 // AT1G09020 // AT2G11810 // AT3G23190 // AT3G18290 // AT4G23000 // AT2G14100 // AT3G51770 // AT3G09220 // AT4G35090 // AT1G05260 // AT3G09560 // AT3G03520 // AT5G40510 // AT1G23…
GO:0009266	P	response to temperature stimulus	331	8047	962	28397	0.0012	1	// AT5G04660 // AT2G38750 // AT5G26920 // AT4G21320 // AT3G12780 // AT4G11660 // AT1G79930 // AT2G27310 // AT2G43790 // AT3G16460 // AT3G11170 // AT1G18890 // AT2G33380 // AT2G39730 // AT5G35750 // AT1G28010 // AT4G39960 // AT4G31990 // AT3G25230 // AT5G53680 // AT3G22890 // AT5G42540 // AT2G38290 // AT5G43760 // AT5G67340 // AT5G58410 // AT3G03050 // AT3G46680 // AT3G27210 // AT3G05660 // AT4G39…
GO:0042435	P	indole derivative biosynthetic process	46	8047	139	28397	0.2	1	// AT3G28940 // AT1G13110 // AT2G38470 // AT5G05730 // AT2G43790 // AT2G18690 // AT3G61300 // AT3G54640 // AT3G45640 // AT5G54810 // AT4G23100 // AT1G65670 // AT5G60890 // AT2G06050 // AT5G17990 // AT2G04400 // AT5G05590 // AT3G61040 // AT3G13110 // AT3G59760 // AT3G57880 // AT5G60750 // AT5G49760 // AT5G51900 // AT1G49500 // AT3G53180 // AT4G14880 // AT5G10180 // AT1G51800 // AT3G22890 // AT1G32…
GO:0042434	P	indole derivative metabolic process	50	8047	148	28397	0.16	1	// AT3G28940 // AT1G13110 // AT2G38470 // AT5G05730 // AT2G43790 // AT2G18690 // AT3G61300 // AT3G54640 // AT3G45640 // AT4G23100 // AT5G54810 // AT4G37400 // AT1G65670 // AT5G60890 // AT2G06050 // AT5G17990 // AT2G04400 // AT5G05590 // AT3G61040 // AT3G13110 // AT5G48220 // AT3G59760 // AT3G57880 // AT5G60750 // AT5G49760 // AT5G51900 // AT1G49500 // AT3G53180 // AT4G14880 // AT5G10180 // AT1G51…
GO:0042436	P	indole derivative catabolic process	26	8047	81	28397	0.32	1	// AT3G28940 // AT1G13110 // AT5G05730 // AT5G60750 // AT3G54640 // AT2G18690 // AT1G65670 // AT2G06050 // AT2G04400 // AT3G13110 // AT3G59760 // AT5G17990 // AT5G49760 // AT5G51900 // AT1G49500 // AT3G53180 // AT1G51800 // AT3G22890 // AT3G23820 // AT2G21170 // AT3G61040 // AT3G04110 // AT3G14310 // AT1G32500 // AT3G51660 // AT1G24100
GO:0042430	P	indole and derivative metabolic process	50	8047	148	28397	0.16	1	// AT3G28940 // AT1G13110 // AT2G38470 // AT5G05730 // AT2G43790 // AT2G18690 // AT3G61300 // AT3G54640 // AT3G45640 // AT4G23100 // AT5G54810 // AT4G37400 // AT1G65670 // AT5G60890 // AT2G06050 // AT5G17990 // AT2G04400 // AT5G05590 // AT3G61040 // AT3G13110 // AT5G48220 // AT3G59760 // AT3G57880 // AT5G60750 // AT5G49760 // AT5G51900 // AT1G49500 // AT3G53180 // AT4G14880 // AT5G10180 // AT1G51…
GO:0010346	P	shoot formation	7	8047	15	28397	0.2	1	// AT4G32810 // AT3G01460 // AT5G61480 // AT3G15170 // AT2G44990 // AT5G53950 // AT5G02030
GO:0050658	P	RNA transport	31	8047	68	28397	0.021	1	// AT5G13480 // AT1G72560 // AT1G06720 // AT1G80680 // AT3G63130 // AT4G05410 // AT3G57660 // AT2G40700 // AT2G19560 // AT3G57290 // AT5G17270 // AT2G40430 // AT3G10090 // AT5G09860 // AT1G79280 // AT3G44600 // AT5G15810 // AT2G34780 // AT1G59760 // AT5G03850 // AT2G31660 // AT5G58590 // AT2G41620 // AT2G40730 // AT5G49020 // AT4G27010 // AT1G79150 // AT2G34357 // AT1G72370 // AT3G05040 // AT1G50…
GO:0050657	P	nucleic acid transport	31	8047	68	28397	0.021	1	// AT5G13480 // AT1G72560 // AT1G06720 // AT1G80680 // AT3G63130 // AT4G05410 // AT3G57660 // AT2G40700 // AT2G19560 // AT3G57290 // AT5G17270 // AT2G40430 // AT3G10090 // AT5G09860 // AT1G79280 // AT3G44600 // AT5G15810 // AT2G34780 // AT1G59760 // AT5G03850 // AT2G31660 // AT5G58590 // AT2G41620 // AT2G40730 // AT5G49020 // AT4G27010 // AT1G79150 // AT2G34357 // AT1G72370 // AT3G05040 // AT1G50…
GO:0006020	P	inositol metabolic process	40	8047	98	28397	0.035	1	// AT2G19800 // AT5G04980 // AT5G58730 // AT1G64780 // AT1G55960 // AT1G70580 // AT2G24540 // AT5G24120 // AT1G31812 // AT4G37760 // AT2G15020 // AT3G14205 // AT2G43980 // AT1G64770 // AT1G05630 // AT2G35680 // AT2G45990 // AT5G06980 // AT1G32900 // AT1G07010 // AT3G01060 // AT3G01180 // AT2G22240 // AT5G60760 // AT5G56640 // AT1G18060 // AT5G65090 // AT3G63240 // AT5G61760 // AT5G20840 // AT2G43…
GO:0006753	P	nucleoside phosphate metabolic process	239	8047	687	28397	0.0036	1	// AT1G30110 // AT4G22890 // AT3G01820 // AT5G60990 // AT3G12780 // AT5G58240 // AT1G75690 // AT1G76490 // AT3G20050 // AT5G57350 // AT3G51820 // AT1G28010 // AT1G80270 // AT3G12670 // AT5G19220 // AT1G28395 // AT4G30190 // AT5G44790 // AT5G23070 // AT3G63190 // AT2G20860 // AT1G55090 // AT2G45730 // AT5G36120 // AT3G60330 // AT3G27190 // AT5G08690 // AT3G18030 // AT4G37640 // AT5G57990 // AT3G02…
GO:0006754	P	ATP biosynthetic process	30	8047	72	28397	0.051	1	// AT1G07670 // AT5G08670 // AT5G44790 // AT3G57330 // AT5G57350 // AT5G21930 // AT4G37640 // AT1G64200 // AT5G08690 // AT5G53010 // AT4G30190 // AT3G22910 // AT2G21410 // AT3G60330 // AT4G29900 // AT2G18960 // AT4G37270 // AT1G51650 // AT4G11150 // AT2G19110 // AT5G57110 // AT1G07810 // AT2G22950 // AT4G09650 // AT2G24520 // AT3G21180 // AT4G39080 // AT4G11730 // AT1G27770 // AT2G41560
GO:0048638	P	regulation of developmental growth	94	8047	269	28397	0.047	1	// AT2G01950 // AT2G07040 // AT5G47820 // AT2G20140 // AT1G47670 // AT3G04690 // AT3G53970 // AT4G22010 // AT4G34980 // AT1G49910 // AT3G43610 // AT1G09840 // AT4G09510 // AT3G12160 // AT5G64340 // AT3G63200 // AT1G31320 // AT2G41630 // AT1G78770 // AT3G08680 // AT1G44900 // AT4G13240 // AT3G13550 // AT5G58960 // AT2G04660 // AT2G04780 // AT5G61480 // AT5G60200 // AT4G38660 // AT5G24740 // AT2G34…
GO:0051129	P	negative regulation of cellular component organization	8	8047	20	28397	0.27	1	// AT5G04470 // AT3G48430 // AT3G05520 // AT5G07780 // AT2G20190 // AT1G71790 // AT4G38510 // AT3G19590
GO:0051128	P	regulation of cellular component organization	102	8047	278	28397	0.016	1	// AT5G04470 // AT5G07780 // AT2G07040 // AT2G20140 // AT4G38780 // AT3G04690 // AT2G36480 // AT5G18950 // AT5G06460 // AT3G53970 // AT4G38510 // AT2G47980 // AT3G12160 // AT1G63680 // AT2G03070 // AT1G78770 // AT3G02680 // AT4G13240 // AT3G13550 // AT2G04660 // AT1G27900 // AT5G01310 // AT3G48150 // AT3G45830 // AT5G40820 // AT5G24740 // AT2G34710 // AT5G12350 // AT2G05210 // AT1G50140 // AT1G79…
GO:0031497	P	chromatin assembly	21	8047	77	28397	0.6	1	// AT2G37470 // AT1G61010 // AT1G57820 // AT3G20010 // AT5G56950 // AT2G19480 // AT1G65470 // AT5G54640 // AT1G54230 // AT3G13782 // AT1G54690 // AT1G54260 // AT3G20670 // AT3G15550 // AT5G67580 // AT2G18050 // AT1G48620 // AT5G64630 // AT3G18524 // AT4G13570 // AT1G17520
GO:0014070	P	response to organic cyclic substance	52	8047	148	28397	0.11	1	// AT2G47000 // AT3G06770 // AT3G12110 // AT2G39200 // AT1G04240 // AT5G09870 // AT3G11700 // AT2G34660 // AT1G17180 // AT2G30140 // AT4G24160 // AT3G57760 // AT4G25390 // AT5G41240 // AT2G15490 // AT4G32280 // AT5G23860 // AT1G73590 // AT5G42150 // AT1G30700 // AT3G23890 // AT3G05360 // AT4G14550 // AT1G75270 // AT1G59700 // AT1G78380 // AT2G15480 // AT2G30400 // AT5G62480 // AT5G43700 // AT1G15…
GO:0000280	P	nuclear division	47	8047	107	28397	0.0092	1	// AT5G04470 // AT2G38195 // AT5G48600 // AT4G31400 // AT3G11200 // AT3G63130 // AT2G31320 // AT3G57860 // AT4G22970 // AT1G20930 // AT5G47690 // AT5G27450 // AT1G57820 // AT2G37410 // AT3G07160 // AT1G27650 // AT1G59540 // AT2G44190 // AT2G38220 // AT3G24495 // AT5G66410 // AT3G59420 // AT2G47980 // AT1G61000 // AT2G38185 // AT1G02970 // AT3G17360 // AT3G12280 // AT5G11510 // AT3G20260 // AT3G48…
GO:0060284	P	regulation of cell development	6	8047	17	28397	0.4	1	// AT4G13240 // AT3G07160 // AT1G35670 // AT2G07040 // AT2G41630 // AT3G12160
GO:0030705	P	cytoskeleton-dependent intracellular transport	34	8047	82	28397	0.042	1	// AT5G58690 // AT3G08510 // AT3G05310 // AT1G16760 // AT5G37780 // AT2G33240 // AT1G43630 // AT4G27370 // AT1G66410 // AT4G28710 // AT4G26700 // AT1G08730 // AT5G54280 // AT3G55940 // AT4G38530 // AT1G20760 // AT1G49290 // AT3G05520 // AT1G04160 // AT5G43900 // AT5G27540 // AT1G44120 // AT3G58160 // AT3G52600 // AT2G25600 // AT1G54560 // AT4G34940 // AT2G29040 // AT3G03080 // AT3G19960 // AT5G58…
GO:0008284	P	positive regulation of cell proliferation	24	8047	72	28397	0.28	1	// AT1G65660 // AT2G06210 // AT3G04740 // AT5G60810 // AT3G45830 // AT4G22970 // AT1G16210 // AT2G32260 // AT2G39090 // AT5G08550 // AT2G36740 // AT1G12470 // AT2G43370 // AT5G22220 // AT3G22170 // AT4G05420 // AT3G09100 // AT1G54490 // AT5G13680 // AT5G14960 // AT5G65290 // AT4G32880 // AT3G06400 // AT5G58040
GO:0008283	P	cell proliferation	90	8047	269	28397	0.097	1	// AT1G20930 // AT5G64630 // AT1G30210 // AT3G23890 // AT2G07170 // AT1G01160 // AT3G20150 // AT2G38810 // AT1G78770 // AT1G44900 // AT5G65290 // AT1G18370 // AT5G62410 // AT4G03100 // AT3G03130 // AT1G23790 // AT3G54750 // AT5G63950 // AT1G16210 // AT2G32260 // AT2G36740 // AT2G42120 // AT1G07370 // AT1G04020 // AT3G20670 // AT4G05420 // AT5G63960 // AT1G69770 // AT5G55230 // AT5G25580 // AT3G20…
GO:0006974	P	response to DNA damage stimulus	138	8047	352	28397	0.00087	1	// AT1G08130 // AT1G14400 // AT1G07745 // AT2G40030 // AT1G52500 // AT3G09660 // AT5G50920 // AT2G33770 // AT1G15970 // AT5G64630 // AT3G20540 // AT2G36480 // AT5G18950 // AT5G06460 // AT2G27040 // AT3G13782 // AT3G06820 // AT4G14180 // AT3G24495 // AT3G49250 // AT4G00020 // AT1G35530 // AT3G57300 // AT2G03430 // AT5G57450 // AT1G78770 // AT3G02680 // AT2G03070 // AT2G47590 // AT1G79050 // AT4G33…
GO:0006970	P	response to osmotic stress	283	8047	842	28397	0.007	1	// AT2G38750 // AT1G16560 // AT1G06620 // AT5G21010 // AT2G27310 // AT1G76490 // AT3G17510 // AT5G58003 // AT2G33380 // AT4G33950 // AT5G35750 // AT2G37630 // AT4G33000 // AT3G25230 // AT1G73230 // AT1G28480 // AT2G36270 // AT3G23810 // AT1G08830 // AT5G67340 // AT4G32640 // AT3G18030 // AT5G43060 // AT1G75500 // AT4G39090 // AT5G09220 // AT1G47260 // AT1G04120 // AT3G61050 // AT5G39610 // AT5G17…
GO:0006972	P	hyperosmotic response	77	8047	251	28397	0.29	1	// AT5G05730 // AT1G06620 // AT2G42590 // AT4G17500 // AT5G20080 // AT5G35630 // AT3G53420 // AT3G07370 // AT1G05260 // AT3G50260 // AT2G47000 // AT2G33380 // AT2G25090 // AT2G44840 // AT5G12250 // AT3G51960 // AT3G22890 // AT2G05940 // AT1G18890 // AT4G05100 // AT1G28370 // AT4G26080 // AT5G67340 // AT4G23600 // AT3G18030 // AT2G27310 // AT4G18950 // AT4G39090 // AT1G16920 // AT5G24770 // AT1G15…
GO:0009648	P	photoperiodism	60	8047	172	28397	0.096	1	// AT1G03280 // AT4G35090 // AT5G17300 // AT3G24440 // AT5G54520 // AT3G09600 // AT5G65080 // AT3G18520 // AT5G14080 // AT1G55880 // AT2G26430 // AT1G79000 // AT2G40080 // AT1G08260 // AT2G37410 // AT2G46340 // AT1G27650 // AT1G51140 // AT2G43370 // AT1G12820 // AT3G10030 // AT5G19150 // AT1G77080 // AT2G32950 // AT5G20520 // AT5G04240 // AT2G43430 // AT4G24630 // AT2G37340 // AT1G73660 // AT4G29…
GO:0044257	P	cellular protein catabolic process	163	8047	525	28397	0.16	1	// AT1G14400 // AT4G22890 // AT4G03190 // AT5G06140 // AT2G03170 // AT4G11260 // AT3G22630 // AT5G50920 // AT2G20140 // AT5G58870 // AT4G26390 // AT1G77770 // AT3G27190 // AT5G06460 // AT5G51530 // AT5G57990 // AT3G06820 // AT2G21390 // AT3G17420 // AT1G49910 // AT5G37870 // AT1G65650 // AT5G37890 // AT2G46520 // AT1G55810 // AT1G51710 // AT1G52430 // AT4G07400 // AT1G64790 // AT5G37930 // AT1G09…
GO:0009646	P	response to absence of light	6	8047	37	28397	0.94	1	// AT4G34150 // AT1G31812 // AT5G51070 // AT2G32950 // AT4G01800 // AT2G40000
GO:0009644	P	response to high light intensity	75	8047	224	28397	0.12	1	// AT3G03380 // AT3G18820 // AT4G21320 // AT5G04140 // AT4G11660 // AT1G52560 // AT5G35320 // AT1G78420 // AT3G09440 // AT2G22240 // AT1G62740 // AT1G06680 // AT1G54840 // AT3G25230 // AT2G02810 // AT1G16030 // AT5G35630 // AT1G53540 // AT5G53680 // AT4G29770 // AT4G33060 // AT3G08970 // AT3G07150 // AT2G37570 // AT2G03800 // AT2G26930 // AT3G05660 // AT2G36840 // AT1G04980 // AT1G71030 // AT5G15…
GO:0009642	P	response to light intensity	85	8047	282	28397	0.33	1	// AT3G03380 // AT3G18820 // AT4G21320 // AT5G04140 // AT4G11660 // AT1G34000 // AT5G35320 // AT1G11755 // AT1G78420 // AT3G09440 // AT2G22240 // AT1G62740 // AT1G06680 // AT1G54840 // AT3G25230 // AT2G02810 // AT1G16030 // AT5G35630 // AT1G53540 // AT5G53680 // AT4G29770 // AT4G33060 // AT3G08970 // AT3G07150 // AT4G34150 // AT1G31812 // AT2G03800 // AT2G26930 // AT3G05660 // AT2G36840 // AT1G04…
GO:0009641	P	shade avoidance	5	8047	15	28397	0.46	1	// AT4G25260 // AT3G58850 // AT2G32950 // AT2G44910 // AT1G80360
GO:0009640	P	photomorphogenesis	91	8047	233	28397	0.0064	1	// AT5G61270 // AT5G58410 // AT2G36270 // AT1G52830 // AT5G06460 // AT1G79730 // AT2G32950 // AT2G02850 // AT1G65650 // AT1G51710 // AT5G14250 // AT4G32700 // AT2G34780 // AT3G02200 // AT3G24440 // AT3G02680 // AT3G13550 // AT5G60960 // AT2G27300 // AT2G02560 // AT1G13050 // AT3G43810 // AT1G25350 // AT4G26430 // AT3G28860 // AT2G31970 // AT1G79810 // AT2G34710 // AT1G73590 // AT3G49600 // AT2G06…
GO:0018106	P	peptidyl-histidine phosphorylation	6	8047	9	28397	0.092	1	// AT5G35840 // AT1G27320 // AT4G16250 // AT5G35750 // AT2G47430 // AT4G18130
GO:0022406	P	membrane docking	20	8047	36	28397	0.014	1	// AT1G12360 // AT5G61010 // AT3G55150 // AT3G29400 // AT2G28650 // AT4G31540 // AT1G54090 // AT4G02350 // AT5G12370 // AT3G09530 // AT3G14090 // AT3G56640 // AT5G50380 // AT5G13990 // AT2G28640 // AT1G72470 // AT2G42700 // AT1G51640 // AT4G12120 // AT5G58430
GO:0022403	P	cell cycle phase	134	8047	352	28397	0.0024	1	// AT5G04470 // AT2G38195 // AT5G08110 // AT3G63130 // AT1G20930 // AT4G38780 // AT5G47690 // AT1G19100 // AT2G36480 // AT5G18950 // AT5G06460 // AT1G27650 // AT3G23890 // AT4G00020 // AT1G35530 // AT3G17360 // AT4G14200 // AT3G49730 // AT5G57450 // AT1G78770 // AT3G02680 // AT2G03070 // AT3G09660 // AT1G79050 // AT1G27900 // AT5G62410 // AT5G01310 // AT3G48150 // AT3G45830 // AT5G40820 // AT5G19…
GO:0043631	P	RNA polyadenylation	5	8047	10	28397	0.22	1	// AT2G25850 // AT4G04885 // AT1G17980 // AT1G61010 // AT1G30460
GO:0043632	P	modification-dependent macromolecule catabolic process	121	8047	412	28397	0.38	1	// AT1G14400 // AT5G06140 // AT2G03170 // AT4G11260 // AT3G22630 // AT1G80570 // AT4G03510 // AT1G77770 // AT5G06460 // AT5G51530 // AT5G57990 // AT3G06820 // AT2G21390 // AT3G17420 // AT1G49910 // AT1G65650 // AT5G37890 // AT1G51710 // AT1G52430 // AT4G03190 // AT5G37930 // AT1G09100 // AT1G79210 // AT3G13550 // AT2G04660 // AT1G02145 // AT2G05710 // AT1G55860 // AT3G01280 // AT2G27020 // AT5G63…
GO:0008356	P	asymmetric cell division	10	8047	24	28397	0.2	1	// AT1G70940 // AT2G26330 // AT1G46264 // AT3G12280 // AT4G37650 // AT2G37630 // AT1G69770 // AT3G59420 // AT5G25590 // AT5G22640
GO:0051302	P	regulation of cell division	21	8047	56	28397	0.17	1	// AT3G12280 // AT2G39090 // AT2G26330 // AT4G01540 // AT2G36010 // AT2G41230 // AT2G04660 // AT1G69380 // AT2G20000 // AT3G15170 // AT3G48150 // AT3G23980 // AT5G02470 // AT3G57860 // AT5G55230 // AT1G21410 // AT5G62440 // AT1G08260 // AT3G59420 // AT5G22220 // AT1G78770
GO:0009733	P	response to auxin stimulus	134	8047	431	28397	0.19	1	// AT5G06300 // AT1G47510 // AT2G01950 // AT2G43790 // AT4G11260 // AT1G80680 // AT1G28010 // AT2G37630 // AT4G37390 // AT1G27340 // AT4G05100 // AT5G13370 // AT1G72430 // AT5G39610 // AT1G48660 // AT2G35940 // AT5G63310 // AT2G31180 // AT1G16510 // AT2G22240 // AT1G78100 // AT4G03190 // AT2G28350 // AT5G43700 // AT4G21440 // AT3G04730 // AT2G05710 // AT3G15540 // AT5G07700 // AT1G32230 // AT2G21…
GO:0009737	P	response to abscisic acid stimulus	223	8047	621	28397	0.0014	1	// AT2G38750 // AT2G43790 // AT5G57050 // AT3G17510 // AT2G30470 // AT2G33380 // AT5G35750 // AT3G60830 // AT3G49240 // AT4G05100 // AT2G38290 // AT5G01550 // AT3G05580 // AT2G41070 // AT5G08080 // AT3G48360 // AT1G55870 // AT1G48000 // AT5G39610 // AT3G56850 // AT2G47190 // AT2G35940 // AT3G10800 // AT2G40340 // AT2G22840 // AT3G06550 // AT2G25070 // AT1G20450 // AT5G42950 // AT5G63490 // AT4G09…
GO:0009736	P	cytokinin mediated signaling pathway	23	8047	83	28397	0.58	1	// AT2G01830 // AT2G01760 // AT5G35750 // AT1G27320 // AT4G18020 // AT2G27070 // AT5G16000 // AT5G53900 // AT2G34020 // AT4G00760 // AT4G01540 // AT1G78100 // AT1G34010 // AT1G31880 // AT3G29410 // AT1G49190 // AT5G43700 // AT4G24080 // AT4G30020 // AT3G23190 // AT5G03760 // AT2G47430 // AT1G17350
GO:0009735	P	response to cytokinin stimulus	35	8047	132	28397	0.67	1	// AT2G47000 // AT2G01830 // AT2G01760 // AT5G35750 // AT3G09810 // AT1G69040 // AT1G27320 // AT5G65110 // AT4G18020 // AT3G16770 // AT2G27070 // AT5G16000 // AT3G17420 // AT5G53900 // AT2G28160 // AT4G00760 // AT3G47620 // AT4G01540 // AT5G43700 // AT1G78100 // AT1G34010 // AT1G31880 // AT3G29410 // AT1G49190 // AT2G34020 // AT5G25220 // AT1G36160 // AT1G78240 // AT4G24080 // AT4G30020 // AT3G23…
GO:0009734	P	auxin mediated signaling pathway	33	8047	70	28397	0.012	1	// AT2G42580 // AT2G47000 // AT2G01950 // AT4G11260 // AT1G28010 // AT1G27340 // AT2G17800 // AT1G78570 // AT5G63190 // AT2G28780 // AT5G42980 // AT5G03910 // AT3G48360 // AT5G63310 // AT5G17300 // AT1G14000 // AT3G62150 // AT1G77850 // AT3G53020 // AT5G13680 // AT5G20990 // AT3G62980 // AT1G31880 // AT5G54510 // AT1G56010 // AT5G65670 // AT2G28350 // AT1G70940 // AT1G53940 // AT4G25960 // AT5G57…
GO:0019563	P	glycerol catabolic process	6	8047	9	28397	0.092	1	// AT1G80460 // AT1G78040 // AT2G21170 // AT2G40690 // AT3G10370 // AT3G07690
GO:0009739	P	response to gibberellin stimulus	51	8047	166	28397	0.33	1	// AT5G61130 // AT3G05120 // AT3G09600 // AT3G27810 // AT2G36890 // AT5G17300 // AT2G37630 // AT2G32460 // AT1G62660 // AT3G01530 // AT2G36270 // AT4G35390 // AT1G74670 // AT4G25000 // AT5G10120 // AT5G12250 // AT4G24660 // AT1G71030 // AT1G17010 // AT4G39500 // AT5G25900 // AT3G28910 // AT2G34340 // AT5G07690 // AT3G47620 // AT1G18620 // AT5G66880 // AT5G27320 // AT1G06180 // AT5G07180 // AT3G11…
GO:0009738	P	abscisic acid mediated signaling pathway	97	8047	252	28397	0.0069	1	// AT2G43790 // AT5G63490 // AT4G05100 // AT2G38290 // AT5G01550 // AT3G05580 // AT5G39610 // AT3G56850 // AT2G47190 // AT3G10800 // AT4G09570 // AT5G01810 // AT3G28340 // AT5G57050 // AT5G08335 // AT2G28350 // AT4G21440 // AT1G32230 // AT3G50260 // AT1G64060 // AT3G14090 // AT1G28480 // AT5G63470 // AT3G07370 // AT2G30040 // AT2G32460 // AT5G64750 // AT1G52400 // AT5G51640 // AT2G32030 // AT1G14…
GO:0019566	P	arabinose metabolic process	5	8047	8	28397	0.14	1	// AT5G52560 // AT3G02230 // AT3G10740 // AT1G30620 // AT5G15650
GO:0019742	P	pentacyclic triterpenoid metabolic process	17	8047	41	28397	0.12	1	// AT5G24150 // AT1G10030 // AT5G56090 // AT2G22830 // AT1G05500 // AT1G78500 // AT1G66960 // AT4G37760 // AT5G36150 // AT4G15370 // AT3G45130 // AT1G31910 // AT5G04220 // AT1G78950 // AT5G48010 // AT1G11680 // AT5G53560
GO:0019745	P	pentacyclic triterpenoid biosynthetic process	17	8047	41	28397	0.12	1	// AT5G24150 // AT1G10030 // AT5G56090 // AT2G22830 // AT1G05500 // AT1G78500 // AT1G66960 // AT4G37760 // AT5G36150 // AT4G15370 // AT3G45130 // AT1G31910 // AT5G04220 // AT1G78950 // AT5G48010 // AT1G11680 // AT5G53560
GO:0019216	P	regulation of lipid metabolic process	14	8047	45	28397	0.43	1	// AT4G03560 // AT2G18950 // AT3G03710 // AT4G18780 // AT3G14110 // AT1G42970 // AT3G45140 // AT4G01050 // AT5G23060 // AT1G52340 // AT5G09660 // AT1G16060 // AT2G02500 // AT5G02310
GO:0019748	P	secondary metabolic process	412	8047	1247	28397	0.0034	1	// AT4G22890 // AT5G36120 // AT1G02940 // AT4G14210 // AT1G76490 // AT5G57350 // AT1G03080 // AT5G11380 // AT1G10030 // AT5G41240 // AT4G37400 // AT5G48930 // AT2G32950 // AT1G31910 // AT1G64770 // AT2G35940 // AT5G48300 // AT5G62480 // AT1G32330 // AT4G21200 // AT5G14040 // AT5G35630 // AT1G30400 // AT5G25980 // AT1G52400 // AT3G16400 // AT5G48010 // AT5G47840 // AT5G27920 // AT3G55120 // AT1G71…
GO:0044003	P	modification by symbiont of host morphology or physiology	54	8047	110	28397	0.00088	1	// AT2G16800 // AT3G20010 // AT3G61670 // AT2G16390 // AT1G33400 // AT4G20910 // AT1G79950 // AT5G07660 // AT1G15940 // AT2G17930 // AT1G48410 // AT3G14980 // AT1G05460 // AT4G32620 // AT2G31320 // AT1G80070 // AT1G63640 // AT4G08310 // AT4G30520 // AT3G49250 // AT1G54440 // AT4G30130 // AT5G02030 // AT1G67140 // AT1G77720 // AT1G60860 // AT3G60830 // AT3G02890 // AT2G25420 // AT1G63020 // AT1G10…
GO:0051273	P	beta-glucan metabolic process	8	8047	13	28397	0.072	1	// AT5G36870 // AT2G36850 // AT4G04970 // AT3G07160 // AT2G31960 // AT4G03550 // AT1G05570 // AT3G59100
GO:0051274	P	beta-glucan biosynthetic process	8	8047	13	28397	0.072	1	// AT5G36870 // AT2G36850 // AT4G04970 // AT3G07160 // AT2G31960 // AT4G03550 // AT1G05570 // AT3G59100
GO:0019362	P	pyridine nucleotide metabolic process	66	8047	214	28397	0.29	1	// AT1G32070 // AT4G22890 // AT3G12780 // AT5G35630 // AT4G26530 // AT5G08050 // AT2G27680 // AT3G59780 // AT4G35260 // AT5G19220 // AT5G09660 // AT3G59040 // AT1G03630 // AT3G63190 // AT1G55090 // AT3G16000 // AT5G36120 // AT5G30510 // AT1G71100 // AT5G14760 // AT3G04120 // AT4G31850 // AT5G50210 // AT5G08280 // AT5G14910 // AT5G50250 // AT1G08540 // AT3G48200 // AT1G64190 // AT1G75690 // AT1G64…
GO:0010332	P	response to gamma radiation	32	8047	75	28397	0.036	1	// AT3G04620 // AT3G48210 // AT5G24280 // AT3G48190 // AT3G45830 // AT4G22970 // AT4G38780 // AT1G03770 // AT2G39090 // AT2G36480 // AT5G18950 // AT1G50140 // AT2G03430 // AT1G79890 // AT5G06150 // AT3G13170 // AT5G60040 // AT5G06460 // AT3G44600 // AT5G63960 // AT1G63990 // AT3G02680 // AT2G03070 // AT2G41620 // AT5G40840 // AT2G36850 // AT1G25580 // AT1G27900 // AT3G50000 // AT5G01310 // AT5G40…
GO:0043449	P	cellular alkene metabolic process	43	8047	133	28397	0.25	1	// AT3G51770 // AT1G24140 // AT3G13050 // AT1G77330 // AT1G03730 // AT5G58550 // AT4G31990 // AT3G09830 // AT3G57700 // AT1G70580 // AT2G32030 // AT4G28410 // AT4G25390 // AT5G63130 // AT1G61610 // AT1G72900 // AT4G23600 // AT2G27310 // AT1G20350 // AT4G34410 // AT2G39650 // AT2G15390 // AT5G65300 // AT1G05010 // AT4G33680 // AT1G12010 // AT4G02680 // AT5G46080 // AT2G19590 // AT3G57750 // AT4G19…
GO:0051667	P	establishment of plastid localization	42	8047	104	28397	0.035	1	// AT1G42550 // AT4G22890 // AT5G02250 // AT5G65460 // AT5G10470 // AT2G27680 // AT5G50920 // AT5G19220 // AT5G09660 // AT5G16620 // AT1G03630 // AT5G38150 // AT2G24270 // AT4G01050 // AT4G31850 // AT4G34830 // AT2G04270 // AT1G08540 // AT5G36170 // AT3G48200 // AT1G56500 // AT1G11870 // AT3G17930 // AT3G63490 // AT1G62750 // AT3G01480 // AT1G63680 // AT1G66840 // AT3G51820 // AT3G25690 // AT1G42…
GO:0034285	P	response to disaccharide stimulus	76	8047	213	28397	0.05	1	// AT5G62210 // AT3G54320 // AT3G12780 // AT1G73650 // AT1G34000 // AT2G01830 // AT5G20830 // AT5G08300 // AT2G30470 // AT2G23460 // AT5G26780 // AT1G20950 // AT1G06000 // AT1G17500 // AT1G78570 // AT5G35630 // AT2G38290 // AT3G09810 // AT5G65420 // AT2G24540 // AT1G08830 // AT1G27320 // AT3G15450 // AT4G33150 // AT1G74670 // AT1G10070 // AT3G24190 // AT2G26930 // AT4G37470 // AT4G37760 // AT3G55…
GO:0016567	P	protein ubiquitination	100	8047	266	28397	0.01	1	// AT1G14400 // AT5G58410 // AT1G01660 // AT2G36270 // AT2G45920 // AT5G67340 // AT5G06460 // AT1G79730 // AT5G18320 // AT1G76390 // AT1G65650 // AT5G37890 // AT4G10160 // AT3G60220 // AT1G51710 // AT2G27380 // AT2G34780 // AT2G23140 // AT5G37930 // AT2G38280 // AT3G24440 // AT3G02680 // AT1G55250 // AT2G30580 // AT2G27300 // AT2G02560 // AT1G13050 // AT1G55860 // AT1G25350 // AT3G07370 // AT5G65…
GO:0015851	P	nucleobase transport	36	8047	125	28397	0.5	1	// AT1G49260 // AT3G16540 // AT5G44850 // AT5G46310 // AT2G03590 // AT1G15590 // AT5G08090 // AT5G42420 // AT1G57943 // AT2G33260 // AT1G28230 // AT2G34990 // AT1G44750 // AT3G59030 // AT1G19160 // AT4G08700 // AT4G03950 // AT5G04160 // AT1G09860 // AT4G18197 // AT4G18195 // AT2G30460 // AT2G25520 // AT1G26440 // AT4G18190 // AT3G11060 // AT3G58890 // AT2G24220 // AT1G30220 // AT1G43760 // AT5G06…
GO:0046246	P	terpene biosynthetic process	19	8047	52	28397	0.21	1	// AT3G59580 // AT3G03710 // AT2G35550 // AT3G08970 // AT1G23450 // AT4G14210 // AT5G02130 // AT4G18780 // AT1G13040 // AT3G25180 // AT4G16740 // AT5G44630 // AT5G20960 // AT2G27150 // AT1G67080 // AT1G52340 // AT4G32590 // AT1G10960 // AT4G15870
GO:0006298	P	mismatch repair	6	8047	16	28397	0.35	1	// AT1G65070 // AT3G24320 // AT3G24495 // AT4G02070 // AT3G18524 // AT4G25540
GO:0050821	P	protein stabilization	5	8047	7	28397	0.1	1	// AT1G55670 // AT2G20190 // AT5G51700 // AT1G79600 // AT5G56030
GO:0050826	P	response to freezing	39	8047	96	28397	0.038	1	// AT1G72560 // AT5G58410 // AT3G49240 // AT5G16780 // AT2G31970 // AT4G22970 // AT1G73177 // AT2G34710 // AT4G01560 // AT1G31812 // AT1G12860 // AT3G57290 // AT2G38280 // AT3G49600 // AT5G14250 // AT5G09410 // AT2G06990 // AT3G06510 // AT5G13480 // AT3G60830 // AT3G44600 // AT5G27540 // AT5G42820 // AT2G27380 // AT2G34780 // AT2G21150 // AT3G59420 // AT2G02850 // AT3G24440 // AT3G27670 // AT2G41…
GO:0006566	P	threonine metabolic process	6	8047	17	28397	0.4	1	// AT5G05730 // AT5G40850 // AT1G58080 // AT1G14810 // AT2G17265 // AT5G34930
GO:0071395	P	cellular response to jasmonic acid stimulus	96	8047	282	28397	0.068	1	// AT1G06620 // AT5G06870 // AT2G43790 // AT4G11260 // AT5G63490 // AT5G07010 // AT2G32680 // AT3G01530 // AT1G30210 // AT4G05100 // AT2G38290 // AT5G67340 // AT3G05660 // AT3G48090 // AT1G72450 // AT1G05010 // AT5G63780 // AT3G27810 // AT1G48500 // AT5G08330 // AT2G04450 // AT1G14790 // AT1G32230 // AT1G79380 // AT1G64060 // AT1G66880 // AT1G28480 // AT1G53230 // AT1G06680 // AT4G34460 // AT4G26…
GO:0006563	P	L-serine metabolic process	10	8047	29	28397	0.35	1	// AT1G36370 // AT4G32520 // AT4G14880 // AT1G22020 // AT4G13930 // AT5G26780 // AT3G13110 // AT3G61440 // AT3G59760 // AT1G55880
GO:0006569	P	tryptophan catabolic process	26	8047	79	28397	0.29	1	// AT3G28940 // AT1G13110 // AT5G05730 // AT5G60750 // AT3G54640 // AT2G18690 // AT1G65670 // AT2G06050 // AT2G04400 // AT3G13110 // AT3G59760 // AT5G17990 // AT5G49760 // AT5G51900 // AT1G49500 // AT3G53180 // AT1G51800 // AT3G22890 // AT3G23820 // AT2G21170 // AT3G61040 // AT3G04110 // AT3G14310 // AT1G32500 // AT3G51660 // AT1G24100
GO:0006568	P	tryptophan metabolic process	35	8047	102	28397	0.19	1	// AT3G28940 // AT1G13110 // AT5G05730 // AT5G60750 // AT3G61300 // AT3G54640 // AT2G18690 // AT5G54810 // AT1G65670 // AT5G60890 // AT2G06050 // AT2G04400 // AT5G05590 // AT5G12970 // AT3G13110 // AT5G48220 // AT3G59760 // AT3G57880 // AT5G17990 // AT5G49760 // AT5G51900 // AT1G49500 // AT3G53180 // AT1G51800 // AT3G22890 // AT3G23820 // AT2G21170 // AT1G07780 // AT3G61040 // AT3G04110 // AT3G14…
GO:0006364	P	rRNA processing	86	8047	324	28397	0.72	1	// AT4G22890 // AT5G16620 // AT1G75690 // AT4G04350 // AT3G51820 // AT2G20020 // AT5G19220 // AT3G18680 // AT3G12080 // AT1G12900 // AT2G47420 // AT1G16280 // AT2G30695 // AT1G63680 // AT5G08600 // AT5G10620 // AT2G30950 // AT1G44575 // AT4G12600 // AT5G08280 // AT3G20000 // AT1G06680 // AT1G03630 // AT3G28460 // AT5G19690 // AT1G08540 // AT5G64580 // AT5G36170 // AT1G62750 // AT3G13230 // AT4G21…
GO:0006367	P	transcription initiation from RNA polymerase II promoter	5	8047	17	28397	0.55	1	// AT4G20340 // AT1G07480 // AT1G03280 // AT4G20280 // AT3G13445
GO:0006366	P	transcription from RNA polymerase II promoter	25	8047	84	28397	0.45	1	// AT5G09920 // AT1G03280 // AT3G19040 // AT1G32750 // AT1G63210 // AT2G04630 // AT3G10070 // AT5G44200 // AT1G27630 // AT4G20280 // AT4G20340 // AT5G20170 // AT1G79000 // AT1G55325 // AT3G13445 // AT4G00450 // AT1G16430 // AT2G41630 // AT1G07480 // AT5G25060 // AT3G10800 // AT1G54140 // AT2G33540 // AT4G21710 // AT1G04950
GO:0007186	P	G-protein coupled receptor protein signaling pathway	11	8047	21	28397	0.076	1	// AT2G18730 // AT2G32400 // AT4G30340 // AT2G20900 // AT2G46090 // AT2G23460 // AT3G51480 // AT4G21540 // AT5G11210 // AT2G32390 // AT5G23450
GO:0050790	P	regulation of catalytic activity	115	8047	332	28397	0.037	1	// AT5G04470 // AT4G22890 // AT5G36120 // AT5G61980 // AT1G31800 // AT1G05000 // AT2G20900 // AT2G46090 // AT2G25240 // AT1G21840 // AT4G24620 // AT2G43490 // AT4G24580 // AT5G39500 // AT4G30340 // AT4G34980 // AT1G70210 // AT5G54780 // AT1G32940 // AT5G48300 // AT5G63780 // AT3G19420 // AT5G57050 // AT5G15930 // AT1G01960 // AT1G20610 // AT3G59570 // AT1G44575 // AT2G29630 // AT1G77090 // AT2G26…
GO:0017014	P	protein amino acid nitrosylation	5	8047	16	28397	0.51	1	// AT1G02560 // AT5G20630 // AT5G35100 // AT3G12780 // AT3G26650
GO:0042545	P	cell wall modification	127	8047	386	28397	0.079	1	// AT5G65090 // AT4G17730 // AT2G07040 // AT1G29140 // AT5G66680 // AT3G04690 // AT5G04970 // AT3G26570 // AT1G66360 // AT3G56640 // AT1G59640 // AT3G61110 // AT3G12160 // AT2G30690 // AT1G16760 // AT5G07530 // AT1G11580 // AT5G47500 // AT4G37940 // AT4G18960 // AT2G27380 // AT5G48140 // AT2G25600 // AT1G05310 // AT3G08680 // AT4G13240 // AT5G02870 // AT5G15800 // AT3G14310 // AT4G38660 // AT1G24…
GO:0042547	P	cell wall modification during multidimensional cell growth	6	8047	28	28397	0.79	1	// AT5G02260 // AT2G39700 // AT5G39280 // AT3G29030 // AT1G10550 // AT3G54920
GO:0015986	P	ATP synthesis coupled proton transport	8	8047	38	28397	0.83	1	// AT2G21410 // AT5G08670 // AT1G51650 // AT5G08690 // AT4G39080 // AT1G64200 // AT4G09650 // AT4G11150
GO:0015980	P	energy derivation by oxidation of organic compounds	40	8047	170	28397	0.88	1	// AT3G20040 // ATCG01250 // AT4G10750 // AT1G28670 // AT3G55410 // AT5G51060 // AT5G19220 // AT5G55610 // ATMG01120 // AT1G10740 // ATMG00270 // AT5G23070 // AT3G16890 // AT5G47840 // ATCG00890 // AT4G35260 // AT3G01820 // AT5G50210 // AT3G44730 // AT3G09810 // ATMG01360 // AT3G02780 // AT3G04120 // AT5G10040 // AT1G78040 // AT2G41730 // AT5G55070 // AT1G28640 // AT3G10370 // AT3G06050 // AT5G67…
GO:0042542	P	response to hydrogen peroxide	98	8047	263	28397	0.013	1	// AT4G21320 // AT3G12780 // AT4G11660 // AT5G35320 // AT2G43790 // AT1G53210 // AT5G50920 // AT3G25230 // AT5G53680 // AT4G16155 // AT2G03800 // AT1G56560 // AT3G05660 // AT2G36840 // AT2G30950 // AT1G20620 // AT5G63310 // AT2G22240 // AT4G32360 // AT5G62000 // AT2G26150 // AT5G18820 // AT3G10680 // AT2G02810 // AT2G32120 // AT3G07150 // AT5G60360 // AT1G48910 // AT5G50380 // AT4G35090 // AT5G64…
GO:0009816	P	defense response to bacterium, incompatible interaction	17	8047	35	28397	0.051	1	// AT1G12220 // AT4G23100 // AT2G40000 // AT5G56030 // AT5G45110 // AT2G17520 // AT4G36290 // AT2G27040 // AT3G20600 // AT5G26920 // AT4G37460 // AT1G32230 // AT4G16890 // AT2G42010 // AT4G35450 // AT5G45260 // AT5G51700
GO:0009817	P	defense response to fungus, incompatible interaction	15	8047	41	28397	0.24	1	// AT3G44480 // AT3G21630 // AT2G39200 // AT4G34460 // AT5G45890 // AT1G61560 // AT3G63190 // AT3G01500 // AT5G45110 // AT3G20600 // AT4G16990 // AT4G16950 // AT1G56510 // AT4G16860 // AT5G51700
GO:0009814	P	defense response, incompatible interaction	189	8047	536	28397	0.0057	1	// AT5G65210 // AT3G44480 // AT5G06870 // AT3G12780 // AT2G43790 // AT4G11260 // AT3G45620 // AT2G39730 // AT3G09830 // AT3G57700 // AT2G32680 // AT1G30210 // AT5G45260 // AT2G38290 // AT1G17600 // AT5G67340 // AT3G05660 // AT2G34940 // AT1G25390 // AT5G50250 // AT4G23300 // AT1G20620 // AT1G72680 // AT4G16950 // AT3G59760 // AT2G35940 // AT1G02860 // AT1G12220 // AT1G70530 // AT2G17720 // AT1G05…
GO:0009812	P	flavonoid metabolic process	89	8047	251	28397	0.041	1	// AT1G13110 // AT4G27830 // AT5G63710 // AT5G35750 // AT1G03080 // AT5G48930 // AT3G27210 // AT5G09220 // AT4G25310 // AT1G17010 // AT2G32950 // AT2G35940 // AT5G43780 // AT5G42800 // AT2G28350 // AT3G13510 // AT3G51240 // AT3G29590 // AT1G66880 // AT1G09530 // AT1G04220 // AT5G46760 // AT4G22880 // AT4G26530 // AT2G03310 // AT3G62610 // AT4G33300 // AT5G40450 // AT4G16330 // AT1G27320 // AT4G36…
GO:0015988	P	energy coupled proton transport, against electrochemical gradient	10	8047	37	28397	0.61	1	// AT5G08670 // AT2G16510 // AT5G08690 // AT4G34720 // AT5G57350 // AT2G18960 // AT1G64200 // AT4G38510 // AT4G30190 // AT4G11150
GO:0033865	P	nucleoside bisphosphate metabolic process	5	8047	15	28397	0.46	1	// AT4G02260 // AT3G18030 // AT2G27490 // AT1G76490 // AT4G32180
GO:0006102	P	isocitrate metabolic process	5	8047	11	28397	0.27	1	// AT4G35830 // AT2G05710 // AT4G35650 // AT3G09810 // AT4G35260
GO:0010119	P	regulation of stomatal movement	17	8047	40	28397	0.11	1	// AT5G25980 // AT5G44790 // AT4G26080 // AT4G03560 // AT1G70410 // AT4G33950 // AT2G18960 // AT3G01500 // AT1G25490 // AT2G46370 // AT1G64060 // AT1G09540 // AT5G03280 // AT1G69530 // AT1G52400 // AT2G31470 // AT2G32950
GO:0006109	P	regulation of carbohydrate metabolic process	9	8047	24	28397	0.3	1	// AT5G07690 // AT1G07640 // AT1G13900 // AT3G03710 // AT5G07700 // AT4G28110 // AT3G54320 // AT5G05170 // AT5G61420
GO:0006108	P	malate metabolic process	5	8047	16	28397	0.51	1	// AT2G13560 // AT1G79750 // AT3G47520 // AT3G15020 // AT5G09660
GO:0009116	P	nucleoside metabolic process	15	8047	69	28397	0.86	1	// AT4G32180 // AT1G30110 // AT4G02260 // AT5G03300 // AT3G27190 // AT3G18030 // AT2G27490 // AT4G29610 // AT4G29600 // AT4G29580 // AT1G71100 // AT4G24340 // AT1G10700 // AT5G63310 // AT1G76490
GO:0006633	P	fatty acid biosynthetic process	106	8047	303	28397	0.036	1	// AT3G61580 // AT5G10300 // AT4G29010 // AT3G11170 // AT1G61850 // AT5G52570 // AT4G05100 // AT2G20860 // AT1G05800 // AT4G10390 // AT2G28630 // AT5G15530 // AT5G53750 // AT3G02610 // AT3G10570 // AT4G14070 // AT2G46520 // AT1G72450 // AT1G25450 // AT1G36180 // AT5G16240 // AT3G50760 // AT1G16060 // AT2G44810 // AT1G15780 // AT2G26250 // AT3G10280 // AT1G14790 // AT2G43710 // AT5G46290 // ATCG00…
GO:0006631	P	fatty acid metabolic process	199	8047	587	28397	0.016	1	// AT5G04660 // AT3G61580 // AT5G06870 // AT5G10300 // AT4G29010 // AT3G12990 // AT2G46210 // AT1G61850 // AT2G33380 // AT3G16370 // AT5G52570 // AT1G01260 // AT4G05100 // AT2G20860 // AT4G15940 // AT3G51090 // AT1G77770 // AT3G52570 // AT2G44620 // AT4G10390 // AT1G03000 // AT2G28630 // AT5G15530 // AT5G06250 // AT1G59640 // AT1G72680 // AT3G02610 // AT2G47980 // AT4G14070 // AT2G46520 // AT2G34…
GO:0051241	P	negative regulation of multicellular organismal process	7	8047	16	28397	0.23	1	// AT5G56030 // AT4G11260 // AT5G19330 // AT1G14920 // AT1G16060 // AT2G36270 // AT4G18550
GO:0006636	P	unsaturated fatty acid biosynthetic process	20	8047	70	28397	0.53	1	// AT3G01480 // AT2G18950 // AT1G03630 // AT1G31800 // AT3G14110 // AT4G23600 // AT4G33950 // AT2G27680 // AT2G43710 // AT3G45140 // AT4G01050 // ATCG01070 // AT2G02500 // AT1G42970 // AT4G38970 // AT5G09660 // AT5G23060 // AT3G53130 // AT4G14070 // AT2G20860
GO:0006635	P	fatty acid beta-oxidation	54	8047	171	28397	0.27	1	// AT5G61060 // AT2G31260 // AT3G05530 // AT4G29010 // AT1G64230 // AT1G79810 // AT5G14180 // AT3G13810 // AT3G27430 // AT2G41020 // AT3G22440 // AT5G09660 // AT2G39970 // AT1G17210 // AT1G27320 // AT3G51090 // AT4G34370 // AT3G52570 // AT2G27600 // AT2G33150 // AT1G56450 // AT1G03000 // AT3G05970 // AT1G23780 // AT5G65110 // AT4G29040 // AT2G01060 // AT1G72680 // AT2G47980 // AT3G07560 // AT5G54…
GO:0010564	P	regulation of cell cycle process	62	8047	144	28397	0.0045	1	// AT1G33240 // AT5G04470 // AT3G10525 // AT5G48600 // AT3G49240 // AT4G21100 // AT1G67630 // AT2G31320 // AT3G57860 // AT4G22970 // AT1G20930 // AT3G18524 // AT2G20000 // AT2G34710 // AT5G43080 // AT3G58650 // AT4G21270 // AT2G39090 // AT1G20330 // AT5G51600 // AT1G59540 // AT3G56870 // AT3G24495 // AT3G49600 // AT5G14250 // AT2G47980 // AT1G35530 // AT4G01560 // AT5G13480 // AT3G60830 // AT1G02…
GO:0006639	P	acylglycerol metabolic process	6	8047	22	28397	0.61	1	// AT3G54320 // AT2G21170 // AT4G33950 // AT2G31690 // AT3G26840 // AT4G18550
GO:0006638	P	neutral lipid metabolic process	6	8047	22	28397	0.61	1	// AT3G54320 // AT2G21170 // AT4G33950 // AT2G31690 // AT3G26840 // AT4G18550
GO:0006598	P	polyamine catabolic process	10	8047	38	28397	0.64	1	// AT1G48600 // AT5G47770 // AT1G62660 // AT3G59050 // AT3G22850 // AT2G46590 // AT3G02470 // AT2G41740 // AT4G34640 // AT1G65840
GO:0051247	P	positive regulation of protein metabolic process	6	8047	28	28397	0.79	1	// AT1G53165 // AT3G24440 // AT4G16390 // AT5G45430 // AT4G13020 // AT4G32660
GO:0042401	P	cellular biogenic amine biosynthetic process	21	8047	52	28397	0.11	1	// AT5G05730 // AT5G56080 // AT2G16500 // AT3G61300 // AT5G17990 // AT5G59980 // AT3G54640 // AT2G04400 // AT5G05590 // AT1G07780 // AT5G12970 // AT1G65040 // AT1G09620 // AT5G63890 // AT1G09240 // AT3G57880 // AT3G02470 // AT1G51720 // AT4G02610 // AT5G54810 // AT5G60890
GO:0042402	P	cellular biogenic amine catabolic process	36	8047	117	28397	0.36	1	// AT3G28940 // AT1G13110 // AT5G05730 // AT5G60750 // AT2G46590 // AT3G54640 // AT2G41740 // AT2G18690 // AT1G65670 // AT3G22850 // AT2G06050 // AT2G04400 // AT4G34640 // AT3G13110 // AT3G59760 // AT5G17990 // AT5G49760 // AT1G48600 // AT5G51900 // AT1G49500 // AT3G53180 // AT5G47770 // AT1G51800 // AT3G22890 // AT3G23820 // AT1G65840 // AT1G62660 // AT2G21170 // AT3G59050 // AT3G02470 // AT3G61…
GO:0070882	P	cellular cell wall organization or biogenesis	143	8047	367	28397	0.00086	1	// AT3G08040 // AT3G13870 // AT1G30750 // AT1G50410 // AT1G32810 // AT3G16370 // AT5G47820 // AT5G12870 // AT1G79180 // AT3G03050 // AT4G31590 // AT5G06780 // AT3G05910 // AT4G34980 // AT1G48000 // AT1G79580 // AT1G09440 // AT1G73640 // AT4G11150 // AT5G03170 // AT3G06550 // AT4G37940 // AT3G62020 // AT1G33800 // AT1G79620 // AT4G14940 // AT2G36870 // AT2G38080 // AT1G08620 // AT1G27900 // AT5G01…
GO:0009250	P	glucan biosynthetic process	103	8047	313	28397	0.1	1	// AT3G24315 // AT4G22890 // AT4G03550 // AT3G12780 // AT5G09870 // AT5G19220 // AT1G70730 // AT4G24620 // AT5G66680 // AT5G36120 // AT3G03050 // AT5G15880 // AT5G50250 // AT1G47260 // AT5G05170 // AT5G22130 // AT4G14070 // AT5G48300 // AT5G63780 // AT5G11490 // AT3G02750 // AT1G44575 // AT1G76140 // AT5G39210 // AT1G77090 // AT2G26900 // AT2G03150 // AT3G46970 // AT4G26530 // AT1G05570 // AT5G02…
GO:0009251	P	glucan catabolic process	5	8047	19	28397	0.64	1	// AT5G64860 // AT4G17090 // AT5G36890 // AT4G15210 // AT2G40840
GO:0009892	P	negative regulation of metabolic process	236	8047	659	28397	0.0012	1	// AT1G08130 // AT4G12560 // AT2G40030 // AT4G11660 // AT1G33400 // AT5G57050 // AT2G30470 // AT4G24500 // AT3G63130 // AT2G37630 // AT3G28460 // AT1G17760 // AT4G21470 // AT1G19100 // AT5G15920 // AT2G36480 // AT1G63640 // AT1G24240 // AT3G20420 // AT4G27270 // AT3G61050 // AT1G80070 // AT3G23890 // AT3G49250 // AT5G58130 // AT1G35530 // AT1G76490 // AT2G42120 // AT1G68840 // AT3G20010 // AT1G05…
GO:0009259	P	ribonucleotide metabolic process	119	8047	323	28397	0.009	1	// AT5G60990 // AT5G57350 // AT1G28010 // AT1G80270 // AT4G30190 // AT5G44790 // AT2G21410 // AT2G45730 // AT3G60330 // AT3G27190 // AT5G08690 // AT4G37640 // AT1G21690 // AT3G23890 // AT1G63660 // AT3G15140 // AT5G63310 // AT4G11150 // AT4G30600 // AT5G48545 // AT5G57110 // AT5G18820 // AT5G39840 // AT1G28530 // AT2G38280 // AT3G53940 // AT5G02870 // AT5G60960 // AT3G05060 // AT4G25960 // AT3G56…
GO:0010351	P	lithium ion transport	16	8047	42	28397	0.19	1	// AT2G30240 // AT3G06960 // AT2G27600 // AT3G07560 // AT5G37060 // AT5G07360 // AT1G54370 // AT4G29380 // AT5G55470 // AT4G36760 // AT1G06970 // AT5G03280 // AT3G05030 // AT3G06370 // AT2G19600 // AT1G79810
GO:0009893	P	positive regulation of metabolic process	209	8047	623	28397	0.019	1	// AT1G13110 // AT3G60530 // AT5G36120 // AT5G63710 // AT3G51820 // AT1G03080 // AT4G16390 // AT4G25560 // AT5G08050 // AT1G30210 // AT2G30490 // AT2G36270 // AT2G20860 // AT1G79180 // AT5G24120 // AT5G48930 // AT1G79730 // AT2G04790 // AT3G27210 // AT4G36240 // AT5G09220 // AT3G24490 // AT2G32950 // AT2G42380 // AT2G35940 // AT3G10800 // AT1G65650 // AT5G04240 // AT1G65660 // AT1G63680 // AT5G06…
GO:0006074	P	1,3-beta-glucan metabolic process	8	8047	13	28397	0.072	1	// AT5G36870 // AT2G36850 // AT4G04970 // AT3G07160 // AT2G31960 // AT4G03550 // AT1G05570 // AT3G59100
GO:0009057	P	macromolecule catabolic process	414	8047	1255	28397	0.0036	1	// AT4G12560 // AT4G22890 // AT5G36120 // AT2G03170 // AT2G20140 // AT4G14180 // AT5G14910 // AT5G58870 // AT4G32840 // AT3G53970 // AT5G36230 // AT2G21390 // AT1G64770 // AT1G49910 // AT2G32810 // AT4G11560 // AT1G51710 // AT5G48300 // AT1G01160 // AT3G57300 // AT4G02020 // AT5G37930 // AT5G57450 // AT3G02680 // AT1G18060 // AT3G13550 // AT2G40840 // AT4G33090 // AT5G59370 // AT3G01280 // AT5G40…
GO:0048825	P	cotyledon development	32	8047	77	28397	0.046	1	// AT2G46310 // AT3G51770 // AT3G49240 // AT3G61630 // AT4G21100 // AT1G53700 // AT4G22970 // AT2G34710 // AT1G73590 // AT4G16310 // AT1G59760 // AT3G49600 // AT5G62440 // AT3G59420 // AT4G01560 // AT5G13480 // AT3G60830 // AT5G03280 // AT5G27540 // AT4G02570 // AT5G47010 // AT2G34780 // AT2G32370 // AT4G04890 // AT4G32540 // AT2G38280 // AT4G24670 // AT3G27670 // AT3G23980 // AT4G21750 // AT5G11…
GO:0009926	P	auxin polar transport	42	8047	95	28397	0.012	1	// AT2G31190 // AT2G47000 // AT1G54990 // AT3G28860 // AT3G16370 // AT1G28010 // AT1G53700 // AT1G48410 // AT5G55910 // AT2G26730 // AT2G01420 // AT1G73590 // AT5G03910 // AT1G25490 // AT1G76520 // AT5G03280 // AT2G44990 // AT4G13750 // AT1G75500 // AT5G05170 // AT1G78100 // AT1G71090 // AT1G20925 // AT5G65980 // AT5G55540 // AT3G02260 // AT1G04680 // AT3G08680 // AT1G70940 // AT4G32810 // AT5G60…
GO:0006749	P	glutathione metabolic process	6	8047	13	28397	0.23	1	// AT4G23100 // AT1G27140 // AT4G39640 // AT4G29210 // AT4G39650 // AT5G27380
GO:0031399	P	regulation of protein modification process	47	8047	150	28397	0.3	1	// AT1G42550 // AT5G14320 // AT4G22890 // AT1G53230 // AT4G02770 // AT1G75690 // AT5G09660 // AT1G33590 // AT4G01370 // AT2G32680 // AT5G06870 // AT3G45640 // AT4G34460 // AT1G30210 // AT5G24930 // AT5G60900 // AT3G25690 // AT3G48430 // AT3G48090 // AT3G05660 // AT1G12900 // AT2G15080 // AT1G25490 // AT1G79280 // AT1G11870 // AT1G62750 // AT3G01480 // AT4G01050 // AT3G44600 // AT5G36170 // AT2G20…
GO:0006744	P	ubiquinone biosynthetic process	11	8047	27	28397	0.2	1	// AT1G19140 // AT3G53580 // AT2G38040 // AT3G20160 // AT3G55010 // ATCG01070 // AT2G23800 // AT5G58770 // AT4G23660 // AT2G34630 // AT5G08280
GO:0006743	P	ubiquinone metabolic process	11	8047	27	28397	0.2	1	// AT1G19140 // AT3G53580 // AT2G38040 // AT3G20160 // AT3G55010 // ATCG01070 // AT2G23800 // AT5G58770 // AT4G23660 // AT2G34630 // AT5G08280
GO:0048829	P	root cap development	7	8047	14	28397	0.16	1	// AT2G28350 // AT3G53180 // AT4G29040 // AT1G79580 // AT3G59420 // AT2G20000 // AT4G30080
GO:0006740	P	NADPH regeneration	62	8047	201	28397	0.3	1	// AT1G32070 // AT4G22890 // AT3G12780 // AT5G35630 // AT4G26530 // AT5G08050 // AT2G27680 // AT3G59780 // AT4G35260 // AT5G19220 // AT5G09660 // AT3G59040 // AT1G03630 // AT3G63190 // AT3G16000 // AT5G36120 // AT5G30510 // AT1G71100 // AT3G04120 // AT4G31850 // AT5G08280 // AT5G14910 // AT5G50250 // AT1G08540 // AT3G48200 // AT1G64190 // AT1G75690 // AT1G64770 // AT4G38510 // AT4G09650 // AT1G17…
GO:0008037	P	cell recognition	17	8047	39	28397	0.094	1	// AT2G41890 // AT1G61610 // AT5G07530 // AT1G11350 // AT4G03230 // AT1G61430 // AT1G61370 // AT1G61440 // AT1G65790 // AT1G61500 // AT1G61460 // AT4G05410 // AT1G61380 // AT1G34300 // AT4G27290 // AT1G11280 // AT1G11410
GO:0043933	P	macromolecular complex subunit organization	193	8047	691	28397	0.58	1	// AT4G22890 // AT5G07780 // AT5G06140 // AT1G75690 // AT1G64230 // AT4G11260 // AT5G18440 // AT3G22630 // AT5G54640 // AT2G20140 // AT5G64630 // AT4G20280 // AT2G21410 // AT1G54380 // AT1G77770 // AT5G24120 // AT1G75820 // AT1G12900 // AT3G13782 // AT1G47260 // AT3G26710 // AT2G21390 // AT3G17420 // AT1G49910 // AT2G46520 // AT2G30695 // AT4G14680 // AT2G18050 // AT5G19620 // AT3G61650 // AT3G15…
GO:0016125	P	sterol metabolic process	56	8047	172	28397	0.2	1	// AT1G14290 // AT5G56090 // AT3G26370 // AT1G76490 // AT3G16460 // AT1G20950 // AT1G45130 // AT5G12250 // AT4G14850 // AT1G11680 // AT5G53560 // AT1G10030 // AT2G26730 // AT4G14680 // AT1G20330 // AT4G18060 // AT4G37760 // AT4G34640 // AT4G22010 // AT1G72430 // AT3G25540 // AT1G31910 // AT5G05170 // AT5G04220 // AT4G01510 // AT5G48010 // AT1G09780 // AT3G06470 // AT3G10720 // AT1G66960 // AT4G39…
GO:0009108	P	coenzyme biosynthetic process	49	8047	164	28397	0.4	1	// AT3G53580 // AT1G60810 // AT3G06650 // AT3G20160 // AT1G18870 // AT4G32180 // AT2G27680 // AT5G41480 // AT2G46110 // AT1G68890 // AT5G09660 // AT2G31955 // AT2G34630 // AT2G20860 // AT1G55090 // AT1G74710 // AT5G14760 // AT3G18030 // AT2G27490 // AT5G50210 // AT4G01050 // AT1G19140 // AT3G14110 // AT1G12000 // AT5G58270 // AT1G48320 // AT3G45140 // AT4G23100 // AT2G23800 // AT1G10670 // AT4G38…
GO:0009109	P	coenzyme catabolic process	9	8047	30	28397	0.5	1	// AT3G55410 // AT4G39640 // AT4G29210 // AT5G55070 // AT4G35260 // AT4G35650 // AT3G09810 // AT4G39650 // AT3G14940
GO:0010109	P	regulation of photosynthesis	11	8047	25	28397	0.15	1	// AT3G03380 // AT3G01480 // AT2G30950 // AT1G64860 // AT4G27800 // AT1G68830 // AT1G68890 // AT4G01800 // AT5G57050 // AT5G01920 // AT1G55670
GO:0010106	P	cellular response to iron ion starvation	40	8047	116	28397	0.16	1	// AT5G06300 // AT3G08040 // AT1G51830 // AT1G18880 // AT3G53420 // AT1G05260 // AT5G40510 // AT4G31910 // AT2G26650 // AT4G05200 // AT1G09740 // AT5G40890 // AT1G09090 // AT5G63590 // AT5G17820 // AT5G05400 // AT3G56970 // AT1G18980 // AT1G08990 // AT1G31260 // AT3G09220 // AT2G28960 // AT3G01190 // AT1G60960 // AT1G50560 // AT3G23430 // AT3G62270 // AT4G00430 // AT1G68880 // AT5G44160 // AT1G23…
GO:0009106	P	lipoate metabolic process	12	8047	45	28397	0.63	1	// AT2G18950 // ATCG01070 // AT4G23600 // AT2G27680 // AT3G45140 // AT4G01050 // AT2G43710 // AT4G38970 // AT5G09660 // AT3G14110 // AT2G02500 // AT2G20860
GO:0010100	P	negative regulation of photomorphogenesis	7	8047	17	28397	0.27	1	// AT1G53090 // AT4G21100 // AT4G05420 // AT5G15850 // AT5G15840 // AT2G32950 // AT2G46340
GO:0010101	P	post-embryonic root morphogenesis	18	8047	51	28397	0.25	1	// AT5G05730 // AT3G24300 // AT5G09680 // AT4G13510 // AT4G14550 // AT3G53180 // AT1G77740 // AT5G18560 // AT1G32230 // AT3G62980 // AT4G29040 // AT1G21410 // AT5G11030 // AT3G02260 // AT3G05090 // AT4G07410 // AT3G59420 // AT4G33495
GO:0000741	P	karyogamy	19	8047	54	28397	0.25	1	// AT4G37890 // AT1G72440 // AT3G12270 // AT2G28600 // AT2G18330 // AT3G05530 // AT5G06460 // AT3G60360 // AT2G31170 // AT3G03810 // AT1G54380 // AT1G52500 // AT5G27540 // AT2G01730 // AT1G03860 // AT3G63400 // AT5G62440 // AT1G59760 // AT2G35940
GO:0018377	P	protein myristoylation	184	8047	529	28397	0.0096	1	// AT3G25540 // AT3G44480 // AT5G39590 // AT1G02940 // AT1G59830 // AT5G47100 // AT1G18890 // AT1G12210 // AT4G19985 // AT3G61610 // AT1G61180 // AT2G20140 // AT1G14220 // AT4G04740 // AT1G79630 // AT1G59760 // AT5G67340 // AT1G12290 // AT4G31170 // AT3G27210 // AT1G80070 // AT2G35350 // AT1G09600 // AT4G10780 // AT3G02290 // AT2G28120 // AT1G07110 // AT4G04695 // AT3G05050 // AT1G23490 // AT1G50…
GO:0031537	P	regulation of anthocyanin metabolic process	9	8047	37	28397	0.71	1	// AT2G28350 // AT1G27320 // AT2G26330 // AT2G01830 // AT5G13680 // AT2G01760 // AT5G35750 // AT3G11000 // AT1G09530
GO:0018119	P	peptidyl-cysteine S-nitrosylation	5	8047	16	28397	0.51	1	// AT1G02560 // AT5G20630 // AT5G35100 // AT3G12780 // AT3G26650
GO:0022415	P	viral reproductive process	6	8047	17	28397	0.4	1	// AT1G32070 // AT1G32400 // AT3G02470 // AT5G57685 // AT3G07780 // AT2G33330
GO:0022411	P	cellular component disassembly	16	8047	53	28397	0.46	1	// AT3G08860 // AT4G32810 // AT1G12920 // AT5G07780 // AT3G05520 // AT5G36170 // AT2G20190 // AT2G41850 // AT1G71790 // AT1G48000 // AT4G30160 // AT3G57510 // AT4G38510 // AT5G20320 // AT1G17020 // AT3G07970
GO:0043624	P	cellular protein complex disassembly	9	8047	35	28397	0.66	1	// AT1G12920 // AT3G05520 // AT5G07780 // AT5G36170 // AT2G20190 // AT1G71790 // AT4G38510 // AT4G30160 // AT5G20320
GO:0043623	P	cellular protein complex assembly	136	8047	504	28397	0.71	1	// AT4G22890 // AT5G07780 // AT5G06140 // AT4G00090 // AT4G11260 // AT3G22630 // AT2G20140 // AT2G21410 // AT1G77770 // AT5G24120 // AT1G75820 // AT1G12900 // AT3G26710 // AT2G21390 // AT1G75690 // AT3G17420 // AT1G49910 // AT2G46520 // AT2G30695 // AT5G19620 // AT3G15095 // AT4G28660 // AT1G09100 // AT1G79210 // AT2G30950 // AT3G13550 // AT3G08960 // AT2G05710 // AT1G44575 // AT5G39210 // AT3G01…
GO:0043622	P	cortical microtubule organization	7	8047	20	28397	0.39	1	// AT4G01370 // AT1G53510 // AT2G20190 // AT3G44200 // AT5G55230 // AT5G66410 // AT3G53760
GO:0008610	P	lipid biosynthetic process	387	8047	1159	28397	0.0026	1	// AT1G61850 // AT1G30750 // AT4G14210 // AT1G76490 // AT2G46210 // AT5G11380 // AT2G34630 // AT1G10030 // AT4G10390 // ATCG00500 // AT1G72430 // AT1G31910 // AT2G39180 // AT5G58784 // AT1G25450 // AT5G20410 // AT5G48300 // AT5G14460 // AT1G15780 // AT1G16040 // AT3G10280 // AT5G46290 // AT2G14100 // AT4G17910 // AT1G05260 // AT3G52150 // AT5G48010 // AT2G26730 // AT4G05100 // AT3G05970 // AT2G38…
GO:0009746	P	response to hexose stimulus	71	8047	170	28397	0.0044	1	// AT3G12780 // AT5G35630 // AT3G53420 // AT1G64860 // AT5G24800 // AT4G15545 // AT2G23460 // AT2G19860 // AT1G20950 // AT5G53370 // AT4G19840 // AT5G64750 // AT4G24400 // AT1G17500 // AT3G54110 // AT1G10070 // AT2G38290 // AT3G09810 // AT5G08300 // AT3G15450 // AT4G33150 // AT1G74670 // AT3G46440 // AT1G75500 // AT5G09220 // AT4G01050 // AT4G23870 // AT2G01830 // AT3G01720 // AT1G15210 // AT2G39…
GO:0009744	P	response to sucrose stimulus	76	8047	210	28397	0.041	1	// AT5G62210 // AT3G54320 // AT3G12780 // AT1G73650 // AT1G34000 // AT2G01830 // AT5G20830 // AT5G08300 // AT2G30470 // AT2G23460 // AT5G26780 // AT1G20950 // AT1G06000 // AT1G17500 // AT1G78570 // AT5G35630 // AT2G38290 // AT3G09810 // AT5G65420 // AT2G24540 // AT1G08830 // AT1G27320 // AT3G15450 // AT4G33150 // AT1G74670 // AT1G10070 // AT3G24190 // AT2G26930 // AT4G37470 // AT4G37760 // AT3G55…
GO:0009742	P	brassinosteroid mediated signaling pathway	9	8047	37	28397	0.71	1	// AT2G42580 // AT4G39400 // AT5G08130 // AT1G14000 // AT2G01950 // AT4G28720 // AT2G13790 // AT4G30610 // AT2G44080
GO:0009743	P	response to carbohydrate stimulus	287	8047	812	28397	0.00073	1	// AT3G50060 // AT3G53200 // AT3G12780 // AT4G11660 // AT2G43790 // AT4G11260 // AT2G30470 // AT2G39730 // AT4G26400 // AT3G46600 // AT3G54130 // AT3G13510 // AT5G26920 // AT4G02195 // AT2G38290 // AT1G34000 // AT5G01550 // AT1G76970 // AT3G05580 // AT5G58410 // AT1G71520 // AT4G37640 // AT5G09220 // AT3G48090 // AT4G23870 // AT1G05630 // AT5G39610 // AT5G05170 // AT2G35940 // AT4G14090 // AT2G17…
GO:0009740	P	gibberellic acid mediated signaling pathway	26	8047	82	28397	0.34	1	// AT5G61130 // AT3G05120 // AT2G32460 // AT3G01530 // AT2G36270 // AT1G18620 // AT1G74670 // AT5G12250 // AT4G24660 // AT1G17010 // AT3G11440 // AT5G10120 // AT1G09530 // AT4G39500 // AT4G35390 // AT5G27320 // AT5G07180 // AT1G15550 // AT3G27810 // AT5G66350 // AT1G14920 // AT4G24150 // AT5G06100 // AT5G25900 // AT3G07310 // AT1G20650
GO:0009741	P	response to brassinosteroid stimulus	27	8047	114	28397	0.83	1	// AT2G42580 // AT5G06300 // AT5G08130 // AT2G01950 // AT1G04240 // AT2G35290 // AT4G30610 // AT2G33810 // AT4G02330 // AT3G48430 // AT1G56220 // AT4G01330 // AT4G14550 // AT5G52900 // AT4G39400 // AT1G14000 // AT5G57340 // AT1G78100 // AT1G30570 // AT3G61460 // AT4G28720 // AT2G13790 // AT3G15540 // AT1G17120 // AT5G04240 // AT2G44080 // AT1G13260
GO:0019515	P	lactose catabolic process via UDP-galactose	7	8047	12	28397	0.1	1	// AT5G56870 // AT4G26140 // AT3G52840 // AT2G16730 // AT1G45130 // AT2G32810 // AT3G53080
GO:0019513	P	lactose catabolic process, using glucoside 3-dehydrogenase	7	8047	12	28397	0.1	1	// AT5G56870 // AT4G26140 // AT3G52840 // AT2G16730 // AT1G45130 // AT2G32810 // AT3G53080
GO:0009749	P	response to glucose stimulus	35	8047	86	28397	0.047	1	// AT3G12780 // AT5G35630 // AT2G01830 // AT5G24800 // AT5G20830 // AT2G23460 // AT5G26780 // AT1G20950 // AT5G64750 // AT4G24400 // AT1G17500 // AT3G46440 // AT2G38290 // AT3G09810 // AT5G08300 // AT1G19360 // AT2G21160 // AT1G74670 // AT4G01050 // AT3G01720 // AT1G15210 // AT2G17720 // AT1G09780 // AT2G03220 // AT5G11510 // AT5G19520 // AT4G28540 // AT1G42970 // AT3G02360 // AT1G09100 // AT3G26…
GO:0008299	P	isoprenoid biosynthetic process	164	8047	477	28397	0.019	1	// AT3G12780 // AT4G14210 // AT1G76490 // AT1G66960 // AT1G06820 // AT3G51820 // AT5G52570 // AT4G15110 // AT4G24620 // AT2G36270 // AT2G20860 // AT5G27450 // AT3G26570 // AT1G20330 // AT5G50250 // AT1G17010 // AT1G31910 // AT5G63310 // AT5G11380 // AT4G14070 // AT5G58784 // AT2G30695 // AT5G47770 // AT5G14460 // AT5G04220 // AT3G01990 // AT3G25180 // AT4G28660 // AT5G20140 // AT2G47590 // AT1G78…
GO:0008295	P	spermidine biosynthetic process	7	8047	14	28397	0.16	1	// AT5G59980 // AT2G16500 // AT3G02470 // AT1G51720 // AT1G65040 // AT1G09620 // AT5G63890
GO:0019220	P	regulation of phosphate metabolic process	79	8047	231	28397	0.085	1	// AT1G42550 // AT4G01370 // AT4G22890 // AT1G53230 // AT5G04470 // AT1G71860 // AT4G02770 // AT3G50110 // AT5G09660 // AT2G20900 // AT2G46090 // AT4G34460 // AT5G06870 // AT1G47230 // AT3G45640 // AT2G32680 // AT1G30210 // AT1G27630 // AT5G24930 // AT2G26430 // AT5G65420 // AT2G18730 // AT5G43080 // AT3G25690 // AT5G60900 // AT5G61650 // AT2G15080 // AT2G17520 // AT3G05660 // AT1G12900 // AT4G30…
GO:0060918	P	auxin transport	45	8047	100	28397	0.0077	1	// AT2G31190 // AT2G47000 // AT1G54990 // AT3G28860 // AT3G16370 // AT1G28010 // AT1G53700 // AT1G78570 // AT1G16510 // AT5G55910 // AT2G26730 // AT2G01420 // AT1G73590 // AT5G03910 // AT1G25490 // AT1G76520 // AT5G03280 // AT1G48410 // AT2G44990 // AT4G13750 // AT3G62150 // AT1G75500 // AT5G05170 // AT1G78100 // AT1G71090 // AT1G20925 // AT5G65980 // AT5G55540 // AT3G02260 // AT1G04680 // AT3G08…
GO:0015711	P	organic anion transport	5	8047	17	28397	0.55	1	// AT2G34960 // AT5G12860 // AT3G19490 // AT2G26900 // AT4G21120
GO:0043436	P	oxoacid metabolic process	679	8047	2103	28397	0.0012	1	// AT1G61850 // AT5G06870 // AT2G46740 // AT3G12990 // AT2G46210 // AT1G80680 // AT3G16370 // AT5G41480 // AT1G01260 // AT4G20280 // AT3G52570 // AT4G10390 // AT5G61060 // AT3G15020 // AT2G17033 // AT2G35940 // AT2G03667 // AT1G25450 // AT1G15410 // AT5G48300 // AT1G05010 // AT5G14460 // AT5G57590 // AT3G23820 // AT1G78670 // AT3G51820 // AT1G15780 // AT2G15620 // AT1G69190 // AT4G33090 // AT3G10…
GO:0016197	P	endosome transport	11	8047	34	28397	0.41	1	// AT5G46860 // AT1G14400 // AT1G20110 // AT2G27600 // AT5G06140 // AT5G13530 // AT4G27690 // AT3G02470 // AT4G19490 // AT5G43320 // AT1G16210
GO:0016192	P	vesicle-mediated transport	186	8047	598	28397	0.14	1	// AT1G16560 // AT1G14400 // AT3G13870 // AT5G39590 // AT3G24315 // AT4G17730 // AT4G21120 // AT1G79830 // AT5G58430 // AT4G30190 // AT3G13380 // AT4G02195 // AT2G38290 // AT5G10260 // AT4G19490 // AT5G66680 // AT2G35190 // AT4G32640 // AT5G15880 // AT5G06140 // AT5G39500 // AT3G56640 // AT2G21390 // AT2G42700 // AT5G05570 // AT1G05520 // AT5G63640 // AT3G12160 // AT4G30600 // AT3G24160 // AT2G17…
GO:0071322	P	cellular response to carbohydrate stimulus	54	8047	125	28397	0.0072	1	// AT1G72560 // AT3G21630 // AT5G58410 // AT3G49240 // AT2G01830 // AT5G24800 // AT3G51770 // AT2G19860 // AT5G16780 // AT2G31970 // AT4G22970 // AT1G73177 // AT2G34710 // AT1G08830 // AT1G27320 // AT5G49020 // AT2G38280 // AT3G57290 // AT3G48360 // AT1G05630 // AT2G02850 // AT5G03280 // AT5G14250 // AT3G59420 // AT2G06990 // AT4G01560 // AT5G13480 // AT3G60830 // AT5G03730 // AT3G44600 // AT3G49…
GO:0051510	P	regulation of unidimensional cell growth	30	8047	97	28397	0.37	1	// AT2G18470 // AT2G07040 // AT3G57860 // AT2G20140 // AT1G70460 // AT2G20000 // AT3G04690 // AT2G39090 // AT3G07160 // AT2G03430 // AT3G53970 // AT3G02170 // AT4G29040 // AT1G35670 // AT1G49910 // AT1G52290 // AT3G12160 // AT2G41630 // AT1G49270 // AT1G75990 // AT1G30570 // AT1G64230 // AT3G24550 // AT1G78770 // AT4G13240 // AT3G13550 // AT2G04660 // AT5G28680 // AT3G48150 // AT3G19590
GO:0045492	P	xylan biosynthetic process	75	8047	183	28397	0.0051	1	// AT1G10800 // AT3G08040 // AT3G27200 // AT2G37840 // AT1G30750 // AT4G10930 // AT1G50410 // AT5G18620 // AT1G32810 // AT1G51720 // AT5G24740 // AT3G45830 // AT3G54190 // AT1G63490 // AT5G12870 // AT2G27740 // AT3G50220 // AT1G79180 // AT5G12350 // AT2G40160 // AT5G45020 // AT4G15330 // AT1G79620 // AT3G18660 // AT5G06780 // AT1G21160 // AT4G27435 // AT3G10740 // AT4G35350 // AT1G09440 // AT1G73…
GO:0045491	P	xylan metabolic process	78	8047	186	28397	0.0027	1	// AT1G10800 // AT3G08040 // AT3G27200 // AT2G37840 // AT1G30750 // AT4G10930 // AT1G50410 // AT5G18620 // AT1G32810 // AT1G51720 // AT5G24740 // AT3G45830 // AT3G54190 // AT3G50220 // AT1G63490 // AT5G12870 // AT2G27740 // AT5G64570 // AT4G09990 // AT1G79180 // AT5G12350 // AT2G40160 // AT5G45020 // AT4G15330 // AT1G79620 // AT3G18660 // AT5G06780 // AT1G21160 // AT4G27435 // AT3G10740 // AT4G35…
GO:0071103	P	DNA conformation change	30	8047	107	28397	0.55	1	// AT5G56950 // AT5G54640 // AT4G38680 // AT2G19480 // AT3G20670 // AT1G54230 // AT2G18050 // AT5G64630 // AT5G04110 // AT3G18524 // AT3G10690 // AT1G17520 // AT2G37470 // AT1G57820 // AT3G15550 // AT3G13782 // AT3G23890 // AT1G48620 // AT4G15890 // AT3G13170 // AT3G20010 // AT1G61010 // AT1G63990 // AT4G02060 // AT1G44900 // AT1G54690 // AT1G54260 // AT5G67580 // AT1G65470 // AT4G13570
GO:0033674	P	positive regulation of kinase activity	9	8047	13	28397	0.037	1	// AT2G18730 // AT2G46090 // AT4G30340 // AT2G17520 // AT2G20900 // AT4G21540 // AT3G45640 // AT5G23450 // AT5G04510
GO:0042398	P	cellular amino acid derivative biosynthetic process	183	8047	534	28397	0.015	1	// AT1G13110 // AT1G28570 // AT5G63710 // AT1G76490 // AT2G46590 // AT5G58550 // AT1G66800 // AT1G03080 // AT3G09830 // AT3G57700 // AT3G03990 // AT1G70580 // AT2G30490 // AT4G28410 // AT2G46110 // AT1G61610 // AT1G71030 // AT5G48930 // AT3G27210 // AT3G19010 // AT5G09220 // AT4G25310 // AT1G17010 // AT2G32950 // AT1G72680 // AT2G35940 // AT5G47770 // AT1G05010 // AT4G33680 // AT5G43780 // AT4G11…
GO:0042157	P	lipoprotein metabolic process	194	8047	552	28397	0.0058	1	// AT3G25540 // AT3G44480 // AT5G39590 // AT1G02940 // AT1G59830 // AT5G47100 // AT1G18890 // AT1G12210 // AT4G19985 // AT3G61610 // AT1G61180 // AT2G20140 // AT1G14220 // AT4G04740 // AT1G79630 // AT1G59760 // AT5G67340 // AT1G12290 // AT4G31170 // AT3G27210 // AT1G80070 // AT2G35350 // AT1G09600 // AT4G10780 // AT3G02290 // AT2G28120 // AT5G22130 // AT1G07110 // AT4G04695 // AT3G05050 // AT1G23…
GO:0042158	P	lipoprotein biosynthetic process	194	8047	551	28397	0.0054	1	// AT3G25540 // AT3G44480 // AT5G39590 // AT1G02940 // AT1G59830 // AT5G47100 // AT1G18890 // AT1G12210 // AT4G19985 // AT3G61610 // AT1G61180 // AT2G20140 // AT1G14220 // AT4G04740 // AT1G79630 // AT1G59760 // AT5G67340 // AT1G12290 // AT4G31170 // AT3G27210 // AT1G80070 // AT2G35350 // AT1G09600 // AT4G10780 // AT3G02290 // AT2G28120 // AT5G22130 // AT1G07110 // AT4G04695 // AT3G05050 // AT1G23…
GO:0043543	P	protein amino acid acylation	197	8047	560	28397	0.0053	1	// AT3G25540 // AT3G44480 // AT3G19040 // AT5G39590 // AT1G02940 // AT1G59830 // AT5G47100 // AT1G18890 // AT1G12210 // AT4G19985 // AT3G61610 // AT1G61180 // AT2G20140 // AT1G14220 // AT4G04740 // AT1G79630 // AT1G59760 // AT1G09270 // AT5G67340 // AT1G12290 // AT4G31170 // AT3G27210 // AT1G80070 // AT2G35350 // AT1G09600 // AT4G10780 // AT3G02290 // AT2G28120 // AT1G07110 // AT4G04695 // AT3G05…
GO:0043549	P	regulation of kinase activity	35	8047	89	28397	0.064	1	// AT5G04470 // AT2G46090 // AT3G19420 // AT3G50110 // AT1G05000 // AT2G20900 // AT3G45640 // AT1G27630 // AT2G26430 // AT5G65420 // AT2G18730 // AT5G43080 // AT5G28210 // AT5G61650 // AT2G17520 // AT4G30340 // AT5G06150 // AT2G35680 // AT5G23450 // AT1G70210 // AT2G45080 // AT3G21870 // AT3G10550 // AT4G28980 // AT2G17620 // AT1G71860 // AT5G57050 // AT4G35620 // AT4G37630 // AT2G04550 // AT1G20…
GO:0016575	P	histone deacetylation	5	8047	14	28397	0.41	1	// AT3G18520 // AT1G08460 // AT5G61060 // AT5G61070 // AT5G35600
GO:0016571	P	histone methylation	114	8047	296	28397	0.0036	1	// AT1G08130 // AT2G40030 // AT3G63130 // AT5G67200 // AT5G06460 // AT1G79730 // AT4G13460 // AT3G23890 // AT2G41050 // AT3G49250 // AT1G65650 // AT4G20910 // AT1G51710 // AT1G73100 // AT2G07170 // AT3G20150 // AT2G35670 // AT4G02020 // AT2G38810 // AT1G78770 // AT1G44900 // AT3G02680 // AT5G57590 // AT5G62410 // AT1G13030 // AT2G18330 // AT5G04940 // AT3G54750 // AT2G25420 // AT5G25590 // AT2G31…
GO:0016573	P	histone acetylation	6	8047	15	28397	0.31	1	// AT3G48430 // AT3G19040 // AT3G01460 // AT3G09600 // AT5G40550 // AT3G14980
GO:0046520	P	sphingoid biosynthetic process	8	8047	32	28397	0.68	1	// AT1G14290 // AT3G06470 // AT4G39830 // AT1G07420 // AT1G13580 // AT3G22845 // AT2G05755 // AT3G25540
GO:0071216	P	cellular response to biotic stimulus	71	8047	197	28397	0.049	1	// AT5G65210 // AT3G17410 // AT1G18890 // AT3G26910 // AT3G13050 // AT1G77920 // AT2G43790 // AT3G51960 // AT4G37640 // AT3G54620 // AT4G34460 // AT2G05940 // AT4G26080 // AT1G28370 // AT2G21230 // AT5G63790 // AT3G16785 // AT3G05580 // AT4G04490 // AT3G15500 // AT4G34150 // AT2G17520 // AT4G35040 // AT2G38290 // AT2G41070 // AT2G39650 // AT2G46500 // AT2G42380 // AT1G64060 // AT1G16900 // AT4G38…
GO:0071215	P	cellular response to abscisic acid stimulus	100	8047	267	28397	0.011	1	// AT2G43790 // AT5G63490 // AT5G35750 // AT4G05100 // AT2G38290 // AT5G01550 // AT3G05580 // AT5G39610 // AT3G56850 // AT2G47190 // AT3G10800 // AT4G09570 // AT5G01810 // AT3G28340 // AT5G57050 // AT5G08335 // AT2G28350 // AT4G21440 // AT1G32230 // AT3G50260 // AT1G64060 // AT3G14090 // AT1G28480 // AT5G63470 // AT3G07370 // AT2G30040 // AT2G32460 // AT5G64750 // AT1G52400 // AT5G51640 // AT2G32…
GO:0071214	P	cellular response to abiotic stimulus	40	8047	104	28397	0.063	1	// AT5G21010 // AT2G36890 // AT1G79410 // AT1G53210 // AT5G15840 // AT2G01830 // AT4G25560 // AT2G26670 // AT5G13730 // AT3G45640 // AT4G16250 // AT2G24540 // AT1G08830 // AT2G40080 // AT5G24120 // AT5G35840 // AT1G08540 // AT5G08740 // AT5G63310 // AT3G22170 // AT1G09530 // AT3G06190 // AT5G18100 // AT2G30170 // AT5G47910 // AT1G07180 // AT4G18130 // AT1G02340 // AT2G02950 // AT2G36990 // AT1G68…
GO:0016579	P	protein deubiquitination	18	8047	54	28397	0.32	1	// AT3G24440 // AT3G02680 // AT2G39090 // AT5G06460 // AT2G06210 // AT1G65650 // AT1G51710 // AT3G20630 // AT3G44600 // AT2G44270 // AT5G17270 // AT2G27350 // AT5G14250 // AT1G59760 // AT2G06990 // AT1G02110 // AT1G79730 // AT1G17110
GO:0046700	P	heterocycle catabolic process	98	8047	266	28397	0.016	1	// AT1G30110 // AT1G13110 // AT1G17160 // AT5G53350 // AT5G57350 // AT5G35750 // AT1G28010 // AT1G69720 // AT1G16840 // AT3G60330 // AT5G08690 // AT2G19810 // AT3G23890 // AT1G06730 // AT3G59760 // AT5G54080 // AT4G30600 // AT5G51900 // AT1G49500 // AT2G22240 // AT3G23820 // AT4G11960 // AT3G04110 // AT4G25960 // AT1G24100 // AT3G28860 // AT3G54140 // AT4G30190 // AT2G36250 // AT3G19553 // AT3G10…
GO:0012501	P	programmed cell death	164	8047	451	28397	0.0038	1	// AT1G13110 // AT3G13870 // AT1G28570 // AT5G63710 // AT5G44870 // AT2G43790 // AT4G11260 // AT5G63490 // AT4G21120 // AT1G03080 // AT5G06870 // AT3G09830 // AT2G32680 // AT1G30210 // AT2G38290 // AT5G67340 // AT5G48930 // AT2G04450 // AT3G27210 // AT3G05660 // AT5G09220 // AT3G48090 // AT2G35940 // AT1G02860 // AT2G39730 // AT1G12220 // AT1G05010 // AT5G43780 // AT5G63780 // AT4G37000 // AT5G43…
GO:0009751	P	response to salicylic acid stimulus	177	8047	470	28397	0.00083	1	// AT5G65210 // AT3G50060 // AT5G06870 // AT5G44790 // AT3G02940 // AT2G43790 // AT4G11260 // AT5G63490 // AT3G09230 // AT2G33380 // AT2G39730 // AT2G37630 // AT4G25560 // AT3G57700 // AT3G45040 // AT2G32680 // AT1G30210 // AT2G38290 // AT1G79180 // AT5G67340 // AT3G05660 // AT3G48090 // AT1G55870 // AT1G48000 // AT2G47190 // AT2G35940 // AT1G02860 // AT4G04695 // AT2G31180 // AT3G46130 // AT4G09…
GO:0009750	P	response to fructose stimulus	60	8047	144	28397	0.0086	1	// AT1G23870 // AT5G35630 // AT3G53420 // AT2G01830 // AT4G15545 // AT2G23460 // AT5G26780 // AT1G20950 // AT5G53370 // AT1G75500 // AT1G17500 // AT3G54110 // AT1G10070 // AT2G38290 // AT3G09810 // AT5G08300 // AT3G15450 // AT4G33150 // AT1G74670 // AT3G46440 // AT5G09220 // AT4G23870 // AT5G05170 // AT3G01720 // AT1G15210 // AT2G39010 // AT2G03220 // AT1G09780 // AT5G63190 // AT5G03730 // AT5G11…
GO:0043094	P	cellular metabolic compound salvage	40	8047	185	28397	0.95	1	// AT1G01220 // AT3G20000 // AT5G06140 // AT3G18410 // AT4G11260 // AT4G35650 // AT4G35260 // AT1G47420 // AT5G09660 // ATMG01120 // AT1G70580 // AT5G08300 // AT3G27190 // AT3G57290 // AT1G47260 // AT1G25490 // AT1G03860 // AT4G29040 // AT3G15020 // AT1G51650 // AT2G21390 // AT5G03300 // AT4G14880 // AT5G48300 // AT5G03555 // AT3G06700 // AT5G04140 // AT4G00860 // AT1G68010 // AT1G20620 // AT3G10…
GO:0043090	P	amino acid import	30	8047	75	28397	0.071	1	// AT2G47000 // AT3G13870 // AT4G13510 // AT1G17500 // AT4G21120 // AT2G20760 // AT5G46410 // AT4G30190 // AT3G13380 // AT2G38290 // AT5G55930 // AT4G37640 // AT1G09270 // AT1G04120 // AT3G02520 // AT4G11670 // AT2G39210 // AT1G62300 // AT2G34960 // AT2G17720 // AT3G55740 // AT1G59820 // AT4G02570 // AT1G79900 // AT4G03550 // AT5G09420 // AT3G02360 // AT5G61210 // AT4G35110 // AT4G27500
GO:0006354	P	RNA elongation	30	8047	133	28397	0.89	1	// AT5G14320 // AT2G40030 // ATCG00560 // AT1G63210 // AT3G01790 // AT3G57660 // AT5G47840 // ATCG01020 // AT2G20060 // AT2G18710 // AT3G01820 // AT1G31817 // ATCG01060 // ATCG00040 // AT5G46160 // AT3G63490 // AT1G62750 // AT1G63020 // AT5G60040 // AT5G13680 // ATCG00680 // ATCG00180 // AT1G70190 // ATCG01070 // AT2G31530 // AT2G28830 // ATCG00170 // ATCG00360 // ATCG00500 // ATCG00070
GO:0006357	P	regulation of transcription from RNA polymerase II promoter	7	8047	26	28397	0.62	1	// AT1G16430 // AT5G20170 // AT1G79000 // AT1G55325 // AT1G63210 // AT4G00450 // AT3G10800
GO:0006352	P	transcription initiation	19	8047	52	28397	0.21	1	// AT4G20280 // AT1G03280 // AT1G54140 // AT5G24120 // AT1G27720 // AT5G43630 // AT3G13445 // AT1G64860 // AT2G36990 // AT3G10070 // AT3G57290 // AT4G20340 // AT1G08540 // AT5G13730 // AT5G23480 // AT5G43130 // AT1G07480 // AT3G51120 // AT1G04950
GO:0046417	P	chorismate metabolic process	35	8047	101	28397	0.18	1	// AT3G51140 // AT5G05730 // AT4G39040 // AT5G17990 // AT3G61300 // AT3G54640 // AT3G51820 // AT1G03630 // AT3G63190 // AT4G39980 // AT5G54810 // AT2G20860 // AT3G18680 // AT2G45300 // AT5G60890 // AT2G04400 // AT5G05590 // AT2G25830 // AT3G14110 // AT3G57880 // AT3G63490 // AT5G34930 // AT2G30695 // AT4G26370 // AT1G03475 // AT4G33510 // AT4G38970 // AT2G17033 // AT1G08250 // AT1G07780 // AT5G12…
GO:0010927	P	cellular component assembly involved in morphogenesis	12	8047	62	28397	0.92	1	// AT1G22130 // AT4G39400 // AT5G11110 // AT1G62940 // AT3G21180 // AT4G10440 // AT1G33430 // AT1G07340 // AT3G09090 // AT1G54560 // AT2G18080 // AT1G68540
GO:0009269	P	response to desiccation	16	8047	39	28397	0.14	1	// AT4G38680 // AT3G51920 // AT1G20450 // AT1G54100 // AT1G01470 // AT1G05260 // AT2G46140 // AT5G58670 // AT3G45140 // AT3G53420 // AT2G37180 // AT2G33380 // AT4G39090 // AT1G48130 // AT1G44170 // AT2G15970
GO:0009612	P	response to mechanical stimulus	15	8047	63	28397	0.77	1	// AT3G51920 // AT5G56030 // AT1G54990 // AT4G34150 // AT1G66410 // AT5G19520 // AT3G16720 // AT2G39650 // AT3G12200 // AT5G61210 // AT5G61600 // AT3G43810 // AT5G37780 // AT5G12080 // AT3G62720
GO:0000911	P	cytokinesis by cell plate formation	83	8047	204	28397	0.0039	1	// AT1G44900 // AT3G15120 // AT3G08850 // AT5G48600 // AT5G46070 // AT2G27040 // AT1G67140 // AT5G10470 // AT5G18620 // AT3G61650 // AT3G05330 // AT3G62300 // AT2G31320 // AT2G31970 // AT5G51600 // AT4G22970 // AT1G20930 // AT1G57820 // AT1G69670 // AT5G58410 // AT2G16780 // AT5G18700 // AT5G05620 // AT4G17000 // AT1G68790 // AT4G21270 // AT1G72670 // AT5G60930 // AT4G21820 // AT5G55820 // AT3G61…
GO:0030384	P	phosphoinositide metabolic process	53	8047	159	28397	0.17	1	// AT1G14400 // AT5G44010 // AT5G65090 // AT4G31560 // AT4G17910 // AT5G04980 // AT1G34260 // AT2G40935 // AT5G17670 // AT5G54390 // AT5G05950 // AT5G18850 // AT1G54210 // AT3G52570 // AT1G68000 // AT1G12730 // AT1G47510 // AT1G10900 // AT3G27325 // AT4G34310 // AT5G40190 // AT2G46500 // AT3G11530 // AT3G13720 // AT5G17250 // AT1G79070 // AT4G01190 // AT4G38570 // AT2G19810 // AT3G45100 // AT3G48…
GO:0009809	P	lignin biosynthetic process	14	8047	49	28397	0.54	1	// AT5G60020 // AT4G30470 // AT2G33590 // AT5G48930 // AT1G32770 // AT2G02400 // AT4G37980 // AT1G66800 // AT1G16490 // AT1G72680 // AT5G05170 // AT1G09480 // AT2G38080 // AT3G19450
GO:0009808	P	lignin metabolic process	25	8047	74	28397	0.26	1	// AT5G07130 // AT2G46570 // AT1G30230 // AT3G19450 // AT2G29130 // AT5G05390 // AT2G33590 // AT5G48930 // AT3G02130 // AT4G37980 // AT2G30490 // AT1G72680 // AT1G09480 // AT2G38080 // AT2G30210 // AT5G60020 // AT3G09220 // AT5G05170 // AT1G33800 // AT1G66800 // AT4G30470 // AT2G02400 // AT1G16490 // AT3G19820 // AT1G32770
GO:0042372	P	phylloquinone biosynthetic process	6	8047	8	28397	0.067	1	// AT1G74710 // AT1G48320 // AT1G18870 // AT1G68890 // AT1G23360 // AT1G30520
GO:0043161	P	proteasomal ubiquitin-dependent protein catabolic process	39	8047	128	28397	0.37	1	// AT2G47000 // AT2G31260 // AT3G05530 // AT3G51770 // AT3G22630 // AT3G27430 // AT1G64230 // AT2G20140 // AT1G16210 // AT2G20000 // AT3G09810 // AT1G77770 // AT2G33150 // AT1G56450 // AT1G79650 // AT2G03430 // AT3G53970 // AT5G65110 // AT4G29040 // AT1G21410 // AT3G17420 // AT1G49910 // AT1G16900 // AT1G78380 // AT5G35080 // AT1G75990 // AT4G39850 // AT1G65040 // AT2G39090 // AT1G09100 // AT4G14…
GO:0042371	P	vitamin K biosynthetic process	6	8047	9	28397	0.092	1	// AT1G74710 // AT1G48320 // AT1G18870 // AT1G68890 // AT1G23360 // AT1G30520
GO:0042374	P	phylloquinone metabolic process	6	8047	8	28397	0.067	1	// AT1G74710 // AT1G48320 // AT1G18870 // AT1G68890 // AT1G23360 // AT1G30520
GO:0042375	P	quinone cofactor metabolic process	17	8047	41	28397	0.12	1	// AT1G19140 // AT1G74710 // AT2G38040 // AT1G48320 // AT3G20160 // AT1G18870 // AT3G55010 // ATCG01070 // AT3G53580 // AT2G23800 // AT1G68890 // AT5G58770 // AT1G23360 // AT2G34630 // AT1G30520 // AT4G23660 // AT5G08280
GO:0006644	P	phospholipid metabolic process	153	8047	472	28397	0.08	1	// AT1G14400 // AT5G44010 // AT3G12780 // AT5G04980 // AT1G76490 // AT3G63240 // AT3G51820 // AT5G66470 // AT5G54390 // AT5G40190 // AT4G24620 // AT2G20860 // AT3G52570 // AT1G20330 // AT5G50250 // AT2G22530 // AT1G05630 // AT5G63310 // AT4G14070 // AT2G30695 // AT5G47770 // AT2G22240 // AT5G14460 // AT3G03530 // AT3G19420 // AT3G45040 // AT4G28660 // AT2G26420 // AT1G16040 // AT5G57190 // AT2G47…
GO:0006643	P	membrane lipid metabolic process	55	8047	179	28397	0.32	1	// AT1G14290 // AT5G11110 // AT2G46090 // AT5G46220 // AT3G06470 // AT5G03545 // AT4G31780 // AT5G20830 // AT3G48780 // AT1G52420 // AT1G54160 // AT3G06060 // AT2G05940 // AT1G78380 // AT1G73170 // AT4G31860 // AT5G54730 // AT3G16785 // AT3G03540 // AT4G02280 // AT4G04490 // AT1G71130 // AT4G31240 // AT4G21470 // AT4G10120 // AT5G48400 // AT5G20410 // AT4G01210 // AT5G23450 // AT3G17410 // AT3G15…
GO:0006641	P	triglyceride metabolic process	5	8047	18	28397	0.6	1	// AT3G26840 // AT3G54320 // AT4G33950 // AT2G21170 // AT2G31690
GO:0009240	P	isopentenyl diphosphate biosynthetic process	74	8047	233	28397	0.21	1	// AT5G08280 // AT3G12780 // AT4G34830 // AT1G31800 // AT4G39040 // AT1G76490 // AT3G52150 // AT2G27680 // AT4G28660 // AT3G59780 // AT4G15110 // AT5G09660 // AT2G36990 // AT3G53130 // AT4G14850 // AT1G03630 // AT2G20860 // AT4G24620 // AT4G28080 // AT4G17040 // AT4G01050 // AT1G20330 // AT4G31850 // AT2G26930 // AT5G66470 // AT2G02500 // AT5G14910 // AT5G50250 // AT1G08540 // AT3G58140 // AT2G47…
GO:0009247	P	glycolipid biosynthetic process	34	8047	107	28397	0.31	1	// AT5G11110 // AT3G17410 // AT4G02280 // AT5G03545 // AT4G31780 // AT5G20830 // AT1G52420 // AT1G54160 // AT2G05940 // AT1G32900 // AT1G73170 // AT5G54730 // AT3G16785 // AT3G03540 // AT4G04490 // AT1G71130 // AT4G31240 // AT4G21470 // AT4G10120 // AT5G48400 // AT4G01210 // AT3G15940 // AT1G78380 // AT1G32940 // AT5G20410 // AT3G01180 // AT2G02870 // AT1G67600 // AT1G54710 // AT4G24890 // AT2G11…
GO:0048831	P	regulation of shoot development	5	8047	18	28397	0.6	1	// AT5G35750 // AT2G45880 // AT1G27320 // AT2G01760 // AT2G01830
GO:0030497	P	fatty acid elongation	5	8047	10	28397	0.22	1	// AT2G15090 // AT4G34250 // AT4G14070 // AT1G36160 // AT3G10280
GO:0009932	P	cell tip growth	123	8047	344	28397	0.016	1	// AT3G13870 // AT3G23380 // AT4G02350 // AT3G27960 // AT3G16370 // AT2G07040 // AT4G33000 // AT1G29140 // AT3G04690 // AT4G24580 // AT5G13990 // AT1G66360 // AT4G22010 // AT3G56640 // AT1G59640 // AT5G05170 // AT5G58170 // AT3G12160 // AT2G30690 // AT1G49290 // AT5G07530 // AT5G64340 // AT2G41630 // AT5G42490 // AT4G03190 // AT2G25600 // AT2G26420 // AT4G13240 // AT5G15800 // AT4G23640 // AT4G04…
GO:0009934	P	regulation of meristem structural organization	8	8047	18	28397	0.2	1	// AT5G65700 // AT1G75820 // AT5G19280 // AT1G62360 // AT1G20930 // AT1G65470 // AT3G18730 // AT1G04020
GO:0006006	P	glucose metabolic process	174	8047	554	28397	0.13	1	// AT4G22890 // AT1G78050 // AT3G12780 // AT1G75690 // AT1G59830 // AT3G61580 // AT3G51820 // AT5G19220 // AT5G08050 // AT4G24620 // AT4G26390 // AT1G08830 // AT5G36120 // AT3G27190 // AT4G32840 // AT1G12900 // AT5G50250 // AT4G35260 // AT5G36230 // AT1G06410 // AT1G64770 // AT4G38510 // AT1G17650 // AT2G46520 // AT1G55810 // AT5G48300 // AT3G27300 // AT2G01290 // AT5G52560 // AT1G64790 // AT1G70…
GO:0006007	P	glucose catabolic process	146	8047	474	28397	0.2	1	// AT4G22890 // AT1G78050 // AT3G12780 // AT1G75690 // AT1G59830 // AT3G61580 // AT3G51820 // AT5G19220 // AT5G08050 // AT4G24620 // AT4G26390 // AT1G08830 // AT5G36120 // AT4G32840 // AT1G12900 // AT5G50250 // AT4G35260 // AT5G36230 // AT1G06410 // AT1G64770 // AT4G38510 // AT1G17650 // AT5G48300 // AT3G27300 // AT2G01290 // AT1G59900 // AT2G30950 // AT1G18060 // AT3G02750 // AT2G05710 // AT5G61…
GO:0048545	P	response to steroid hormone stimulus	9	8047	37	28397	0.71	1	// AT2G42580 // AT4G39400 // AT5G08130 // AT1G14000 // AT2G01950 // AT4G28720 // AT2G13790 // AT4G30610 // AT2G44080
GO:0048544	P	recognition of pollen	17	8047	39	28397	0.094	1	// AT2G41890 // AT1G61610 // AT5G07530 // AT1G11350 // AT4G03230 // AT1G61430 // AT1G61370 // AT1G61440 // AT1G65790 // AT1G61500 // AT1G61460 // AT4G05410 // AT1G61380 // AT1G34300 // AT4G27290 // AT1G11280 // AT1G11410
GO:0048610	P	reproductive cellular process	152	8047	414	28397	0.0039	1	// AT3G23380 // AT5G61980 // AT4G02350 // AT3G27960 // AT2G07040 // AT4G24270 // AT5G45780 // AT1G51380 // AT1G54380 // AT3G04690 // AT4G24580 // AT5G06460 // AT1G66360 // AT3G56640 // AT1G59640 // AT3G24715 // AT3G12160 // AT2G30690 // AT1G49290 // AT5G07530 // AT1G13120 // AT4G18960 // AT5G42490 // AT5G14250 // AT2G28600 // AT1G52500 // AT2G34780 // AT2G25600 // AT3G02680 // AT4G13240 // AT1G54…
GO:0045017	P	glycerolipid biosynthetic process	57	8047	200	28397	0.51	1	// AT1G14400 // AT5G44010 // AT5G17250 // AT4G31560 // AT4G17910 // AT1G31800 // AT2G40935 // AT1G21840 // AT3G26840 // AT5G09660 // AT1G48600 // AT5G05950 // AT1G03630 // AT2G32260 // AT3G16000 // AT1G54210 // AT2G40690 // AT1G68000 // AT2G45670 // AT1G15110 // AT1G12730 // AT4G31850 // AT4G28080 // AT4G33950 // AT5G40190 // AT5G22130 // AT4G01510 // AT3G13720 // AT4G14070 // AT4G38570 // AT2G19…
GO:0045010	P	actin nucleation	45	8047	103	28397	0.011	1	// AT1G64570 // AT3G44200 // AT3G26720 // AT5G51600 // AT1G69670 // AT2G26650 // AT1G48410 // AT2G34710 // AT5G26240 // AT1G30490 // AT5G06970 // AT5G12330 // AT5G01730 // AT5G08390 // AT5G07780 // AT2G06990 // AT4G32880 // AT4G36890 // AT5G64340 // AT2G34150 // AT3G44600 // AT1G50660 // AT3G01460 // AT4G05420 // AT3G20260 // AT1G63990 // AT2G28250 // AT3G16630 // AT1G78770 // AT1G54490 // AT5G12…
GO:0006914	P	autophagy	17	8047	74	28397	0.82	1	// AT1G32530 // AT2G31260 // AT1G54210 // AT4G26080 // AT4G29420 // AT3G07525 // AT1G22740 // AT4G31170 // AT4G30790 // AT3G51090 // AT5G22000 // AT2G44140 // AT4G04620 // AT5G17290 // AT4G02880 // AT1G29970 // AT2G38470
GO:0055080	P	cation homeostasis	88	8047	217	28397	0.0033	1	// AT1G13110 // AT3G12780 // AT1G53210 // AT5G27100 // AT2G21410 // AT5G09220 // AT1G04120 // AT5G47770 // AT1G05010 // AT5G57110 // AT3G51480 // AT1G80830 // AT1G70730 // AT4G04770 // AT2G05710 // AT4G37650 // AT3G04110 // AT5G24930 // AT5G18500 // AT3G11050 // AT3G09390 // AT2G29110 // AT2G23150 // AT3G22910 // AT5G40890 // AT1G27770 // AT4G37270 // AT3G56970 // AT5G13740 // AT2G19110 // AT1G12…
GO:0006913	P	nucleocytoplasmic transport	86	8047	213	28397	0.004	1	// AT1G80680 // AT3G63130 // AT1G80270 // AT3G57660 // AT2G45730 // AT1G63660 // AT2G40430 // AT1G05880 // AT2G46520 // AT1G16280 // AT3G19130 // AT2G34780 // AT3G08960 // AT5G41790 // AT2G40730 // AT4G27010 // AT2G34357 // AT3G48150 // AT3G17340 // AT3G61630 // AT5G27330 // AT2G31970 // AT2G30060 // AT2G03820 // AT2G43130 // AT1G77550 // AT5G20010 // AT2G18900 // AT5G53480 // AT1G79280 // AT5G49…
GO:0009112	P	nucleobase metabolic process	5	8047	24	28397	0.8	1	// AT4G34740 // AT3G20330 // AT1G63660 // AT2G26230 // AT3G27190
GO:0009110	P	vitamin biosynthetic process	22	8047	77	28397	0.53	1	// AT1G48320 // AT2G46740 // AT1G18870 // AT1G68890 // AT1G55090 // AT1G74710 // AT1G50170 // AT5G14760 // AT5G50210 // AT4G21470 // AT2G25830 // AT5G64300 // AT2G46750 // AT5G59750 // AT5G57590 // AT5G60540 // AT3G14990 // AT2G18950 // AT2G29630 // AT1G21640 // AT1G23360 // AT1G30520
GO:0009117	P	nucleotide metabolic process	238	8047	685	28397	0.0038	1	// AT2G16800 // AT4G22890 // AT3G01820 // AT5G60990 // AT3G12780 // AT5G58240 // AT1G75690 // AT1G76490 // AT3G20050 // AT5G57350 // AT3G51820 // AT1G28010 // AT1G80270 // AT3G12670 // AT5G19220 // AT1G28395 // AT4G30190 // AT5G44790 // AT5G23070 // AT3G63190 // AT2G20860 // AT1G55090 // AT2G45730 // AT5G36120 // AT3G60330 // AT3G27190 // AT5G08690 // AT3G18030 // AT4G37640 // AT5G57990 // AT3G02…
GO:0010118	P	stomatal movement	27	8047	75	28397	0.17	1	// AT5G44790 // AT4G03560 // AT3G17510 // AT2G33380 // AT2G18960 // AT5G25980 // AT1G52400 // AT5G46860 // AT1G74710 // AT4G33950 // AT1G25490 // AT2G32950 // AT5G58140 // AT5G03280 // AT5G07070 // AT1G09780 // AT4G26080 // AT5G47100 // AT2G17260 // AT1G70410 // AT3G01500 // AT2G46370 // AT1G64060 // AT1G09540 // AT1G69530 // AT2G47800 // AT2G31470
GO:0010114	P	response to red light	32	8047	104	28397	0.37	1	// AT4G22890 // AT2G26930 // AT5G35630 // AT1G06680 // AT5G19220 // AT5G23060 // AT1G03630 // AT2G05100 // AT1G34000 // AT2G40080 // AT5G24120 // AT4G32280 // AT4G01050 // AT2G21650 // AT2G39730 // AT1G08540 // AT2G46340 // AT5G48300 // AT1G42970 // AT5G53660 // AT2G02950 // AT5G04140 // AT2G46260 // AT3G08940 // AT2G21150 // AT1G30040 // AT1G68010 // AT3G26650 // AT5G58140 // AT1G15550 // AT1G69…
GO:0009119	P	ribonucleoside metabolic process	13	8047	52	28397	0.7	1	// AT4G32180 // AT1G30110 // AT4G02260 // AT5G03300 // AT3G27190 // AT3G18030 // AT2G27490 // AT4G29610 // AT4G29600 // AT4G29580 // AT1G71100 // AT5G63310 // AT1G76490
GO:0006752	P	group transfer coenzyme metabolic process	19	8047	80	28397	0.79	1	// AT2G16370 // AT1G69190 // AT3G02875 // AT5G64250 // AT2G37760 // AT4G04620 // AT3G18030 // AT2G27490 // AT4G32180 // AT5G61820 // AT3G44190 // AT1G76490 // AT5G41480 // AT4G22530 // AT1G72680 // AT3G14990 // AT2G43820 // AT2G43840 // AT2G46110
GO:0006021	P	inositol biosynthetic process	28	8047	67	28397	0.057	1	// AT1G18060 // AT1G64780 // AT1G55960 // AT1G70580 // AT2G24540 // AT5G24120 // AT1G31812 // AT4G37760 // AT2G43980 // AT1G64770 // AT2G45990 // AT5G06980 // AT1G32900 // AT1G07010 // AT3G01060 // AT3G01180 // AT2G22240 // AT2G15020 // AT5G58730 // AT5G60760 // AT5G15910 // AT4G22200 // AT1G07180 // AT1G66130 // AT1G76570 // AT5G50100 // AT5G61760 // AT4G31310
GO:0080092	P	regulation of pollen tube growth	6	8047	17	28397	0.4	1	// AT4G13240 // AT3G07160 // AT1G35670 // AT2G07040 // AT2G41630 // AT3G12160
GO:0018904	P	organic ether metabolic process	14	8047	66	28397	0.87	1	// AT3G54320 // AT2G21170 // AT1G08570 // AT5G61440 // AT4G33950 // AT2G31690 // AT3G08710 // AT5G04260 // AT4G18550 // AT3G26840 // AT1G59730 // AT5G42980 // AT1G04980 // AT1G31020
GO:0006820	P	anion transport	126	8047	350	28397	0.013	1	// AT5G65210 // AT5G06300 // AT3G08040 // AT3G13870 // AT1G22150 // AT2G46740 // AT3G16460 // AT1G13110 // AT4G21120 // AT2G33770 // AT5G51060 // AT3G24240 // AT4G30190 // AT2G38290 // AT2G15620 // AT3G26570 // AT4G37640 // AT1G02860 // AT1G51830 // AT2G25680 // AT2G03260 // AT4G01720 // AT5G33280 // AT1G59820 // AT5G44370 // AT5G44160 // AT4G33090 // AT5G41080 // AT3G23190 // AT1G07610 // AT2G26…
GO:0006821	P	chloride transport	6	8047	8	28397	0.067	1	// AT5G26240 // AT5G40890 // AT5G33280 // AT3G27170 // AT4G35440 // AT5G62290
GO:0006826	P	iron ion transport	49	8047	126	28397	0.039	1	// AT5G06300 // AT3G08040 // AT1G51830 // AT1G18880 // AT3G53420 // AT1G05260 // AT5G35750 // AT5G40510 // AT4G31910 // AT2G26650 // AT4G05200 // AT1G27320 // AT1G09740 // AT1G50560 // AT5G40890 // AT5G26820 // AT1G09090 // AT5G63590 // AT5G17820 // AT5G05400 // AT3G61010 // AT2G28160 // AT1G31260 // AT3G09220 // AT2G28960 // AT3G11050 // AT1G60960 // AT2G38460 // AT3G23430 // AT3G62270 // AT1G18…
GO:0006829	P	zinc ion transport	8	8047	22	28397	0.34	1	// AT1G31260 // AT2G19110 // AT1G60960 // AT2G46800 // AT2G30080 // AT2G42000 // AT2G47600 // AT4G33020
GO:0009755	P	hormone-mediated signaling pathway	203	8047	600	28397	0.016	1	// AT5G44790 // AT2G01950 // AT5G05730 // AT5G22000 // AT2G43790 // AT4G11260 // AT5G63490 // AT4G30610 // AT5G35750 // AT1G56010 // AT1G27340 // AT1G20930 // AT3G01530 // AT4G05100 // AT2G38290 // AT5G01550 // AT3G05580 // AT4G18020 // AT3G16770 // AT5G39610 // AT3G56850 // AT2G47190 // AT2G35940 // AT5G63310 // AT1G04310 // AT4G09570 // AT5G16000 // AT5G01810 // AT1G78100 // AT1G52920 // AT1G34…
GO:0009756	P	carbohydrate mediated signaling	48	8047	114	28397	0.015	1	// AT1G72560 // AT5G58410 // AT3G49240 // AT3G51770 // AT2G19860 // AT5G16780 // AT2G31970 // AT4G22970 // AT1G73177 // AT2G34710 // AT5G49020 // AT2G38280 // AT3G57290 // AT3G48360 // AT1G05630 // AT2G02850 // AT3G49600 // AT5G14250 // AT3G59420 // AT2G06990 // AT4G01560 // AT5G13480 // AT3G60830 // AT5G03730 // AT3G44600 // AT5G03280 // AT5G27540 // AT5G42820 // AT2G27380 // AT1G52340 // AT5G47…
GO:0010605	P	negative regulation of macromolecule metabolic process	229	8047	636	28397	0.0011	1	// AT1G08130 // AT4G12560 // AT2G40030 // AT4G11660 // AT1G33400 // AT2G30470 // AT4G24500 // AT3G63130 // AT2G37630 // AT3G28460 // AT1G17760 // AT4G21470 // AT1G19100 // AT5G15920 // AT2G36480 // AT1G63640 // AT1G24240 // AT3G20420 // AT4G27270 // AT3G61050 // AT1G80070 // AT3G23890 // AT3G49250 // AT5G58130 // AT1G35530 // AT1G76490 // AT2G42120 // AT1G68840 // AT3G20010 // AT1G05460 // AT5G06…
GO:0010604	P	positive regulation of macromolecule metabolic process	168	8047	508	28397	0.045	1	// AT3G60530 // AT5G36120 // AT3G51820 // AT4G16390 // AT4G25560 // AT5G08050 // AT1G30210 // AT2G36270 // AT2G20860 // AT1G79180 // AT5G24120 // AT5G06460 // AT1G79730 // AT2G04790 // AT4G36240 // AT3G24490 // AT2G42380 // AT3G10800 // AT1G65650 // AT5G04240 // AT1G65660 // AT1G63680 // AT1G51710 // AT3G02680 // AT1G01160 // AT2G26150 // AT5G65310 // AT4G02020 // AT5G44160 // AT5G08330 // AT5G57…
GO:0009753	P	response to jasmonic acid stimulus	176	8047	471	28397	0.0011	1	// AT1G06620 // AT5G06870 // AT5G10300 // AT2G43790 // AT4G11260 // AT5G63490 // AT5G07010 // AT2G37630 // AT1G72450 // AT1G01260 // AT2G32680 // AT3G01530 // AT1G30210 // AT4G05100 // AT2G38290 // AT1G79180 // AT5G67340 // AT4G10390 // AT3G05660 // AT3G48090 // AT3G48360 // AT1G59640 // AT5G39610 // AT2G47190 // AT2G46520 // AT2G31180 // AT3G50760 // AT1G05010 // AT5G63780 // AT3G27810 // AT4G12…
GO:0010608	P	posttranscriptional regulation of gene expression	118	8047	347	28397	0.049	1	// AT4G21320 // AT2G40030 // AT1G76490 // AT4G24500 // AT4G16390 // AT5G51700 // AT1G08830 // AT2G45730 // AT5G15920 // AT1G24240 // AT3G20420 // AT5G36230 // AT1G80070 // AT3G49250 // AT1G33400 // AT3G20010 // AT1G05460 // AT4G14200 // AT1G01040 // AT3G57300 // AT3G20150 // AT4G02020 // AT4G18390 // AT5G43700 // AT2G04660 // AT3G03300 // AT5G62410 // AT3G53460 // AT1G79950 // AT2G31970 // AT3G47…
GO:0070646	P	protein modification by small protein removal	71	8047	184	28397	0.018	1	// AT4G26430 // AT1G61850 // AT1G64570 // AT2G06210 // AT1G67140 // AT3G59920 // AT3G24440 // AT5G43320 // AT1G55690 // AT1G63490 // AT5G62290 // AT1G02110 // AT1G03770 // AT4G33620 // AT2G40700 // AT4G33150 // AT3G20630 // AT5G16300 // AT1G50140 // AT1G79730 // AT5G16280 // AT1G21160 // AT5G24320 // AT2G27350 // AT5G58980 // AT5G14250 // AT3G02200 // AT2G40660 // AT5G08390 // AT4G11160 // AT1G59…
GO:0019725	P	cellular homeostasis	110	8047	328	28397	0.071	1	// AT1G13110 // AT3G12780 // AT3G08040 // AT3G21460 // AT5G27100 // AT4G31360 // AT5G58640 // AT4G16155 // AT5G09220 // AT5G13810 // AT5G47770 // AT1G05010 // AT5G57110 // AT3G51480 // AT1G80830 // AT1G70730 // AT4G04770 // AT4G08930 // AT3G04110 // AT1G59730 // AT1G28480 // AT5G18500 // AT3G05310 // AT4G35090 // AT3G11050 // AT3G09390 // AT2G29110 // AT2G23150 // AT3G20560 // AT5G24930 // AT3G22…
GO:0019722	P	calcium-mediated signaling	16	8047	55	28397	0.51	1	// AT4G33000 // AT4G03560 // AT4G26560 // AT5G56030 // AT5G47100 // AT1G66410 // AT3G17510 // AT2G41020 // AT3G51920 // AT5G07070 // AT3G12200 // AT3G43810 // AT5G37780 // AT2G18470 // AT3G03950 // AT1G08700
GO:0040034	P	regulation of development, heterochronic	22	8047	41	28397	0.013	1	// AT1G31140 // AT1G53230 // AT4G22950 // AT2G22370 // AT1G75410 // AT1G30210 // AT1G27360 // AT1G55325 // AT3G02150 // AT4G00450 // AT5G03730 // AT1G04080 // AT2G31070 // AT5G44160 // AT1G27370 // AT5G12840 // AT4G18390 // AT5G50080 // AT3G15030 // AT5G53950 // AT5G43270 // AT3G06500
GO:0007205	P	activation of protein kinase C activity by G-protein coupled receptor protein signaling pathway	6	8047	10	28397	0.12	1	// AT2G18730 // AT2G46090 // AT4G30340 // AT2G20900 // AT4G21540 // AT5G23450
GO:0019430	P	removal of superoxide radicals	5	8047	12	28397	0.32	1	// AT1G12520 // AT1G08830 // AT5G23310 // AT5G18100 // AT4G35460
GO:0019344	P	cysteine biosynthetic process	73	8047	210	28397	0.077	1	// AT4G02770 // AT5G02790 // AT4G33530 // AT5G55230 // AT3G47470 // AT1G11840 // AT5G35630 // AT3G53420 // AT1G31330 // AT3G51820 // AT5G35180 // AT2G31670 // AT5G13980 // AT3G14110 // AT1G55880 // AT1G03630 // AT3G23810 // AT2G20860 // AT1G55670 // AT2G24270 // AT4G23100 // AT3G12780 // AT4G01050 // AT1G33110 // AT1G31812 // AT2G17265 // AT5G12250 // AT3G16470 // AT5G13760 // AT1G76520 // AT4G38…
GO:0019439	P	aromatic compound catabolic process	36	8047	108	28397	0.23	1	// AT5G07130 // AT1G13110 // AT3G28940 // AT5G60750 // AT3G54640 // AT2G18690 // AT2G29130 // AT5G05390 // AT1G65670 // AT2G06050 // AT5G05730 // AT5G17990 // AT2G04400 // AT3G13110 // AT3G59760 // AT1G77290 // AT2G38080 // AT2G30210 // AT5G49760 // AT5G60020 // AT3G09220 // AT5G51900 // AT1G49500 // AT3G53180 // AT1G51800 // AT3G22890 // AT3G23820 // AT2G46570 // AT2G21170 // AT5G54080 // AT3G61…
GO:0019438	P	aromatic compound biosynthetic process	227	8047	680	28397	0.018	1	// AT1G13110 // AT3G12780 // AT5G63710 // AT1G76490 // AT4G11260 // AT1G17600 // AT3G51820 // AT2G39730 // AT1G66800 // AT1G03080 // AT3G09830 // AT3G57700 // AT2G31955 // AT3G03990 // AT1G70580 // AT5G26920 // AT4G28410 // AT2G38290 // AT2G20860 // AT3G18680 // AT5G67340 // AT1G71030 // AT5G48930 // AT3G27210 // AT4G37640 // AT5G09220 // AT5G50250 // AT3G48090 // AT1G17010 // AT2G32950 // AT2G30…
GO:0019348	P	dolichol metabolic process	11	8047	17	28397	0.03	1	// AT5G58784 // AT4G26770 // AT3G01990 // AT4G29540 // AT1G11755 // AT3G63190 // AT4G05210 // AT4G37040 // AT4G22340 // AT5G58770 // AT5G04740
GO:0015706	P	nitrate transport	67	8047	207	28397	0.19	1	// AT5G65210 // AT5G06300 // AT1G13110 // AT1G78130 // AT2G18590 // AT5G40510 // AT2G44790 // AT5G14570 // AT3G16460 // AT3G08040 // AT4G17340 // AT4G30190 // AT1G51830 // AT4G12390 // AT3G24503 // AT4G36790 // AT4G31910 // AT2G26650 // AT3G13050 // AT5G50760 // AT4G30060 // AT1G09740 // AT1G50560 // AT4G23470 // AT1G68880 // AT1G27080 // AT3G45650 // AT1G09090 // AT5G63590 // AT5G17820 // AT5G05…
GO:0007346	P	regulation of mitotic cell cycle	43	8047	109	28397	0.043	1	// AT5G04470 // AT1G03280 // AT1G47230 // AT5G48600 // AT1G67630 // AT1G34355 // AT2G31970 // AT3G57860 // AT4G22970 // AT1G20930 // AT2G48100 // AT3G05870 // AT2G20000 // AT5G43080 // AT3G58650 // AT4G21270 // AT1G59540 // AT3G56870 // AT2G27350 // AT3G24495 // AT5G14250 // AT1G02970 // AT2G31270 // AT3G17360 // AT4G14200 // AT5G11510 // AT5G63960 // AT3G17740 // AT5G25060 // AT5G55820 // AT1G78…
GO:0045489	P	pectin biosynthetic process	5	8047	18	28397	0.6	1	// AT1G78240 // AT3G25140 // AT4G01770 // AT2G35100 // AT2G32700
GO:0045488	P	pectin metabolic process	22	8047	53	28397	0.087	1	// AT4G28370 // AT4G30190 // AT4G00740 // AT3G25140 // AT5G43060 // AT1G64190 // AT2G32700 // AT1G15210 // AT1G09780 // AT4G01770 // AT2G16950 // AT1G11580 // AT3G62270 // AT2G35100 // AT1G12110 // AT3G24550 // AT3G07970 // AT3G05900 // AT4G26690 // AT1G78240 // AT5G53480 // AT1G76160
GO:0016144	P	S-glycoside biosynthetic process	49	8047	172	28397	0.51	1	// AT5G07690 // AT5G02790 // AT4G27520 // AT3G12780 // AT3G28940 // AT4G23600 // AT3G27820 // AT5G57350 // AT3G22890 // AT2G27680 // AT2G31670 // AT4G13840 // AT5G61420 // AT5G57330 // AT1G03630 // AT3G02250 // AT4G23100 // AT5G60890 // AT4G34980 // AT3G13110 // AT3G06510 // AT1G16410 // AT4G03070 // AT1G07640 // AT4G14880 // AT3G10370 // AT5G48300 // AT5G10180 // AT5G44020 // AT1G69870 // AT5G09…
GO:0016143	P	S-glycoside metabolic process	61	8047	205	28397	0.39	1	// AT5G07690 // AT5G02790 // AT4G27520 // AT3G12780 // AT3G28940 // AT4G23600 // AT3G27820 // AT5G57350 // AT3G22890 // AT2G27680 // AT5G25980 // AT4G13840 // AT4G37430 // AT5G61420 // AT2G33070 // AT3G16400 // AT5G57330 // AT1G03630 // AT3G02250 // AT4G37400 // AT1G51340 // AT5G60890 // AT1G04580 // AT4G34980 // AT3G13110 // AT4G09650 // AT3G06510 // AT1G77090 // AT1G16410 // AT4G03070 // AT1G07…
GO:0010817	P	regulation of hormone levels	159	8047	456	28397	0.014	1	// AT2G31190 // AT1G13110 // AT1G30750 // AT2G39180 // AT3G16460 // AT3G16370 // AT1G28010 // AT4G33000 // AT3G63440 // AT1G20330 // AT4G16310 // AT4G22010 // AT1G62360 // AT5G05170 // AT3G59760 // AT5G64340 // AT5G51900 // AT1G16510 // AT1G49500 // AT4G37940 // AT5G47770 // AT1G78100 // AT3G23820 // AT5G65980 // AT4G03190 // AT5G55540 // AT4G32540 // AT3G08680 // AT3G49730 // AT4G37890 // AT1G79…
GO:0051445	P	regulation of meiotic cell cycle	6	8047	12	28397	0.19	1	// AT3G18524 // AT1G25580 // AT5G22220 // AT3G57860 // AT2G36010 // AT1G35530
GO:0030865	P	cortical cytoskeleton organization	7	8047	24	28397	0.54	1	// AT4G01370 // AT1G53510 // AT2G20190 // AT3G44200 // AT5G55230 // AT5G66410 // AT3G53760
GO:0045730	P	respiratory burst	41	8047	121	28397	0.18	1	// AT3G21630 // AT2G38470 // AT2G39200 // AT1G51620 // AT3G46600 // AT2G44840 // AT4G17500 // AT2G32030 // AT5G51700 // AT2G33710 // AT1G74710 // AT2G27310 // AT1G51790 // AT4G26120 // AT3G48090 // AT2G39650 // AT2G46500 // AT5G61210 // AT4G31550 // AT4G18880 // AT2G17720 // AT1G62300 // AT5G25930 // AT2G23680 // AT3G53180 // AT4G20830 // AT4G23210 // AT1G51800 // AT4G01250 // AT3G16720 // AT4G34…
GO:0045736	P	negative regulation of cyclin-dependent protein kinase activity	7	8047	27	28397	0.65	1	// AT5G04470 // AT4G28980 // AT4G37630 // AT1G47230 // AT2G32710 // AT1G70210 // AT5G65420
GO:0034728	P	nucleosome organization	16	8047	67	28397	0.77	1	// AT2G37470 // AT3G20670 // AT5G56950 // AT2G19480 // AT5G54640 // AT1G54230 // AT3G13782 // AT1G54690 // AT1G54260 // AT1G65470 // AT5G67580 // AT2G18050 // AT1G48620 // AT5G64630 // AT4G13570 // AT1G17520
GO:0050801	P	ion homeostasis	94	8047	240	28397	0.0053	1	// AT1G13110 // AT3G12780 // AT1G53210 // AT2G33770 // AT5G27100 // AT2G21410 // AT5G09220 // AT1G04120 // AT5G47770 // AT1G05010 // AT5G57110 // AT3G51480 // AT1G80830 // AT1G70730 // AT4G04770 // AT2G05710 // AT4G37650 // AT3G04110 // AT5G24930 // AT5G18500 // AT3G11050 // AT3G09390 // AT2G29110 // AT2G23150 // AT3G22910 // AT5G40890 // AT1G27770 // AT4G37270 // AT3G56970 // AT5G13740 // AT2G19…
GO:0043087	P	regulation of GTPase activity	17	8047	41	28397	0.12	1	// AT1G60860 // AT2G43490 // AT5G54780 // AT3G49350 // AT5G15930 // AT5G61980 // AT3G59570 // AT4G24580 // AT2G37290 // AT2G37550 // AT5G53570 // AT1G10870 // AT2G20440 // AT3G17660 // AT4G17890 // AT5G52580 // AT4G27100
GO:0043086	P	negative regulation of catalytic activity	33	8047	112	28397	0.45	1	// AT5G04470 // AT1G71860 // AT3G50110 // AT1G05000 // AT5G45640 // AT2G25240 // AT1G47230 // AT5G65420 // AT5G44530 // AT5G28210 // AT1G20150 // AT2G14540 // AT4G34980 // AT4G20430 // AT5G59100 // AT3G14067 // AT2G35680 // AT1G70210 // AT3G10550 // AT4G28980 // AT1G32940 // AT4G15040 // AT2G19170 // AT3G19420 // AT5G57050 // AT5G59810 // AT4G37630 // AT2G04550 // AT4G30020 // AT1G01900 // AT2G32…
GO:0043085	P	positive regulation of catalytic activity	48	8047	129	28397	0.066	1	// AT4G22890 // AT5G36120 // AT3G19000 // AT4G30020 // AT5G09660 // AT2G20900 // AT3G51510 // AT3G59780 // AT1G21840 // AT3G45640 // AT1G03630 // AT4G24620 // AT4G17770 // AT2G18730 // AT4G24580 // AT2G29630 // AT2G17520 // AT4G18060 // AT5G50210 // AT2G39930 // AT4G30340 // AT3G48360 // AT3G48200 // AT5G23450 // AT1G62750 // AT1G48600 // AT1G31800 // AT5G48300 // AT4G33500 // AT5G63780 // AT3G24…
GO:0006349	P	regulation of gene expression by genetic imprinting	5	8047	13	28397	0.36	1	// AT5G51230 // AT4G16845 // AT2G35670 // AT4G02020 // AT3G12280
GO:0046467	P	membrane lipid biosynthetic process	46	8047	149	28397	0.33	1	// AT1G14290 // AT5G11110 // AT4G02280 // AT3G06470 // AT5G03545 // AT4G31780 // AT5G20830 // AT1G13580 // AT1G52420 // AT1G54160 // AT3G06060 // AT2G05940 // AT1G78380 // AT1G73170 // AT4G31860 // AT5G54730 // AT3G16785 // AT3G03540 // AT4G04490 // AT1G71130 // AT4G31240 // AT4G21470 // AT4G10120 // AT5G48400 // AT4G01210 // AT5G23450 // AT3G17410 // AT3G15940 // AT4G39830 // AT1G07420 // AT1G32…
GO:0010286	P	heat acclimation	24	8047	84	28397	0.52	1	// AT4G21320 // AT1G52560 // AT3G27210 // AT3G25230 // AT1G16030 // AT5G42980 // AT2G38470 // AT5G56030 // AT2G27310 // AT3G16770 // AT2G40340 // AT2G30250 // AT4G12400 // AT1G15430 // AT2G26150 // AT3G11020 // AT2G46240 // AT2G36220 // AT1G11270 // AT2G32120 // AT1G01470 // AT2G41140 // AT3G08970 // AT5G48570
GO:0030003	P	cellular cation homeostasis	72	8047	172	28397	0.004	1	// AT5G47560 // AT5G20630 // AT1G13110 // AT3G51920 // AT3G45140 // AT3G12780 // AT5G18500 // AT3G11050 // AT3G13772 // AT3G09390 // AT5G27100 // AT5G53010 // AT2G29110 // AT2G23150 // AT4G16370 // AT3G22910 // AT2G21410 // AT2G32400 // AT5G11210 // AT5G40890 // AT5G44020 // AT4G29900 // AT5G26820 // AT1G32080 // AT5G09220 // AT4G37270 // AT1G04120 // AT5G48400 // AT2G17260 // AT3G61010 // AT1G55…
GO:0009830	P	cell wall modification during abscission	7	8047	15	28397	0.2	1	// AT3G08860 // AT4G32810 // AT2G41850 // AT1G48000 // AT3G57510 // AT1G17020 // AT3G07970
GO:0009831	P	plant-type cell wall modification during multidimensional cell growth	5	8047	26	28397	0.85	1	// AT5G39280 // AT2G39700 // AT5G02260 // AT3G29030 // AT1G10550
GO:0009832	P	plant-type cell wall biogenesis	58	8047	147	28397	0.022	1	// AT2G42580 // AT1G10800 // AT5G09870 // AT3G13870 // AT2G37840 // AT3G50220 // AT1G22620 // AT5G44030 // AT3G16370 // AT1G30230 // AT5G47820 // AT5G12860 // AT5G12870 // AT5G60490 // AT2G03820 // AT2G26730 // AT2G35620 // AT3G03050 // AT3G18660 // AT1G30620 // AT5G22130 // AT1G79580 // AT1G09440 // AT5G23450 // AT4G11150 // AT5G60020 // AT5G03170 // AT3G06550 // AT2G25540 // AT5G15630 // AT1G41…
GO:0009834	P	secondary cell wall biogenesis	20	8047	38	28397	0.021	1	// AT2G03820 // AT5G03170 // AT3G06550 // AT3G18660 // AT5G60490 // AT3G50220 // AT1G43790 // AT4G18780 // AT5G44030 // AT5G05170 // AT1G79580 // AT1G75500 // AT2G37090 // AT4G14940 // AT5G46340 // AT3G19820 // AT1G32770 // AT2G38080 // AT5G12870 // AT5G15630
GO:0009838	P	abscission	18	8047	54	28397	0.32	1	// AT3G14380 // AT2G44010 // AT3G21220 // AT3G60830 // AT1G04390 // AT2G41850 // AT5G62000 // AT5G50540 // AT4G32810 // AT1G48000 // AT2G31880 // AT3G57510 // AT2G46260 // AT3G53040 // AT3G07970 // AT3G08860 // AT1G17020 // AT2G23630
GO:0042362	P	fat-soluble vitamin biosynthetic process	7	8047	16	28397	0.23	1	// AT1G74710 // AT2G18950 // AT1G48320 // AT1G18870 // AT1G68890 // AT1G23360 // AT1G30520
GO:0042364	P	water-soluble vitamin biosynthetic process	15	8047	61	28397	0.73	1	// AT1G55090 // AT5G60540 // AT4G21470 // AT5G14760 // AT2G46750 // AT2G46740 // AT5G50210 // AT2G29630 // AT5G57590 // AT1G21640 // AT2G25830 // AT3G14990 // AT5G59750 // AT5G64300 // AT1G50170
GO:0045860	P	positive regulation of protein kinase activity	9	8047	13	28397	0.037	1	// AT2G18730 // AT2G46090 // AT4G30340 // AT2G17520 // AT2G20900 // AT4G21540 // AT3G45640 // AT5G23450 // AT5G04510
GO:0048442	P	sepal development	37	8047	78	28397	0.0079	1	// AT3G05470 // AT2G44190 // AT2G40030 // AT3G56100 // AT2G22370 // AT1G23790 // AT1G34355 // AT4G02070 // AT3G18524 // AT4G21820 // AT3G28560 // AT1G65810 // AT3G15550 // AT1G63100 // AT4G28010 // AT5G60150 // AT4G30130 // AT4G27510 // AT2G21800 // AT1G13790 // AT4G20910 // AT3G44600 // AT4G26660 // AT4G14200 // AT5G11510 // AT5G63960 // AT1G54840 // AT2G47230 // AT1G21810 // AT5G55820 // AT1G26…
GO:0048443	P	stamen development	76	8047	178	28397	0.0021	1	// AT5G65700 // AT3G02130 // AT3G23010 // AT1G08590 // AT5G62230 // AT4G31400 // AT2G22370 // AT2G42200 // AT5G48940 // AT3G44600 // AT5G56110 // AT3G11920 // AT3G24240 // AT3G01530 // AT3G13380 // AT1G16070 // AT3G61250 // AT2G27880 // AT5G50570 // AT4G27330 // AT2G40690 // AT1G12820 // AT1G73590 // AT1G62950 // AT1G71400 // AT1G25490 // AT2G41850 // AT1G47260 // AT4G22010 // AT5G49660 // AT1G59…
GO:0048440	P	carpel development	92	8047	258	28397	0.035	1	// AT3G12780 // AT2G43790 // AT4G22950 // AT4G04350 // AT5G21150 // AT1G28010 // AT5G15800 // AT1G30210 // AT2G27880 // AT3G18680 // AT2G01500 // AT1G80600 // AT1G59640 // AT1G62360 // AT4G20910 // AT4G37940 // AT5G48300 // AT5G62000 // AT3G48810 // AT3G27810 // AT3G09000 // AT1G68420 // AT4G02180 // AT3G48520 // AT4G25960 // AT4G24280 // AT3G01320 // AT5G22640 // AT3G28860 // AT1G53230 // AT2G24…
GO:0048441	P	petal development	47	8047	117	28397	0.029	1	// AT3G05470 // AT2G44190 // AT2G40030 // AT5G62230 // AT3G56100 // AT2G22370 // AT1G23790 // AT1G34355 // AT4G28010 // AT4G02070 // AT3G18524 // AT2G27880 // AT4G21820 // AT3G28560 // AT2G01500 // AT5G15800 // AT1G65810 // AT3G15550 // AT1G63100 // AT1G59640 // AT4G18960 // AT5G60150 // AT4G30130 // AT4G27510 // AT2G47050 // AT2G21800 // AT1G13790 // AT4G20910 // AT3G44600 // AT4G26660 // AT4G14…
GO:0048446	P	petal morphogenesis	37	8047	88	28397	0.03	1	// AT3G05470 // AT2G44190 // AT2G40030 // AT3G56100 // AT1G23790 // AT1G34355 // AT4G02070 // AT3G18524 // AT4G21820 // AT3G28560 // AT2G01500 // AT1G65810 // AT3G15550 // AT1G63100 // AT1G59640 // AT5G60150 // AT4G30130 // AT4G27510 // AT2G21800 // AT1G13790 // AT4G20910 // AT3G44600 // AT4G26660 // AT4G14200 // AT5G11510 // AT5G63960 // AT1G54840 // AT2G47230 // AT1G21810 // AT5G55820 // AT1G26…
GO:0048447	P	sepal morphogenesis	35	8047	72	28397	0.0073	1	// AT3G05470 // AT2G44190 // AT2G40030 // AT3G56100 // AT1G23790 // AT1G34355 // AT4G02070 // AT3G18524 // AT4G21820 // AT3G28560 // AT1G65810 // AT3G15550 // AT1G63100 // AT5G60150 // AT4G30130 // AT4G27510 // AT2G21800 // AT1G13790 // AT4G20910 // AT3G44600 // AT4G26660 // AT4G14200 // AT5G11510 // AT5G63960 // AT1G54840 // AT2G47230 // AT1G21810 // AT5G55820 // AT1G26540 // AT4G28010 // AT3G02…
GO:0048444	P	floral organ morphogenesis	86	8047	233	28397	0.022	1	// AT3G05470 // AT1G08130 // AT2G40030 // AT5G15800 // AT3G53760 // AT3G02210 // AT3G28560 // AT2G01500 // AT1G21690 // AT1G65810 // AT1G59640 // AT1G62360 // AT4G20910 // AT1G02800 // AT3G48810 // AT1G68420 // AT4G02180 // AT2G38810 // AT3G02680 // AT2G02560 // AT5G62410 // AT2G33640 // AT1G13030 // AT1G23790 // AT2G24210 // AT5G25590 // AT4G21820 // AT3G15550 // AT2G42120 // AT2G06990 // AT2G38…
GO:0015893	P	drug transport	33	8047	75	28397	0.025	1	// AT3G08040 // AT1G15520 // AT3G26590 // AT2G38510 // AT2G26910 // AT1G71140 // AT2G04090 // AT1G71870 // AT1G61890 // AT5G44050 // AT5G38030 // AT3G30842 // AT3G21690 // AT1G33110 // AT4G38380 // AT2G04050 // AT1G47530 // AT2G04070 // AT1G15210 // AT4G29140 // AT4G23030 // AT4G15230 // AT4G15215 // AT3G59030 // AT5G10420 // AT2G04100 // AT2G29940 // AT1G15160 // AT1G73700 // AT1G51340 // AT4G22…
GO:0050665	P	hydrogen peroxide biosynthetic process	34	8047	80	28397	0.033	1	// AT1G61850 // AT1G64570 // AT1G67140 // AT3G59920 // AT5G43320 // AT1G55690 // AT1G63490 // AT1G03770 // AT4G33150 // AT5G16280 // AT1G21160 // AT5G24320 // AT5G08390 // AT4G11160 // AT5G23450 // AT4G02430 // AT1G23800 // AT2G31960 // AT3G16630 // AT5G25060 // AT1G28470 // AT5G12430 // AT3G50530 // AT5G24350 // AT1G10570 // AT5G16300 // AT1G02220 // AT1G08620 // AT3G45190 // AT1G64060 // AT1G60…
GO:0046283	P	anthocyanin metabolic process	29	8047	87	28397	0.25	1	// AT5G62210 // AT5G46760 // AT4G26530 // AT2G03310 // AT2G01760 // AT5G35750 // AT4G27830 // AT1G16310 // AT1G27320 // AT2G01830 // AT1G06000 // AT3G55120 // AT1G71220 // AT1G71030 // AT2G32950 // AT4G27430 // AT1G09530 // AT4G22880 // AT3G11000 // AT5G42800 // AT4G14090 // AT2G28350 // AT5G13680 // AT2G26330 // AT5G06510 // AT1G12910 // AT3G51240 // AT3G29590 // AT3G25710
GO:0006012	P	galactose metabolic process	10	8047	32	28397	0.45	1	// AT5G27450 // AT5G66530 // AT1G63180 // AT1G12780 // AT1G56600 // AT3G61610 // AT2G47180 // AT1G30620 // AT1G70730 // AT5G57330
GO:0009900	P	dehiscence	9	8047	23	28397	0.26	1	// AT3G62440 // AT2G44810 // AT5G01370 // AT2G41850 // AT5G62000 // AT1G47260 // AT3G57510 // AT1G32770 // AT3G07970
GO:0009901	P	anther dehiscence	6	8047	17	28397	0.4	1	// AT3G62440 // AT2G44810 // AT2G41850 // AT1G47260 // AT3G57510 // AT3G07970
GO:0009902	P	chloroplast relocation	42	8047	104	28397	0.035	1	// AT1G42550 // AT4G22890 // AT5G02250 // AT5G65460 // AT5G10470 // AT2G27680 // AT5G50920 // AT5G19220 // AT5G09660 // AT5G16620 // AT1G03630 // AT5G38150 // AT2G24270 // AT4G01050 // AT4G31850 // AT4G34830 // AT2G04270 // AT1G08540 // AT5G36170 // AT3G48200 // AT1G56500 // AT1G11870 // AT3G17930 // AT3G63490 // AT1G62750 // AT3G01480 // AT1G63680 // AT1G66840 // AT3G51820 // AT3G25690 // AT1G42…
GO:0009581	P	detection of external stimulus	24	8047	60	28397	0.098	1	// AT5G46330 // AT3G54640 // AT2G26670 // AT3G09010 // AT4G16250 // AT2G38290 // AT2G24540 // AT5G35840 // AT5G63310 // AT2G46340 // AT2G01940 // AT5G19520 // AT2G02950 // AT1G70730 // AT4G18130 // AT5G12080 // AT1G02340 // AT2G25000 // AT2G29630 // AT5G20480 // AT2G46370 // AT3G22170 // AT4G02440 // AT4G11890
GO:0009582	P	detection of abiotic stimulus	16	8047	27	28397	0.017	1	// AT2G24540 // AT2G02950 // AT4G16250 // AT2G01940 // AT5G19520 // AT4G02440 // AT5G35840 // AT5G63310 // AT2G46370 // AT2G26670 // AT2G46340 // AT1G70730 // AT5G12080 // AT4G18130 // AT3G22170 // AT1G02340
GO:0009583	P	detection of light stimulus	12	8047	19	28397	0.027	1	// AT2G24540 // AT2G02950 // AT5G63310 // AT1G02340 // AT4G02440 // AT5G35840 // AT2G46370 // AT2G26670 // AT2G46340 // AT4G16250 // AT4G18130 // AT3G22170
GO:0009585	P	red, far-red light phototransduction	12	8047	18	28397	0.021	1	// AT2G24540 // AT2G02950 // AT5G63310 // AT1G02340 // AT4G02440 // AT5G35840 // AT2G46370 // AT2G26670 // AT2G46340 // AT4G16250 // AT4G18130 // AT3G22170
GO:0048193	P	Golgi vesicle transport	111	8047	327	28397	0.057	1	// AT1G16560 // AT3G24315 // AT3G13870 // AT5G39590 // AT5G06140 // AT4G02350 // AT4G21120 // AT1G79830 // AT4G30190 // AT3G13380 // AT4G02195 // AT2G38290 // AT5G66680 // AT4G32640 // AT5G15880 // AT5G39500 // AT1G04120 // AT2G21390 // AT1G05520 // AT5G63640 // AT4G30600 // AT3G24160 // AT2G17720 // AT4G27690 // AT1G59820 // AT3G19420 // AT5G11490 // AT1G27700 // AT1G76140 // AT4G39220 // AT1G32…
GO:0042773	P	ATP synthesis coupled electron transport	5	8047	34	28397	0.95	1	// ATCG01070 // ATCG01250 // AT3G16890 // ATCG01010 // ATCG00890
GO:0048284	P	organelle fusion	19	8047	55	28397	0.27	1	// AT4G37890 // AT1G72440 // AT3G12270 // AT2G28600 // AT2G18330 // AT3G05530 // AT5G06460 // AT3G60360 // AT2G31170 // AT3G03810 // AT1G54380 // AT1G52500 // AT5G27540 // AT2G01730 // AT1G03860 // AT3G63400 // AT5G62440 // AT1G59760 // AT2G35940
GO:0048285	P	organelle fission	53	8047	139	28397	0.042	1	// AT5G04470 // AT2G38195 // AT1G14830 // AT5G48600 // AT4G31400 // AT1G02970 // AT3G63130 // AT2G31320 // AT2G36250 // AT3G57860 // AT4G22970 // AT1G20930 // AT5G47690 // AT5G27450 // AT1G47750 // AT1G57820 // AT2G37410 // AT3G07160 // AT1G27650 // AT1G59540 // AT2G44190 // AT5G58060 // AT2G38220 // AT3G24495 // AT5G66410 // AT3G59420 // AT2G47980 // AT1G61000 // AT2G38185 // AT3G11200 // AT1G63…
GO:0048464	P	flower calyx development	37	8047	78	28397	0.0079	1	// AT3G05470 // AT2G44190 // AT2G40030 // AT3G56100 // AT2G22370 // AT1G23790 // AT1G34355 // AT4G02070 // AT3G18524 // AT4G21820 // AT3G28560 // AT1G65810 // AT3G15550 // AT1G63100 // AT4G28010 // AT5G60150 // AT4G30130 // AT4G27510 // AT2G21800 // AT1G13790 // AT4G20910 // AT3G44600 // AT4G26660 // AT4G14200 // AT5G11510 // AT5G63960 // AT1G54840 // AT2G47230 // AT1G21810 // AT5G55820 // AT1G26…
GO:0051049	P	regulation of transport	67	8047	172	28397	0.018	1	// AT3G01190 // AT4G19530 // AT3G20000 // AT2G28890 // AT3G02360 // AT4G13510 // AT4G14210 // AT2G46740 // AT3G59920 // AT5G46330 // AT1G09270 // AT4G21120 // AT5G35750 // AT4G33000 // AT5G51060 // AT3G24240 // AT4G16250 // AT5G35630 // AT2G38290 // AT1G34000 // AT5G47840 // AT1G27320 // AT3G19850 // AT1G13970 // AT5G55930 // AT2G26930 // AT4G37640 // AT5G57685 // AT5G35840 // AT1G50400 // AT5G61…
GO:0009166	P	nucleotide catabolic process	39	8047	96	28397	0.038	1	// AT1G64740 // AT3G28860 // AT5G08670 // AT5G57350 // AT3G61650 // AT2G18960 // AT1G28010 // AT2G36250 // AT4G30190 // AT3G10690 // AT3G18524 // AT4G25540 // AT2G43130 // AT1G75780 // AT3G60330 // AT5G08690 // AT5G03910 // AT5G20010 // AT5G12250 // AT3G24495 // AT4G35020 // AT5G39040 // AT4G11730 // AT4G30600 // AT5G58270 // AT3G23890 // AT3G05780 // AT5G05620 // AT3G24320 // AT2G23460 // AT4G02…
GO:0009695	P	jasmonic acid biosynthetic process	43	8047	136	28397	0.29	1	// AT1G44350 // AT5G62210 // AT1G61850 // AT5G10300 // AT4G29010 // AT4G31780 // AT4G03560 // AT5G07010 // AT2G27680 // AT3G15500 // AT1G70700 // AT5G09660 // AT3G17860 // AT5G54170 // AT4G05100 // AT4G39980 // AT2G20860 // AT1G71100 // AT4G08170 // AT4G10390 // AT2G06050 // AT1G71697 // AT4G01050 // AT5G53750 // AT3G14110 // AT2G46520 // AT1G72450 // AT3G50760 // AT2G27690 // AT3G45140 // AT1G05…
GO:0009696	P	salicylic acid metabolic process	75	8047	222	28397	0.11	1	// AT3G17410 // AT5G61010 // AT3G21630 // AT2G38470 // AT3G12780 // AT3G01480 // AT5G61210 // AT4G11260 // AT3G54640 // AT2G39730 // AT1G06680 // AT3G09830 // AT3G57700 // AT3G45640 // AT2G05940 // AT1G18890 // AT5G26920 // AT2G38290 // AT3G49350 // AT1G17600 // AT1G74710 // AT5G67340 // AT3G48080 // AT4G04490 // AT4G23470 // AT5G58940 // AT5G05730 // AT4G37640 // AT4G26120 // AT1G02860 // AT5G50…
GO:0009165	P	nucleotide biosynthetic process	127	8047	336	28397	0.0037	1	// AT5G60990 // AT5G57350 // AT1G80270 // AT1G28395 // AT4G30190 // AT5G44790 // AT5G23070 // AT4G19710 // AT1G55090 // AT2G45730 // AT3G60330 // AT3G27190 // AT5G08690 // AT4G37640 // AT5G57990 // AT1G21690 // AT2G38280 // AT1G63660 // AT3G15140 // AT5G63310 // AT4G11150 // AT5G57110 // AT5G18820 // AT5G39840 // AT1G28530 // AT1G78770 // AT3G17970 // AT1G44900 // AT3G53940 // AT5G02870 // AT5G60…
GO:0009690	P	cytokinin metabolic process	22	8047	62	28397	0.22	1	// AT5G19040 // AT3G01650 // AT1G79380 // AT2G30840 // AT3G63440 // AT5G63970 // AT1G55610 // AT1G66450 // AT1G62360 // AT4G37940 // AT1G20700 // AT1G67110 // AT2G41510 // AT5G44350 // AT1G75450 // AT1G68460 // AT2G20320 // AT3G49730 // AT4G37890 // AT4G18610 // AT1G79050 // AT5G56970
GO:0009692	P	ethylene metabolic process	43	8047	131	28397	0.23	1	// AT3G51770 // AT1G24140 // AT3G13050 // AT1G77330 // AT1G03730 // AT5G58550 // AT4G31990 // AT3G09830 // AT3G57700 // AT1G70580 // AT2G32030 // AT4G28410 // AT4G25390 // AT5G63130 // AT1G61610 // AT1G72900 // AT4G23600 // AT2G27310 // AT1G20350 // AT4G34410 // AT2G39650 // AT2G15390 // AT5G65300 // AT1G05010 // AT4G33680 // AT1G12010 // AT4G02680 // AT5G46080 // AT2G19590 // AT3G57750 // AT4G19…
GO:0009698	P	phenylpropanoid metabolic process	137	8047	405	28397	0.041	1	// AT1G13110 // AT4G27830 // AT5G63710 // AT1G76490 // AT2G46590 // AT5G35750 // AT1G03080 // AT1G06000 // AT3G03990 // AT2G29130 // AT1G71030 // AT5G48930 // AT3G27210 // AT5G09220 // AT4G25310 // AT1G17010 // AT2G32950 // AT1G72680 // AT2G35940 // AT5G47770 // AT5G43780 // AT1G33800 // AT5G42800 // AT2G28350 // AT4G30210 // AT2G02400 // AT5G06510 // AT3G51240 // AT3G29590 // AT1G66880 // AT1G22…
GO:0009699	P	phenylpropanoid biosynthetic process	111	8047	327	28397	0.057	1	// AT1G13110 // AT5G63710 // AT1G76490 // AT1G66800 // AT1G03080 // AT1G06000 // AT3G03990 // AT1G71030 // AT5G48930 // AT3G27210 // AT5G09220 // AT4G25310 // AT1G17010 // AT2G32950 // AT1G72680 // AT2G35940 // AT5G43780 // AT5G42800 // AT2G28350 // AT2G02400 // AT5G06510 // AT3G51240 // AT3G29590 // AT1G66880 // AT1G22640 // AT1G04220 // AT1G48850 // AT5G46760 // AT2G44790 // AT4G26530 // AT2G03…
GO:0009168	P	purine ribonucleoside monophosphate biosynthetic process	6	8047	16	28397	0.35	1	// AT1G79470 // AT1G16350 // AT3G55010 // AT1G63660 // AT1G74260 // AT2G38280
GO:0000160	P	two-component signal transduction system (phosphorelay)	49	8047	165	28397	0.41	1	// AT2G47000 // AT4G05100 // AT5G44790 // AT2G27070 // AT2G01830 // AT2G43790 // AT2G01760 // AT5G35750 // AT2G44840 // AT4G17500 // AT2G32030 // AT1G28370 // AT1G27320 // AT3G44830 // AT2G25490 // AT2G19560 // AT2G27310 // AT1G64060 // AT3G16770 // AT5G39610 // AT5G03280 // AT1G72360 // AT2G35940 // AT4G00760 // AT1G80580 // AT1G04310 // AT4G26080 // AT5G03730 // AT4G26400 // AT5G58140 // AT4G29…
GO:0045132	P	meiotic chromosome segregation	44	8047	119	28397	0.08	1	// AT5G20420 // AT3G10180 // AT3G48210 // AT5G47430 // AT4G31400 // AT5G65460 // AT3G48190 // AT5G08110 // AT3G46960 // AT5G57450 // AT3G45830 // AT4G22970 // AT4G14180 // AT4G38780 // AT1G03770 // AT2G34710 // AT1G19100 // AT2G39090 // AT2G36480 // AT5G18950 // AT1G50140 // AT2G03430 // AT1G15480 // AT3G23890 // AT3G58210 // AT2G47980 // AT3G13170 // AT5G60040 // AT4G16280 // AT4G31880 // AT5G24…
GO:0000165	P	MAPKKK cascade	78	8047	209	28397	0.024	1	// AT5G05730 // AT1G18890 // AT1G53230 // AT2G38470 // AT1G17610 // AT5G61210 // AT2G43790 // AT4G11260 // AT1G33590 // AT3G54640 // AT2G39730 // AT1G06680 // AT4G34460 // AT5G06870 // AT3G57700 // AT5G09660 // AT2G32680 // AT2G05940 // AT1G30210 // AT1G28370 // AT2G38290 // AT3G16785 // AT1G74710 // AT5G67340 // AT4G04490 // AT3G48090 // AT5G52750 // AT3G05660 // AT5G26920 // AT2G15080 // AT3G28…
GO:0033015	P	tetrapyrrole catabolic process	26	8047	62	28397	0.063	1	// AT1G73750 // AT5G53350 // AT5G35750 // AT2G26670 // AT1G69720 // AT3G19553 // AT3G61080 // AT1G27320 // AT4G13250 // AT2G19810 // AT3G14067 // AT5G54080 // AT3G54140 // AT5G43860 // AT3G13040 // AT2G22240 // AT5G43430 // AT1G70610 // AT4G20070 // AT5G11840 // AT4G37000 // AT1G54100 // AT4G11960 // AT1G76570 // AT1G68830 // AT1G16840
GO:0006979	P	response to oxidative stress	193	8047	582	28397	0.032	1	// AT5G44790 // AT4G21320 // AT3G12780 // AT4G11660 // AT5G35320 // AT2G43790 // AT4G32360 // AT1G52500 // AT5G50920 // AT3G25230 // AT3G59845 // AT5G53680 // AT4G08940 // AT1G08830 // AT4G16155 // AT2G03800 // AT1G56560 // AT3G05660 // AT2G36840 // AT3G48090 // AT1G14550 // AT5G39610 // AT1G20620 // AT1G31170 // AT2G35940 // AT5G63310 // AT1G09350 // AT5G18100 // AT2G02810 // AT1G53210 // AT5G62…
GO:0010072	P	primary shoot apical meristem specification	24	8047	44	28397	0.0088	1	// AT5G08130 // AT4G21100 // AT4G22970 // AT1G48410 // AT2G34710 // AT1G30490 // AT3G08850 // AT1G20700 // AT3G49600 // AT4G32880 // AT5G13480 // AT3G15880 // AT4G02570 // AT2G34780 // AT1G56010 // AT5G27030 // AT2G38280 // AT5G60690 // AT1G36160 // AT3G27670 // AT1G55350 // AT3G15170 // AT5G53950 // AT1G69670
GO:0010541	P	acropetal auxin transport	7	8047	16	28397	0.23	1	// AT3G28860 // AT5G03910 // AT1G78100 // AT1G28010 // AT4G25960 // AT2G36910 // AT3G28380
GO:0008361	P	regulation of cell size	244	8047	739	28397	0.021	1	// AT1G33240 // AT3G13870 // AT3G23380 // AT5G39590 // AT3G01730 // AT4G35310 // AT4G02350 // AT3G27960 // AT3G16370 // AT2G07040 // AT4G33000 // AT5G51060 // AT2G20140 // AT3G24550 // AT1G29140 // AT5G66680 // AT3G04690 // AT2G01500 // AT1G35670 // AT1G20330 // AT3G08850 // AT3G53970 // AT2G26420 // AT1G66360 // AT4G22010 // AT3G02810 // AT1G59640 // AT5G05170 // AT3G17420 // AT1G49910 // AT5G58…
GO:0048581	P	negative regulation of post-embryonic development	31	8047	80	28397	0.087	1	// AT1G14400 // AT1G53090 // AT2G06210 // AT4G21100 // AT4G11260 // AT1G80680 // AT3G54720 // AT5G65080 // AT2G36270 // AT4G18550 // AT1G08260 // AT5G56030 // AT1G79730 // AT2G32950 // AT1G77080 // AT5G65070 // AT1G79280 // AT5G04240 // AT5G65050 // AT4G05420 // AT5G19330 // AT5G15850 // AT1G14920 // AT5G15840 // AT1G16060 // AT4G20400 // AT2G46340 // AT5G51230 // AT5G67100 // AT1G13260 // AT3G05…
GO:0006839	P	mitochondrial transport	45	8047	153	28397	0.44	1	// AT5G15640 // AT5G26110 // AT3G20000 // AT4G01560 // AT5G26200 // AT2G31060 // AT3G49890 // AT3G07860 // AT5G23250 // AT5G62290 // AT1G02370 // AT1G25380 // AT2G40700 // AT3G26410 // AT2G37410 // AT5G42150 // AT2G37890 // AT3G07750 // AT2G19385 // AT4G26180 // AT5G41950 // AT4G27940 // AT1G62730 // AT3G10370 // AT3G22660 // AT1G79900 // AT3G53940 // AT5G27540 // AT5G09420 // AT3G55640 // AT2G36…
GO:0009765	P	photosynthesis, light harvesting	15	8047	41	28397	0.24	1	// AT2G30950 // AT3G47470 // AT1G75690 // AT5G47110 // AT3G61470 // AT4G18370 // AT1G76570 // AT1G61520 // AT5G54270 // AT1G45474 // AT2G47940 // AT3G08940 // AT2G05100 // AT2G21970 // AT1G03600
GO:0009767	P	photosynthetic electron transport chain	27	8047	80	28397	0.25	1	// AT3G03380 // AT4G22890 // AT3G52150 // AT5G21930 // AT1G06680 // AT5G08050 // AT1G12900 // AT4G01050 // ATCG01060 // AT1G64770 // AT1G55670 // AT1G56500 // AT4G09650 // AT5G14320 // AT3G01480 // AT1G15980 // AT1G42970 // AT5G30510 // AT4G27800 // AT5G57050 // AT5G23060 // AT3G23700 // AT5G66190 // AT2G30950 // AT1G68010 // ATCG00680 // AT4G11960
GO:0070988	P	demethylation	6	8047	7	28397	0.047	1	// AT5G58130 // AT3G07610 // AT3G48430 // AT2G36490 // AT4G20400 // AT5G04240
GO:0019538	P	protein metabolic process	1570	8047	5220	28397	0.012	1	// AT4G22890 // AT2G41890 // AT5G44790 // AT3G09770 // AT4G32920 // AT1G12290 // AT1G14220 // AT1G79730 // AT4G26310 // AT1G49910 // AT1G44160 // AT3G05050 // AT3G56150 // AT3G49600 // AT4G02020 // AT4G03510 // AT1G16040 // AT5G60960 // AT4G33090 // AT1G51780 // AT5G59370 // AT3G01280 // AT1G09850 // AT4G26555 // AT4G02930 // AT2G05840 // AT1G06840 // AT5G47840 // AT3G53380 // AT3G17205 // AT5G58…
GO:0009560	P	embryo sac egg cell differentiation	63	8047	139	28397	0.0017	1	// AT3G12270 // AT2G18330 // AT1G51380 // AT3G48210 // AT3G22990 // AT1G52500 // AT1G03860 // AT1G55870 // AT3G49890 // AT2G05120 // AT4G24270 // AT3G63400 // AT5G13680 // AT3G12860 // AT5G45780 // AT2G20000 // AT3G54350 // AT3G48150 // AT1G54380 // AT3G05530 // AT2G40700 // AT1G06220 // AT5G06460 // AT3G49240 // AT1G15480 // AT2G45280 // AT3G48250 // AT2G42120 // AT5G62440 // AT1G59760 // AT3G17…
GO:0009561	P	megagametogenesis	81	8047	187	28397	0.0011	1	// AT4G14790 // AT1G72440 // AT3G12270 // AT1G79490 // AT2G18330 // AT1G51380 // AT3G48210 // AT3G22990 // AT2G31170 // AT3G03810 // AT3G23440 // AT1G52500 // AT1G03860 // AT1G55870 // AT3G49890 // AT2G05120 // AT4G24270 // AT3G63400 // AT5G13680 // AT3G12860 // AT5G45780 // AT2G20000 // AT3G54350 // AT3G48150 // AT1G54380 // AT3G05530 // AT2G40700 // AT5G60040 // AT5G06460 // AT4G37890 // AT3G49…
GO:0009566	P	fertilization	10	8047	34	28397	0.52	1	// AT3G05690 // AT4G12620 // AT1G78130 // AT4G13640 // AT3G21180 // AT3G12280 // AT4G02590 // AT1G29300 // AT4G00050 // AT4G13560
GO:0010639	P	negative regulation of organelle organization	8	8047	20	28397	0.27	1	// AT5G04470 // AT3G48430 // AT3G05520 // AT5G07780 // AT2G20190 // AT1G71790 // AT4G38510 // AT3G19590
GO:0032412	P	regulation of ion transmembrane transporter activity	12	8047	32	28397	0.25	1	// AT2G28890 // AT4G33090 // AT2G46740 // AT3G01190 // AT5G46330 // AT2G44450 // AT5G20480 // AT5G58140 // AT3G24240 // AT5G51060 // AT1G13970 // AT3G02360
GO:0044036	P	cell wall macromolecule metabolic process	121	8047	319	28397	0.0041	1	// AT4G02290 // AT4G21060 // AT1G30750 // AT1G50410 // AT3G08040 // AT1G32810 // AT4G30190 // AT5G12870 // AT4G23410 // AT1G79180 // AT5G43060 // AT5G06780 // AT1G09440 // AT1G73640 // AT5G64340 // AT1G11580 // AT4G37940 // AT3G62020 // AT3G20150 // AT1G33800 // AT1G79620 // AT3G05900 // AT2G36870 // AT1G08620 // AT1G27900 // AT5G01310 // AT2G37090 // AT3G01320 // AT3G16740 // AT5G54230 // AT2G17…
GO:0051225	P	spindle assembly	16	8047	45	28397	0.26	1	// AT3G44050 // AT1G02970 // AT4G21270 // AT1G20930 // AT1G59540 // AT5G11510 // AT2G27040 // AT5G55520 // AT2G44190 // AT3G20260 // AT3G62300 // AT5G51600 // AT4G22970 // AT3G59550 // AT3G23890 // AT1G78770
GO:0044038	P	cell wall macromolecule biosynthetic process	75	8047	187	28397	0.0076	1	// AT1G10800 // AT3G08040 // AT3G27200 // AT2G37840 // AT1G30750 // AT4G10930 // AT1G50410 // AT5G18620 // AT1G32810 // AT1G51720 // AT5G24740 // AT3G45830 // AT3G54190 // AT1G63490 // AT5G12870 // AT2G27740 // AT3G50220 // AT1G79180 // AT5G12350 // AT2G40160 // AT5G45020 // AT4G15330 // AT1G79620 // AT3G18660 // AT5G06780 // AT1G21160 // AT4G27435 // AT3G10740 // AT4G35350 // AT1G09440 // AT1G73…
GO:0019405	P	alditol catabolic process	6	8047	9	28397	0.092	1	// AT1G80460 // AT1G78040 // AT2G21170 // AT2G40690 // AT3G10370 // AT3G07690
GO:0019400	P	alditol metabolic process	15	8047	38	28397	0.18	1	// AT1G66980 // AT1G80460 // AT1G78040 // AT4G26690 // AT2G40690 // AT2G21170 // AT1G28640 // AT3G10370 // AT1G28670 // AT3G48460 // AT5G41080 // AT1G10740 // AT3G07690 // AT5G58170 // AT5G58050
GO:0046855	P	inositol phosphate dephosphorylation	9	8047	23	28397	0.26	1	// AT2G35680 // AT5G04980 // AT1G22620 // AT2G43900 // AT3G14205 // AT5G65090 // AT3G63240 // AT1G05630 // AT5G20840
GO:0046854	P	phosphoinositide phosphorylation	9	8047	30	28397	0.5	1	// AT5G04980 // AT1G47510 // AT2G43900 // AT2G03890 // AT2G46500 // AT5G54390 // AT5G65090 // AT3G63240 // AT1G05630
GO:0032259	P	methylation	197	8047	548	28397	0.0025	1	// AT1G08130 // AT2G40030 // AT3G20050 // AT4G29390 // AT3G20020 // AT2G44190 // AT3G63130 // AT3G62870 // AT3G28460 // AT5G66680 // AT1G63640 // AT5G06460 // AT1G79730 // AT4G28830 // AT1G21690 // AT5G17270 // AT1G15215 // AT3G23890 // AT2G41050 // AT3G49250 // AT5G05570 // AT1G65650 // AT3G61110 // AT1G20580 // AT3G20010 // AT4G20910 // AT4G14200 // AT1G01040 // AT2G07170 // AT3G57300 // AT3G20…
GO:0019408	P	dolichol biosynthetic process	11	8047	17	28397	0.03	1	// AT5G58784 // AT4G26770 // AT3G01990 // AT4G29540 // AT1G11755 // AT3G63190 // AT4G05210 // AT4G37040 // AT4G22340 // AT5G58770 // AT5G04740
GO:0018130	P	heterocycle biosynthetic process	74	8047	258	28397	0.48	1	// AT5G05730 // AT3G03710 // AT5G56090 // AT4G38970 // AT2G43710 // AT5G17990 // AT5G08050 // AT3G61300 // AT3G54640 // AT2G27680 // AT1G58080 // AT5G50920 // AT2G21210 // AT2G26670 // AT1G10700 // AT5G09660 // AT2G31955 // AT3G53130 // AT1G32990 // AT1G03630 // AT5G54810 // AT2G20860 // AT2G26540 // AT4G01050 // AT5G60890 // AT2G26930 // AT5G40850 // AT5G63290 // AT2G04400 // AT5G05590 // AT1G50…
GO:0043414	P	macromolecule methylation	193	8047	540	28397	0.0034	1	// AT1G08130 // AT2G40030 // AT3G20050 // AT4G29390 // AT3G20020 // AT2G44190 // AT3G63130 // AT3G62870 // AT3G28460 // AT5G66680 // AT1G63640 // AT5G06460 // AT1G79730 // AT1G21690 // AT5G17270 // AT1G15215 // AT3G23890 // AT2G41050 // AT3G49250 // AT1G65650 // AT3G61110 // AT1G20580 // AT3G20010 // AT4G20910 // AT4G14200 // AT1G01040 // AT2G07170 // AT3G57300 // AT3G20150 // AT2G35670 // AT4G02…
GO:0019395	P	fatty acid oxidation	55	8047	176	28397	0.29	1	// AT5G04660 // AT5G61060 // AT2G31260 // AT3G05530 // AT4G29010 // AT1G64230 // AT1G79810 // AT5G14180 // AT3G13810 // AT3G27430 // AT2G41020 // AT3G22440 // AT5G09660 // AT2G39970 // AT1G17210 // AT1G27320 // AT3G51090 // AT4G34370 // AT3G52570 // AT2G27600 // AT2G33150 // AT1G56450 // AT1G03000 // AT3G05970 // AT1G23780 // AT5G65110 // AT4G29040 // AT2G01060 // AT1G72680 // AT2G47980 // AT3G07…
GO:0003333	P	amino acid transmembrane transport	6	8047	11	28397	0.15	1	// AT2G34960 // AT3G03720 // AT5G04770 // AT4G21120 // AT1G17120 // AT1G05940
GO:0048868	P	pollen tube development	96	8047	308	28397	0.22	1	// AT3G23380 // AT5G61980 // AT4G02350 // AT3G27960 // AT2G07040 // AT1G67960 // AT1G29140 // AT3G04690 // AT4G24580 // AT5G16020 // AT3G56640 // AT1G59640 // AT3G59760 // AT5G58170 // AT3G12160 // AT2G30690 // AT1G49290 // AT5G07530 // AT1G25450 // AT4G18960 // AT5G42490 // AT2G25600 // AT4G13240 // AT5G15800 // AT4G04900 // AT1G04950 // AT4G29460 // AT3G19020 // AT1G64320 // AT3G08970 // AT2G41…
GO:0009967	P	positive regulation of signal transduction	14	8047	27	28397	0.052	1	// AT3G05120 // AT3G55530 // AT2G33150 // AT4G09570 // AT1G53300 // AT5G66880 // AT5G27320 // AT1G35670 // AT1G25490 // AT5G06100 // AT2G32460 // AT4G35790 // AT5G03280 // AT1G52400
GO:0010410	P	hemicellulose metabolic process	81	8047	198	28397	0.0039	1	// AT1G10800 // AT3G08040 // AT3G27200 // AT2G37840 // AT1G30750 // AT4G10930 // AT1G50410 // AT5G18620 // AT1G32810 // AT1G51720 // AT5G24740 // AT3G45830 // AT3G54190 // AT3G50220 // AT1G63490 // AT5G12870 // AT2G27740 // AT5G64570 // AT4G09990 // AT1G79180 // AT5G12350 // AT2G40160 // AT5G57540 // AT4G15330 // AT1G79620 // AT3G18660 // AT5G06780 // AT1G21160 // AT4G27435 // AT3G10740 // AT4G35…
GO:0019243	P	methylglyoxal catabolic process to D-lactate	22	8047	95	28397	0.83	1	// AT1G30110 // AT1G11840 // AT1G55805 // AT5G65620 // AT1G21670 // AT1G13270 // AT2G43430 // AT5G10540 // AT1G76990 // AT1G70410 // AT1G03475 // AT1G09800 // AT3G19440 // AT5G43430 // AT3G54540 // AT5G51540 // AT3G55030 // AT3G54690 // AT1G63770 // AT4G23660 // AT5G58370 // AT5G09590
GO:0010413	P	glucuronoxylan metabolic process	75	8047	182	28397	0.0046	1	// AT1G10800 // AT3G08040 // AT3G27200 // AT2G37840 // AT1G30750 // AT4G10930 // AT1G50410 // AT5G18620 // AT1G32810 // AT1G51720 // AT5G24740 // AT3G45830 // AT3G54190 // AT1G63490 // AT5G12870 // AT2G27740 // AT3G50220 // AT1G79180 // AT5G12350 // AT2G40160 // AT5G45020 // AT4G15330 // AT1G79620 // AT3G18660 // AT5G06780 // AT1G21160 // AT4G27435 // AT3G10740 // AT4G35350 // AT1G09440 // AT1G73…
GO:0006787	P	porphyrin catabolic process	26	8047	62	28397	0.063	1	// AT1G73750 // AT5G53350 // AT5G35750 // AT2G26670 // AT1G69720 // AT3G19553 // AT3G61080 // AT1G27320 // AT4G13250 // AT2G19810 // AT3G14067 // AT5G54080 // AT3G54140 // AT5G43860 // AT3G13040 // AT2G22240 // AT5G43430 // AT1G70610 // AT4G20070 // AT5G11840 // AT4G37000 // AT1G54100 // AT4G11960 // AT1G76570 // AT1G68830 // AT1G16840
GO:0006075	P	1,3-beta-glucan biosynthetic process	8	8047	13	28397	0.072	1	// AT5G36870 // AT2G36850 // AT4G04970 // AT3G07160 // AT2G31960 // AT4G03550 // AT1G05570 // AT3G59100
GO:0043562	P	cellular response to nitrogen levels	7	8047	32	28397	0.79	1	// AT3G08860 // AT5G45380 // AT4G35090 // AT1G27080 // AT2G38290 // AT1G20620 // AT4G08850
GO:0016558	P	protein import into peroxisome matrix	35	8047	94	28397	0.1	1	// AT1G23780 // AT1G17210 // AT5G53220 // AT3G13810 // AT2G41020 // AT3G22440 // AT1G79810 // AT1G27320 // AT3G06960 // AT4G34370 // AT5G08470 // AT2G27600 // AT2G27090 // AT1G03000 // AT5G61060 // AT5G03280 // AT2G47980 // AT3G07560 // AT5G54080 // AT5G16520 // AT4G29380 // AT3G09760 // AT1G26440 // AT5G57360 // AT1G64230 // AT3G05090 // AT2G01060 // AT5G07360 // AT1G54370 // AT3G49490 // AT2G26…
GO:0016556	P	mRNA modification	34	8047	101	28397	0.22	1	// AT4G30825 // AT4G19530 // AT1G70070 // AT4G28080 // AT2G04270 // AT4G04350 // AT1G01320 // AT3G53130 // AT3G56330 // AT5G39210 // AT4G34830 // AT4G24090 // AT1G12860 // AT3G04450 // AT5G64580 // AT3G22150 // AT3G48200 // AT5G59750 // AT1G59720 // AT4G28780 // AT4G26520 // AT4G12830 // AT1G52510 // AT4G18370 // AT3G18890 // AT1G11290 // AT1G66980 // AT1G48520 // AT1G11350 // AT2G45350 // AT5G13…
GO:0022900	P	electron transport chain	35	8047	133	28397	0.68	1	// AT3G03380 // AT4G22890 // AT3G52150 // AT5G21930 // AT1G06680 // AT5G08050 // AT3G16890 // ATCG00890 // ATCG01250 // AT1G12900 // AT4G01050 // ATMG01360 // ATCG01060 // AT1G64770 // AT1G55670 // AT1G56500 // AT4G09650 // AT5G14320 // AT3G01480 // AT1G15980 // AT3G10370 // AT1G42970 // AT5G30510 // AT4G27800 // AT5G57050 // AT5G23060 // AT3G23700 // AT5G66190 // AT2G30950 // AT1G68010 // ATCG00…
GO:0051817	P	modification of morphology or physiology of other organism during symbiotic interaction	54	8047	110	28397	0.00088	1	// AT2G16800 // AT3G20010 // AT3G61670 // AT2G16390 // AT1G33400 // AT4G20910 // AT1G79950 // AT5G07660 // AT1G15940 // AT2G17930 // AT1G48410 // AT3G14980 // AT1G05460 // AT4G32620 // AT2G31320 // AT1G80070 // AT1G63640 // AT4G08310 // AT4G30520 // AT3G49250 // AT1G54440 // AT4G30130 // AT5G02030 // AT1G67140 // AT1G77720 // AT1G60860 // AT3G60830 // AT3G02890 // AT2G25420 // AT1G63020 // AT1G10…
GO:0046274	P	lignin catabolic process	8	8047	18	28397	0.2	1	// AT5G60020 // AT3G09220 // AT2G29130 // AT5G05390 // AT5G07130 // AT2G46570 // AT2G38080 // AT2G30210
GO:0046271	P	phenylpropanoid catabolic process	8	8047	18	28397	0.2	1	// AT5G60020 // AT3G09220 // AT2G29130 // AT5G05390 // AT5G07130 // AT2G46570 // AT2G38080 // AT2G30210
GO:0030258	P	lipid modification	69	8047	222	28397	0.27	1	// AT5G04660 // AT5G61060 // AT2G31260 // AT3G05530 // AT4G29010 // AT5G04980 // AT4G31780 // AT1G79810 // AT5G14180 // AT3G13810 // AT3G27430 // AT3G49490 // AT3G22440 // AT5G09660 // AT2G39970 // AT1G17210 // AT1G27320 // AT3G51090 // AT4G34370 // AT3G52570 // AT2G27600 // AT2G33150 // AT1G56450 // AT1G03000 // AT3G05970 // AT1G47510 // AT1G23780 // AT5G65110 // AT2G46500 // AT2G01060 // AT1G72…
GO:0006338	P	chromatin remodeling	13	8047	29	28397	0.12	1	// AT1G57820 // AT3G20010 // AT5G37055 // AT2G36740 // AT3G15550 // AT5G61070 // AT1G61010 // AT5G64630 // AT1G65470 // AT3G17590 // AT2G38810 // AT3G18524 // AT2G46020
GO:0006334	P	nucleosome assembly	16	8047	67	28397	0.77	1	// AT2G37470 // AT3G20670 // AT5G56950 // AT2G19480 // AT5G54640 // AT1G54230 // AT3G13782 // AT1G54690 // AT1G54260 // AT1G65470 // AT5G67580 // AT2G18050 // AT1G48620 // AT5G64630 // AT4G13570 // AT1G17520
GO:0006333	P	chromatin assembly or disassembly	31	8047	124	28397	0.76	1	// AT1G13030 // AT5G56950 // AT5G23405 // AT2G19480 // AT3G20670 // AT3G15550 // AT5G54640 // AT5G64630 // AT3G18524 // AT1G17520 // AT2G37470 // AT1G57820 // AT1G20370 // AT1G54230 // AT3G13782 // AT1G75140 // AT1G48620 // AT5G44800 // AT3G20010 // AT1G61010 // AT1G07420 // AT2G18050 // AT2G38810 // AT3G27300 // AT4G22140 // AT1G54690 // AT1G54260 // AT4G13610 // AT5G67580 // AT1G65470 // AT4G13…
GO:0046474	P	glycerophospholipid biosynthetic process	53	8047	183	28397	0.47	1	// AT1G14400 // AT5G44010 // AT5G17250 // AT4G31560 // AT4G17910 // AT1G31800 // AT2G40935 // AT1G21840 // AT5G09660 // AT1G48600 // AT5G05950 // AT1G03630 // AT2G32260 // AT3G16000 // AT1G54210 // AT1G68000 // AT2G45670 // AT1G15110 // AT1G12730 // AT4G31850 // AT4G28080 // AT2G43710 // AT5G40190 // AT5G22130 // AT3G11530 // AT3G13720 // AT4G14070 // AT4G38570 // AT2G19810 // AT1G01080 // AT3G06…
GO:0046471	P	phosphatidylglycerol metabolic process	19	8047	64	28397	0.47	1	// AT3G05510 // AT4G28080 // AT2G45670 // AT2G47590 // AT3G06980 // AT4G31850 // AT1G01080 // AT3G02660 // AT4G14070 // AT2G43710 // AT4G20130 // AT1G31800 // AT5G09660 // AT1G01610 // AT3G14110 // AT1G03630 // AT4G28660 // AT3G16000 // AT3G11430
GO:0045926	P	negative regulation of growth	5	8047	15	28397	0.46	1	// AT3G11440 // AT1G33240 // AT5G06100 // AT1G05800 // AT5G03680
GO:0030036	P	actin cytoskeleton organization	77	8047	186	28397	0.0038	1	// AT3G05470 // AT5G67470 // AT3G13870 // AT1G60430 // AT5G26240 // AT3G12110 // AT1G54490 // AT3G44200 // AT3G61650 // AT3G05330 // AT1G59910 // AT3G26720 // AT5G51600 // AT2G17800 // AT1G69670 // AT5G18700 // AT2G26650 // AT1G48410 // AT2G34710 // AT1G10200 // AT3G16630 // AT1G64570 // AT1G30490 // AT5G06970 // AT1G31810 // AT5G12370 // AT1G54560 // AT5G12330 // AT4G38510 // AT5G01730 // AT4G35…
GO:0042592	P	homeostatic process	180	8047	488	28397	0.0016	1	// AT1G13110 // AT3G12780 // AT5G06140 // AT3G09770 // AT3G08040 // AT4G37390 // AT3G21460 // AT5G27100 // AT4G38780 // AT4G37270 // AT5G58640 // AT4G16155 // AT2G36480 // AT5G18950 // AT5G48930 // AT5G09220 // AT5G13810 // AT1G05630 // AT5G06310 // AT5G06460 // AT5G47770 // AT1G05010 // AT5G57110 // AT1G53210 // AT3G51480 // AT1G80830 // AT1G70730 // AT4G04770 // AT3G02680 // AT2G03070 // AT4G08…
GO:0042594	P	response to starvation	106	8047	344	28397	0.24	1	// AT5G06300 // AT3G08040 // AT1G51830 // AT5G45380 // AT2G33770 // AT2G38290 // AT1G20620 // AT1G02860 // AT1G60960 // AT2G03260 // AT1G32940 // AT5G20410 // AT2G22240 // AT4G00430 // AT5G44160 // AT1G67600 // AT3G09922 // AT1G09020 // AT2G11810 // AT3G23190 // AT3G18290 // AT4G23000 // AT2G14100 // AT3G51770 // AT3G09220 // AT4G35090 // AT1G05260 // AT3G09560 // AT3G03520 // AT5G40510 // AT1G23…
GO:0009827	P	plant-type cell wall modification	72	8047	222	28397	0.18	1	// AT1G22130 // AT1G12070 // AT3G10540 // AT1G14420 // AT1G10550 // AT1G16760 // AT4G28370 // AT2G07040 // AT1G79400 // AT2G33810 // AT5G44630 // AT3G12160 // AT1G29140 // AT1G64320 // AT3G23270 // AT3G04690 // AT4G24580 // AT5G37060 // AT2G32700 // AT5G62230 // AT3G29030 // AT2G41850 // AT1G66360 // AT3G56640 // AT1G48000 // AT3G57920 // AT4G18960 // AT3G57510 // AT1G59640 // AT3G13050 // AT3G07…
GO:0009826	P	unidimensional cell growth	162	8047	502	28397	0.081	1	// AT3G13870 // AT3G23380 // AT4G02350 // AT3G27960 // AT3G16370 // AT2G07040 // AT4G33000 // AT2G20140 // AT1G29140 // AT5G66680 // AT3G04690 // AT4G24580 // AT3G53970 // AT1G78770 // AT1G66360 // AT4G22010 // AT3G56640 // AT1G59640 // AT5G05170 // AT1G49910 // AT5G58170 // AT5G04240 // AT2G30690 // AT1G49290 // AT5G07530 // AT5G64340 // AT5G39280 // AT2G41630 // AT5G42490 // AT4G03190 // AT4G26…
GO:0009825	P	multidimensional cell growth	39	8047	111	28397	0.14	1	// AT5G65700 // AT4G03190 // AT5G64340 // AT3G28860 // AT3G16370 // AT4G33000 // AT3G29030 // AT1G10550 // AT1G03060 // AT4G16370 // AT1G75780 // AT2G01420 // AT2G35620 // AT1G20330 // AT3G54920 // AT5G12250 // AT4G22010 // AT5G16000 // AT4G39400 // AT5G02260 // AT1G75500 // AT5G39280 // AT5G05170 // AT1G69490 // AT1G10670 // AT5G55540 // AT1G04680 // AT5G28646 // AT1G70940 // AT5G16390 // AT2G39…
GO:0009820	P	alkaloid metabolic process	68	8047	225	28397	0.34	1	// AT1G32070 // AT4G22890 // AT3G12780 // AT5G35630 // AT4G26530 // AT5G08050 // AT2G27680 // AT3G57020 // AT3G59780 // AT4G35260 // AT5G19220 // AT5G09660 // AT3G59040 // AT1G03630 // AT3G63190 // AT3G16000 // AT1G55090 // AT1G71100 // AT5G36120 // AT5G30510 // AT1G08470 // AT5G14760 // AT3G04120 // AT4G31850 // AT5G50210 // AT5G08280 // AT5G14910 // AT5G50250 // AT1G08540 // AT3G48200 // AT1G64…
GO:0009828	P	plant-type cell wall loosening	5	8047	35	28397	0.96	1	// AT1G69530 // AT5G39280 // AT2G39700 // AT5G02260 // AT3G29030
GO:0048451	P	petal formation	35	8047	73	28397	0.0085	1	// AT3G05470 // AT2G44190 // AT2G40030 // AT3G56100 // AT1G23790 // AT1G34355 // AT4G02070 // AT3G18524 // AT4G21820 // AT3G28560 // AT1G65810 // AT3G15550 // AT1G63100 // AT5G60150 // AT4G30130 // AT4G27510 // AT2G21800 // AT1G13790 // AT4G20910 // AT3G44600 // AT4G26660 // AT4G14200 // AT5G11510 // AT5G63960 // AT1G54840 // AT2G47230 // AT1G21810 // AT5G55820 // AT1G26540 // AT4G28010 // AT3G02…
GO:0006469	P	negative regulation of protein kinase activity	16	8047	43	28397	0.22	1	// AT5G04470 // AT5G28210 // AT1G71860 // AT4G28980 // AT3G10550 // AT4G37630 // AT3G50110 // AT1G05000 // AT1G47230 // AT2G04550 // AT3G19420 // AT5G57050 // AT2G35680 // AT2G32710 // AT1G70210 // AT5G65420
GO:0009225	P	nucleotide-sugar metabolic process	15	8047	39	28397	0.2	1	// AT3G14790 // AT1G70820 // AT1G01220 // AT3G62830 // AT3G46440 // AT2G47650 // AT4G30440 // AT5G15650 // AT2G27860 // AT3G23820 // AT3G02230 // AT1G30620 // AT5G52560 // AT1G63000 // AT1G78570
GO:0006461	P	protein complex assembly	162	8047	577	28397	0.56	1	// AT4G22890 // AT5G07780 // AT5G06140 // AT4G00090 // AT1G64230 // AT4G11260 // AT3G22630 // AT2G20140 // AT4G20280 // AT2G21410 // AT1G77770 // AT5G24120 // AT1G75820 // AT1G12900 // AT1G47260 // AT3G26710 // AT2G21390 // AT1G75690 // AT3G17420 // AT1G49910 // AT2G46520 // AT2G30695 // AT4G14680 // AT5G19620 // AT3G15095 // AT1G54140 // AT4G28660 // AT1G09100 // AT1G79210 // AT2G30950 // AT3G13…
GO:0009220	P	pyrimidine ribonucleotide biosynthetic process	49	8047	140	28397	0.12	1	// AT2G16800 // AT1G13030 // AT3G12270 // AT5G60990 // AT3G20330 // AT3G49240 // AT1G80270 // AT1G63810 // AT4G05410 // AT5G23250 // AT3G58660 // AT3G20000 // AT3G10690 // AT5G27390 // AT3G16780 // AT3G05590 // AT3G23580 // AT2G45730 // AT3G27190 // AT1G31817 // AT1G21690 // AT2G31530 // AT2G40660 // AT3G15140 // AT5G63310 // AT2G39795 // AT2G35040 // AT1G63660 // AT5G43960 // AT3G09720 // AT5G18…
GO:0000375	P	RNA splicing, via transesterification reactions	43	8047	131	28397	0.23	1	// AT1G65660 // AT3G01150 // AT2G06210 // AT4G24500 // AT3G23070 // AT2G20020 // AT3G63400 // AT5G44200 // AT5G62290 // AT4G38780 // AT2G22100 // AT1G59760 // AT4G14342 // AT1G54380 // AT1G23400 // AT2G35550 // AT3G57290 // AT2G43370 // AT5G19030 // AT1G80070 // AT1G73840 // AT2G42510 // AT5G51300 // AT4G09040 // AT2G06990 // AT5G13480 // AT1G17070 // AT3G46790 // AT4G27000 // AT1G02840 // AT3G01…
GO:0000377	P	RNA splicing, via transesterification reactions with bulged adenosine as nucleophile	43	8047	131	28397	0.23	1	// AT1G65660 // AT3G01150 // AT2G06210 // AT4G24500 // AT3G23070 // AT2G20020 // AT3G63400 // AT5G44200 // AT5G62290 // AT4G38780 // AT2G22100 // AT1G59760 // AT4G14342 // AT1G54380 // AT1G23400 // AT2G35550 // AT3G57290 // AT2G43370 // AT5G19030 // AT1G80070 // AT1G73840 // AT2G42510 // AT5G51300 // AT4G09040 // AT2G06990 // AT5G13480 // AT1G17070 // AT3G46790 // AT4G27000 // AT1G02840 // AT3G01…
GO:0010382	P	cellular cell wall macromolecule metabolic process	80	8047	203	28397	0.0084	1	// AT1G10800 // AT3G08040 // AT3G27200 // AT2G37840 // AT4G21060 // AT1G30750 // AT4G10930 // AT1G50410 // AT5G18620 // AT1G32810 // AT1G51720 // AT5G24740 // AT3G45830 // AT3G54190 // AT1G63490 // AT5G12870 // AT2G27740 // AT3G50220 // AT1G79180 // AT5G12350 // AT2G40160 // AT5G57540 // AT4G15330 // AT1G79620 // AT3G18660 // AT5G06780 // AT1G21160 // AT4G27435 // AT3G10740 // AT4G35350 // AT1G09…
GO:0010383	P	cell wall polysaccharide metabolic process	96	8047	231	28397	0.0012	1	// AT3G08040 // AT1G30750 // AT1G50410 // AT1G32810 // AT4G30190 // AT5G12870 // AT1G79180 // AT5G43060 // AT5G06780 // AT1G09440 // AT1G73640 // AT5G64340 // AT1G11580 // AT4G37940 // AT3G62020 // AT1G33800 // AT1G79620 // AT3G05900 // AT1G08620 // AT1G09610 // AT5G01310 // AT2G37090 // AT3G01320 // AT3G16740 // AT1G51720 // AT5G24740 // AT3G54190 // AT2G27740 // AT4G05200 // AT5G12350 // AT2G16…
GO:0006605	P	protein targeting	313	8047	906	28397	0.0014	1	// AT1G14400 // AT1G13110 // AT3G13870 // AT5G20300 // AT5G63710 // AT4G00090 // AT1G64230 // AT4G11260 // AT5G63490 // AT1G18890 // AT1G80680 // AT4G21120 // AT2G18410 // AT4G16390 // AT1G80270 // AT3G09830 // AT2G32680 // AT1G30210 // AT5G14910 // AT1G02370 // AT2G38290 // AT2G25000 // AT1G68520 // AT3G18680 // AT1G76970 // AT5G67340 // AT5G57180 // AT5G48930 // AT1G03000 // AT5G06140 // AT3G27…
GO:0010388	P	cullin deneddylation	30	8047	101	28397	0.44	1	// AT4G26430 // AT2G06210 // AT5G19320 // AT3G24440 // AT5G62290 // AT1G02110 // AT2G40700 // AT5G06460 // AT1G79730 // AT5G17270 // AT2G40660 // AT5G62440 // AT1G59760 // AT2G06990 // AT1G65650 // AT2G39795 // AT3G44600 // AT1G51710 // AT5G14250 // AT3G20050 // AT2G39090 // AT3G02200 // AT3G02680 // AT1G53645 // AT3G13550 // AT2G26590 // AT5G60960 // AT3G07590 // AT5G35910 // AT2G44270
GO:0010389	P	regulation of G2/M transition of mitotic cell cycle	27	8047	69	28397	0.098	1	// AT5G48600 // AT1G67630 // AT1G34355 // AT5G51600 // AT4G22970 // AT1G20930 // AT5G43080 // AT3G58650 // AT4G21270 // AT1G59540 // AT3G56870 // AT3G24495 // AT5G14250 // AT1G02970 // AT2G31270 // AT3G17360 // AT4G14200 // AT5G11510 // AT5G63960 // AT5G55820 // AT1G78770 // AT2G28620 // AT1G47230 // AT5G62410 // AT3G59550 // AT5G67100 // AT4G39630
GO:0035195	P	gene silencing by miRNA	69	8047	197	28397	0.076	1	// AT1G60860 // AT3G20010 // AT3G61670 // AT1G65660 // AT5G48600 // AT2G06210 // AT2G16390 // AT1G33400 // AT5G15920 // AT4G24500 // AT5G07660 // AT1G15940 // AT2G17930 // AT1G48410 // AT3G47460 // AT5G44200 // AT2G25420 // AT3G14980 // AT1G67140 // AT3G48050 // AT4G20910 // AT1G08830 // AT2G35550 // AT2G44620 // AT1G24240 // AT2G31320 // AT4G30520 // AT2G27170 // AT3G28460 // AT3G57290 // AT1G63…
GO:0009914	P	hormone transport	46	8047	101	28397	0.006	1	// AT2G31190 // AT2G47000 // AT1G54990 // AT3G28860 // AT3G16370 // AT1G28010 // AT1G53700 // AT1G78570 // AT1G16510 // AT5G55910 // AT2G26730 // AT2G01420 // AT1G73590 // AT1G28230 // AT5G03910 // AT1G25490 // AT1G76520 // AT5G03280 // AT1G48410 // AT2G44990 // AT4G13750 // AT3G62150 // AT1G75500 // AT5G05170 // AT1G78100 // AT1G71090 // AT1G20925 // AT5G65980 // AT5G55540 // AT3G02260 // AT1G04…
GO:0006066	P	alcohol metabolic process	376	8047	1143	28397	0.0061	1	// AT4G22890 // AT5G36120 // AT1G76490 // AT3G14790 // AT1G64780 // AT3G46440 // AT1G10030 // AT4G32840 // AT5G36230 // AT1G72430 // AT1G31910 // AT1G64770 // AT5G58784 // AT5G48300 // AT4G28540 // AT5G14460 // AT1G14190 // AT1G18060 // AT1G07180 // AT4G33090 // AT5G59370 // AT5G14040 // AT5G35630 // AT2G19860 // AT5G13980 // AT3G52150 // AT5G48010 // AT2G26730 // AT1G12730 // AT3G63190 // AT3G54…
GO:0006790	P	sulfur metabolic process	231	8047	683	28397	0.011	1	// AT3G12780 // AT5G05730 // AT1G33400 // AT5G57350 // AT1G80680 // AT5G58550 // AT5G47820 // AT3G09830 // AT3G57700 // AT2G33070 // AT1G70580 // AT4G28410 // AT4G20280 // AT3G23810 // AT2G20860 // AT5G55230 // AT4G37400 // AT1G61610 // AT1G12820 // AT4G34980 // AT4G38770 // AT5G17920 // AT3G59760 // AT2G35940 // AT1G09840 // AT2G43790 // AT5G04240 // AT5G48545 // AT4G14680 // AT5G48300 // AT1G05…
GO:0048528	P	post-embryonic root development	50	8047	134	28397	0.059	1	// AT4G28890 // AT3G50060 // AT3G28860 // AT3G13870 // AT4G13510 // AT1G04240 // AT5G19320 // AT5G18560 // AT1G77740 // AT5G16780 // AT3G63130 // AT3G24300 // AT3G02260 // AT4G34460 // AT4G31910 // AT2G44900 // AT3G16785 // AT3G60350 // AT5G09680 // AT5G05730 // AT5G48010 // AT1G12820 // AT4G29040 // AT5G43520 // AT1G21410 // AT3G59420 // AT1G60940 // AT4G14550 // AT4G34580 // AT5G45710 // AT3G53…
GO:0048527	P	lateral root development	47	8047	124	28397	0.056	1	// AT4G28890 // AT3G50060 // AT3G28860 // AT3G13870 // AT4G13510 // AT1G04240 // AT5G19320 // AT5G18560 // AT1G77740 // AT3G63130 // AT3G24300 // AT3G02260 // AT4G34460 // AT4G31910 // AT2G44900 // AT3G16785 // AT3G60350 // AT5G09680 // AT5G05730 // AT5G48010 // AT1G12820 // AT4G29040 // AT5G43520 // AT1G21410 // AT3G59420 // AT1G60940 // AT4G14550 // AT4G34580 // AT5G45710 // AT3G53180 // AT1G59…
GO:0048522	P	positive regulation of cellular process	276	8047	793	28397	0.0018	1	// AT1G13110 // AT3G60530 // AT1G28570 // AT5G36120 // AT5G63710 // AT1G32810 // AT1G03080 // AT4G16390 // AT4G25560 // AT3G28460 // AT5G08050 // AT1G30210 // AT2G30490 // AT2G36270 // AT2G20860 // AT1G79180 // AT5G24120 // AT5G18950 // AT5G48930 // AT1G79730 // AT2G04790 // AT3G27210 // AT4G36240 // AT5G09220 // AT3G48090 // AT3G24490 // AT2G32950 // AT1G79580 // AT2G42380 // AT2G35940 // AT2G47…
GO:0009595	P	detection of biotic stimulus	36	8047	104	28397	0.17	1	// AT5G05730 // AT3G21630 // AT2G38470 // AT4G11260 // AT5G46330 // AT3G54640 // AT1G06680 // AT3G09010 // AT3G45640 // AT2G38290 // AT1G74710 // AT4G01050 // AT2G39730 // AT5G26920 // AT3G48090 // AT3G28930 // AT5G66190 // AT4G09650 // AT1G15520 // AT4G01370 // AT3G01480 // AT2G23680 // AT1G07640 // AT3G47380 // AT1G05010 // AT3G01500 // AT1G66880 // AT5G09650 // AT2G04450 // AT2G35650 // AT2G25…
GO:0009593	P	detection of chemical stimulus	8	8047	18	28397	0.2	1	// AT4G39400 // AT3G51920 // AT3G21630 // AT5G25220 // AT4G26560 // AT1G53910 // AT3G43810 // AT5G37780
GO:0000086	P	G2/M transition of mitotic cell cycle	28	8047	70	28397	0.079	1	// AT5G48600 // AT1G67630 // AT1G34355 // AT5G51600 // AT4G22970 // AT1G20930 // AT5G43080 // AT3G58650 // AT4G21270 // AT1G59540 // AT3G56870 // AT3G24495 // AT5G14250 // AT1G02970 // AT2G31270 // AT3G17360 // AT4G14200 // AT5G11510 // AT5G63960 // AT5G55820 // AT1G78770 // AT2G28620 // AT1G47230 // AT5G62410 // AT3G59550 // AT3G18730 // AT5G67100 // AT4G39630
GO:0000087	P	M phase of mitotic cell cycle	33	8047	70	28397	0.012	1	// AT5G04470 // AT2G38195 // AT5G48600 // AT4G31400 // AT2G31320 // AT3G57860 // AT4G22970 // AT1G20930 // AT5G47690 // AT2G37410 // AT3G07160 // AT1G27650 // AT2G38220 // AT3G24495 // AT2G47980 // AT1G61000 // AT2G38185 // AT3G11200 // AT5G63960 // AT3G27730 // AT1G78770 // AT2G33120 // AT3G02680 // AT1G77600 // AT2G20190 // AT5G40840 // AT2G16780 // AT5G58060 // AT3G59550 // AT3G48150 // AT5G51…
GO:0031349	P	positive regulation of defense response	17	8047	47	28397	0.23	1	// AT1G71220 // AT2G31880 // AT4G25230 // AT3G21630 // AT5G59890 // AT2G43790 // AT4G19530 // AT1G80680 // AT5G40440 // AT5G20480 // AT2G46370 // AT4G03550 // AT2G39660 // AT4G23510 // AT3G05360 // AT1G33520 // AT1G08860
GO:0031348	P	negative regulation of defense response	102	8047	273	28397	0.011	1	// AT4G12560 // AT5G06870 // AT5G05730 // AT2G43790 // AT4G11260 // AT1G17600 // AT2G39730 // AT3G57700 // AT2G32680 // AT1G30210 // AT2G38290 // AT5G67340 // AT3G05660 // AT4G30340 // AT4G29140 // AT4G09570 // AT1G05010 // AT5G63780 // AT3G45040 // AT5G08330 // AT2G04450 // AT1G14790 // AT1G32230 // AT1G64060 // AT2G04305 // AT1G66880 // AT1G28480 // AT1G53230 // AT3G49350 // AT1G06680 // AT4G33…
GO:0060151	P	peroxisome localization	20	8047	44	28397	0.057	1	// AT5G58690 // AT3G50360 // AT3G08510 // AT3G05520 // AT1G04160 // AT5G43900 // AT3G05310 // AT1G66410 // AT5G58670 // AT4G28710 // AT4G26700 // AT3G58160 // AT5G27540 // AT5G37780 // AT1G08730 // AT2G33240 // AT1G54560 // AT3G55940 // AT4G38530 // AT1G20760
GO:0042761	P	very-long-chain fatty acid biosynthetic process	5	8047	10	28397	0.22	1	// AT3G54010 // AT1G06080 // AT1G13580 // AT3G28910 // AT4G24510
GO:0045036	P	protein targeting to chloroplast	22	8047	71	28397	0.4	1	// AT5G20300 // AT5G16620 // AT5G50920 // AT3G52150 // AT3G46740 // AT3G18680 // AT5G57180 // AT1G45170 // AT5G66470 // AT5G14910 // AT4G35450 // AT3G63490 // AT3G48870 // AT2G30695 // AT4G02510 // AT1G06950 // AT4G20130 // AT1G74850 // AT4G16390 // AT4G24280 // AT5G47260 // AT5G22640
GO:0042762	P	regulation of sulfur metabolic process	9	8047	15	28397	0.063	1	// AT5G07690 // AT3G51770 // AT1G07640 // AT5G50210 // AT5G07700 // AT5G58550 // AT4G02680 // AT1G80360 // AT5G61420
GO:0010252	P	auxin homeostasis	7	8047	22	28397	0.47	1	// AT4G33210 // AT1G59500 // AT5G06140 // AT5G48930 // AT4G37390 // AT1G05630 // AT5G54510
GO:0006661	P	phosphatidylinositol biosynthetic process	22	8047	98	28397	0.87	1	// AT1G14400 // AT5G44010 // AT4G31560 // AT1G21840 // AT5G05950 // AT5G18850 // AT1G54210 // AT1G68000 // AT3G11530 // AT3G13720 // AT4G38570 // AT2G19810 // AT3G48185 // AT2G04550 // AT2G40935 // AT4G17790 // AT5G20120 // AT4G01510 // AT1G79070 // AT2G40420 // AT5G40190 // AT3G54290
GO:0006662	P	glycerol ether metabolic process	14	8047	66	28397	0.87	1	// AT3G54320 // AT2G21170 // AT1G08570 // AT5G61440 // AT4G33950 // AT2G31690 // AT3G08710 // AT5G04260 // AT4G18550 // AT3G26840 // AT1G59730 // AT5G42980 // AT1G04980 // AT1G31020
GO:0006664	P	glycolipid metabolic process	36	8047	116	28397	0.35	1	// AT5G11110 // AT3G17410 // AT4G02280 // AT5G03545 // AT4G31780 // AT5G20830 // AT1G52420 // AT1G54160 // AT2G05940 // AT1G73170 // AT5G54730 // AT3G16785 // AT3G03540 // AT4G04490 // AT1G71130 // AT4G31240 // AT4G21470 // AT4G10120 // AT5G48400 // AT4G01210 // AT3G15940 // AT1G78380 // AT1G32940 // AT5G20410 // AT3G01180 // AT2G02870 // AT5G08370 // AT1G67600 // AT1G54710 // AT4G24890 // AT3G24…
GO:0006665	P	sphingolipid metabolic process	21	8047	68	28397	0.41	1	// AT1G14290 // AT3G06470 // AT2G46090 // AT4G39830 // AT3G06060 // AT1G53040 // AT1G07420 // AT3G24180 // AT1G71190 // AT1G13580 // AT3G48780 // AT4G21540 // AT4G01510 // AT2G05755 // AT5G08370 // AT4G09630 // AT5G46220 // AT3G54020 // AT3G22845 // AT5G23450 // AT3G25540
GO:0051056	P	regulation of small GTPase mediated signal transduction	20	8047	46	28397	0.075	1	// AT1G60860 // AT2G43490 // AT4G35380 // AT3G49350 // AT5G15930 // AT1G01960 // AT2G37290 // AT4G24580 // AT3G59570 // AT5G54780 // AT2G37550 // AT5G53570 // AT5G61980 // AT1G10870 // AT2G20440 // AT3G17660 // AT3G43300 // AT4G17890 // AT5G52580 // AT4G27100
GO:0009688	P	abscisic acid biosynthetic process	13	8047	36	28397	0.27	1	// AT3G59580 // AT2G35550 // AT3G08970 // AT1G23450 // AT5G02130 // AT4G18780 // AT1G52340 // AT5G20960 // AT2G27150 // AT1G67080 // AT1G13040 // AT4G32590 // AT1G10960
GO:0051053	P	negative regulation of DNA metabolic process	10	8047	17	28397	0.056	1	// AT1G33240 // AT1G02970 // AT1G20330 // AT1G35530 // AT3G24320 // AT3G24495 // AT2G34780 // AT5G67100 // AT3G18524 // AT4G02070
GO:0009683	P	indoleacetic acid metabolic process	35	8047	109	28397	0.29	1	// AT3G28940 // AT1G13110 // AT5G05730 // AT5G60750 // AT3G54640 // AT2G18690 // AT5G54810 // AT1G65670 // AT2G06050 // AT2G04400 // AT3G13110 // AT3G59760 // AT5G17990 // AT5G49760 // AT5G51900 // AT1G49500 // AT3G53180 // AT4G14880 // AT5G10180 // AT5G44020 // AT3G22890 // AT1G32500 // AT5G09650 // AT3G23820 // AT1G51800 // AT3G61440 // AT4G24670 // AT2G21170 // AT3G61040 // AT3G04110 // AT3G14…
GO:0009682	P	induced systemic resistance	6	8047	22	28397	0.61	1	// AT5G07690 // AT2G30750 // AT2G43790 // AT5G40440 // AT2G46370 // AT5G61420
GO:0009687	P	abscisic acid metabolic process	16	8047	43	28397	0.22	1	// AT3G59580 // AT2G35550 // AT3G08970 // AT1G23450 // AT5G02130 // AT4G18780 // AT1G52340 // AT5G20960 // AT2G27150 // AT1G67080 // AT4G19230 // AT1G13040 // AT4G32590 // AT1G52400 // AT1G10960 // AT2G04240
GO:0009686	P	gibberellin biosynthetic process	17	8047	54	28397	0.4	1	// AT1G17010 // AT4G24150 // AT5G61780 // AT5G03730 // AT1G50960 // AT5G25900 // AT4G24660 // AT5G07180 // AT1G15550 // AT1G68320 // AT2G32460 // AT4G39500 // AT5G51310 // AT5G06100 // AT2G36270 // AT5G10120 // AT3G11440
GO:0009685	P	gibberellin metabolic process	20	8047	61	28397	0.33	1	// AT1G17010 // AT4G24150 // AT5G61780 // AT5G03730 // AT1G50960 // AT2G34555 // AT5G25900 // AT4G24660 // AT5G07180 // AT1G15550 // AT4G21200 // AT1G68320 // AT2G32460 // AT1G30040 // AT4G39500 // AT5G51310 // AT5G06100 // AT2G36270 // AT5G10120 // AT3G11440
GO:0009684	P	indoleacetic acid biosynthetic process	35	8047	108	28397	0.27	1	// AT3G28940 // AT1G13110 // AT5G05730 // AT5G60750 // AT3G54640 // AT2G18690 // AT5G54810 // AT1G65670 // AT2G06050 // AT2G04400 // AT3G13110 // AT3G59760 // AT5G17990 // AT5G49760 // AT5G51900 // AT1G49500 // AT3G53180 // AT4G14880 // AT5G10180 // AT5G44020 // AT3G22890 // AT1G32500 // AT5G09650 // AT3G23820 // AT1G51800 // AT3G61440 // AT4G24670 // AT2G21170 // AT3G61040 // AT3G04110 // AT3G14…
GO:0048278	P	vesicle docking	20	8047	36	28397	0.014	1	// AT1G12360 // AT5G61010 // AT3G55150 // AT3G29400 // AT2G28650 // AT4G31540 // AT1G54090 // AT4G02350 // AT5G12370 // AT3G09530 // AT3G14090 // AT3G56640 // AT5G50380 // AT5G13990 // AT2G28640 // AT1G72470 // AT2G42700 // AT1G51640 // AT4G12120 // AT5G58430
GO:0031507	P	heterochromatin formation	7	8047	12	28397	0.1	1	// AT1G57820 // AT3G20010 // AT3G15550 // AT1G61010 // AT1G65470 // AT5G64630 // AT3G18524
GO:0006805	P	xenobiotic metabolic process	7	8047	9	28397	0.044	1	// AT2G45300 // AT2G43820 // AT2G43840 // AT4G01070 // AT1G77290 // AT4G29210 // AT5G07360
GO:0010629	P	negative regulation of gene expression	222	8047	611	28397	0.00093	1	// AT1G08130 // AT1G33240 // AT2G40030 // AT4G11660 // AT1G33400 // AT2G30470 // AT4G24500 // AT3G63130 // AT2G37630 // AT3G28460 // AT1G17760 // AT4G21470 // AT1G19100 // AT5G15920 // AT2G36480 // AT1G63640 // AT1G24240 // AT3G20420 // AT4G27270 // AT3G61050 // AT1G80070 // AT3G23890 // AT3G49250 // AT5G58130 // AT1G48410 // AT1G76490 // AT2G42120 // AT1G68840 // AT3G20010 // AT1G05460 // AT5G20…
GO:0006800	P	oxygen and reactive oxygen species metabolic process	132	8047	347	28397	0.0026	1	// AT1G61850 // AT5G06870 // AT3G12780 // AT3G59920 // AT4G32360 // AT2G39730 // AT5G50920 // AT3G57700 // AT2G32680 // AT1G30210 // AT2G38290 // AT1G08830 // AT4G16155 // AT3G05660 // AT5G24320 // AT3G48090 // AT1G20620 // AT4G11260 // AT4G02430 // AT5G18100 // AT1G23800 // AT5G63780 // AT5G08330 // AT2G04450 // AT5G11920 // AT2G30950 // AT1G08620 // AT1G14790 // AT5G60360 // AT1G64060 // AT1G48…
GO:0006801	P	superoxide metabolic process	6	8047	14	28397	0.27	1	// AT1G08830 // AT1G12520 // AT5G18100 // AT1G67080 // AT4G35460 // AT5G23310
GO:0009773	P	photosynthetic electron transport in photosystem I	21	8047	51	28397	0.098	1	// AT5G14320 // AT3G01480 // AT4G22890 // AT1G68010 // AT5G30510 // AT1G15980 // AT1G55670 // AT5G08050 // AT4G11960 // ATCG01060 // AT1G42970 // AT1G06680 // AT4G01050 // AT1G12900 // AT3G52150 // AT1G64770 // AT5G23060 // AT1G56500 // AT4G09650 // AT3G23700 // AT5G66190
GO:0051187	P	cofactor catabolic process	35	8047	92	28397	0.086	1	// AT1G73750 // AT5G53350 // AT5G35750 // AT3G55410 // AT2G26670 // AT1G69720 // AT3G19553 // AT3G09810 // AT3G61080 // AT1G27320 // AT4G13250 // AT2G19810 // AT4G39640 // AT4G35260 // AT3G14067 // AT5G54080 // AT3G54140 // AT5G43860 // AT3G13040 // AT5G55070 // AT4G29210 // AT2G22240 // AT5G43430 // AT1G70610 // AT4G20070 // AT5G11840 // AT4G37000 // AT1G54100 // AT4G11960 // AT1G76570 // AT1G68…
GO:0051186	P	cofactor metabolic process	226	8047	753	28397	0.23	1	// AT4G22890 // AT2G26930 // AT3G12780 // AT5G53350 // AT3G06650 // AT1G76490 // AT4G04350 // AT3G51820 // AT5G35750 // AT5G50920 // AT5G41480 // AT5G19220 // AT5G08050 // AT1G69720 // AT1G30210 // AT2G34630 // AT2G20860 // AT1G55090 // AT5G36120 // AT1G20330 // AT3G18030 // AT5G50250 // AT4G35260 // AT1G72680 // AT1G64770 // AT2G17033 // AT1G17650 // AT2G30695 // AT1G51390 // AT5G47770 // AT2G16…
GO:0051181	P	cofactor transport	5	8047	13	28397	0.36	1	// AT2G07681 // AT2G39970 // AT2G47490 // AT1G25380 // ATMG00830
GO:0051188	P	cofactor biosynthetic process	115	8047	388	28397	0.35	1	// AT2G26930 // AT3G06650 // AT4G04350 // AT3G51820 // AT5G50920 // AT5G41480 // AT5G08050 // AT2G31955 // AT1G30210 // AT2G34630 // AT2G20860 // AT1G55090 // AT3G18030 // AT2G17033 // AT4G14070 // AT2G30695 // AT1G51390 // AT5G48300 // AT4G04770 // AT1G69190 // AT2G43710 // AT5G65720 // AT5G22640 // AT2G40400 // AT1G53230 // AT4G39040 // AT1G18870 // AT4G32180 // AT1G68890 // AT3G20160 // AT1G03…
GO:0048768	P	root hair cell tip growth	7	8047	16	28397	0.23	1	// AT2G45160 // AT5G05620 // AT3G60630 // AT3G61650 // AT4G00150 // AT2G26420 // AT4G34580
GO:0051236	P	establishment of RNA localization	31	8047	68	28397	0.021	1	// AT5G13480 // AT1G72560 // AT1G06720 // AT1G80680 // AT3G63130 // AT4G05410 // AT3G57660 // AT2G40700 // AT2G19560 // AT3G57290 // AT5G17270 // AT2G40430 // AT3G10090 // AT5G09860 // AT1G79280 // AT3G44600 // AT5G15810 // AT2G34780 // AT1G59760 // AT5G03850 // AT2G31660 // AT5G58590 // AT2G41620 // AT2G40730 // AT5G49020 // AT4G27010 // AT1G79150 // AT2G34357 // AT1G72370 // AT3G05040 // AT1G50…
GO:0051235	P	maintenance of location	5	8047	19	28397	0.64	1	// AT2G21410 // AT2G47980 // AT4G39080 // AT2G37678 // AT2G04040
GO:0070192	P	chromosome organization involved in meiosis	37	8047	88	28397	0.03	1	// AT5G48600 // AT3G48210 // AT3G48190 // AT4G32200 // AT2G31320 // AT5G51600 // AT4G22970 // AT4G14180 // AT4G38780 // AT4G25540 // AT5G57450 // AT1G22260 // AT5G18950 // AT1G50140 // AT2G03430 // AT1G79890 // AT3G12060 // AT3G24495 // AT3G58210 // AT2G47980 // AT3G13170 // AT5G60040 // AT2G45280 // AT5G63960 // AT1G63990 // AT1G01690 // AT3G27730 // AT1G78770 // AT3G02680 // AT1G22275 // AT5G40…
GO:0033044	P	regulation of chromosome organization	56	8047	131	28397	0.0074	1	// AT5G20420 // AT3G15120 // AT1G64570 // AT3G48210 // AT2G06210 // AT3G48190 // AT5G18620 // AT3G24440 // AT5G24740 // AT3G45830 // AT4G22970 // AT4G38780 // AT1G03770 // AT2G34710 // AT3G48430 // AT2G39090 // AT2G05210 // AT2G36480 // AT5G18950 // AT1G50140 // AT1G79650 // AT2G03430 // AT1G79890 // AT3G16020 // AT3G58210 // AT2G47980 // AT4G32880 // AT3G13170 // AT5G60040 // AT3G44600 // AT1G50…
GO:0071482	P	cellular response to light stimulus	30	8047	77	28397	0.088	1	// AT2G36890 // AT5G15840 // AT4G25560 // AT2G26670 // AT5G13730 // AT4G16250 // AT2G24540 // AT1G08830 // AT2G40080 // AT5G24120 // AT5G35840 // AT1G08540 // AT5G63310 // AT3G22170 // AT1G09530 // AT5G18100 // AT2G30170 // AT2G02950 // AT1G07180 // AT4G18130 // AT1G02340 // AT2G36990 // AT1G68010 // AT1G64860 // AT1G54160 // AT5G08740 // AT2G46370 // AT2G46340 // AT4G02440 // AT2G21970
GO:0071483	P	cellular response to blue light	5	8047	19	28397	0.64	1	// AT2G36890 // AT2G36990 // AT5G24120 // AT1G54160 // AT1G02340
GO:0033043	P	regulation of organelle organization	76	8047	178	28397	0.0021	1	// AT5G20420 // AT5G04470 // AT3G15120 // AT1G64570 // AT3G48210 // AT2G06210 // AT3G48190 // AT5G18620 // AT3G24440 // AT5G24740 // AT3G57860 // AT4G22970 // AT4G38780 // AT5G01310 // AT1G03770 // AT2G34710 // AT3G48430 // AT2G39090 // AT2G05210 // AT2G36480 // AT5G18950 // AT1G50140 // AT2G06990 // AT2G03430 // AT2G02560 // AT1G79890 // AT4G38510 // AT5G01730 // AT5G60040 // AT4G11160 // AT5G07…
GO:0071489	P	cellular response to red or far red light	16	8047	47	28397	0.31	1	// AT2G24540 // AT2G02950 // AT5G63310 // AT2G40080 // AT5G15840 // AT4G02440 // AT5G35840 // AT1G02340 // AT4G25560 // AT2G26670 // AT2G46340 // AT2G46370 // AT4G16250 // AT4G18130 // AT3G22170 // AT1G09530
GO:0043407	P	negative regulation of MAP kinase activity	8	8047	15	28397	0.11	1	// AT5G28210 // AT3G19420 // AT3G50110 // AT1G05000 // AT1G71860 // AT2G04550 // AT2G35680 // AT3G10550
GO:0043405	P	regulation of MAP kinase activity	9	8047	16	28397	0.08	1	// AT5G28210 // AT3G19420 // AT3G10550 // AT3G50110 // AT1G05000 // AT1G71860 // AT3G45640 // AT2G35680 // AT2G04550
GO:0043401	P	steroid hormone mediated signaling pathway	9	8047	37	28397	0.71	1	// AT2G42580 // AT4G39400 // AT5G08130 // AT1G14000 // AT2G01950 // AT4G28720 // AT2G13790 // AT4G30610 // AT2G44080
GO:0032880	P	regulation of protein localization	14	8047	42	28397	0.35	1	// AT5G55910 // AT5G50440 // AT4G17040 // AT2G21170 // AT5G41790 // AT2G38170 // AT3G13750 // AT1G56220 // AT3G60750 // AT5G01020 // AT2G42590 // AT3G61440 // AT4G02440 // AT3G57410
GO:0071370	P	cellular response to gibberellin stimulus	27	8047	84	28397	0.32	1	// AT5G61130 // AT3G05120 // AT2G32460 // AT3G01530 // AT2G36270 // AT1G18620 // AT1G74670 // AT5G12250 // AT4G24660 // AT1G17010 // AT3G11440 // AT5G10120 // AT1G09530 // AT4G39500 // AT4G35390 // AT5G27320 // AT5G07180 // AT1G15550 // AT3G27810 // AT5G66350 // AT1G14920 // AT1G62660 // AT4G24150 // AT5G06100 // AT5G25900 // AT3G07310 // AT1G20650
GO:0000413	P	protein peptidyl-prolyl isomerization	10	8047	21	28397	0.13	1	// AT1G20810 // AT1G73655 // AT3G10060 // AT5G48570 // AT3G25230 // AT5G48580 // AT5G13410 // AT3G54010 // AT5G21990 // AT4G26555
GO:0032409	P	regulation of transporter activity	12	8047	32	28397	0.25	1	// AT2G28890 // AT4G33090 // AT2G46740 // AT3G01190 // AT5G46330 // AT2G44450 // AT5G20480 // AT5G58140 // AT3G24240 // AT5G51060 // AT1G13970 // AT3G02360
GO:0019252	P	starch biosynthetic process	59	8047	191	28397	0.3	1	// AT3G46970 // AT4G22890 // AT1G10670 // AT3G12780 // AT1G66980 // AT3G19000 // AT2G27040 // AT1G73655 // AT3G59780 // AT2G21590 // AT1G02560 // AT5G23060 // AT5G63780 // AT3G51510 // AT4G24620 // AT1G03630 // AT4G17770 // AT5G36120 // AT5G39210 // AT4G31850 // AT2G39930 // AT5G50250 // AT1G47260 // AT4G26530 // AT3G48200 // AT1G56500 // AT4G09650 // AT4G14070 // AT3G06510 // AT1G77090 // AT1G62…
GO:0016126	P	sterol biosynthetic process	54	8047	165	28397	0.2	1	// AT1G14290 // AT5G56090 // AT3G26370 // AT1G76490 // AT3G16460 // AT1G20950 // AT1G45130 // AT5G12250 // AT1G11680 // AT5G53560 // AT1G10030 // AT2G26730 // AT4G14680 // AT1G20330 // AT4G18060 // AT4G37760 // AT4G34640 // AT4G22010 // AT1G72430 // AT3G25540 // AT1G31910 // AT5G05170 // AT5G04220 // AT5G48010 // AT1G09780 // AT3G06470 // AT3G10720 // AT1G66960 // AT4G39830 // AT2G22830 // AT1G05…
GO:0040011	P	locomotion	7	8047	30	28397	0.74	1	// AT1G32070 // AT3G07780 // AT5G16020 // AT3G02810 // AT2G41630 // AT1G67960 // AT2G33330
GO:0042168	P	heme metabolic process	10	8047	31	28397	0.42	1	// AT5G40850 // AT5G56090 // AT1G10700 // AT1G50170 // AT2G26930 // AT2G44520 // AT2G26670 // AT4G23620 // AT1G69720 // AT3G02060
GO:0016122	P	xanthophyll metabolic process	6	8047	12	28397	0.19	1	// AT4G32810 // AT3G03710 // AT1G31800 // AT5G52570 // AT2G44990 // AT1G67080
GO:0016128	P	phytosteroid metabolic process	33	8047	123	28397	0.64	1	// AT5G04470 // AT1G30750 // AT2G04780 // AT2G39180 // AT3G16460 // AT1G20950 // AT1G45130 // AT4G31910 // AT2G26730 // AT1G20330 // AT4G18060 // AT5G12250 // AT4G34640 // AT2G36800 // AT1G15210 // AT2G04680 // AT1G05260 // AT4G12080 // AT5G47770 // AT4G17190 // AT3G08680 // AT2G43040 // AT5G16390 // AT1G62660 // AT1G77330 // AT2G27000 // AT5G24910 // AT3G26370 // AT1G09540 // AT2G38050 // AT3G19…
GO:0016129	P	phytosteroid biosynthetic process	32	8047	118	28397	0.62	1	// AT5G04470 // AT1G30750 // AT2G04780 // AT2G39180 // AT3G16460 // AT1G20950 // AT1G45130 // AT4G31910 // AT2G26730 // AT1G20330 // AT4G18060 // AT5G12250 // AT4G34640 // AT1G15210 // AT2G04680 // AT1G05260 // AT4G12080 // AT5G47770 // AT4G17190 // AT3G08680 // AT2G43040 // AT5G16390 // AT1G62660 // AT1G77330 // AT2G27000 // AT5G24910 // AT3G26370 // AT1G09540 // AT2G38050 // AT3G19820 // AT2G14…
GO:0043570	P	maintenance of DNA repeat elements	5	8047	5	28397	0.049	1	// AT4G02070 // AT3G18524 // AT4G25540 // AT3G24495 // AT3G24320
GO:0043574	P	peroxisomal transport	35	8047	97	28397	0.13	1	// AT1G23780 // AT1G17210 // AT5G53220 // AT3G13810 // AT2G41020 // AT3G22440 // AT1G79810 // AT1G27320 // AT3G06960 // AT4G34370 // AT5G08470 // AT2G27600 // AT2G27090 // AT1G03000 // AT5G61060 // AT5G03280 // AT2G47980 // AT3G07560 // AT5G54080 // AT5G16520 // AT4G29380 // AT3G09760 // AT1G26440 // AT5G57360 // AT1G64230 // AT3G05090 // AT2G01060 // AT5G07360 // AT1G54370 // AT3G49490 // AT2G26…
GO:0007033	P	vacuole organization	22	8047	55	28397	0.11	1	// AT3G18820 // AT1G76490 // AT4G02350 // AT1G53210 // AT2G20760 // AT2G26890 // AT1G03060 // AT5G46860 // AT1G54210 // AT2G27600 // AT4G03560 // AT5G10960 // AT4G11150 // AT4G22880 // AT3G24160 // AT2G32080 // AT4G35830 // AT2G05170 // AT1G54710 // AT3G14270 // AT4G39080 // AT5G58060
GO:0007030	P	Golgi organization	57	8047	178	28397	0.23	1	// AT1G16560 // AT3G18820 // AT5G20080 // AT5G35630 // AT3G53420 // AT1G76490 // AT4G03560 // AT1G53210 // AT3G22890 // AT2G20760 // AT5G12250 // AT4G02195 // AT3G23810 // AT5G46860 // AT3G02250 // AT2G16510 // AT1G31812 // AT2G43710 // AT4G39090 // AT1G72370 // AT5G05170 // AT3G01720 // AT3G16850 // AT2G39010 // AT4G11150 // AT5G10860 // AT4G01370 // AT3G24160 // AT5G58060 // AT4G14880 // AT3G16…
GO:0007031	P	peroxisome organization	39	8047	123	28397	0.3	1	// AT1G23780 // AT1G48635 // AT1G17210 // AT5G53220 // AT3G13810 // AT2G41020 // AT3G22440 // AT1G79810 // AT1G47750 // AT1G27320 // AT3G06960 // AT4G34370 // AT5G08470 // AT2G27600 // AT2G27090 // AT1G03000 // AT5G61060 // AT5G03280 // AT2G47980 // AT3G07560 // AT5G54080 // AT5G16520 // AT4G29380 // AT3G09760 // AT4G39850 // AT1G26440 // AT5G57360 // AT1G64230 // AT3G05090 // AT2G01060 // AT3G18…
GO:0007034	P	vacuolar transport	34	8047	129	28397	0.68	1	// AT1G14400 // AT5G06140 // AT3G52850 // AT4G02350 // AT2G26890 // AT5G43320 // AT1G16210 // AT4G02195 // AT1G56280 // AT5G46860 // AT4G33060 // AT1G24460 // AT2G27600 // AT5G16880 // AT4G27690 // AT4G30600 // AT3G24160 // AT5G61530 // AT5G25540 // AT4G35870 // AT1G01550 // AT2G34940 // AT1G12360 // AT1G20110 // AT1G16180 // AT5G11500 // AT2G14720 // AT4G17170 // AT3G02470 // AT2G14740 // AT1G32…
GO:0009067	P	aspartate family amino acid biosynthetic process	54	8047	127	28397	0.0091	1	// AT2G16800 // AT5G46160 // AT3G13772 // AT3G53580 // AT1G33400 // AT1G16350 // AT4G33740 // AT1G14810 // AT2G31670 // AT5G47820 // AT3G03780 // AT1G70280 // AT5G44200 // AT5G17920 // AT4G19710 // AT1G11680 // AT4G20280 // AT5G65010 // AT5G01020 // AT1G12820 // AT2G17265 // AT3G59890 // AT2G03667 // AT4G35020 // AT3G17330 // AT1G63430 // AT1G05150 // AT3G01740 // AT4G08310 // AT3G60830 // AT3G55…
GO:0030243	P	cellulose metabolic process	57	8047	150	28397	0.037	1	// AT2G03150 // AT3G24315 // AT5G09870 // AT1G01220 // AT5G55230 // AT5G59210 // AT5G44030 // AT3G02230 // AT5G19220 // AT5G12860 // AT4G30190 // AT3G20560 // AT3G24550 // AT2G42580 // AT5G66680 // AT4G23100 // AT4G21150 // AT5G40890 // AT3G03050 // AT5G15880 // AT5G43060 // AT3G12060 // AT1G64190 // AT5G05170 // AT4G23990 // AT1G15210 // AT3G57410 // AT5G65950 // AT1G09780 // AT2G25540 // AT2G16…
GO:0030244	P	cellulose biosynthetic process	34	8047	103	28397	0.25	1	// AT2G03150 // AT3G24315 // AT5G09870 // AT1G01220 // AT5G55230 // AT5G59210 // AT5G44030 // AT3G02230 // AT5G19220 // AT3G20560 // AT5G66680 // AT4G23100 // AT3G03050 // AT5G15880 // AT3G12060 // AT4G23990 // AT5G05170 // AT5G22130 // AT5G65950 // AT2G25540 // AT4G21150 // AT4G27690 // AT5G35080 // AT5G15650 // AT5G16910 // AT1G10670 // AT5G11490 // AT3G01780 // AT3G02750 // AT4G18780 // AT1G76…
GO:0010027	P	thylakoid membrane organization	68	8047	198	28397	0.098	1	// AT1G42550 // AT4G22890 // AT1G53230 // AT3G12780 // AT5G02250 // AT4G21750 // AT4G31780 // AT1G73110 // AT4G04350 // AT2G27680 // AT5G50920 // AT5G19220 // AT4G04890 // AT1G11870 // AT1G30210 // AT1G32990 // AT2G31690 // AT3G18680 // AT3G25690 // AT5G36120 // AT5G30510 // AT4G01050 // AT4G31850 // AT4G34830 // AT2G04270 // AT1G32080 // AT3G63190 // AT5G50250 // AT1G08540 // AT1G03630 // AT5G16…
GO:0010026	P	trichome differentiation	70	8047	168	28397	0.0049	1	// AT1G33240 // AT5G04470 // AT3G12400 // AT5G26240 // AT5G64340 // AT2G06210 // AT3G23980 // AT3G44200 // AT3G48190 // AT5G64930 // AT3G26720 // AT4G22970 // AT5G64630 // AT5G53200 // AT1G03060 // AT2G26650 // AT1G48410 // AT5G43900 // AT5G28646 // AT3G16630 // AT1G64570 // AT2G27600 // AT1G30490 // AT5G06970 // AT1G69670 // AT5G12330 // AT5G02470 // AT5G56110 // AT5G65930 // AT1G73360 // AT5G08…
GO:0006323	P	DNA packaging	22	8047	81	28397	0.61	1	// AT5G56950 // AT2G19480 // AT3G20670 // AT3G15550 // AT5G54640 // AT5G64630 // AT3G18524 // AT1G17520 // AT2G37470 // AT1G57820 // AT1G54230 // AT3G13782 // AT1G48620 // AT4G15890 // AT3G20010 // AT5G67580 // AT2G18050 // AT1G54690 // AT1G54260 // AT1G61010 // AT1G65470 // AT4G13570
GO:0017038	P	protein import	137	8047	368	28397	0.0041	1	// AT5G26110 // AT5G16620 // AT1G80680 // AT2G18410 // AT3G49890 // AT1G80270 // AT3G57660 // AT3G46740 // AT1G02370 // AT2G45730 // AT1G03000 // AT1G05880 // AT5G17270 // AT1G63660 // AT2G40430 // AT2G47980 // AT5G54080 // AT2G46520 // AT5G16520 // AT1G16280 // AT3G19130 // AT3G09760 // AT5G58590 // AT1G26440 // AT4G01800 // AT3G08960 // AT5G41790 // AT5G61760 // AT5G50920 // AT5G22000 // AT1G05…
GO:0045935	P	positive regulation of nucleobase, nucleoside, nucleotide and nucleic acid metabolic process	163	8047	479	28397	0.025	1	// AT3G60530 // AT5G36120 // AT3G51820 // AT4G25560 // AT5G08050 // AT1G30210 // AT2G36270 // AT2G20860 // AT1G79180 // AT5G24120 // AT5G06460 // AT1G79730 // AT2G04790 // AT4G36240 // AT3G24490 // AT3G56850 // AT3G10800 // AT1G65650 // AT5G04240 // AT1G65660 // AT1G63680 // AT1G51710 // AT3G02680 // AT1G01160 // AT2G26150 // AT5G65310 // AT4G02020 // AT5G44160 // AT5G08330 // AT5G57450 // AT1G78…
GO:0030029	P	actin filament-based process	107	8047	261	28397	0.00098	1	// AT3G05470 // AT3G13870 // AT3G08510 // AT3G16630 // AT5G07780 // AT4G27370 // AT5G06970 // AT5G12370 // AT4G28710 // AT1G08730 // AT5G58170 // AT5G64340 // AT1G49290 // AT3G03080 // AT3G58160 // AT1G10200 // AT2G25600 // AT1G78770 // AT3G23590 // AT3G12380 // AT5G59370 // AT4G30160 // AT1G60430 // AT3G05310 // AT1G59910 // AT2G34710 // AT5G05620 // AT2G02560 // AT4G26700 // AT5G67470 // AT2G06…
GO:0034050	P	host programmed cell death induced by symbiont	145	8047	402	28397	0.0077	1	// AT1G13110 // AT3G13870 // AT1G28570 // AT5G63710 // AT5G44870 // AT2G43790 // AT4G11260 // AT5G63490 // AT4G21120 // AT1G03080 // AT5G06870 // AT3G09830 // AT2G32680 // AT1G30210 // AT2G38290 // AT5G67340 // AT5G48930 // AT3G27210 // AT3G05660 // AT5G09220 // AT3G48090 // AT2G35940 // AT1G02860 // AT2G39730 // AT1G12220 // AT1G59820 // AT5G43780 // AT5G63780 // AT5G43470 // AT5G08330 // AT2G04…
GO:0035295	P	tube development	96	8047	308	28397	0.22	1	// AT3G23380 // AT5G61980 // AT4G02350 // AT3G27960 // AT2G07040 // AT1G67960 // AT1G29140 // AT3G04690 // AT4G24580 // AT5G16020 // AT3G56640 // AT1G59640 // AT3G59760 // AT5G58170 // AT3G12160 // AT2G30690 // AT1G49290 // AT5G07530 // AT1G25450 // AT4G18960 // AT5G42490 // AT2G25600 // AT4G13240 // AT5G15800 // AT4G04900 // AT1G04950 // AT4G29460 // AT3G19020 // AT1G64320 // AT3G08970 // AT2G41…
GO:0006497	P	protein amino acid lipidation	194	8047	551	28397	0.0054	1	// AT3G25540 // AT3G44480 // AT5G39590 // AT1G02940 // AT1G59830 // AT5G47100 // AT1G18890 // AT1G12210 // AT4G19985 // AT3G61610 // AT1G61180 // AT2G20140 // AT1G14220 // AT4G04740 // AT1G79630 // AT1G59760 // AT5G67340 // AT1G12290 // AT4G31170 // AT3G27210 // AT1G80070 // AT2G35350 // AT1G09600 // AT4G10780 // AT3G02290 // AT2G28120 // AT5G22130 // AT1G07110 // AT4G04695 // AT3G05050 // AT1G23…
GO:0045088	P	regulation of innate immune response	147	8047	415	28397	0.012	1	// AT1G13110 // AT3G13870 // AT1G28570 // AT5G63710 // AT2G43790 // AT4G11260 // AT5G63490 // AT1G80680 // AT4G21120 // AT1G03080 // AT2G37630 // AT5G06870 // AT3G09830 // AT3G57700 // AT2G32680 // AT1G30210 // AT2G38290 // AT5G67340 // AT5G48930 // AT3G27210 // AT3G05660 // AT5G09220 // AT3G48090 // AT2G35940 // AT2G39730 // AT1G05010 // AT5G43780 // AT5G63780 // AT5G08330 // AT2G04450 // AT1G51…
GO:0006499	P	N-terminal protein myristoylation	184	8047	529	28397	0.0096	1	// AT3G25540 // AT3G44480 // AT5G39590 // AT1G02940 // AT1G59830 // AT5G47100 // AT1G18890 // AT1G12210 // AT4G19985 // AT3G61610 // AT1G61180 // AT2G20140 // AT1G14220 // AT4G04740 // AT1G79630 // AT1G59760 // AT5G67340 // AT1G12290 // AT4G31170 // AT3G27210 // AT1G80070 // AT2G35350 // AT1G09600 // AT4G10780 // AT3G02290 // AT2G28120 // AT1G07110 // AT4G04695 // AT3G05050 // AT1G23490 // AT1G50…
GO:0006498	P	N-terminal protein lipidation	184	8047	529	28397	0.0096	1	// AT3G25540 // AT3G44480 // AT5G39590 // AT1G02940 // AT1G59830 // AT5G47100 // AT1G18890 // AT1G12210 // AT4G19985 // AT3G61610 // AT1G61180 // AT2G20140 // AT1G14220 // AT4G04740 // AT1G79630 // AT1G59760 // AT5G67340 // AT1G12290 // AT4G31170 // AT3G27210 // AT1G80070 // AT2G35350 // AT1G09600 // AT4G10780 // AT3G02290 // AT2G28120 // AT1G07110 // AT4G04695 // AT3G05050 // AT1G23490 // AT1G50…
GO:0006479	P	protein amino acid methylation	117	8047	305	28397	0.0036	1	// AT1G08130 // AT2G40030 // AT3G20020 // AT3G63130 // AT5G67200 // AT5G06460 // AT1G79730 // AT4G13460 // AT3G23890 // AT2G41050 // AT3G49250 // AT1G65650 // AT4G20910 // AT1G51710 // AT1G73100 // AT2G07170 // AT3G20150 // AT2G35670 // AT4G02020 // AT2G38810 // AT1G78770 // AT5G08335 // AT1G44900 // AT3G02680 // AT5G57590 // AT5G62410 // AT1G13030 // AT2G18330 // AT5G04940 // AT3G54750 // AT2G25…
GO:0048465	P	corolla development	47	8047	117	28397	0.029	1	// AT3G05470 // AT2G44190 // AT2G40030 // AT5G62230 // AT3G56100 // AT2G22370 // AT1G23790 // AT1G34355 // AT4G28010 // AT4G02070 // AT3G18524 // AT2G27880 // AT4G21820 // AT3G28560 // AT2G01500 // AT5G15800 // AT1G65810 // AT3G15550 // AT1G63100 // AT1G59640 // AT4G18960 // AT5G60150 // AT4G30130 // AT4G27510 // AT2G47050 // AT2G21800 // AT1G13790 // AT4G20910 // AT3G44600 // AT4G26660 // AT4G14…
GO:0048466	P	androecium development	76	8047	178	28397	0.0021	1	// AT5G65700 // AT3G02130 // AT3G23010 // AT1G08590 // AT5G62230 // AT4G31400 // AT2G22370 // AT2G42200 // AT5G48940 // AT3G44600 // AT5G56110 // AT3G11920 // AT3G24240 // AT3G01530 // AT3G13380 // AT1G16070 // AT3G61250 // AT2G27880 // AT5G50570 // AT4G27330 // AT2G40690 // AT1G12820 // AT1G73590 // AT1G62950 // AT1G71400 // AT1G25490 // AT2G41850 // AT1G47260 // AT4G22010 // AT5G49660 // AT1G59…
GO:0048467	P	gynoecium development	97	8047	268	28397	0.024	1	// AT3G12780 // AT2G43790 // AT4G22950 // AT4G04350 // AT5G21150 // AT1G28010 // AT5G15800 // AT1G30210 // AT2G27880 // AT3G18680 // AT2G01500 // AT1G80600 // AT4G26000 // AT1G59640 // AT1G62360 // AT4G20910 // AT4G37940 // AT5G48300 // AT5G62000 // AT3G48810 // AT3G27810 // AT3G09000 // AT1G68420 // AT4G02180 // AT4G21530 // AT3G48520 // AT4G25960 // AT4G24280 // AT3G01320 // AT5G22640 // AT3G28…
GO:0009218	P	pyrimidine ribonucleotide metabolic process	51	8047	147	28397	0.12	1	// AT2G16800 // AT1G13030 // AT3G12270 // AT5G60990 // AT3G20330 // AT3G49240 // AT1G80270 // AT1G63810 // AT4G05410 // AT5G23250 // AT3G58660 // AT3G20000 // AT3G10690 // AT5G27390 // AT3G16780 // AT3G05590 // AT3G23580 // AT2G45730 // AT3G27190 // AT1G31817 // AT1G21690 // AT2G31530 // AT4G20320 // AT2G40660 // AT4G02120 // AT3G15140 // AT5G63310 // AT2G39795 // AT2G35040 // AT1G63660 // AT5G43…
GO:0006470	P	protein amino acid dephosphorylation	76	8047	214	28397	0.054	1	// AT1G42550 // AT4G01370 // AT4G22890 // AT1G53230 // AT3G19420 // AT3G46820 // AT4G02770 // AT5G47430 // AT3G50110 // AT5G09660 // AT1G33590 // AT3G62260 // AT3G05660 // AT4G34460 // AT5G06870 // AT3G51370 // AT3G45640 // AT2G32680 // AT5G46410 // AT1G30210 // AT2G25070 // AT4G03415 // AT5G60900 // AT3G25690 // AT5G27840 // AT5G14320 // AT2G39840 // AT3G17090 // AT1G12900 // AT2G15080 // AT1G25…
GO:0006473	P	protein amino acid acetylation	13	8047	30	28397	0.14	1	// AT3G61150 // AT3G48430 // AT3G19040 // AT3G01460 // AT3G19960 // AT4G21750 // AT3G14980 // AT1G79000 // AT1G16710 // AT4G04890 // AT1G55970 // AT3G09600 // AT5G40550
GO:0048469	P	cell maturation	118	8047	309	28397	0.0039	1	// AT3G13870 // AT3G16630 // AT3G01730 // AT3G16370 // AT4G33000 // AT5G51060 // AT1G78770 // AT4G22010 // AT5G05170 // AT3G17420 // AT5G64340 // AT2G32080 // AT4G03190 // AT2G26420 // AT3G23590 // AT5G14750 // AT2G02560 // AT4G30160 // AT3G06810 // AT5G51310 // AT4G34580 // AT5G01090 // AT1G23080 // AT3G28860 // AT3G01190 // AT5G48010 // AT2G34710 // AT2G45890 // AT5G17820 // AT5G65110 // AT5G16…
GO:0006476	P	protein amino acid deacetylation	5	8047	16	28397	0.51	1	// AT3G18520 // AT1G08460 // AT5G61060 // AT5G61070 // AT5G35600
GO:0046131	P	pyrimidine ribonucleoside metabolic process	6	8047	22	28397	0.61	1	// AT3G27190 // AT4G29580 // AT4G29600 // AT4G29610 // AT1G71100 // AT5G63310
GO:0048863	P	stem cell differentiation	26	8047	67	28397	0.11	1	// AT1G80680 // AT4G00150 // AT3G07780 // AT1G03770 // AT2G20140 // AT1G48410 // AT2G45160 // AT2G35350 // AT5G17270 // AT4G29040 // AT1G62360 // AT5G02030 // AT5G13480 // AT4G13750 // AT4G28980 // AT3G44600 // AT3G60630 // AT5G63780 // AT2G34780 // AT1G59760 // AT4G24670 // AT3G07050 // AT2G41620 // AT5G49020 // AT4G27010 // AT1G50200
GO:0048864	P	stem cell development	26	8047	66	28397	0.098	1	// AT1G80680 // AT4G00150 // AT3G07780 // AT1G03770 // AT2G20140 // AT1G48410 // AT2G45160 // AT2G35350 // AT5G17270 // AT4G29040 // AT1G62360 // AT5G02030 // AT5G13480 // AT4G13750 // AT4G28980 // AT3G44600 // AT3G60630 // AT5G63780 // AT2G34780 // AT1G59760 // AT4G24670 // AT3G07050 // AT2G41620 // AT5G49020 // AT4G27010 // AT1G50200
GO:0009968	P	negative regulation of signal transduction	18	8047	57	28397	0.39	1	// AT1G04310 // AT4G35390 // AT2G25490 // AT4G24580 // AT5G03730 // AT5G13530 // AT5G01810 // AT2G33540 // AT1G14920 // AT5G20910 // AT1G53940 // AT5G64750 // AT5G57050 // AT4G34460 // AT1G08720 // AT4G26080 // AT2G31470 // AT5G08335
GO:0009966	P	regulation of signal transduction	69	8047	171	28397	0.0091	1	// AT5G01810 // AT1G04310 // AT2G32460 // AT3G17660 // AT3G10550 // AT5G61980 // AT3G50110 // AT5G57050 // AT3G05120 // AT5G20910 // AT1G27340 // AT5G64750 // AT3G45640 // AT4G34460 // AT5G13680 // AT4G17890 // AT4G26080 // AT2G43490 // AT5G28210 // AT2G25490 // AT4G24580 // AT2G33150 // AT1G71860 // AT2G37550 // AT5G65310 // AT1G25490 // AT1G52920 // AT1G10870 // AT4G35790 // AT5G03280 // AT2G35…
GO:0009965	P	leaf morphogenesis	136	8047	347	28397	0.00095	1	// AT1G33240 // AT1G14400 // AT4G03550 // AT5G36120 // AT5G04470 // AT2G31650 // AT3G51820 // AT4G19985 // AT5G56110 // AT2G37630 // AT1G27340 // AT5G64630 // AT1G30210 // AT2G20860 // AT2G01500 // AT5G06970 // AT2G04790 // AT2G47980 // AT5G64340 // AT4G20910 // AT3G44200 // AT4G14200 // AT4G01800 // AT5G55540 // AT5G08330 // AT1G78770 // AT4G18390 // AT3G02680 // AT1G55250 // AT2G28605 // AT3G23…
GO:0009962	P	regulation of flavonoid biosynthetic process	38	8047	124	28397	0.37	1	// AT1G13110 // AT5G63710 // AT3G57330 // AT4G19840 // AT1G03080 // AT5G53370 // AT4G33300 // AT2G05940 // AT2G30490 // AT5G40450 // AT2G18730 // AT5G27950 // AT5G48930 // AT3G27210 // AT4G36500 // AT5G09220 // AT5G49660 // AT2G32950 // AT4G01070 // AT4G38550 // AT2G35940 // AT2G36290 // AT5G43780 // AT3G11000 // AT3G19370 // AT1G79270 // AT1G28570 // AT3G19010 // AT3G21240 // AT2G28350 // AT2G26…
GO:0009963	P	positive regulation of flavonoid biosynthetic process	34	8047	103	28397	0.25	1	// AT1G13110 // AT5G63710 // AT3G57330 // AT4G19840 // AT1G03080 // AT5G53370 // AT4G33300 // AT2G05940 // AT2G30490 // AT5G40450 // AT2G18730 // AT5G27950 // AT5G48930 // AT3G27210 // AT4G36500 // AT5G09220 // AT5G49660 // AT2G32950 // AT4G01070 // AT4G38550 // AT2G35940 // AT2G36290 // AT5G43780 // AT3G19370 // AT1G79270 // AT1G28570 // AT3G19010 // AT3G21240 // AT4G12010 // AT1G65960 // AT5G04…
GO:0009960	P	endosperm development	7	8047	22	28397	0.47	1	// AT3G19700 // AT3G12280 // AT2G44190 // AT4G22970 // AT2G41630 // AT1G69670 // AT4G02020
GO:0048510	P	regulation of timing of transition from vegetative to reproductive phase	13	8047	29	28397	0.12	1	// AT1G31140 // AT4G22950 // AT5G50080 // AT5G03730 // AT1G04080 // AT2G22370 // AT1G75410 // AT1G27370 // AT5G44160 // AT5G43270 // AT3G06500 // AT1G27360 // AT5G12840
GO:0048511	P	rhythmic process	57	8047	171	28397	0.16	1	// AT3G09600 // AT3G53460 // AT4G26670 // AT5G17300 // AT3G60250 // AT5G15840 // AT4G00150 // AT5G59570 // AT4G16250 // AT2G25730 // AT3G48360 // AT1G27320 // AT2G40080 // AT2G25490 // AT4G18020 // AT3G04910 // AT4G36240 // AT5G35840 // AT4G26700 // AT3G55960 // AT2G32950 // AT1G04990 // AT1G68830 // AT4G00760 // AT4G04970 // AT3G22170 // AT1G30950 // AT1G17070 // AT4G13930 // AT3G01060 // AT3G58…
GO:0006071	P	glycerol metabolic process	15	8047	37	28397	0.16	1	// AT1G66980 // AT1G80460 // AT1G78040 // AT4G26690 // AT2G40690 // AT2G21170 // AT1G28640 // AT3G10370 // AT1G28670 // AT3G48460 // AT5G41080 // AT1G10740 // AT3G07690 // AT5G58170 // AT5G58050
GO:0006073	P	cellular glucan metabolic process	130	8047	388	28397	0.055	1	// AT3G24315 // AT4G22890 // AT4G03550 // AT3G12780 // AT5G09870 // AT5G19220 // AT1G70730 // AT4G24620 // AT5G66680 // AT5G36120 // AT3G03050 // AT5G15880 // AT5G50250 // AT1G47260 // AT4G34980 // AT1G32170 // AT5G22130 // AT4G14070 // AT5G48300 // AT4G15210 // AT5G63780 // AT5G11490 // AT2G47590 // AT4G13080 // AT1G76140 // AT5G39210 // AT1G17000 // AT1G77090 // AT2G26900 // AT2G03150 // AT3G46…
GO:0022904	P	respiratory electron transport chain	7	8047	48	28397	0.97	1	// ATCG00890 // ATCG01070 // AT3G10370 // ATCG01250 // ATCG01010 // ATMG01360 // AT3G16890
GO:0048518	P	positive regulation of biological process	310	8047	896	28397	0.0013	1	// AT1G32500 // AT1G13110 // AT3G60530 // AT4G03550 // AT5G36120 // AT5G63710 // AT2G43790 // AT2G30470 // AT1G32810 // AT1G03080 // AT4G16390 // AT4G25560 // AT3G28460 // AT5G08050 // AT1G30210 // AT4G24620 // AT2G36270 // AT2G20860 // AT1G68520 // AT1G79180 // AT4G20400 // AT5G24120 // AT5G18950 // AT5G48930 // AT1G79730 // AT2G04790 // AT3G27210 // AT4G36240 // AT5G09220 // AT3G48090 // AT3G24…
GO:0000097	P	sulfur amino acid biosynthetic process	115	8047	309	28397	0.008	1	// AT3G12780 // AT1G33400 // AT1G80680 // AT5G47820 // AT4G20280 // AT3G23810 // AT2G20860 // AT5G44020 // AT5G13760 // AT4G38770 // AT5G17920 // AT3G59760 // AT2G35940 // AT1G09840 // AT5G04240 // AT3G16470 // AT3G51820 // AT1G43580 // AT1G44575 // AT5G46160 // AT3G66658 // AT1G62560 // AT5G01090 // AT4G02610 // AT1G11840 // AT5G35630 // AT1G31330 // AT1G16350 // AT1G14810 // AT1G06680 // AT5G13…
GO:0000096	P	sulfur amino acid metabolic process	169	8047	465	28397	0.0034	1	// AT3G12780 // AT1G33400 // AT1G80680 // AT5G58550 // AT5G47820 // AT3G09830 // AT3G57700 // AT1G70580 // AT4G28410 // AT4G20280 // AT3G23810 // AT2G20860 // AT1G61610 // AT1G12820 // AT4G34980 // AT4G38770 // AT5G17920 // AT3G59760 // AT2G35940 // AT1G09840 // AT5G04240 // AT1G05010 // AT4G33680 // AT3G51820 // AT4G33530 // AT2G15620 // AT1G43580 // AT3G15010 // AT1G44575 // AT5G46160 // AT2G43…
GO:0042752	P	regulation of circadian rhythm	15	8047	46	28397	0.37	1	// AT1G12910 // AT1G17070 // AT2G40080 // AT2G25490 // AT3G60250 // AT4G02570 // AT3G62980 // AT2G32950 // AT1G30950 // AT5G08330 // AT4G02440 // AT2G21150 // AT5G52910 // AT3G22170 // AT5G57360
GO:0050778	P	positive regulation of immune response	15	8047	43	28397	0.29	1	// AT1G71220 // AT4G25230 // AT3G21630 // AT5G59890 // AT2G43790 // AT4G19530 // AT1G80680 // AT5G40440 // AT5G20480 // AT2G46370 // AT4G03550 // AT2G39660 // AT4G23510 // AT3G05360 // AT1G33520
GO:0006672	P	ceramide metabolic process	6	8047	20	28397	0.53	1	// AT1G53040 // AT5G08370 // AT3G24180 // AT1G71190 // AT5G46220 // AT4G09630
GO:0009141	P	nucleoside triphosphate metabolic process	63	8047	165	28397	0.028	1	// AT1G64740 // AT1G07670 // AT5G08670 // AT5G44790 // AT3G57330 // AT3G28860 // AT5G57350 // AT5G21930 // AT2G23460 // AT2G18960 // AT1G64200 // AT5G63310 // AT2G36250 // AT5G08690 // AT5G53010 // AT4G30190 // AT3G10690 // AT3G18524 // AT4G25540 // AT3G22910 // AT2G21410 // AT2G43130 // AT1G75780 // AT3G60330 // AT4G29900 // AT5G03910 // AT5G20010 // AT5G12250 // AT4G37270 // AT4G38510 // AT3G24…
GO:0009142	P	nucleoside triphosphate biosynthetic process	31	8047	79	28397	0.079	1	// AT1G07670 // AT5G08670 // AT5G44790 // AT3G57330 // AT5G57350 // AT5G21930 // AT4G37640 // AT1G64200 // AT5G63310 // AT5G08690 // AT5G53010 // AT4G30190 // AT3G22910 // AT2G21410 // AT3G60330 // AT4G29900 // AT2G18960 // AT4G37270 // AT1G51650 // AT4G11150 // AT2G19110 // AT5G57110 // AT1G07810 // AT2G22950 // AT4G09650 // AT2G24520 // AT3G21180 // AT4G39080 // AT4G11730 // AT1G27770 // AT2G41…
GO:0009143	P	nucleoside triphosphate catabolic process	39	8047	96	28397	0.038	1	// AT1G64740 // AT3G28860 // AT5G08670 // AT5G57350 // AT3G61650 // AT2G18960 // AT1G28010 // AT2G36250 // AT4G30190 // AT3G10690 // AT3G18524 // AT4G25540 // AT2G43130 // AT1G75780 // AT3G60330 // AT5G08690 // AT5G03910 // AT5G20010 // AT5G12250 // AT3G24495 // AT4G35020 // AT5G39040 // AT4G11730 // AT4G30600 // AT5G58270 // AT3G23890 // AT3G05780 // AT5G05620 // AT3G24320 // AT2G23460 // AT4G02…
GO:0009144	P	purine nucleoside triphosphate metabolic process	63	8047	163	28397	0.023	1	// AT1G64740 // AT1G07670 // AT5G08670 // AT5G44790 // AT3G57330 // AT3G28860 // AT5G57350 // AT5G21930 // AT2G23460 // AT2G18960 // AT1G64200 // AT5G63310 // AT2G36250 // AT5G08690 // AT5G53010 // AT4G30190 // AT3G10690 // AT3G18524 // AT4G25540 // AT3G22910 // AT2G21410 // AT2G43130 // AT1G75780 // AT3G60330 // AT4G29900 // AT5G03910 // AT5G20010 // AT5G12250 // AT4G37270 // AT4G38510 // AT3G24…
GO:0009145	P	purine nucleoside triphosphate biosynthetic process	31	8047	78	28397	0.071	1	// AT1G07670 // AT5G08670 // AT5G44790 // AT3G57330 // AT5G57350 // AT5G21930 // AT4G37640 // AT1G64200 // AT5G63310 // AT5G08690 // AT5G53010 // AT4G30190 // AT3G22910 // AT2G21410 // AT3G60330 // AT4G29900 // AT2G18960 // AT4G37270 // AT1G51650 // AT4G11150 // AT2G19110 // AT5G57110 // AT1G07810 // AT2G22950 // AT4G09650 // AT2G24520 // AT3G21180 // AT4G39080 // AT4G11730 // AT1G27770 // AT2G41…
GO:0009146	P	purine nucleoside triphosphate catabolic process	39	8047	96	28397	0.038	1	// AT1G64740 // AT3G28860 // AT5G08670 // AT5G57350 // AT3G61650 // AT2G18960 // AT1G28010 // AT2G36250 // AT4G30190 // AT3G10690 // AT3G18524 // AT4G25540 // AT2G43130 // AT1G75780 // AT3G60330 // AT5G08690 // AT5G03910 // AT5G20010 // AT5G12250 // AT3G24495 // AT4G35020 // AT5G39040 // AT4G11730 // AT4G30600 // AT5G58270 // AT3G23890 // AT3G05780 // AT5G05620 // AT3G24320 // AT2G23460 // AT4G02…
GO:0006089	P	lactate metabolic process	24	8047	101	28397	0.81	1	// AT1G30110 // AT1G11840 // AT1G55805 // AT3G20040 // AT5G65620 // AT1G21670 // AT1G13270 // AT2G43430 // AT1G78040 // AT5G10540 // AT1G76990 // AT1G70410 // AT1G03475 // AT1G09800 // AT3G19440 // AT5G43430 // AT3G54540 // AT5G51540 // AT3G55030 // AT3G54690 // AT1G63770 // AT4G23660 // AT5G58370 // AT5G09590
GO:0006535	P	cysteine biosynthetic process from serine	5	8047	14	28397	0.41	1	// AT4G14880 // AT3G59760 // AT1G55880 // AT3G13110 // AT3G61440
GO:0090066	P	regulation of anatomical structure size	250	8047	752	28397	0.015	1	// AT1G33240 // AT3G13870 // AT3G23380 // AT5G07780 // AT3G01730 // AT4G35310 // AT4G02350 // AT3G27960 // AT3G16370 // AT2G07040 // AT4G33000 // AT5G51060 // AT2G20140 // AT3G24550 // AT1G29140 // AT5G66680 // AT3G04690 // AT5G39590 // AT1G35670 // AT1G20330 // AT3G08850 // AT3G53970 // AT2G26420 // AT1G66360 // AT4G22010 // AT3G02810 // AT1G59640 // AT5G05170 // AT3G17420 // AT1G49910 // AT5G58…
GO:0048646	P	anatomical structure formation involved in morphogenesis	122	8047	331	28397	0.0082	1	// AT1G08130 // AT3G05470 // AT2G40030 // AT2G37630 // AT3G53760 // AT3G02210 // AT3G28560 // AT1G21690 // AT3G48090 // AT1G65810 // AT1G62360 // AT4G20910 // AT1G02800 // AT1G33430 // AT4G02180 // AT2G38810 // AT3G59420 // AT3G02680 // AT2G06990 // AT1G18370 // AT5G61480 // AT1G07340 // AT5G62410 // AT2G18080 // AT2G33640 // AT1G13030 // AT3G28860 // AT1G77740 // AT2G24210 // AT5G25590 // AT4G21…
GO:0006818	P	hydrogen transport	47	8047	147	28397	0.26	1	// AT5G08670 // AT5G35630 // AT4G14210 // AT4G15545 // AT5G57350 // AT2G39730 // AT1G64200 // AT4G19530 // AT4G30190 // AT4G16250 // AT1G34000 // AT5G47840 // AT3G19850 // AT2G16510 // AT4G34720 // AT2G26930 // AT1G78920 // AT2G18960 // AT5G35840 // AT4G38510 // AT3G05030 // AT3G16850 // AT4G09650 // AT4G11150 // AT4G00630 // AT2G21410 // AT3G06640 // AT5G48300 // AT1G42970 // AT2G30170 // AT2G02…
GO:0006813	P	potassium ion transport	26	8047	54	28397	0.02	1	// AT2G30240 // AT4G33530 // AT5G47100 // AT3G46960 // AT4G33000 // AT2G19600 // AT2G26650 // AT4G04850 // AT3G05030 // AT3G04110 // AT4G00630 // AT4G10310 // AT3G09030 // AT2G35060 // AT5G46240 // AT1G01790 // AT2G30070 // AT2G25600 // AT1G60160 // AT4G22200 // AT4G32650 // AT2G24240 // AT4G23640 // AT5G37500 // AT1G70300 // AT2G23980
GO:0006817	P	phosphate transport	13	8047	29	28397	0.12	1	// AT2G03260 // AT3G26570 // AT3G23430 // AT2G03240 // AT2G33770 // AT1G76430 // AT2G32830 // AT5G43360 // AT5G41080 // AT2G38920 // AT1G02860 // AT1G63010 // AT1G26730
GO:0006816	P	calcium ion transport	53	8047	121	28397	0.0062	1	// AT1G16560 // AT1G07670 // AT3G57330 // AT1G27770 // AT1G76490 // AT4G03560 // AT1G50410 // AT1G79380 // AT1G24560 // AT5G53010 // AT3G23810 // AT3G22910 // AT3G02250 // AT2G16510 // AT4G29900 // AT4G37640 // AT4G37270 // AT3G53420 // AT5G05170 // AT3G01720 // AT5G03760 // AT3G16850 // AT2G39010 // AT4G11150 // AT3G07520 // AT3G24160 // AT4G14880 // AT3G16470 // AT5G47770 // AT3G60750 // AT2G32…
GO:0006814	P	sodium ion transport	16	8047	35	28397	0.08	1	// AT4G10310 // AT2G30240 // AT4G12030 // AT1G06970 // AT5G37060 // AT1G54370 // AT5G64280 // AT5G55470 // AT2G25090 // AT3G19490 // AT3G04110 // AT5G47560 // AT2G26900 // AT3G05030 // AT3G06370 // AT2G19600
GO:0009787	P	regulation of abscisic acid mediated signaling pathway	26	8047	53	28397	0.017	1	// AT5G65310 // AT5G57050 // AT5G20910 // AT2G32460 // AT5G64750 // AT1G52400 // AT4G34460 // AT2G33150 // AT1G52920 // AT1G25490 // AT4G35790 // AT1G35670 // AT3G55530 // AT4G26080 // AT5G01810 // AT4G09570 // AT5G03280 // AT5G66880 // AT1G53300 // AT5G08335 // AT5G13680 // AT5G13530 // AT2G33540 // AT5G06100 // AT1G08720 // AT2G31470
GO:0009788	P	negative regulation of abscisic acid mediated signaling pathway	11	8047	32	28397	0.34	1	// AT4G26080 // AT5G13530 // AT5G01810 // AT2G33540 // AT5G20910 // AT5G64750 // AT5G57050 // AT4G34460 // AT1G08720 // AT2G31470 // AT5G08335
GO:0009789	P	positive regulation of abscisic acid mediated signaling pathway	12	8047	18	28397	0.021	1	// AT3G55530 // AT2G33150 // AT4G09570 // AT1G53300 // AT5G66880 // AT1G35670 // AT1G25490 // AT5G06100 // AT2G32460 // AT4G35790 // AT5G03280 // AT1G52400
GO:0010099	P	regulation of photomorphogenesis	12	8047	25	28397	0.097	1	// AT5G37190 // AT1G53090 // AT3G13550 // AT4G21100 // AT4G05420 // AT5G15850 // AT5G15840 // AT2G32950 // AT3G43810 // AT4G02440 // AT2G21150 // AT2G46340
GO:0046903	P	secretion	31	8047	60	28397	0.0058	1	// AT5G61010 // AT5G61780 // AT4G02350 // AT3G14090 // AT5G58430 // AT4G02195 // AT1G20080 // AT3G29400 // AT2G28650 // AT2G18710 // AT5G12370 // AT5G57685 // AT4G12120 // AT3G56640 // AT1G72470 // AT2G42700 // AT5G28750 // AT1G54090 // AT1G29310 // AT1G12360 // AT5G13990 // AT4G03510 // AT5G50440 // AT3G55150 // AT3G09530 // AT5G13530 // AT1G51640 // AT2G31530 // AT2G28640 // AT5G50380 // AT4G31…
GO:0010090	P	trichome morphogenesis	65	8047	151	28397	0.0037	1	// AT1G33240 // AT3G12400 // AT5G26240 // AT5G64340 // AT2G06210 // AT3G23980 // AT3G44200 // AT3G48190 // AT5G64930 // AT3G26720 // AT4G22970 // AT1G69670 // AT5G53200 // AT1G03060 // AT2G26650 // AT1G48410 // AT5G43900 // AT5G28646 // AT3G16630 // AT1G64570 // AT2G27600 // AT1G30490 // AT5G06970 // AT5G12330 // AT5G02470 // AT5G56110 // AT5G65930 // AT1G73360 // AT5G08390 // AT5G22220 // AT2G47…
GO:0010091	P	trichome branching	9	8047	25	28397	0.33	1	// AT3G12400 // AT2G27600 // AT1G73360 // AT3G23980 // AT5G65930 // AT4G38600 // AT5G53200 // AT2G38440 // AT5G28646
GO:0010092	P	specification of organ identity	12	8047	34	28397	0.31	1	// AT3G11000 // AT4G20910 // AT4G36920 // AT1G02800 // AT3G15170 // AT5G15800 // AT2G24210 // AT1G62360 // AT3G59190 // AT4G02180 // AT2G06990 // AT2G31650
GO:0010093	P	specification of floral organ identity	12	8047	34	28397	0.31	1	// AT3G11000 // AT4G20910 // AT4G36920 // AT1G02800 // AT3G15170 // AT5G15800 // AT2G24210 // AT1G62360 // AT3G59190 // AT4G02180 // AT2G06990 // AT2G31650
GO:0031407	P	oxylipin metabolic process	60	8047	168	28397	0.073	1	// AT1G44350 // AT5G62210 // AT1G61850 // AT5G06870 // AT5G10300 // AT4G29010 // AT1G75220 // AT4G31780 // AT4G03560 // AT5G07010 // AT2G27680 // AT1G70700 // AT2G44810 // AT1G61890 // AT5G09660 // AT3G17860 // AT5G54170 // AT4G05100 // AT4G39980 // AT2G20860 // AT1G71100 // AT2G33150 // AT4G10390 // AT2G06050 // AT1G71697 // AT4G01050 // AT1G59640 // AT2G29450 // AT5G53750 // AT3G02150 // AT2G02…
GO:0006655	P	phosphatidylglycerol biosynthetic process	19	8047	63	28397	0.45	1	// AT3G05510 // AT4G28080 // AT2G45670 // AT2G47590 // AT3G06980 // AT4G31850 // AT1G01080 // AT3G02660 // AT4G14070 // AT2G43710 // AT4G20130 // AT1G31800 // AT5G09660 // AT1G01610 // AT3G14110 // AT1G03630 // AT4G28660 // AT3G16000 // AT3G11430
GO:0071514	P	genetic imprinting	5	8047	13	28397	0.36	1	// AT5G51230 // AT4G16845 // AT2G35670 // AT4G02020 // AT3G12280
GO:0006650	P	glycerophospholipid metabolic process	77	8047	240	28397	0.19	1	// AT1G14400 // AT5G44010 // AT5G17250 // AT4G31560 // AT4G17910 // AT1G31800 // AT5G04980 // AT3G63240 // AT2G40935 // AT5G17670 // AT5G54390 // AT3G14110 // AT5G09660 // AT1G48600 // AT5G05950 // AT1G03630 // AT2G32260 // AT3G16000 // AT1G54210 // AT3G52570 // AT1G68000 // AT2G45670 // AT1G15110 // AT1G12730 // AT4G31850 // AT4G28080 // AT1G10900 // AT2G26420 // AT4G34310 // AT5G40190 // AT2G46…
GO:0046834	P	lipid phosphorylation	9	8047	30	28397	0.5	1	// AT5G04980 // AT1G47510 // AT2G43900 // AT2G03890 // AT2G46500 // AT5G54390 // AT5G65090 // AT3G63240 // AT1G05630
GO:0032270	P	positive regulation of cellular protein metabolic process	6	8047	25	28397	0.71	1	// AT1G53165 // AT3G24440 // AT4G16390 // AT5G45430 // AT4G13020 // AT4G32660
GO:0032271	P	regulation of protein polymerization	7	8047	20	28397	0.39	1	// AT3G05520 // AT5G07780 // AT1G71790 // AT4G38510 // AT5G55230 // AT2G30910 // AT1G60430
GO:0046838	P	phosphorylated carbohydrate dephosphorylation	9	8047	23	28397	0.26	1	// AT2G35680 // AT5G04980 // AT1G22620 // AT2G43900 // AT3G14205 // AT5G65090 // AT3G63240 // AT1G05630 // AT5G20840
GO:0071495	P	cellular response to endogenous stimulus	270	8047	815	28397	0.014	1	// AT1G06620 // AT5G06870 // AT5G44790 // AT2G01950 // AT5G05730 // AT5G22000 // AT2G43790 // AT4G11260 // AT5G63490 // AT3G08040 // AT4G30610 // AT5G35750 // AT1G56010 // AT1G27340 // AT1G20930 // AT1G49190 // AT2G32680 // AT3G01530 // AT1G30210 // AT4G05100 // AT3G53280 // AT2G38290 // AT5G65310 // AT5G01550 // AT3G05580 // AT4G18020 // AT3G05660 // AT3G48090 // AT5G07010 // AT3G16770 // AT5G39…
GO:0032506	P	cytokinetic process	8	8047	26	28397	0.49	1	// AT5G05620 // AT5G10470 // AT5G54440 // AT3G61650 // AT3G05330 // AT5G18700 // AT5G58370 // AT2G33120
GO:0010150	P	leaf senescence	25	8047	70	28397	0.19	1	// AT3G15010 // AT2G39200 // AT5G45890 // AT5G51640 // AT1G27320 // AT2G39730 // AT5G39610 // AT5G03280 // AT4G35890 // AT1G11190 // AT4G30520 // AT2G22300 // AT1G73680 // AT5G64930 // AT4G01250 // AT5G62000 // AT4G03550 // AT5G17290 // AT3G11340 // AT1G69490 // AT3G19190 // AT2G13790 // AT2G41060 // AT1G59750 // AT2G31690
GO:0031408	P	oxylipin biosynthetic process	46	8047	142	28397	0.24	1	// AT1G44350 // AT5G62210 // AT1G61850 // AT5G10300 // AT4G29010 // AT4G31780 // AT4G03560 // AT5G07010 // AT2G27680 // AT3G15500 // AT1G70700 // AT5G09660 // AT3G17860 // AT5G54170 // AT4G05100 // AT4G39980 // AT2G20860 // AT1G71100 // AT4G08170 // AT4G10390 // AT2G06050 // AT1G71697 // AT4G01050 // AT5G53750 // AT3G14110 // AT2G02500 // AT2G46520 // AT1G72450 // AT3G50760 // AT2G27690 // AT1G42…
GO:0032870	P	cellular response to hormone stimulus	213	8047	641	28397	0.024	1	// AT3G08040 // AT5G44790 // AT2G01950 // AT5G05730 // AT5G22000 // AT2G43790 // AT4G11260 // AT5G63490 // AT4G30610 // AT5G35750 // AT1G56010 // AT1G27340 // AT1G20930 // AT3G01530 // AT4G05100 // AT3G53280 // AT2G38290 // AT5G01550 // AT3G05580 // AT4G18020 // AT3G16770 // AT5G39610 // AT3G56850 // AT2G47190 // AT2G35940 // AT5G63310 // AT1G04310 // AT4G09570 // AT5G16000 // AT5G01810 // AT1G78…
GO:0032875	P	regulation of DNA endoreduplication	13	8047	24	28397	0.048	1	// AT1G33240 // AT2G39090 // AT3G10525 // AT2G04660 // AT1G20330 // AT3G12280 // AT5G11510 // AT1G69380 // AT2G20000 // AT3G57860 // AT2G34780 // AT3G48150 // AT1G78770
GO:0044271	P	cellular nitrogen compound biosynthetic process	260	8047	804	28397	0.034	1	// AT1G13110 // AT3G12780 // AT5G05730 // AT1G31800 // AT1G33400 // AT1G80680 // AT5G50920 // AT5G47820 // AT5G08050 // AT2G31955 // AT4G19710 // AT4G20280 // AT3G23810 // AT2G20860 // AT3G18680 // AT1G80600 // AT3G27190 // AT5G44020 // AT1G76990 // AT2G21550 // AT1G12820 // AT4G34980 // AT4G38770 // AT3G57050 // AT1G63660 // AT2G17033 // AT2G35940 // AT1G09840 // AT4G14070 // AT5G04240 // AT4G08…
GO:0032879	P	regulation of localization	79	8047	207	28397	0.016	1	// AT3G01190 // AT3G13750 // AT4G19530 // AT3G20000 // AT2G28890 // AT3G02360 // AT4G13510 // AT4G14210 // AT2G46740 // AT3G61440 // AT5G46330 // AT4G15545 // AT4G21120 // AT5G35750 // AT3G19850 // AT4G33000 // AT5G51060 // AT3G24240 // AT4G16250 // AT5G35630 // AT2G38290 // AT1G11350 // AT1G34000 // AT5G55910 // AT5G47840 // AT1G27320 // AT4G17040 // AT1G13970 // AT5G55930 // AT2G26930 // AT5G01…
GO:0071367	P	cellular response to brassinosteroid stimulus	9	8047	38	28397	0.74	1	// AT2G42580 // AT4G39400 // AT5G08130 // AT1G14000 // AT2G01950 // AT4G28720 // AT2G13790 // AT4G30610 // AT2G44080
GO:0071365	P	cellular response to auxin stimulus	35	8047	79	28397	0.02	1	// AT2G42580 // AT2G47000 // AT2G01950 // AT4G11260 // AT1G28010 // AT1G27340 // AT2G17800 // AT1G78570 // AT5G63190 // AT2G28780 // AT5G42980 // AT5G03910 // AT3G48360 // AT1G21410 // AT5G63310 // AT5G17300 // AT1G14000 // AT3G62150 // AT1G77850 // AT3G53020 // AT5G13680 // AT5G20990 // AT3G62980 // AT1G31880 // AT5G54510 // AT1G56010 // AT5G65670 // AT2G28350 // AT1G70940 // AT1G53940 // AT2G46…
GO:0051555	P	flavonol biosynthetic process	6	8047	8	28397	0.067	1	// AT1G78570 // AT5G49330 // AT3G62610 // AT1G06000 // AT1G30530 // AT4G34135
GO:0051552	P	flavone metabolic process	6	8047	9	28397	0.092	1	// AT1G78570 // AT5G49330 // AT3G62610 // AT1G06000 // AT1G30530 // AT4G34135
GO:0051553	P	flavone biosynthetic process	6	8047	8	28397	0.067	1	// AT1G78570 // AT5G49330 // AT3G62610 // AT1G06000 // AT1G30530 // AT4G34135
GO:0071369	P	cellular response to ethylene stimulus	44	8047	144	28397	0.36	1	// AT2G47000 // AT4G05100 // AT5G44790 // AT2G43790 // AT3G08040 // AT2G30040 // AT4G26400 // AT2G44840 // AT4G17500 // AT2G32030 // AT1G28370 // AT1G27320 // AT3G44830 // AT2G25490 // AT2G19560 // AT3G53280 // AT2G27310 // AT1G64060 // AT3G16770 // AT5G39610 // AT5G03280 // AT4G34990 // AT2G35940 // AT1G04310 // AT5G56080 // AT4G26080 // AT5G03730 // AT5G38820 // AT4G29380 // AT5G40440 // AT2G16…
GO:0071368	P	cellular response to cytokinin stimulus	23	8047	84	28397	0.6	1	// AT2G01830 // AT2G01760 // AT5G35750 // AT1G27320 // AT4G18020 // AT2G27070 // AT5G16000 // AT5G53900 // AT2G34020 // AT4G00760 // AT4G01540 // AT1G78100 // AT1G34010 // AT1G31880 // AT3G29410 // AT1G49190 // AT5G43700 // AT4G24080 // AT4G30020 // AT3G23190 // AT5G03760 // AT2G47430 // AT1G17350
GO:0010476	P	gibberellin mediated signaling pathway	26	8047	83	28397	0.36	1	// AT5G61130 // AT3G05120 // AT2G32460 // AT3G01530 // AT2G36270 // AT1G18620 // AT1G74670 // AT5G12250 // AT4G24660 // AT1G17010 // AT3G11440 // AT5G10120 // AT1G09530 // AT4G39500 // AT4G35390 // AT5G27320 // AT5G07180 // AT1G15550 // AT3G27810 // AT5G66350 // AT1G14920 // AT4G24150 // AT5G06100 // AT5G25900 // AT3G07310 // AT1G20650
GO:0000956	P	nuclear-transcribed mRNA catabolic process	39	8047	109	28397	0.12	1	// AT5G37370 // AT5G55040 // AT1G03280 // AT1G50410 // AT3G22440 // AT1G17520 // AT2G03820 // AT1G07990 // AT2G36840 // AT3G10030 // AT3G24740 // AT3G22170 // AT4G11560 // AT3G06190 // AT1G02840 // AT5G19330 // AT2G19950 // AT1G01160 // AT3G57300 // AT2G45620 // AT3G17740 // AT5G47010 // AT2G15900 // AT1G67580 // AT5G25060 // AT1G54490 // AT4G33210 // AT5G13530 // AT1G05890 // AT4G10930 // AT2G41…
GO:0080134	P	regulation of response to stress	201	8047	544	28397	0.00083	1	// AT4G12560 // AT1G13110 // AT3G13870 // AT1G28570 // AT1G25390 // AT5G63710 // AT2G43790 // AT4G11260 // AT5G63490 // AT1G17600 // AT3G27960 // AT4G21120 // AT1G03080 // AT2G37630 // AT5G06870 // AT3G09830 // AT3G57700 // AT2G32680 // AT1G30210 // AT5G19690 // AT2G38290 // AT5G67340 // AT4G37460 // AT5G48930 // AT2G04450 // AT3G27210 // AT4G02590 // AT5G09220 // AT4G30340 // AT1G20620 // AT2G35…
GO:0016137	P	glycoside metabolic process	84	8047	268	28397	0.23	1	// AT5G11110 // AT5G07690 // AT5G02790 // AT4G27520 // AT3G12780 // AT4G03070 // AT1G06410 // AT1G67140 // AT5G20830 // AT5G57350 // AT3G22890 // AT2G27680 // AT4G12430 // AT3G54270 // AT4G13840 // AT4G37430 // AT4G22590 // AT5G61420 // AT2G33070 // AT3G16400 // AT5G57330 // AT1G68020 // AT1G03630 // AT2G31670 // AT4G17770 // AT3G02250 // AT4G37400 // AT5G10100 // AT5G10300 // AT1G51340 // AT5G60…
GO:0080135	P	regulation of cellular response to stress	135	8047	379	28397	0.013	1	// AT1G13110 // AT3G13870 // AT1G28570 // AT5G63710 // AT2G43790 // AT4G11260 // AT5G63490 // AT4G21120 // AT1G03080 // AT5G06870 // AT3G09830 // AT2G32680 // AT1G30210 // AT2G38290 // AT5G67340 // AT5G48930 // AT3G27210 // AT3G05660 // AT5G09220 // AT3G48090 // AT2G35940 // AT2G39730 // AT1G59820 // AT5G43780 // AT5G63780 // AT3G57300 // AT5G08330 // AT2G04450 // AT1G14790 // AT1G32230 // AT1G64…
GO:0016131	P	brassinosteroid metabolic process	33	8047	122	28397	0.62	1	// AT5G04470 // AT1G30750 // AT2G04780 // AT2G39180 // AT3G16460 // AT1G20950 // AT1G45130 // AT4G31910 // AT2G26730 // AT1G20330 // AT4G18060 // AT5G12250 // AT4G34640 // AT2G36800 // AT1G15210 // AT2G04680 // AT1G05260 // AT4G12080 // AT5G47770 // AT4G17190 // AT3G08680 // AT2G43040 // AT5G16390 // AT1G62660 // AT1G77330 // AT2G27000 // AT5G24910 // AT3G26370 // AT1G09540 // AT2G38050 // AT3G19…
GO:0016132	P	brassinosteroid biosynthetic process	32	8047	117	28397	0.6	1	// AT5G04470 // AT1G30750 // AT2G04780 // AT2G39180 // AT3G16460 // AT1G20950 // AT1G45130 // AT4G31910 // AT2G26730 // AT1G20330 // AT4G18060 // AT5G12250 // AT4G34640 // AT1G15210 // AT2G04680 // AT1G05260 // AT4G12080 // AT5G47770 // AT4G17190 // AT3G08680 // AT2G43040 // AT5G16390 // AT1G62660 // AT1G77330 // AT2G27000 // AT5G24910 // AT3G26370 // AT1G09540 // AT2G38050 // AT3G19820 // AT2G14…
GO:0071383	P	cellular response to steroid hormone stimulus	9	8047	37	28397	0.71	1	// AT2G42580 // AT4G39400 // AT5G08130 // AT1G14000 // AT2G01950 // AT4G28720 // AT2G13790 // AT4G30610 // AT2G44080
GO:0016139	P	glycoside catabolic process	7	8047	25	28397	0.58	1	// AT5G10300 // AT1G56560 // AT5G25980 // AT5G08370 // AT2G33070 // AT3G16400 // AT4G09510
GO:0016138	P	glycoside biosynthetic process	64	8047	215	28397	0.39	1	// AT5G07690 // AT5G02790 // AT4G27520 // AT3G12780 // AT4G03070 // AT1G06410 // AT5G20830 // AT5G57350 // AT3G22890 // AT2G27680 // AT4G12430 // AT3G54270 // AT4G13840 // AT5G61420 // AT5G57330 // AT1G68020 // AT1G03630 // AT4G17770 // AT3G02250 // AT4G23100 // AT1G23870 // AT5G60890 // AT3G27820 // AT4G02280 // AT4G34980 // AT3G13110 // AT1G17000 // AT5G10100 // AT3G06510 // AT1G16410 // AT2G22…
GO:0019288	P	isopentenyl diphosphate biosynthetic process, mevalonate-independent pathway	73	8047	229	28397	0.21	1	// AT5G08280 // AT3G12780 // AT4G34830 // AT1G31800 // AT4G39040 // AT3G52150 // AT2G27680 // AT4G28660 // AT3G59780 // AT4G15110 // AT5G09660 // AT2G36990 // AT3G53130 // AT4G14850 // AT1G03630 // AT2G20860 // AT4G24620 // AT4G28080 // AT4G17040 // AT4G01050 // AT1G20330 // AT4G31850 // AT2G26930 // AT5G66470 // AT2G02500 // AT5G14910 // AT5G50250 // AT1G08540 // AT3G58140 // AT2G47940 // AT3G14…
GO:0007020	P	microtubule nucleation	27	8047	66	28397	0.071	1	// AT5G65700 // AT2G01910 // AT3G61650 // AT5G13980 // AT1G65010 // AT3G53760 // AT5G51550 // AT2G26730 // AT5G06680 // AT4G18060 // AT4G34980 // AT2G42120 // AT3G43610 // AT1G05150 // AT5G05620 // AT3G60630 // AT2G36410 // AT5G55230 // AT5G08370 // AT5G50180 // AT3G08680 // AT3G60320 // AT5G58960 // AT4G30020 // AT3G07990 // AT1G62330 // AT5G43700
GO:0030832	P	regulation of actin filament length	6	8047	19	28397	0.49	1	// AT3G05520 // AT5G07780 // AT1G71790 // AT4G38510 // AT2G30910 // AT1G60430
GO:0030833	P	regulation of actin filament polymerization	6	8047	17	28397	0.4	1	// AT3G05520 // AT5G07780 // AT1G71790 // AT4G38510 // AT2G30910 // AT1G60430
GO:0032989	P	cellular component morphogenesis	245	8047	748	28397	0.026	1	// AT1G33240 // AT3G13870 // AT3G23380 // AT5G39590 // AT4G02350 // AT3G27960 // AT3G16370 // AT5G56110 // AT2G07040 // AT4G33000 // AT2G20140 // AT3G24550 // AT5G53200 // AT1G29140 // AT5G66680 // AT3G04690 // AT4G24580 // AT5G06970 // AT3G53970 // AT2G26420 // AT1G66360 // AT4G22010 // AT3G56640 // AT1G59640 // AT5G05170 // AT1G49910 // AT2G47980 // AT4G03190 // AT5G58170 // AT5G04240 // AT3G57…
GO:0071704	P	organic substance metabolic process	5	8047	20	28397	0.68	1	// AT4G10750 // AT3G14940 // AT2G21170 // AT1G42970 // AT3G26650
GO:0016226	P	iron-sulfur cluster assembly	34	8047	103	28397	0.25	1	// AT3G51140 // AT1G32500 // AT1G53230 // AT4G39040 // AT4G04350 // AT4G21750 // AT1G30210 // AT3G18680 // AT5G50210 // AT5G66470 // AT3G28460 // AT3G63190 // AT2G28000 // AT2G25830 // AT2G17033 // AT1G11870 // AT3G63490 // AT4G26370 // AT1G62750 // AT2G30695 // AT1G51390 // AT3G06980 // AT5G48300 // AT3G52380 // AT2G31070 // AT3G24430 // AT4G04890 // AT4G04770 // AT3G02660 // AT1G21270 // AT3G15…
GO:0042023	P	DNA endoreduplication	43	8047	121	28397	0.12	1	// AT1G33240 // AT5G04470 // AT3G10525 // AT3G57860 // AT4G22970 // AT1G20930 // AT2G20140 // AT2G20000 // AT5G65420 // AT2G39090 // AT5G08550 // AT1G20330 // AT2G03430 // AT3G53970 // AT2G21550 // AT4G29040 // AT1G49910 // AT5G22220 // AT1G70210 // AT1G02970 // AT4G28980 // AT1G59540 // AT3G12280 // AT5G11510 // AT1G69380 // AT5G67100 // AT1G75990 // AT2G34780 // AT1G64230 // AT1G78770 // AT3G13…
GO:0042026	P	protein refolding	5	8047	9	28397	0.18	1	// AT2G33210 // AT5G18820 // AT3G13860 // AT2G28000 // AT3G13470
GO:0034599	P	cellular response to oxidative stress	39	8047	98	28397	0.047	1	// AT5G02790 // AT4G16190 // AT3G12780 // AT4G35090 // AT4G15545 // AT1G53210 // AT4G32360 // AT5G50920 // AT5G63910 // AT3G27820 // AT4G34460 // AT5G23310 // AT1G08830 // AT4G16155 // AT4G33950 // AT1G20620 // AT5G39730 // AT3G13750 // AT3G19170 // AT3G05780 // AT1G12520 // AT3G60750 // AT5G18100 // AT1G42970 // AT2G42590 // AT3G44190 // AT5G47910 // AT3G61440 // AT2G13440 // AT5G62000 // AT2G30…
GO:0006312	P	mitotic recombination	28	8047	57	28397	0.014	1	// AT3G48210 // AT3G22990 // AT1G52500 // AT2G31970 // AT4G22970 // AT4G14180 // AT5G13680 // AT2G20000 // AT3G54350 // AT5G57450 // AT2G40700 // AT3G23890 // AT5G14250 // AT3G13170 // AT5G60040 // AT1G13120 // AT3G44600 // AT4G31880 // AT5G27540 // AT5G63960 // AT1G63990 // AT2G34780 // AT3G27730 // AT3G02680 // AT5G17930 // AT1G15480 // AT1G13050 // AT1G30480
GO:0042373	P	vitamin K metabolic process	6	8047	9	28397	0.092	1	// AT1G74710 // AT1G48320 // AT1G18870 // AT1G68890 // AT1G23360 // AT1G30520
GO:0061025	P	membrane fusion	100	8047	275	28397	0.02	1	// AT1G16560 // AT1G14400 // AT3G13870 // AT5G06140 // AT4G17730 // AT4G21120 // AT1G79830 // AT3G09830 // AT1G56280 // AT2G38290 // AT5G67340 // AT2G35190 // AT3G26570 // AT4G37640 // AT3G48090 // AT5G17510 // AT4G30600 // AT4G37940 // AT1G59820 // AT5G42490 // AT2G27380 // AT3G19420 // AT3G45040 // AT1G10200 // AT4G13240 // AT4G39220 // AT1G32230 // AT2G04305 // AT1G16840 // AT4G26550 // AT3G49…
GO:0061024	P	membrane organization	187	8047	543	28397	0.012	1	// AT1G16560 // AT1G14400 // AT4G22890 // AT3G13870 // AT3G19420 // AT3G12780 // AT5G06140 // AT4G17730 // AT4G04350 // AT3G51820 // AT4G21120 // AT1G79830 // AT5G50920 // AT3G09830 // AT5G19220 // AT1G65260 // AT1G30210 // AT3G63190 // AT1G56280 // AT2G38290 // AT3G18680 // AT5G67340 // AT5G36120 // AT3G26570 // AT2G18710 // AT5G16620 // AT5G39500 // AT5G50250 // AT3G48090 // AT5G17510 // AT4G30…
GO:0015977	P	carbon fixation	5	8047	20	28397	0.68	1	// AT4G10750 // AT3G14940 // AT2G21170 // AT1G42970 // AT3G26650
GO:0035266	P	meristem growth	66	8047	179	28397	0.041	1	// AT5G65700 // AT2G01950 // AT4G21750 // AT4G15545 // AT4G37590 // AT5G18560 // AT5G60810 // AT5G47820 // AT2G26670 // AT1G31320 // AT1G09840 // AT1G47670 // AT2G34710 // AT3G02250 // AT2G23950 // AT1G30490 // AT4G31850 // AT4G34980 // AT5G60690 // AT4G22130 // AT4G22010 // AT4G10120 // AT4G29040 // AT2G47940 // AT3G43610 // AT4G07410 // AT4G09510 // AT5G64340 // AT3G63200 // AT4G30520 // AT1G22…
GO:0006783	P	heme biosynthetic process	8	8047	27	28397	0.52	1	// AT5G40850 // AT5G56090 // AT1G10700 // AT2G26930 // AT1G50170 // AT4G23620 // AT2G44520 // AT3G02060
GO:0015979	P	photosynthesis	129	8047	435	28397	0.34	1	// AT3G03380 // AT4G22890 // AT4G01800 // AT3G12780 // AT5G05730 // AT1G75690 // AT5G19220 // AT5G08050 // AT5G24120 // ATCG00180 // AT1G12900 // AT5G50250 // AT1G64770 // AT5G45170 // AT2G30695 // AT3G18890 // AT5G19620 // AT3G15095 // AT5G57050 // AT4G28660 // ATCG00040 // AT1G77490 // AT2G30950 // AT2G28605 // AT2G05710 // AT1G44575 // AT5G39210 // AT1G77090 // AT5G01920 // ATCG00500 // AT5G08…
GO:0042335	P	cuticle development	22	8047	48	28397	0.045	1	// AT1G07720 // AT3G51600 // AT3G16370 // AT5G49070 // AT2G26910 // AT5G45950 // AT1G25450 // AT2G45180 // AT5G47110 // AT4G24510 // AT2G16280 // AT4G28110 // AT4G28660 // AT5G43760 // AT1G71160 // AT3G27670 // AT2G26250 // AT3G10280 // AT5G46290 // AT1G01800 // AT1G04220 // AT1G01610
GO:0006265	P	DNA topological change	5	8047	16	28397	0.51	1	// AT3G13170 // AT1G63990 // AT3G10690 // AT5G04110 // AT3G23890
GO:0009207	P	purine ribonucleoside triphosphate catabolic process	39	8047	96	28397	0.038	1	// AT1G64740 // AT3G28860 // AT5G08670 // AT5G57350 // AT3G61650 // AT2G18960 // AT1G28010 // AT2G36250 // AT4G30190 // AT3G10690 // AT3G18524 // AT4G25540 // AT2G43130 // AT1G75780 // AT3G60330 // AT5G08690 // AT5G03910 // AT5G20010 // AT5G12250 // AT3G24495 // AT4G35020 // AT5G39040 // AT4G11730 // AT4G30600 // AT5G58270 // AT3G23890 // AT3G05780 // AT5G05620 // AT3G24320 // AT2G23460 // AT4G02…
GO:0009206	P	purine ribonucleoside triphosphate biosynthetic process	31	8047	78	28397	0.071	1	// AT1G07670 // AT5G08670 // AT5G44790 // AT3G57330 // AT5G57350 // AT5G21930 // AT4G37640 // AT1G64200 // AT5G63310 // AT5G08690 // AT5G53010 // AT4G30190 // AT3G22910 // AT2G21410 // AT3G60330 // AT4G29900 // AT2G18960 // AT4G37270 // AT1G51650 // AT4G11150 // AT2G19110 // AT5G57110 // AT1G07810 // AT2G22950 // AT4G09650 // AT2G24520 // AT3G21180 // AT4G39080 // AT4G11730 // AT1G27770 // AT2G41…
GO:0009205	P	purine ribonucleoside triphosphate metabolic process	63	8047	163	28397	0.023	1	// AT1G64740 // AT1G07670 // AT5G08670 // AT5G44790 // AT3G57330 // AT3G28860 // AT5G57350 // AT5G21930 // AT2G23460 // AT2G18960 // AT1G64200 // AT5G63310 // AT2G36250 // AT5G08690 // AT5G53010 // AT4G30190 // AT3G10690 // AT3G18524 // AT4G25540 // AT3G22910 // AT2G21410 // AT2G43130 // AT1G75780 // AT3G60330 // AT4G29900 // AT5G03910 // AT5G20010 // AT5G12250 // AT4G37270 // AT4G38510 // AT3G24…
GO:0009203	P	ribonucleoside triphosphate catabolic process	39	8047	96	28397	0.038	1	// AT1G64740 // AT3G28860 // AT5G08670 // AT5G57350 // AT3G61650 // AT2G18960 // AT1G28010 // AT2G36250 // AT4G30190 // AT3G10690 // AT3G18524 // AT4G25540 // AT2G43130 // AT1G75780 // AT3G60330 // AT5G08690 // AT5G03910 // AT5G20010 // AT5G12250 // AT3G24495 // AT4G35020 // AT5G39040 // AT4G11730 // AT4G30600 // AT5G58270 // AT3G23890 // AT3G05780 // AT5G05620 // AT3G24320 // AT2G23460 // AT4G02…
GO:0009201	P	ribonucleoside triphosphate biosynthetic process	31	8047	78	28397	0.071	1	// AT1G07670 // AT5G08670 // AT5G44790 // AT3G57330 // AT5G57350 // AT5G21930 // AT4G37640 // AT1G64200 // AT5G63310 // AT5G08690 // AT5G53010 // AT4G30190 // AT3G22910 // AT2G21410 // AT3G60330 // AT4G29900 // AT2G18960 // AT4G37270 // AT1G51650 // AT4G11150 // AT2G19110 // AT5G57110 // AT1G07810 // AT2G22950 // AT4G09650 // AT2G24520 // AT3G21180 // AT4G39080 // AT4G11730 // AT1G27770 // AT2G41…
GO:0006446	P	regulation of translational initiation	6	8047	16	28397	0.35	1	// AT2G45730 // AT2G34970 // AT1G53900 // AT5G36230 // AT1G65220 // AT1G72340
GO:0030163	P	protein catabolic process	169	8047	540	28397	0.14	1	// AT1G14400 // AT4G22890 // AT4G03190 // AT4G12560 // AT2G03170 // AT4G11260 // AT3G22630 // AT5G50920 // AT2G20140 // AT5G58870 // AT4G26390 // AT1G77770 // AT3G27190 // AT5G06460 // AT5G51530 // AT1G07510 // AT5G57990 // AT3G06820 // AT2G21390 // AT3G17420 // AT1G49910 // AT5G37870 // AT1G65650 // AT5G37890 // AT2G46520 // AT1G55810 // AT1G51710 // AT1G52430 // AT4G07400 // AT1G64790 // AT5G37…
GO:0046128	P	purine ribonucleoside metabolic process	7	8047	30	28397	0.74	1	// AT1G30110 // AT2G27490 // AT5G03300 // AT3G18030 // AT4G02260 // AT4G32180 // AT1G76490
GO:0010876	P	lipid localization	89	8047	293	28397	0.3	1	// AT5G58410 // AT5G44240 // AT2G36270 // AT5G50310 // AT2G27130 // AT5G07530 // AT1G59820 // AT2G27380 // AT2G34780 // AT1G68710 // AT2G38280 // AT3G24440 // AT2G27300 // AT5G18590 // AT2G02560 // AT1G13050 // AT4G12530 // AT1G25350 // AT5G59310 // AT5G51250 // AT5G56480 // AT1G62500 // AT5G48490 // AT2G31970 // AT1G79810 // AT1G17500 // AT5G27630 // AT3G06960 // AT3G49600 // AT2G06990 // AT4G39…
GO:0009970	P	cellular response to sulfate starvation	5	8047	19	28397	0.64	1	// AT3G55880 // AT4G35090 // AT1G20620 // AT4G14680 // AT1G78000
GO:0048878	P	chemical homeostasis	113	8047	281	28397	0.0012	1	// AT1G13110 // AT3G12780 // AT5G06140 // AT3G09770 // AT3G08040 // AT4G37390 // AT5G27100 // AT2G21410 // AT5G48930 // AT5G09220 // AT1G04120 // AT1G05630 // AT5G47770 // AT1G05010 // AT5G57110 // AT1G53210 // AT3G51480 // AT1G80830 // AT1G70730 // AT4G04770 // AT2G05710 // AT4G37650 // AT2G33770 // AT1G64060 // AT2G38050 // AT5G24930 // AT5G18500 // AT3G11050 // AT3G09390 // AT1G52400 // AT2G29…
GO:0048506	P	regulation of timing of meristematic phase transition	13	8047	29	28397	0.12	1	// AT1G31140 // AT4G22950 // AT5G50080 // AT5G03730 // AT1G04080 // AT2G22370 // AT1G75410 // AT1G27370 // AT5G44160 // AT5G43270 // AT3G06500 // AT1G27360 // AT5G12840
GO:0043038	P	amino acid activation	24	8047	69	28397	0.23	1	// AT3G02660 // AT2G31170 // AT4G10320 // AT4G04350 // AT4G39280 // AT2G04842 // AT1G28350 // AT5G26710 // AT1G66530 // AT5G56075 // AT3G02760 // AT2G40660 // AT1G11870 // AT1G70980 // AT1G09620 // AT1G68420 // AT1G29880 // AT3G58140 // AT1G48520 // AT5G22800 // AT4G26300 // AT1G25350 // AT3G04600 // AT1G50200
GO:0043039	P	tRNA aminoacylation	24	8047	69	28397	0.23	1	// AT3G02660 // AT2G31170 // AT4G10320 // AT4G04350 // AT4G39280 // AT2G04842 // AT1G28350 // AT5G26710 // AT1G66530 // AT5G56075 // AT3G02760 // AT2G40660 // AT1G11870 // AT1G70980 // AT1G09620 // AT1G68420 // AT1G29880 // AT3G58140 // AT1G48520 // AT5G22800 // AT4G26300 // AT1G25350 // AT3G04600 // AT1G50200
GO:0048439	P	flower morphogenesis	26	8047	68	28397	0.12	1	// AT3G54080 // AT2G41890 // AT1G30330 // AT5G63950 // AT1G48410 // AT1G19100 // AT5G37020 // AT1G12430 // AT1G73590 // AT5G67200 // AT1G62360 // AT5G02030 // AT1G60860 // AT5G64340 // AT4G30520 // AT2G31160 // AT1G79820 // AT2G46260 // AT2G33860 // AT2G47230 // AT5G60690 // AT5G13300 // AT3G13510 // AT5G61480 // AT1G04390 // AT5G03680
GO:0048509	P	regulation of meristem development	86	8047	223	28397	0.01	1	// AT2G01950 // AT4G22950 // AT5G35750 // AT5G47820 // AT1G20930 // AT1G47670 // AT1G75820 // AT4G22010 // AT4G34980 // AT1G62360 // AT3G43610 // AT1G09840 // AT4G09510 // AT5G64340 // AT3G63200 // AT1G31320 // AT5G44160 // AT5G12840 // AT3G08680 // AT1G44900 // AT5G58960 // AT2G04780 // AT5G61480 // AT5G60200 // AT5G43270 // AT4G38660 // AT5G24740 // AT2G34710 // AT2G26730 // AT1G27320 // AT4G22…
GO:0048508	P	embryonic meristem development	29	8047	59	28397	0.012	1	// AT5G08130 // AT1G08590 // AT4G21100 // AT3G07780 // AT4G22970 // AT2G20000 // AT1G48410 // AT2G34710 // AT1G30490 // AT3G08850 // AT3G02130 // AT1G20700 // AT3G49600 // AT4G32880 // AT5G13480 // AT3G15880 // AT4G02570 // AT2G34780 // AT1G56010 // AT5G27030 // AT2G38280 // AT5G60690 // AT1G36160 // AT3G27670 // AT5G61480 // AT1G55350 // AT3G15170 // AT5G53950 // AT1G69670
GO:0042744	P	hydrogen peroxide catabolic process	32	8047	72	28397	0.025	1	// AT5G02790 // AT4G16190 // AT3G12780 // AT4G35090 // AT4G15545 // AT1G53210 // AT4G32360 // AT5G50920 // AT5G63910 // AT3G27820 // AT4G34460 // AT4G16155 // AT4G33950 // AT1G20620 // AT5G39730 // AT3G13750 // AT3G19170 // AT3G60750 // AT1G42970 // AT2G42590 // AT3G44190 // AT5G47910 // AT3G61440 // AT2G13440 // AT5G62000 // AT2G30950 // AT5G08740 // AT5G60360 // AT1G48910 // AT1G67080 // AT1G11…
GO:0000226	P	microtubule cytoskeleton organization	90	8047	246	28397	0.023	1	// AT5G58410 // AT1G20930 // AT1G65010 // AT3G53760 // AT3G61690 // AT1G04120 // AT1G80070 // AT3G23890 // AT3G43610 // AT2G47980 // AT1G01040 // AT1G80260 // AT4G17330 // AT1G78770 // AT3G08680 // AT5G43700 // AT5G58960 // AT1G18370 // AT1G50710 // AT4G03100 // AT1G72670 // AT5G46070 // AT1G23790 // AT2G31970 // AT5G13980 // AT2G26730 // AT4G21820 // AT3G15550 // AT2G42120 // AT1G79280 // AT1G05…
GO:0042742	P	defense response to bacterium	143	8047	394	28397	0.0069	1	// AT5G65210 // AT4G22890 // AT3G12780 // AT5G05730 // AT2G43790 // AT4G11260 // AT2G39730 // AT2G37630 // AT3G57700 // AT5G45260 // AT2G38290 // AT1G08830 // AT1G80600 // AT2G04450 // AT4G39090 // AT5G50250 // AT3G48090 // AT3G15020 // AT1G02860 // AT4G11150 // AT1G12220 // AT5G61410 // AT1G05010 // AT2G22240 // AT1G64790 // AT2G38810 // AT4G19700 // AT1G79210 // AT1G80460 // AT2G43710 // AT4G33…
GO:0031365	P	N-terminal protein amino acid modification	187	8047	533	28397	0.007	1	// AT3G25540 // AT3G44480 // AT5G39590 // AT1G02940 // AT1G59830 // AT5G47100 // AT1G18890 // AT1G12210 // AT4G19985 // AT3G61610 // AT1G61180 // AT2G20140 // AT1G14220 // AT4G04740 // AT1G79630 // AT1G59760 // AT5G67340 // AT1G12290 // AT4G31170 // AT3G27210 // AT1G80070 // AT2G35350 // AT1G09600 // AT4G10780 // AT3G02290 // AT2G28120 // AT1G07110 // AT4G04695 // AT3G05050 // AT1G23490 // AT1G50…
GO:0035315	P	hair cell differentiation	70	8047	168	28397	0.0049	1	// AT1G33240 // AT5G04470 // AT3G12400 // AT5G26240 // AT5G64340 // AT2G06210 // AT3G23980 // AT3G44200 // AT3G48190 // AT5G64930 // AT3G26720 // AT4G22970 // AT5G64630 // AT5G53200 // AT1G03060 // AT2G26650 // AT1G48410 // AT5G43900 // AT5G28646 // AT3G16630 // AT1G64570 // AT2G27600 // AT1G30490 // AT5G06970 // AT1G69670 // AT5G12330 // AT5G02470 // AT5G56110 // AT5G65930 // AT1G73360 // AT5G08…
GO:0065003	P	macromolecular complex assembly	188	8047	665	28397	0.53	1	// AT4G22890 // AT5G07780 // AT5G06140 // AT1G75690 // AT1G64230 // AT4G11260 // AT5G18440 // AT3G22630 // AT5G54640 // AT2G20140 // AT5G64630 // AT4G20280 // AT2G21410 // AT1G54380 // AT1G77770 // AT5G24120 // AT1G75820 // AT1G12900 // AT3G13782 // AT1G47260 // AT3G26710 // AT2G21390 // AT3G17420 // AT1G49910 // AT2G46520 // AT2G30695 // AT4G14680 // AT2G18050 // AT5G19620 // AT3G61650 // AT3G15…
GO:0065001	P	specification of axis polarity	29	8047	81	28397	0.17	1	// AT5G08130 // AT2G37630 // AT3G02210 // AT4G30520 // AT2G34710 // AT1G30490 // AT5G67200 // AT5G02030 // AT4G32880 // AT1G02800 // AT4G20910 // AT1G31320 // AT4G14200 // AT2G31160 // AT3G24660 // AT1G68320 // AT2G47230 // AT5G60690 // AT2G26330 // AT5G13300 // AT3G13510 // AT5G61480 // AT5G66460 // AT3G05040 // AT1G73590 // AT5G03680 // AT3G27220 // AT5G60200 // AT5G49990
GO:0065004	P	protein-DNA complex assembly	17	8047	70	28397	0.75	1	// AT2G37470 // AT1G57820 // AT3G20670 // AT5G56950 // AT2G19480 // AT5G54640 // AT1G54230 // AT3G13782 // AT1G54690 // AT1G54260 // AT1G65470 // AT5G67580 // AT2G18050 // AT1G48620 // AT5G64630 // AT4G13570 // AT1G17520
GO:0065009	P	regulation of molecular function	129	8047	378	28397	0.039	1	// AT5G04470 // AT4G22890 // AT5G36120 // AT5G61980 // AT1G31800 // AT2G46740 // AT1G05000 // AT2G20900 // AT2G46090 // AT2G25240 // AT1G21840 // AT3G24240 // AT4G24620 // AT3G48360 // AT2G43490 // AT4G24580 // AT5G39500 // AT4G30340 // AT4G34980 // AT1G70210 // AT5G54780 // AT1G32940 // AT5G48300 // AT5G63780 // AT3G19420 // AT5G57050 // AT5G08330 // AT5G15930 // AT1G01960 // AT1G20610 // AT4G33…
GO:0052386	P	cell wall thickening	24	8047	48	28397	0.019	1	// AT5G61130 // AT4G03560 // AT5G46330 // AT3G54640 // AT1G05570 // AT3G57230 // AT3G59100 // AT5G46860 // AT4G23100 // AT4G12020 // AT3G26570 // AT3G07160 // AT5G03280 // AT4G04970 // AT4G17730 // AT5G36870 // AT4G37940 // AT2G22630 // AT2G27380 // AT2G31960 // AT4G03550 // AT2G36850 // AT1G32270 // AT1G24100
GO:0051325	P	interphase	29	8047	74	28397	0.088	1	// AT5G48600 // AT1G67630 // AT1G34355 // AT5G51600 // AT4G22970 // AT1G20930 // AT5G43080 // AT3G58650 // AT4G21270 // AT1G59540 // AT3G56870 // AT3G24495 // AT5G14250 // AT1G02970 // AT2G31270 // AT3G17360 // AT4G14200 // AT3G12280 // AT5G11510 // AT5G63960 // AT5G55820 // AT1G78770 // AT2G28620 // AT1G47230 // AT5G62410 // AT3G59550 // AT3G18730 // AT5G67100 // AT4G39630
GO:0009156	P	ribonucleoside monophosphate biosynthetic process	7	8047	24	28397	0.54	1	// AT1G79470 // AT3G27190 // AT1G16350 // AT3G55010 // AT1G63660 // AT1G74260 // AT2G38280
GO:0009154	P	purine ribonucleotide catabolic process	39	8047	96	28397	0.038	1	// AT1G64740 // AT3G28860 // AT5G08670 // AT5G57350 // AT3G61650 // AT2G18960 // AT1G28010 // AT2G36250 // AT4G30190 // AT3G10690 // AT3G18524 // AT4G25540 // AT2G43130 // AT1G75780 // AT3G60330 // AT5G08690 // AT5G03910 // AT5G20010 // AT5G12250 // AT3G24495 // AT4G35020 // AT5G39040 // AT4G11730 // AT4G30600 // AT5G58270 // AT3G23890 // AT3G05780 // AT5G05620 // AT3G24320 // AT2G23460 // AT4G02…
GO:0009152	P	purine ribonucleotide biosynthetic process	37	8047	95	28397	0.064	1	// AT1G07670 // AT5G08670 // AT5G44790 // AT3G57330 // AT1G16350 // AT5G57350 // AT5G21930 // AT4G37640 // AT1G64200 // AT5G63310 // AT5G08690 // AT5G53010 // AT4G30190 // AT3G55010 // AT3G22910 // AT2G21410 // AT3G60330 // AT4G29900 // AT2G18960 // AT4G37270 // AT1G63660 // AT4G09650 // AT4G11150 // AT2G19110 // AT5G57110 // AT1G07810 // AT2G41560 // AT2G22950 // AT2G38280 // AT1G79470 // AT1G51…
GO:0009150	P	purine ribonucleotide metabolic process	72	8047	184	28397	0.013	1	// AT1G64740 // AT1G07670 // AT5G08670 // AT5G44790 // AT3G57330 // AT3G28860 // AT1G16350 // AT5G57350 // AT5G21930 // AT2G23460 // AT2G18960 // AT1G64200 // AT5G63310 // AT4G25960 // AT2G36250 // AT5G08690 // AT5G53010 // AT4G30190 // AT3G10690 // AT3G55010 // AT3G18524 // AT4G25540 // AT3G22910 // AT2G21410 // AT2G43130 // AT1G75780 // AT3G60330 // AT4G29900 // AT5G03910 // AT5G20010 // AT5G12…
GO:0008154	P	actin polymerization or depolymerization	8	8047	29	28397	0.59	1	// AT3G05520 // AT5G07780 // AT1G71790 // AT4G38510 // AT4G30160 // AT4G29350 // AT2G30910 // AT1G60430
GO:0016117	P	carotenoid biosynthetic process	36	8047	106	28397	0.2	1	// AT4G39040 // AT1G73110 // AT2G27680 // AT3G59780 // AT2G26670 // AT5G09660 // AT3G53130 // AT1G03630 // AT5G47840 // AT3G26570 // AT1G08540 // AT4G27430 // AT3G14110 // AT1G56500 // AT4G14070 // AT3G01480 // AT1G15980 // AT1G06820 // AT3G51820 // AT3G45140 // AT4G14210 // AT3G24430 // AT1G10670 // AT1G80030 // AT2G02500 // AT5G20140 // AT2G36990 // AT4G37000 // AT2G47590 // AT3G03710 // AT1G31…
GO:0008156	P	negative regulation of DNA replication	5	8047	10	28397	0.22	1	// AT1G33240 // AT1G20330 // AT1G02970 // AT5G67100 // AT2G34780
GO:0042631	P	cellular response to water deprivation	21	8047	67	28397	0.38	1	// AT1G33240 // AT1G70820 // AT3G06190 // AT1G78380 // AT1G68010 // AT5G21010 // AT3G17410 // AT1G32940 // AT1G79410 // AT5G54730 // AT3G10060 // AT5G57660 // AT1G54710 // AT4G04490 // AT5G48400 // AT2G05940 // AT4G31860 // AT2G02870 // AT2G15970 // AT2G31470 // AT3G16785
GO:0045165	P	cell fate commitment	28	8047	69	28397	0.071	1	// AT5G62230 // AT3G56100 // AT3G63500 // AT3G12680 // AT5G53200 // AT1G01380 // AT1G03770 // AT2G37260 // AT2G33260 // AT1G09600 // AT1G79580 // AT3G23890 // AT2G26950 // AT2G47420 // AT3G46480 // AT3G44050 // AT3G12280 // AT4G13750 // AT1G14740 // AT5G07280 // AT5G55520 // AT3G20260 // AT5G55820 // AT2G33860 // AT1G55350 // AT5G14750 // AT1G63650 // AT4G39630
GO:0002218	P	activation of innate immune response	13	8047	34	28397	0.22	1	// AT1G71220 // AT4G19530 // AT3G21630 // AT5G59890 // AT2G43790 // AT1G80680 // AT5G40440 // AT5G20480 // AT2G46370 // AT4G03550 // AT4G23510 // AT3G05360 // AT1G33520
GO:0048658	P	tapetal layer development	5	8047	10	28397	0.22	1	// AT4G39400 // AT2G16910 // AT5G07280 // AT1G79530 // AT5G56110
GO:0002213	P	defense response to insect	12	8047	34	28397	0.31	1	// AT5G25980 // AT4G23100 // AT3G05970 // AT1G06080 // AT5G24770 // AT5G60890 // AT5G14180 // AT3G48520 // AT2G43710 // AT4G11030 // AT1G15780 // AT4G23850
GO:0048653	P	anther development	33	8047	88	28397	0.1	1	// AT5G65700 // AT2G40690 // AT4G31400 // AT5G56110 // AT2G42200 // AT5G50570 // AT4G27330 // AT1G47260 // AT3G02130 // AT2G41850 // AT4G22130 // AT4G22010 // AT3G57920 // AT3G57510 // AT4G39400 // AT3G62440 // AT3G28850 // AT2G16910 // AT5G07280 // AT1G79530 // AT2G44810 // AT5G43270 // AT2G02850 // AT3G07970 // AT5G16390 // AT5G50670 // AT5G58960 // AT4G33040 // AT4G20270 // AT3G48520 // AT3G11…
GO:0006869	P	lipid transport	51	8047	193	28397	0.7	1	// AT5G59310 // AT1G54370 // AT5G56480 // AT1G62500 // AT3G51600 // AT5G48490 // AT1G79810 // AT1G17500 // AT5G44240 // AT2G45180 // AT5G27630 // AT5G50310 // AT3G06960 // AT3G08810 // AT2G27600 // AT5G04930 // AT1G31812 // AT1G27950 // AT2G27130 // AT5G04420 // AT2G44300 // AT1G15520 // AT5G03280 // AT3G25610 // AT3G05420 // AT3G07560 // AT4G08530 // AT4G12530 // AT3G61590 // AT4G39756 // AT3G27…
GO:0006865	P	amino acid transport	91	8047	266	28397	0.069	1	// AT3G13870 // AT5G47330 // AT4G21120 // AT4G30190 // AT3G03990 // AT2G38290 // AT1G47670 // AT4G08940 // AT5G67340 // AT4G37640 // AT5G09220 // AT1G24400 // AT1G04120 // AT1G71680 // AT5G44390 // AT5G02170 // AT2G17720 // AT1G59820 // AT3G30390 // AT4G21440 // AT3G11900 // AT1G05940 // AT1G08230 // AT1G48850 // AT3G13380 // AT5G51640 // AT1G17500 // AT2G27490 // AT5G57685 // AT1G51790 // AT3G03…
GO:0006862	P	nucleotide transport	12	8047	35	28397	0.34	1	// AT3G13870 // AT4G13510 // AT5G55930 // AT1G59820 // AT4G37640 // AT4G21120 // AT1G09270 // AT5G61210 // AT4G03550 // AT5G09420 // AT4G27500 // AT2G38290
GO:0006863	P	purine transport	35	8047	124	28397	0.54	1	// AT1G49260 // AT3G16540 // AT5G44850 // AT5G46310 // AT1G15590 // AT5G08090 // AT5G42420 // AT1G57943 // AT2G33260 // AT1G28230 // AT2G34990 // AT1G44750 // AT3G59030 // AT1G19160 // AT4G08700 // AT4G03950 // AT5G04160 // AT1G09860 // AT4G18197 // AT4G18195 // AT2G30460 // AT2G25520 // AT1G26440 // AT4G18190 // AT3G11060 // AT3G58890 // AT2G24220 // AT1G30220 // AT1G43760 // AT5G06920 // AT4G16…
GO:0045229	P	external encapsulating structure organization	19	8047	78	28397	0.76	1	// AT1G22130 // AT4G39400 // AT4G32810 // AT5G11110 // AT1G62940 // AT3G21180 // AT4G10440 // AT2G18080 // AT2G41850 // AT1G07340 // AT1G48000 // AT1G17020 // AT3G57510 // AT1G33430 // AT1G68540 // AT1G54560 // AT3G08860 // AT3G09090 // AT3G07970
GO:0010648	P	negative regulation of cell communication	18	8047	57	28397	0.39	1	// AT1G04310 // AT4G35390 // AT2G25490 // AT4G24580 // AT5G03730 // AT5G13530 // AT5G01810 // AT2G33540 // AT1G14920 // AT5G20910 // AT1G53940 // AT5G64750 // AT5G57050 // AT4G34460 // AT1G08720 // AT4G26080 // AT2G31470 // AT5G08335
GO:0009799	P	specification of symmetry	55	8047	123	28397	0.0039	1	// AT3G44600 // AT3G54080 // AT5G08130 // AT2G34780 // AT1G79950 // AT5G16780 // AT3G62300 // AT2G31320 // AT5G63950 // AT1G30330 // AT3G02210 // AT1G48410 // AT2G34710 // AT1G19100 // AT5G37020 // AT1G12430 // AT1G30490 // AT3G22790 // AT5G67200 // AT1G80070 // AT4G30520 // AT1G31320 // AT5G02030 // AT4G32880 // AT1G02800 // AT1G62360 // AT1G60860 // AT5G64340 // AT3G20010 // AT2G25420 // AT4G20…
GO:0009798	P	axis specification	32	8047	92	28397	0.18	1	// AT5G08130 // AT2G37630 // AT5G56270 // AT3G02210 // AT4G30520 // AT2G34710 // AT1G30490 // AT3G02130 // AT5G67200 // AT5G02030 // AT4G32880 // AT1G02800 // AT4G20910 // AT1G31320 // AT4G14200 // AT2G31160 // AT3G24660 // AT1G68320 // AT2G47230 // AT5G60690 // AT2G26330 // AT5G13300 // AT3G13510 // AT5G61480 // AT5G66460 // AT3G05040 // AT1G73590 // AT5G03680 // AT3G27220 // AT5G60200 // AT5G49…
GO:0010647	P	positive regulation of cell communication	14	8047	31	28397	0.1	1	// AT3G05120 // AT3G55530 // AT2G33150 // AT4G09570 // AT1G53300 // AT5G66880 // AT5G27320 // AT1G35670 // AT1G25490 // AT5G06100 // AT2G32460 // AT4G35790 // AT5G03280 // AT1G52400
GO:0010646	P	regulation of cell communication	69	8047	175	28397	0.013	1	// AT5G01810 // AT1G04310 // AT2G32460 // AT3G17660 // AT3G10550 // AT5G61980 // AT3G50110 // AT5G57050 // AT3G05120 // AT5G20910 // AT1G27340 // AT5G64750 // AT3G45640 // AT4G34460 // AT5G13680 // AT4G17890 // AT4G26080 // AT2G43490 // AT5G28210 // AT2G25490 // AT4G24580 // AT2G33150 // AT1G71860 // AT2G37550 // AT5G65310 // AT1G25490 // AT1G52920 // AT1G10870 // AT4G35790 // AT5G03280 // AT2G35…
GO:0080129	P	proteasome core complex assembly	23	8047	126	28397	0.98	1	// AT2G31260 // AT3G05530 // AT5G06140 // AT4G11260 // AT3G22630 // AT3G27430 // AT5G08300 // AT1G77770 // AT2G33150 // AT1G56450 // AT3G57290 // AT1G25490 // AT1G03860 // AT4G29040 // AT2G21390 // AT1G78380 // AT4G39850 // AT1G09100 // AT1G79210 // AT1G47420 // AT2G05710 // AT3G01280 // AT2G27020
GO:0009556	P	microsporogenesis	24	8047	53	28397	0.041	1	// AT4G17730 // AT1G05570 // AT3G57230 // AT5G22420 // AT3G59100 // AT5G46860 // AT4G27330 // AT3G26570 // AT3G07160 // AT1G31810 // AT4G04970 // AT3G56700 // AT4G03560 // AT5G36870 // AT4G37940 // AT5G07280 // AT2G22630 // AT2G27380 // AT2G31960 // AT4G03550 // AT3G44540 // AT4G12020 // AT2G36850 // AT1G32270
GO:0009555	P	pollen development	127	8047	322	28397	0.0011	1	// AT5G11110 // AT2G40030 // AT4G17730 // AT3G09660 // AT5G64630 // AT3G26570 // AT1G12820 // AT2G42380 // AT3G49250 // AT3G06430 // AT5G55490 // AT5G53520 // AT4G37940 // AT1G33430 // AT1G53320 // AT2G27380 // AT5G52560 // AT4G03190 // AT2G44810 // AT3G26810 // AT1G78770 // AT1G09100 // AT5G12840 // AT2G02810 // AT1G18370 // AT4G04970 // AT3G48520 // AT1G07340 // AT5G22000 // AT3G56700 // AT5G63…
GO:0010087	P	phloem or xylem histogenesis	37	8047	108	28397	0.18	1	// AT1G10800 // AT4G02290 // AT5G54230 // AT5G16780 // AT5G48070 // AT4G31910 // AT4G23410 // AT5G65420 // AT1G27320 // AT1G73590 // AT3G22790 // AT3G18400 // AT1G78770 // AT5G53090 // AT1G05630 // AT1G73640 // AT4G32880 // AT1G78120 // AT5G15630 // AT2G41510 // AT4G02570 // AT3G20150 // AT2G28250 // AT2G19590 // AT5G05940 // AT5G54690 // AT2G36120 // AT2G39830 // AT4G24670 // AT5G35750 // AT2G47…
GO:0009559	P	embryo sac central cell differentiation	6	8047	23	28397	0.64	1	// AT1G72440 // AT4G37890 // AT2G31170 // AT3G03810 // AT2G01730 // AT2G35940
GO:0000041	P	transition metal ion transport	84	8047	243	28397	0.067	1	// AT4G28890 // AT2G16800 // AT3G08040 // AT1G51830 // AT5G44790 // AT3G24240 // AT1G31260 // AT1G18880 // AT3G53420 // AT2G46740 // AT3G11050 // AT5G21930 // AT4G37410 // AT5G37990 // AT5G35750 // AT2G19110 // AT1G62660 // AT5G40510 // AT2G30840 // AT2G23150 // AT4G31910 // AT4G33020 // AT2G26650 // AT4G05200 // AT2G21550 // AT1G27320 // AT1G09740 // AT1G50560 // AT3G27190 // AT5G26820 // AT1G12…
GO:0010082	P	regulation of root meristem growth	6	8047	18	28397	0.44	1	// AT1G44900 // AT1G70940 // AT5G24740 // AT3G44600 // AT1G69380 // AT5G60810
GO:0019915	P	lipid storage	38	8047	101	28397	0.084	1	// AT1G72560 // AT5G58410 // AT3G49240 // AT5G16780 // AT2G31970 // AT4G22970 // AT1G73177 // AT4G18550 // AT2G34710 // AT3G57290 // AT2G38280 // AT3G49600 // AT5G14250 // AT3G59420 // AT2G06990 // AT4G01560 // AT5G13480 // AT3G60830 // AT5G07530 // AT3G44600 // AT5G27540 // AT5G42820 // AT2G27380 // AT2G34780 // AT2G21150 // AT2G02850 // AT3G24440 // AT3G27670 // AT2G41620 // AT2G27300 // AT5G49…
GO:0045596	P	negative regulation of cell differentiation	30	8047	74	28397	0.064	1	// AT5G46880 // AT4G00150 // AT3G07780 // AT2G20140 // AT1G03770 // AT2G45160 // AT2G35350 // AT5G17270 // AT4G29040 // AT1G62360 // AT4G18960 // AT5G02030 // AT5G13480 // AT3G61150 // AT4G13750 // AT4G28980 // AT3G44600 // AT3G60630 // AT1G05230 // AT1G80680 // AT2G34780 // AT1G59760 // AT4G04890 // AT4G24670 // AT5G63780 // AT3G07050 // AT2G41620 // AT5G49020 // AT4G27010 // AT1G50200
GO:0045595	P	regulation of cell differentiation	58	8047	136	28397	0.0067	1	// AT2G41630 // AT4G21100 // AT5G46880 // AT4G00150 // AT3G07780 // AT2G07040 // AT1G03770 // AT4G22970 // AT2G20140 // AT2G26650 // AT1G48410 // AT2G34710 // AT2G45160 // AT4G28980 // AT3G07160 // AT3G08850 // AT2G35350 // AT5G17270 // AT4G29040 // AT1G62360 // AT4G18960 // AT5G02030 // AT4G32880 // AT3G12160 // AT1G79580 // AT5G13480 // AT3G61150 // AT4G13750 // AT1G06220 // AT3G44600 // AT3G60…
GO:0016926	P	protein desumoylation	38	8047	80	28397	0.0071	1	// AT1G61850 // AT1G64570 // AT1G67140 // AT3G59920 // AT5G43320 // AT1G55690 // AT1G63490 // AT1G03770 // AT4G33620 // AT4G33150 // AT1G50140 // AT5G16280 // AT1G21160 // AT5G24320 // AT5G08390 // AT4G11160 // AT5G23450 // AT5G58980 // AT4G02430 // AT1G23800 // AT2G31960 // AT3G16630 // AT5G25060 // AT1G28470 // AT5G12430 // AT3G50530 // AT5G24350 // AT1G10570 // AT5G16300 // AT1G02220 // AT1G08…
GO:0055081	P	anion homeostasis	6	8047	20	28397	0.53	1	// AT1G30560 // AT2G38170 // AT3G57330 // AT2G33770 // AT4G17550 // AT2G41560
GO:0055082	P	cellular chemical homeostasis	75	8047	186	28397	0.0069	1	// AT5G47560 // AT5G20630 // AT1G13110 // AT3G51920 // AT3G45140 // AT3G12780 // AT5G18500 // AT3G11050 // AT3G13772 // AT3G09390 // AT5G27100 // AT5G53010 // AT2G29110 // AT2G23150 // AT4G16370 // AT1G62280 // AT3G22910 // AT2G21410 // AT2G32400 // AT5G11210 // AT5G40890 // AT5G44020 // AT4G29900 // AT5G26820 // AT1G32080 // AT5G09220 // AT4G37270 // AT1G04120 // AT5G48400 // AT2G17260 // AT3G61…
GO:0016925	P	protein sumoylation	8	8047	19	28397	0.23	1	// AT5G27700 // AT5G50580 // AT2G21470 // AT3G57870 // AT5G50680 // AT1G79280 // AT1G11360 // AT3G62650
GO:0008202	P	steroid metabolic process	76	8047	247	28397	0.28	1	// AT1G14290 // AT5G04470 // AT5G56090 // AT1G30750 // AT5G24910 // AT1G77330 // AT1G76490 // AT3G16460 // AT2G31020 // AT1G20950 // AT1G45130 // AT5G12250 // AT4G26690 // AT4G14850 // AT1G11680 // AT5G53560 // AT1G10030 // AT2G26730 // AT4G31910 // AT4G12080 // AT1G20330 // AT4G18060 // AT4G14680 // AT2G36800 // AT4G37760 // AT4G34640 // AT4G22010 // AT1G72430 // AT3G25540 // AT1G31910 // AT5G05…
GO:0051093	P	negative regulation of developmental process	61	8047	154	28397	0.018	1	// AT1G14400 // AT1G53090 // AT2G06210 // AT4G21100 // AT4G11260 // AT5G15840 // AT4G00150 // AT3G07780 // AT3G54720 // AT5G65080 // AT2G20140 // AT1G59760 // AT2G36270 // AT4G18550 // AT1G03770 // AT2G45160 // AT1G08260 // AT5G56030 // AT1G79730 // AT2G35350 // AT5G17270 // AT4G29040 // AT1G62360 // AT1G77080 // AT4G18960 // AT5G65070 // AT2G32950 // AT1G79280 // AT5G02030 // AT5G04240 // AT4G27…
GO:0032268	P	regulation of cellular protein metabolic process	66	8047	215	28397	0.31	1	// AT1G42550 // AT4G01370 // AT4G22890 // AT1G53230 // AT2G34970 // AT3G01150 // AT1G75690 // AT5G09660 // AT1G33590 // AT4G02770 // AT4G34460 // AT4G16390 // AT5G06870 // AT3G45640 // AT2G32680 // AT5G45430 // AT4G32660 // AT1G30210 // AT5G60900 // AT3G25690 // AT3G48430 // AT5G14320 // AT3G48090 // AT3G05660 // AT1G12900 // AT2G15080 // AT5G36230 // AT3G44600 // AT1G74850 // AT1G72340 // AT1G79…
GO:0007243	P	protein kinase cascade	86	8047	223	28397	0.01	1	// AT5G06870 // AT2G43790 // AT4G11260 // AT3G57700 // AT2G32680 // AT1G30210 // AT2G38290 // AT5G67340 // AT3G05660 // AT3G48090 // AT1G05000 // AT1G05010 // AT5G63780 // AT3G19420 // AT5G08330 // AT2G04450 // AT1G14790 // AT1G32230 // AT1G64060 // AT1G66880 // AT5G24930 // AT1G53230 // AT3G50110 // AT1G06680 // AT4G34460 // AT4G26080 // AT5G28210 // AT5G52750 // AT2G39730 // AT5G26920 // AT2G46…
GO:0007242	P	intracellular signaling cascade	424	8047	1252	28397	0.00074	1	// AT1G06620 // AT5G06870 // AT5G44790 // AT3G45620 // AT1G80680 // AT4G30610 // AT4G33000 // AT1G27340 // AT2G01950 // AT4G18020 // AT1G05630 // AT2G46500 // AT2G35940 // AT2G20440 // AT1G05010 // AT1G78100 // AT5G15930 // AT1G25350 // AT3G14090 // AT1G08700 // AT3G51770 // AT5G08130 // AT3G49350 // AT3G07370 // AT2G19860 // AT1G52400 // AT2G32030 // AT2G40080 // AT4G34370 // AT5G56030 // AT3G47…
GO:0000904	P	cell morphogenesis involved in differentiation	149	8047	408	28397	0.005	1	// AT1G33240 // AT3G23380 // AT4G02350 // AT3G27960 // AT5G56110 // AT2G07040 // AT5G53200 // AT1G29140 // AT3G04690 // AT4G24580 // AT5G06970 // AT1G66360 // AT3G56640 // AT1G59640 // AT2G47980 // AT5G58170 // AT3G12160 // AT3G57920 // AT2G30690 // AT1G49290 // AT5G07530 // AT5G64340 // AT3G44200 // AT5G42490 // AT4G01800 // AT2G25600 // AT1G78770 // AT3G02680 // AT4G13240 // AT5G15800 // AT3G23…
GO:0071496	P	cellular response to external stimulus	120	8047	389	28397	0.22	1	// AT1G33240 // AT5G06300 // AT3G08040 // AT4G31240 // AT5G57660 // AT5G21010 // AT5G45380 // AT2G33770 // AT2G38290 // AT2G21410 // AT1G20620 // AT1G02860 // AT1G51830 // AT1G60960 // AT2G03260 // AT1G32940 // AT5G20410 // AT2G22240 // AT4G00430 // AT4G03190 // AT5G44160 // AT1G67600 // AT3G09922 // AT1G09020 // AT1G79050 // AT2G11810 // AT3G23190 // AT3G18290 // AT4G23000 // AT2G14100 // AT3G51…
GO:0071555	P	cell wall organization	220	8047	613	28397	0.0016	1	// AT5G65090 // AT4G17730 // AT3G16370 // AT2G07040 // AT5G47820 // AT4G30190 // AT3G24550 // AT4G24620 // AT1G29140 // AT5G66680 // AT3G04690 // AT5G04970 // AT3G26570 // AT5G43060 // AT1G66360 // AT4G22010 // AT3G56640 // AT1G59640 // AT5G05170 // AT3G61110 // AT3G12160 // AT2G30690 // AT1G16760 // AT5G07530 // AT5G64340 // AT1G11580 // AT5G47500 // AT5G39280 // AT4G18960 // AT2G27380 // AT5G48…
GO:0010467	P	gene expression	1320	8047	4766	28397	0.79	1	// AT5G09920 // AT4G22890 // AT5G06870 // AT3G53200 // AT5G36120 // AT4G11660 // AT3G56870 // AT1G76490 // AT5G14280 // AT4G24500 // AT1G73850 // AT5G15800 // AT2G20020 // AT4G24270 // AT5G37800 // AT1G01260 // AT3G60530 // AT5G53200 // AT1G01380 // AT5G51700 // AT5G28740 // AT1G54380 // AT5G06710 // AT2G36480 // AT1G43170 // AT1G71350 // AT1G79730 // AT1G51140 // AT4G02590 // AT3G10070 // AT2G35…
GO:0007015	P	actin filament organization	63	8047	158	28397	0.015	1	// AT1G60430 // AT5G26240 // AT1G54490 // AT3G44200 // AT2G41740 // AT3G26720 // AT5G51600 // AT2G17800 // AT1G69670 // AT2G26650 // AT1G48410 // AT2G34710 // AT3G16630 // AT1G64570 // AT1G30490 // AT5G06970 // AT1G31810 // AT5G12370 // AT5G12330 // AT4G38510 // AT5G01730 // AT4G35020 // AT5G08390 // AT1G62450 // AT5G07780 // AT2G06990 // AT4G32880 // AT3G57410 // AT4G36890 // AT5G64340 // AT2G34…
GO:0007018	P	microtubule-based movement	35	8047	69	28397	0.0044	1	// AT1G64740 // AT1G18370 // AT3G10180 // AT3G16060 // AT3G44730 // AT5G06670 // AT5G65460 // AT5G10470 // AT5G27550 // AT1G21730 // AT5G41310 // AT1G75780 // AT1G12430 // AT1G63640 // AT1G73860 // AT5G12250 // AT1G01950 // AT5G65930 // AT3G17360 // AT1G20060 // AT3G51150 // AT5G27950 // AT5G42490 // AT3G20150 // AT4G21270 // AT5G66310 // AT5G60930 // AT2G29550 // AT1G09170 // AT2G28620 // AT5G23…
GO:0044087	P	regulation of cellular component biogenesis	7	8047	22	28397	0.47	1	// AT3G05520 // AT5G07780 // AT1G71790 // AT4G38510 // AT5G55230 // AT2G30910 // AT1G60430
GO:0016036	P	cellular response to phosphate starvation	53	8047	169	28397	0.28	1	// AT3G17410 // AT3G51770 // AT5G03545 // AT4G35090 // AT3G09560 // AT2G01830 // AT2G33770 // AT3G03520 // AT1G54160 // AT1G23010 // AT2G05940 // AT1G73170 // AT2G38920 // AT3G20330 // AT1G26730 // AT3G16785 // AT3G03540 // AT2G16430 // AT4G04490 // AT4G21470 // AT1G71130 // AT4G31240 // AT1G32940 // AT1G13300 // AT5G48400 // AT1G20620 // AT5G21040 // AT2G47190 // AT5G54730 // AT1G02860 // AT3G25…
GO:0044085	P	cellular component biogenesis	442	8047	1480	28397	0.17	1	// AT4G22890 // AT5G07780 // AT1G30750 // AT5G18440 // AT3G16370 // AT2G20020 // AT3G28460 // AT2G20140 // AT4G14180 // AT5G12870 // AT4G20280 // AT2G21410 // AT1G54380 // AT5G36120 // AT5G06780 // AT3G10070 // AT1G47260 // AT2G33120 // AT2G21390 // AT1G49910 // AT1G16280 // AT3G06550 // AT3G62020 // AT3G51820 // AT1G78770 // AT3G13550 // AT1G07340 // AT3G01280 // AT4G12600 // AT3G01320 // AT2G18…
GO:0016032	P	viral reproduction	6	8047	19	28397	0.49	1	// AT1G32070 // AT1G32400 // AT3G02470 // AT5G57685 // AT3G07780 // AT2G33330
GO:0015031	P	protein transport	382	8047	1160	28397	0.0055	1	// AT5G06870 // AT5G20300 // AT5G26110 // AT1G80680 // AT2G39730 // AT1G03080 // AT3G52570 // AT5G48930 // AT5G16620 // AT5G61060 // AT2G21390 // AT2G35940 // AT1G73430 // AT1G16280 // AT4G35870 // AT4G01800 // AT5G11490 // AT4G03510 // AT5G41790 // AT1G05940 // AT1G06210 // AT3G49350 // AT3G22440 // AT3G52150 // AT1G16210 // AT4G34370 // AT1G60070 // AT1G77550 // AT1G20350 // AT4G38550 // AT2G16…
GO:0051168	P	nuclear export	32	8047	72	28397	0.025	1	// AT5G13480 // AT1G72560 // AT1G06720 // AT1G80680 // AT3G63130 // AT4G05410 // AT3G57660 // AT2G03820 // AT2G40700 // AT2G19560 // AT3G57290 // AT5G17270 // AT2G40430 // AT3G10090 // AT5G09860 // AT1G79280 // AT3G44600 // AT5G15810 // AT2G34780 // AT1G59760 // AT5G03850 // AT2G31660 // AT5G58590 // AT2G41620 // AT2G40730 // AT5G49020 // AT4G27010 // AT1G79150 // AT2G34357 // AT1G72370 // AT3G05…
GO:0006302	P	double-strand break repair	52	8047	110	28397	0.002	1	// AT1G08130 // AT3G04620 // AT3G48210 // AT5G24280 // AT4G31400 // AT5G57160 // AT3G48190 // AT3G13170 // AT4G33925 // AT1G67630 // AT3G09660 // AT2G31320 // AT2G31970 // AT4G22970 // AT4G14180 // AT5G64630 // AT3G18524 // AT5G43080 // AT1G57820 // AT5G57450 // AT3G20540 // AT2G03430 // AT5G01630 // AT3G15550 // AT1G78770 // AT2G45280 // AT1G61410 // AT2G40030 // AT3G49250 // AT4G00020 // AT1G35…
GO:0006301	P	postreplication repair	9	8047	36	28397	0.69	1	// AT1G14400 // AT3G55530 // AT5G44740 // AT2G29570 // AT2G33770 // AT4G36800 // AT1G64230 // AT3G18524 // AT1G23260
GO:0010017	P	red or far-red light signaling pathway	16	8047	45	28397	0.26	1	// AT2G24540 // AT2G02950 // AT5G63310 // AT2G40080 // AT5G15840 // AT4G02440 // AT5G35840 // AT1G02340 // AT4G25560 // AT2G26670 // AT2G46340 // AT2G46370 // AT4G16250 // AT4G18130 // AT3G22170 // AT1G09530
GO:0006308	P	DNA catabolic process	34	8047	101	28397	0.22	1	// AT4G21585 // AT5G20420 // AT3G48210 // AT3G48190 // AT3G45830 // AT4G22970 // AT4G14180 // AT4G38780 // AT1G03770 // AT2G34710 // AT5G57450 // AT2G39090 // AT5G18950 // AT1G50140 // AT2G03430 // AT1G27900 // AT1G79890 // AT3G58210 // AT3G13170 // AT1G11190 // AT5G60040 // AT5G24830 // AT5G63960 // AT1G63990 // AT1G01690 // AT3G26730 // AT3G27730 // AT3G02680 // AT2G03070 // AT2G36850 // AT1G15…
GO:0016108	P	tetraterpenoid metabolic process	39	8047	111	28397	0.14	1	// AT4G39040 // AT1G73110 // AT2G27680 // AT3G59780 // AT2G26670 // AT5G09660 // AT3G53130 // AT1G03630 // AT5G47840 // AT3G26570 // AT1G08540 // AT4G27430 // AT3G14110 // AT1G56500 // AT4G14070 // AT3G01480 // AT1G15980 // AT1G06820 // AT3G51820 // AT3G45140 // AT4G32810 // AT4G14210 // AT3G24430 // AT1G10670 // AT1G80030 // AT2G02500 // AT5G20140 // AT2G36990 // AT4G37000 // AT2G47590 // AT3G03…
GO:0016109	P	tetraterpenoid biosynthetic process	36	8047	106	28397	0.2	1	// AT4G39040 // AT1G73110 // AT2G27680 // AT3G59780 // AT2G26670 // AT5G09660 // AT3G53130 // AT1G03630 // AT5G47840 // AT3G26570 // AT1G08540 // AT4G27430 // AT3G14110 // AT1G56500 // AT4G14070 // AT3G01480 // AT1G15980 // AT1G06820 // AT3G51820 // AT3G45140 // AT4G14210 // AT3G24430 // AT1G10670 // AT1G80030 // AT2G02500 // AT5G20140 // AT2G36990 // AT4G37000 // AT2G47590 // AT3G03710 // AT1G31…
GO:0016458	P	gene silencing	170	8047	450	28397	0.00093	1	// AT1G08130 // AT2G40030 // AT1G33400 // AT4G24500 // AT3G63130 // AT3G15550 // AT1G08830 // AT1G19100 // AT5G15920 // AT2G36480 // AT1G63640 // AT1G24240 // AT3G20420 // AT1G80070 // AT3G24495 // AT3G49250 // AT5G58130 // AT1G48410 // AT1G76490 // AT2G42120 // AT3G20010 // AT1G05460 // AT4G14200 // AT1G01040 // AT2G07170 // AT3G57300 // AT3G20150 // AT5G08110 // AT2G34780 // AT1G78770 // AT3G24…
GO:0006904	P	vesicle docking during exocytosis	19	8047	35	28397	0.019	1	// AT5G61010 // AT3G55150 // AT3G29400 // AT2G28650 // AT4G31540 // AT1G54090 // AT4G02350 // AT1G12360 // AT3G09530 // AT3G14090 // AT3G56640 // AT5G50380 // AT5G13990 // AT2G28640 // AT1G72470 // AT2G42700 // AT1G51640 // AT4G12120 // AT5G58430
GO:0016101	P	diterpenoid metabolic process	20	8047	62	28397	0.35	1	// AT1G17010 // AT4G24150 // AT5G61780 // AT5G03730 // AT1G50960 // AT2G34555 // AT5G25900 // AT4G24660 // AT5G07180 // AT1G15550 // AT4G21200 // AT1G68320 // AT2G32460 // AT1G30040 // AT4G39500 // AT5G51310 // AT5G06100 // AT2G36270 // AT5G10120 // AT3G11440
GO:0016102	P	diterpenoid biosynthetic process	17	8047	55	28397	0.42	1	// AT1G17010 // AT4G24150 // AT5G61780 // AT5G03730 // AT1G50960 // AT5G25900 // AT4G24660 // AT5G07180 // AT1G15550 // AT1G68320 // AT2G32460 // AT4G39500 // AT5G51310 // AT5G06100 // AT2G36270 // AT5G10120 // AT3G11440
GO:0016104	P	triterpenoid biosynthetic process	17	8047	42	28397	0.14	1	// AT5G24150 // AT1G10030 // AT5G56090 // AT2G22830 // AT1G05500 // AT1G78500 // AT1G66960 // AT4G37760 // AT5G36150 // AT4G15370 // AT3G45130 // AT1G31910 // AT5G04220 // AT1G78950 // AT5G48010 // AT1G11680 // AT5G53560
GO:0016106	P	sesquiterpenoid biosynthetic process	15	8047	41	28397	0.24	1	// AT3G59580 // AT1G13040 // AT2G35550 // AT3G08970 // AT1G23450 // AT5G02130 // AT4G18780 // AT4G16740 // AT5G44630 // AT5G20960 // AT2G27150 // AT1G67080 // AT1G52340 // AT4G32590 // AT1G10960
GO:0060548	P	negative regulation of cell death	70	8047	174	28397	0.0091	1	// AT1G18890 // AT3G13870 // AT3G21630 // AT2G38470 // AT4G13510 // AT3G57330 // AT2G43790 // AT4G11260 // AT4G21120 // AT2G44840 // AT3G09830 // AT3G45640 // AT4G34460 // AT2G05940 // AT4G26080 // AT1G72900 // AT1G28370 // AT2G38290 // AT3G16785 // AT2G18690 // AT1G76970 // AT1G74710 // AT5G67340 // AT1G51890 // AT4G04490 // AT4G34150 // AT5G55930 // AT3G53810 // AT5G26920 // AT1G09270 // AT3G48…
GO:0051554	P	flavonol metabolic process	6	8047	9	28397	0.092	1	// AT1G78570 // AT5G49330 // AT3G62610 // AT1G06000 // AT1G30530 // AT4G34135
GO:0046488	P	phosphatidylinositol metabolic process	30	8047	112	28397	0.64	1	// AT1G14400 // AT5G44010 // AT4G31560 // AT1G21840 // AT5G05950 // AT5G18850 // AT1G54210 // AT1G68000 // AT5G40190 // AT3G11530 // AT3G13720 // AT1G79070 // AT4G01190 // AT4G38570 // AT2G19810 // AT3G48185 // AT1G21980 // AT1G34260 // AT2G26420 // AT2G04550 // AT2G40935 // AT1G77740 // AT5G20120 // AT4G01510 // AT2G41210 // AT1G10900 // AT2G40420 // AT3G59770 // AT4G17790 // AT3G54290
GO:0046489	P	phosphoinositide biosynthetic process	31	8047	112	28397	0.58	1	// AT1G14400 // AT5G44010 // AT4G31560 // AT4G17910 // AT1G21840 // AT5G05950 // AT5G18850 // AT1G54210 // AT1G68000 // AT1G12730 // AT5G40190 // AT5G22130 // AT3G11530 // AT3G13720 // AT5G17250 // AT4G38570 // AT2G19810 // AT3G45100 // AT3G48185 // AT1G16040 // AT5G46850 // AT1G02145 // AT4G17790 // AT5G20120 // AT1G11880 // AT4G01510 // AT1G79070 // AT2G04550 // AT2G40420 // AT2G40935 // AT3G54…
GO:0046486	P	glycerolipid metabolic process	84	8047	262	28397	0.18	1	// AT1G14400 // AT5G44010 // AT5G17250 // AT4G31560 // AT4G17910 // AT1G31800 // AT5G04980 // AT3G63240 // AT2G40935 // AT3G54290 // AT3G54320 // AT5G54390 // AT3G26840 // AT5G09660 // AT1G48600 // AT5G05950 // AT1G03630 // AT4G18550 // AT5G17670 // AT2G32260 // AT3G16000 // AT1G54210 // AT3G52570 // AT1G68000 // AT2G45670 // AT1G15110 // AT1G12730 // AT4G31850 // AT4G28080 // AT4G33950 // AT2G26…
GO:0046482	P	para-aminobenzoic acid metabolic process	11	8047	38	28397	0.53	1	// AT3G02875 // AT5G64250 // AT2G37760 // AT4G04620 // AT2G43840 // AT5G61820 // AT3G44190 // AT4G22530 // AT1G72680 // AT3G14990 // AT2G43820
GO:0046483	P	heterocycle metabolic process	341	8047	1023	28397	0.0049	1	// AT5G41480 // AT1G30110 // AT1G13110 // AT5G03910 // AT5G60990 // AT1G17160 // AT5G53350 // AT1G76490 // AT3G20050 // AT5G57350 // AT3G51820 // AT1G06000 // AT5G35750 // AT1G28010 // AT4G25960 // AT1G80270 // AT3G12670 // AT1G28395 // AT1G69720 // AT3G03990 // AT4G19710 // AT2G20320 // AT2G20860 // AT3G18680 // AT2G45730 // AT4G37400 // AT5G23250 // AT3G27190 // AT5G48930 // AT5G08690 // AT5G40…
GO:0042325	P	regulation of phosphorylation	38	8047	95	28397	0.047	1	// AT5G04470 // AT2G46090 // AT1G71860 // AT3G50110 // AT1G05000 // AT2G20900 // AT3G45640 // AT1G27630 // AT2G26430 // AT5G65420 // AT2G18730 // AT5G43080 // AT5G28210 // AT5G61650 // AT2G17520 // AT4G30340 // AT5G06150 // AT2G35680 // AT5G23450 // AT1G70210 // AT2G45080 // AT3G21870 // AT3G10550 // AT4G28980 // AT3G25800 // AT5G03470 // AT2G17620 // AT3G19420 // AT5G57050 // AT4G35620 // AT2G20…
GO:0009694	P	jasmonic acid metabolic process	56	8047	160	28397	0.1	1	// AT1G44350 // AT5G62210 // AT1G61850 // AT5G06870 // AT5G10300 // AT4G29010 // AT1G75220 // AT4G31780 // AT4G03560 // AT5G07010 // AT2G27680 // AT3G15500 // AT1G70700 // AT2G44810 // AT1G61890 // AT5G09660 // AT3G17860 // AT5G54170 // AT4G05100 // AT4G39980 // AT2G20860 // AT1G71100 // AT2G33150 // AT4G10390 // AT2G06050 // AT1G71697 // AT4G01050 // AT1G59640 // AT2G29450 // AT5G53750 // AT3G02…
GO:0009167	P	purine ribonucleoside monophosphate metabolic process	6	8047	16	28397	0.35	1	// AT1G79470 // AT1G16350 // AT3G55010 // AT1G63660 // AT1G74260 // AT2G38280
GO:0006270	P	DNA replication initiation	31	8047	66	28397	0.016	1	// AT5G48600 // AT1G67630 // AT3G09660 // AT5G63950 // AT4G02070 // AT3G18524 // AT1G57820 // AT3G51280 // AT3G24495 // AT1G67320 // AT1G02970 // AT2G31270 // AT3G23890 // AT1G59540 // AT4G26660 // AT4G21820 // AT2G07170 // AT5G27680 // AT5G57590 // AT1G69770 // AT4G02060 // AT5G55820 // AT1G78770 // AT1G44900 // AT2G36010 // AT3G20150 // AT1G75150 // AT5G62410 // AT1G65470 // AT5G67100 // AT3G03…
GO:0009697	P	salicylic acid biosynthetic process	70	8047	209	28397	0.13	1	// AT3G17410 // AT5G61010 // AT3G21630 // AT2G38470 // AT3G12780 // AT3G01480 // AT5G61210 // AT4G11260 // AT3G54640 // AT2G39730 // AT1G06680 // AT3G09830 // AT3G57700 // AT3G45640 // AT2G05940 // AT1G18890 // AT2G38290 // AT3G49350 // AT1G17600 // AT1G74710 // AT5G67340 // AT3G48080 // AT4G04490 // AT4G23470 // AT5G58940 // AT5G05730 // AT4G37640 // AT4G26120 // AT5G26920 // AT5G50250 // AT3G48…
GO:0009691	P	cytokinin biosynthetic process	14	8047	36	28397	0.2	1	// AT5G19040 // AT3G49730 // AT1G67110 // AT4G18610 // AT4G37940 // AT1G55610 // AT5G44350 // AT1G62360 // AT1G79050 // AT1G68460 // AT1G20700 // AT2G30840 // AT2G20320 // AT1G66450
GO:0009894	P	regulation of catabolic process	10	8047	28	28397	0.32	1	// AT4G12560 // AT1G27320 // AT2G38470 // AT1G22740 // AT1G75990 // AT5G35750 // AT1G22760 // AT3G54320 // AT5G09660 // AT5G02310
GO:0006457	P	protein folding	112	8047	339	28397	0.088	1	// AT3G04980 // AT4G21320 // AT1G79930 // AT5G35320 // AT5G22080 // AT5G25530 // AT4G39960 // AT3G25230 // AT5G53680 // AT3G05660 // AT5G53350 // AT3G55920 // AT4G37480 // AT5G35100 // AT3G13860 // AT3G47940 // AT1G59980 // AT2G02810 // AT2G26150 // AT5G18820 // AT4G32420 // AT1G08780 // AT2G32120 // AT3G07150 // AT5G62390 // AT4G24280 // AT1G17860 // AT4G26555 // AT5G17710 // AT5G23290 // AT5G64…
GO:0044282	P	small molecule catabolic process	291	8047	932	28397	0.077	1	// AT1G30110 // AT4G22890 // AT1G78050 // AT3G12780 // AT4G29010 // AT1G75690 // AT1G64230 // AT1G59830 // AT3G61580 // AT3G51820 // AT3G53180 // AT4G33530 // AT5G19220 // AT5G08050 // AT3G22890 // AT4G24620 // AT4G26390 // AT2G20860 // AT1G08830 // AT2G29130 // AT3G51090 // AT1G77770 // AT3G52570 // AT5G17990 // AT4G32840 // AT1G03000 // AT1G17160 // AT1G23780 // AT4G39090 // AT5G50250 // AT4G35…
GO:0009891	P	positive regulation of biosynthetic process	201	8047	600	28397	0.022	1	// AT1G13110 // AT3G60530 // AT5G36120 // AT5G63710 // AT3G51820 // AT1G03080 // AT4G16390 // AT4G25560 // AT5G08050 // AT1G30210 // AT2G30490 // AT2G36270 // AT2G20860 // AT1G79180 // AT5G24120 // AT5G48930 // AT1G79730 // AT2G04790 // AT3G27210 // AT4G36240 // AT5G09220 // AT3G24490 // AT2G32950 // AT2G42380 // AT2G35940 // AT3G10800 // AT1G65650 // AT5G04240 // AT1G65660 // AT1G63680 // AT5G06…
GO:0000305	P	response to oxygen radical	21	8047	44	28397	0.037	1	// AT1G08830 // AT2G47000 // AT5G44790 // AT4G26080 // AT2G19560 // AT1G54100 // AT2G05710 // AT2G43790 // AT4G29380 // AT5G18100 // AT1G27320 // AT4G33940 // AT1G12520 // AT1G32230 // AT5G39610 // AT1G71860 // AT4G26400 // AT2G35940 // AT5G23310 // AT4G34000 // AT4G35460
GO:0009693	P	ethylene biosynthetic process	43	8047	131	28397	0.23	1	// AT3G51770 // AT1G24140 // AT3G13050 // AT1G77330 // AT1G03730 // AT5G58550 // AT4G31990 // AT3G09830 // AT3G57700 // AT1G70580 // AT2G32030 // AT4G28410 // AT4G25390 // AT5G63130 // AT1G61610 // AT1G72900 // AT4G23600 // AT2G27310 // AT1G20350 // AT4G34410 // AT2G39650 // AT2G15390 // AT5G65300 // AT1G05010 // AT4G33680 // AT1G12010 // AT4G02680 // AT5G46080 // AT2G19590 // AT3G57750 // AT4G19…
GO:0000303	P	response to superoxide	21	8047	44	28397	0.037	1	// AT1G08830 // AT2G47000 // AT5G44790 // AT4G26080 // AT2G19560 // AT1G54100 // AT2G05710 // AT2G43790 // AT4G29380 // AT5G18100 // AT1G27320 // AT4G33940 // AT1G12520 // AT1G32230 // AT5G39610 // AT1G71860 // AT4G26400 // AT2G35940 // AT5G23310 // AT4G34000 // AT4G35460
GO:0000302	P	response to reactive oxygen species	131	8047	338	28397	0.0016	1	// AT5G44790 // AT4G21320 // AT3G12780 // AT4G11660 // AT5G35320 // AT2G43790 // AT4G32360 // AT5G50920 // AT3G25230 // AT5G53680 // AT1G08830 // AT4G16155 // AT2G03800 // AT1G56560 // AT3G05660 // AT2G36840 // AT3G48090 // AT5G39610 // AT1G20620 // AT2G35940 // AT5G63310 // AT5G18100 // AT2G22240 // AT1G53210 // AT5G62000 // AT2G26150 // AT5G18820 // AT3G10680 // AT4G04770 // AT2G02810 // AT2G32…
GO:0009943	P	adaxial/abaxial axis specification	29	8047	81	28397	0.17	1	// AT5G08130 // AT2G37630 // AT3G02210 // AT4G30520 // AT2G34710 // AT1G30490 // AT5G67200 // AT5G02030 // AT4G32880 // AT1G02800 // AT4G20910 // AT1G31320 // AT4G14200 // AT2G31160 // AT3G24660 // AT1G68320 // AT2G47230 // AT5G60690 // AT2G26330 // AT5G13300 // AT3G13510 // AT5G61480 // AT5G66460 // AT3G05040 // AT1G73590 // AT5G03680 // AT3G27220 // AT5G60200 // AT5G49990
GO:0009944	P	polarity specification of adaxial/abaxial axis	29	8047	79	28397	0.14	1	// AT5G08130 // AT2G37630 // AT3G02210 // AT4G30520 // AT2G34710 // AT1G30490 // AT5G67200 // AT5G02030 // AT4G32880 // AT1G02800 // AT4G20910 // AT1G31320 // AT4G14200 // AT2G31160 // AT3G24660 // AT1G68320 // AT2G47230 // AT5G60690 // AT2G26330 // AT5G13300 // AT3G13510 // AT5G61480 // AT5G66460 // AT3G05040 // AT1G73590 // AT5G03680 // AT3G27220 // AT5G60200 // AT5G49990
GO:0042254	P	ribosome biogenesis	112	8047	437	28397	0.84	1	// AT4G22890 // AT5G16620 // AT5G60670 // AT4G04350 // AT3G51820 // AT2G20020 // AT5G19220 // AT1G59760 // AT3G18680 // AT3G12080 // AT1G24240 // AT1G12900 // AT1G75690 // AT2G47420 // AT3G61110 // AT1G16280 // AT2G30695 // AT1G63680 // AT5G08600 // AT5G10620 // AT4G26230 // AT5G26360 // AT2G30950 // AT1G44575 // AT3G62870 // AT4G12600 // AT5G08280 // AT3G20000 // AT4G02230 // AT1G03630 // AT3G28…
GO:0002684	P	positive regulation of immune system process	15	8047	43	28397	0.29	1	// AT1G71220 // AT4G25230 // AT3G21630 // AT5G59890 // AT2G43790 // AT4G19530 // AT1G80680 // AT5G40440 // AT5G20480 // AT2G46370 // AT4G03550 // AT2G39660 // AT4G23510 // AT3G05360 // AT1G33520
GO:0002682	P	regulation of immune system process	148	8047	419	28397	0.013	1	// AT1G13110 // AT3G13870 // AT1G28570 // AT5G63710 // AT2G43790 // AT4G11260 // AT5G63490 // AT1G80680 // AT4G21120 // AT1G03080 // AT2G37630 // AT5G06870 // AT3G09830 // AT3G57700 // AT2G32680 // AT1G30210 // AT2G38290 // AT5G67340 // AT5G48930 // AT3G27210 // AT3G05660 // AT5G09220 // AT3G48090 // AT2G35940 // AT2G39730 // AT1G05010 // AT5G43780 // AT5G63780 // AT5G08330 // AT2G04450 // AT1G51…
GO:0045910	P	negative regulation of DNA recombination	5	8047	7	28397	0.1	1	// AT3G18524 // AT4G02070 // AT1G35530 // AT3G24320 // AT3G24495
GO:0009308	P	amine metabolic process	348	8047	1034	28397	0.0029	1	// AT1G80680 // AT4G20280 // AT1G31670 // AT3G59760 // AT2G35940 // AT2G03667 // AT1G15410 // AT1G05010 // AT3G23820 // AT1G78670 // AT1G05150 // AT3G14310 // AT1G25350 // AT5G19040 // AT5G35630 // AT5G26780 // AT5G13980 // AT2G32030 // AT1G26640 // AT1G20350 // AT3G63190 // AT5G10330 // AT1G66450 // AT3G55530 // AT3G16150 // AT2G42590 // AT4G28680 // AT1G65040 // AT1G10670 // AT2G19590 // AT4G33…
GO:0009309	P	amine biosynthetic process	185	8047	527	28397	0.0071	1	// AT3G12780 // AT5G05730 // AT3G54080 // AT1G33400 // AT1G80680 // AT5G47820 // AT4G19710 // AT4G20280 // AT3G23810 // AT2G20860 // AT3G18680 // AT1G80600 // AT5G44020 // AT1G76990 // AT2G21550 // AT1G12820 // AT4G34980 // AT4G38770 // AT1G63660 // AT2G17033 // AT2G35940 // AT1G09840 // AT5G04240 // AT4G08310 // AT2G30695 // AT2G25830 // AT3G16470 // AT4G33680 // AT3G51820 // AT1G71920 // AT2G22…
GO:0009306	P	protein secretion	10	8047	22	28397	0.15	1	// AT5G50440 // AT1G20080 // AT5G28750 // AT5G61780 // AT1G29310 // AT2G18710 // AT4G12120 // AT1G12360 // AT2G31530 // AT4G02195
GO:0035303	P	regulation of dephosphorylation	42	8047	137	28397	0.36	1	// AT1G42550 // AT5G14320 // AT4G22890 // AT1G53230 // AT4G02770 // AT1G75690 // AT5G09660 // AT1G33590 // AT4G01370 // AT2G32680 // AT5G06870 // AT3G45640 // AT4G34460 // AT1G30210 // AT5G24930 // AT3G25690 // AT3G08940 // AT3G48090 // AT3G05660 // AT1G12900 // AT2G15080 // AT1G25490 // AT1G11870 // AT1G62750 // AT3G01480 // AT5G36170 // AT4G01050 // AT5G63780 // AT2G31070 // AT1G74850 // AT5G08…
GO:0006586	P	indolalkylamine metabolic process	35	8047	102	28397	0.19	1	// AT3G28940 // AT1G13110 // AT5G05730 // AT5G60750 // AT3G61300 // AT3G54640 // AT2G18690 // AT5G54810 // AT1G65670 // AT5G60890 // AT2G06050 // AT2G04400 // AT5G05590 // AT5G12970 // AT3G13110 // AT5G48220 // AT3G59760 // AT3G57880 // AT5G17990 // AT5G49760 // AT5G51900 // AT1G49500 // AT3G53180 // AT1G51800 // AT3G22890 // AT3G23820 // AT2G21170 // AT1G07780 // AT3G61040 // AT3G04110 // AT3G14…
GO:0035304	P	regulation of protein amino acid dephosphorylation	42	8047	135	28397	0.33	1	// AT1G42550 // AT5G14320 // AT4G22890 // AT1G53230 // AT4G02770 // AT1G75690 // AT5G09660 // AT1G33590 // AT4G01370 // AT2G32680 // AT5G06870 // AT3G45640 // AT4G34460 // AT1G30210 // AT5G24930 // AT3G25690 // AT3G08940 // AT3G48090 // AT3G05660 // AT1G12900 // AT2G15080 // AT1G25490 // AT1G11870 // AT1G62750 // AT3G01480 // AT5G36170 // AT4G01050 // AT5G63780 // AT2G31070 // AT1G74850 // AT5G08…
GO:0010260	P	organ senescence	33	8047	96	28397	0.2	1	// AT5G65210 // AT2G13790 // AT2G39200 // AT1G15400 // AT5G45890 // AT5G51640 // AT2G31690 // AT1G27320 // AT5G13820 // AT2G39730 // AT2G47190 // AT5G39610 // AT5G03280 // AT4G23700 // AT4G35890 // AT1G11190 // AT4G30520 // AT2G22300 // AT1G73680 // AT5G64930 // AT4G01250 // AT5G62000 // AT2G37150 // AT4G03550 // AT5G44160 // AT5G17290 // AT3G11340 // AT1G69490 // AT3G19190 // AT3G15010 // AT2G41…
GO:0010267	P	production of ta-siRNAs involved in RNA interference	54	8047	111	28397	0.001	1	// AT3G20010 // AT3G61670 // AT5G48600 // AT2G16390 // AT1G33400 // AT1G79950 // AT5G07660 // AT1G15940 // AT2G17930 // AT1G48410 // AT3G47460 // AT3G14980 // AT1G67140 // AT4G20910 // AT4G32620 // AT5G15920 // AT1G24240 // AT2G31320 // AT2G27170 // AT3G28460 // AT1G63640 // AT1G80070 // AT4G30520 // AT3G49250 // AT4G30130 // AT5G02030 // AT5G49500 // AT1G60860 // AT5G09860 // AT1G01040 // AT2G25…
GO:0010264	P	myo-inositol hexakisphosphate biosynthetic process	28	8047	65	28397	0.044	1	// AT1G18060 // AT1G64780 // AT1G55960 // AT1G70580 // AT2G24540 // AT5G24120 // AT1G31812 // AT4G37760 // AT2G43980 // AT1G64770 // AT2G45990 // AT5G06980 // AT1G32900 // AT1G07010 // AT3G01060 // AT3G01180 // AT2G22240 // AT2G15020 // AT5G58730 // AT5G60760 // AT5G15910 // AT4G22200 // AT1G07180 // AT1G66130 // AT1G76570 // AT5G50100 // AT5G61760 // AT4G31310
GO:0006694	P	steroid biosynthetic process	71	8047	221	28397	0.2	1	// AT1G14290 // AT5G04470 // AT5G56090 // AT1G30750 // AT1G77330 // AT1G76490 // AT3G16460 // AT1G15210 // AT1G20950 // AT1G45130 // AT5G12250 // AT4G26690 // AT4G31910 // AT1G11680 // AT5G53560 // AT1G10030 // AT2G26730 // AT4G12080 // AT1G20330 // AT4G18060 // AT4G14680 // AT4G37760 // AT4G34640 // AT4G22010 // AT1G72430 // AT3G25540 // AT1G31910 // AT5G05170 // AT5G04220 // AT5G24910 // AT5G48…
GO:0000162	P	tryptophan biosynthetic process	12	8047	26	28397	0.11	1	// AT5G05730 // AT5G60890 // AT5G17990 // AT3G61300 // AT3G54640 // AT2G04400 // AT5G05590 // AT1G07780 // AT5G12970 // AT5G54810 // AT3G57880 // AT4G02610
GO:0009410	P	response to xenobiotic stimulus	37	8047	87	28397	0.027	1	// AT5G65210 // AT1G65660 // AT1G77920 // AT3G51960 // AT1G32810 // AT3G54620 // AT4G25540 // AT4G38900 // AT2G45300 // AT2G39090 // AT2G35550 // AT5G18950 // AT3G49760 // AT4G35040 // AT2G21230 // AT2G41070 // AT2G42380 // AT4G01070 // AT2G43820 // AT4G29210 // AT2G43840 // AT1G48380 // AT1G01160 // AT5G45110 // AT1G77290 // AT1G72050 // AT3G58120 // AT5G44080 // AT3G10800 // AT5G14960 // AT1G68…
GO:0009411	P	response to UV	88	8047	247	28397	0.039	1	// AT2G31190 // AT2G43790 // AT4G22950 // AT3G16370 // AT1G28010 // AT5G15800 // AT4G33000 // AT1G06000 // AT1G08830 // AT4G22010 // AT2G32950 // AT3G24495 // AT5G05170 // AT1G05880 // AT5G64340 // AT5G18100 // AT3G09000 // AT4G03190 // AT5G42800 // AT3G51240 // AT3G29590 // AT4G25960 // AT5G63890 // AT1G04220 // AT1G23080 // AT3G28860 // AT1G73590 // AT3G55120 // AT5G01090 // AT1G77080 // AT5G16…
GO:0009414	P	response to water deprivation	137	8047	416	28397	0.07	1	// AT1G33240 // AT2G38750 // AT1G06620 // AT5G57660 // AT5G21010 // AT5G05730 // AT2G27310 // AT5G47100 // AT2G33380 // AT5G35750 // AT4G05100 // AT2G36270 // AT2G29130 // AT5G67340 // AT4G39090 // AT3G61050 // AT5G39610 // AT2G47190 // AT1G32940 // AT5G57050 // AT1G20450 // AT4G21440 // AT2G30580 // AT1G01470 // AT5G07700 // AT1G56600 // AT1G32230 // AT2G47180 // AT1G64060 // AT1G44170 // AT1G28…
GO:0009415	P	response to water	137	8047	424	28397	0.099	1	// AT1G33240 // AT2G38750 // AT1G06620 // AT5G57660 // AT5G21010 // AT5G05730 // AT2G27310 // AT5G47100 // AT2G33380 // AT5G35750 // AT4G05100 // AT2G36270 // AT2G29130 // AT5G67340 // AT4G39090 // AT3G61050 // AT5G39610 // AT2G47190 // AT1G32940 // AT5G57050 // AT1G20450 // AT4G21440 // AT2G30580 // AT1G01470 // AT5G07700 // AT1G56600 // AT1G32230 // AT2G47180 // AT1G64060 // AT1G44170 // AT1G28…
GO:0015985	P	energy coupled proton transport, down electrochemical gradient	8	8047	38	28397	0.83	1	// AT2G21410 // AT5G08670 // AT1G51650 // AT5G08690 // AT4G39080 // AT1G64200 // AT4G09650 // AT4G11150
GO:0006879	P	cellular iron ion homeostasis	7	8047	14	28397	0.16	1	// AT3G08040 // AT5G26820 // AT3G11050 // AT5G58270 // AT5G01600 // AT3G61010 // AT4G04770
GO:0006875	P	cellular metal ion homeostasis	20	8047	44	28397	0.057	1	// AT3G07520 // AT2G24710 // AT2G32400 // AT2G32390 // AT5G48400 // AT1G04120 // AT5G11210 // AT5G63530 // AT3G51480 // AT1G80830 // AT5G48410 // AT3G04110 // AT1G15960 // AT5G27100 // AT2G17260 // AT2G29110 // AT1G70730 // AT2G23150 // AT1G42540 // AT4G16370
GO:0006874	P	cellular calcium ion homeostasis	14	8047	29	28397	0.075	1	// AT3G07520 // AT2G32400 // AT5G27100 // AT5G48400 // AT2G24710 // AT5G11210 // AT1G42540 // AT3G51480 // AT5G48410 // AT3G04110 // AT2G32390 // AT2G17260 // AT2G29110 // AT1G70730
GO:0006873	P	cellular ion homeostasis	74	8047	185	28397	0.0084	1	// AT5G47560 // AT5G20630 // AT1G13110 // AT3G51920 // AT3G45140 // AT3G12780 // AT5G18500 // AT3G11050 // AT3G13772 // AT3G09390 // AT5G27100 // AT5G53010 // AT2G29110 // AT2G23150 // AT4G16370 // AT1G62280 // AT3G22910 // AT2G21410 // AT2G32400 // AT5G11210 // AT5G40890 // AT5G44020 // AT4G29900 // AT5G26820 // AT1G32080 // AT5G09220 // AT4G37270 // AT1G04120 // AT5G48400 // AT2G17260 // AT3G61…
GO:0001558	P	regulation of cell growth	35	8047	112	28397	0.34	1	// AT1G33240 // AT2G18470 // AT2G07040 // AT3G57860 // AT2G20140 // AT1G70460 // AT2G20000 // AT3G04690 // AT2G39090 // AT3G07160 // AT2G03430 // AT3G53970 // AT3G02170 // AT4G29040 // AT1G35670 // AT1G49910 // AT1G52290 // AT3G12160 // AT3G12280 // AT1G49270 // AT2G41630 // AT1G75990 // AT1G30570 // AT1G05800 // AT1G64230 // AT3G24550 // AT1G78770 // AT4G13240 // AT3G13550 // AT2G26330 // AT2G04…
GO:0010675	P	regulation of cellular carbohydrate metabolic process	6	8047	15	28397	0.31	1	// AT5G07690 // AT1G07640 // AT3G03710 // AT5G07700 // AT3G54320 // AT5G61420
GO:0000059	P	protein import into nucleus, docking	9	8047	12	28397	0.027	1	// AT3G17340 // AT3G08960 // AT2G16950 // AT5G53480 // AT3G59020 // AT4G27640 // AT5G06120 // AT2G46520 // AT2G31660
GO:0010073	P	meristem maintenance	113	8047	286	28397	0.002	1	// AT2G01950 // AT5G55540 // AT1G80680 // AT5G47820 // AT2G20140 // AT1G47670 // AT2G35350 // AT4G22010 // AT4G34980 // AT1G80070 // AT3G43610 // AT1G09840 // AT4G09510 // AT5G64340 // AT3G63200 // AT1G31320 // AT4G14200 // AT5G63780 // AT2G34780 // AT3G08680 // AT1G44900 // AT5G58960 // AT2G04780 // AT5G61480 // AT3G13510 // AT4G27010 // AT5G60200 // AT4G38660 // AT1G79950 // AT3G07780 // AT5G24…
GO:0010074	P	maintenance of meristem identity	23	8047	56	28397	0.088	1	// AT1G80680 // AT4G00150 // AT3G07780 // AT2G20140 // AT1G03770 // AT2G45160 // AT2G35350 // AT5G17270 // AT4G29040 // AT5G02030 // AT5G13480 // AT4G28980 // AT3G44600 // AT3G60630 // AT5G63780 // AT2G34780 // AT1G59760 // AT4G24670 // AT3G07050 // AT2G41620 // AT5G49020 // AT4G27010 // AT1G50200
GO:0010075	P	regulation of meristem growth	63	8047	171	28397	0.046	1	// AT5G65700 // AT2G01950 // AT4G21750 // AT4G15545 // AT4G37590 // AT5G60810 // AT5G47820 // AT2G26670 // AT1G31320 // AT1G47670 // AT2G34710 // AT3G02250 // AT2G23950 // AT1G30490 // AT4G31850 // AT4G34980 // AT5G60690 // AT4G22130 // AT4G22010 // AT4G10120 // AT2G47940 // AT3G43610 // AT1G09840 // AT4G09510 // AT5G64340 // AT3G63200 // AT4G30520 // AT1G22060 // AT3G11560 // AT3G44600 // AT3G60…
GO:0031425	P	chloroplast RNA processing	6	8047	13	28397	0.23	1	// AT2G29760 // AT3G46790 // AT3G03710 // AT2G04270 // AT4G16390 // AT3G57430
GO:0010078	P	maintenance of root meristem identity	5	8047	9	28397	0.18	1	// AT2G20140 // AT3G07780 // AT4G24670 // AT4G29040 // AT4G28980
GO:0046394	P	carboxylic acid biosynthetic process	378	8047	1116	28397	0.0014	1	// AT1G61850 // AT2G46740 // AT2G46210 // AT1G80680 // AT4G20280 // AT4G10390 // AT3G59760 // AT2G35940 // AT2G03667 // AT1G25450 // AT1G05010 // AT5G57590 // AT3G23820 // AT1G15780 // AT3G10280 // AT5G46160 // AT3G48080 // AT5G46290 // AT3G14310 // AT1G06680 // ATCG00500 // AT3G49350 // AT5G35630 // AT5G13980 // AT3G05970 // AT1G26640 // AT2G38040 // AT4G33950 // AT3G63190 // AT1G13040 // AT5G10…
GO:0046395	P	carboxylic acid catabolic process	118	8047	402	28397	0.38	1	// AT1G13110 // AT4G29010 // AT2G20860 // AT3G51090 // AT1G77770 // AT3G52570 // AT1G03000 // AT5G65110 // AT1G59640 // AT1G72680 // AT3G13110 // AT2G47980 // AT5G54080 // AT2G34340 // AT5G16520 // AT5G51900 // AT1G49500 // AT3G09760 // AT1G03090 // AT3G23820 // AT1G26440 // AT1G09100 // AT1G80460 // AT2G43710 // AT5G22000 // AT1G05940 // AT3G14310 // AT1G05890 // AT1G24100 // AT1G17210 // AT2G18…
GO:0042793	P	transcription from plastid promoter	28	8047	72	28397	0.098	1	// AT1G42550 // AT4G34830 // AT2G27680 // AT5G50920 // AT3G25690 // AT5G67570 // AT5G51100 // AT2G04270 // AT5G66470 // AT3G28460 // AT5G54180 // AT1G11870 // AT3G63490 // AT4G26370 // AT1G62750 // AT3G01480 // AT1G63680 // AT5G36170 // AT4G20130 // AT3G51820 // AT1G74850 // AT3G23700 // AT4G02990 // AT2G30950 // AT1G21600 // AT5G58140 // AT3G48500 // AT1G32500
GO:0009813	P	flavonoid biosynthetic process	81	8047	225	28397	0.039	1	// AT1G12910 // AT5G62210 // AT1G13110 // AT5G46760 // AT1G73650 // AT4G16770 // AT4G26530 // AT2G03310 // AT4G25300 // AT3G21240 // AT4G19840 // AT3G57020 // AT1G03080 // AT5G53370 // AT3G57330 // AT1G06000 // AT5G35550 // AT4G33300 // AT2G05940 // AT1G78570 // AT5G49660 // AT5G40450 // AT4G16330 // AT4G01070 // AT1G71030 // AT5G48930 // AT5G09220 // AT3G24190 // AT5G63710 // AT3G27210 // AT4G36…
GO:0008213	P	protein amino acid alkylation	117	8047	305	28397	0.0036	1	// AT1G08130 // AT2G40030 // AT3G20020 // AT3G63130 // AT5G67200 // AT5G06460 // AT1G79730 // AT4G13460 // AT3G23890 // AT2G41050 // AT3G49250 // AT1G65650 // AT4G20910 // AT1G51710 // AT1G73100 // AT2G07170 // AT3G20150 // AT2G35670 // AT4G02020 // AT2G38810 // AT1G78770 // AT5G08335 // AT1G44900 // AT3G02680 // AT5G57590 // AT5G62410 // AT1G13030 // AT2G18330 // AT5G04940 // AT3G54750 // AT2G25…
GO:0008216	P	spermidine metabolic process	7	8047	16	28397	0.23	1	// AT5G59980 // AT2G16500 // AT3G02470 // AT1G51720 // AT1G65040 // AT1G09620 // AT5G63890
GO:0007276	P	gamete generation	80	8047	189	28397	0.002	1	// AT3G12270 // AT2G18330 // AT1G51380 // AT3G04620 // AT3G48210 // AT3G22990 // AT1G01920 // AT5G53520 // AT1G52500 // AT3G11440 // AT1G55870 // AT3G49890 // AT2G05120 // AT3G57860 // AT3G63400 // AT5G02390 // AT2G20140 // AT5G13680 // AT3G12860 // AT5G45780 // AT2G20000 // AT3G54350 // AT3G48150 // AT1G54380 // AT3G05530 // AT2G40700 // AT5G60040 // AT3G07160 // AT3G49240 // AT1G15480 // AT2G45…
GO:0009639	P	response to red or far red light	150	8047	406	28397	0.0035	1	// AT4G22890 // AT5G58410 // AT5G61270 // AT4G25560 // AT5G19220 // AT4G16250 // AT2G36270 // AT1G34000 // AT1G52830 // AT5G06460 // AT1G79730 // AT2G21650 // AT5G35840 // AT2G32950 // AT5G64813 // AT2G35940 // AT5G63310 // AT1G65650 // AT1G51710 // AT5G48300 // AT5G14250 // AT4G32700 // AT2G34780 // AT4G19230 // AT2G46260 // AT3G02200 // AT3G24440 // AT3G02680 // AT3G13550 // AT5G58960 // AT5G60…
GO:0009631	P	cold acclimation	10	8047	31	28397	0.42	1	// AT1G77490 // AT1G35515 // AT3G53460 // AT1G36160 // AT1G20450 // AT2G38170 // AT4G25470 // AT4G38680 // AT2G15970 // AT4G25490
GO:0009636	P	response to toxin	12	8047	20	28397	0.035	1	// AT4G37270 // AT1G80460 // AT5G42980 // AT2G03800 // AT4G01070 // AT4G23600 // AT1G52827 // AT5G35750 // AT2G46370 // AT1G17190 // AT3G61440 // AT5G49570
GO:0009637	P	response to blue light	44	8047	126	28397	0.14	1	// AT4G22890 // AT4G19530 // AT5G35630 // AT2G36890 // AT4G15545 // AT1G66840 // AT3G28860 // AT1G76570 // AT1G06680 // AT3G19850 // AT5G19220 // AT1G03630 // AT2G05100 // AT1G34000 // AT5G38150 // AT5G24120 // AT4G01050 // AT1G73590 // AT2G26930 // AT2G39730 // AT1G08540 // AT1G25490 // AT1G05630 // AT1G02340 // AT3G16850 // AT5G48300 // AT1G42970 // AT2G02950 // AT4G33500 // AT5G23060 // AT3G08…
GO:0010187	P	negative regulation of seed germination	7	8047	16	28397	0.23	1	// AT5G56030 // AT4G11260 // AT5G19330 // AT1G14920 // AT1G16060 // AT2G36270 // AT4G18550
GO:0018409	P	peptide or protein amino-terminal blocking	184	8047	529	28397	0.0096	1	// AT3G25540 // AT3G44480 // AT5G39590 // AT1G02940 // AT1G59830 // AT5G47100 // AT1G18890 // AT1G12210 // AT4G19985 // AT3G61610 // AT1G61180 // AT2G20140 // AT1G14220 // AT4G04740 // AT1G79630 // AT1G59760 // AT5G67340 // AT1G12290 // AT4G31170 // AT3G27210 // AT1G80070 // AT2G35350 // AT1G09600 // AT4G10780 // AT3G02290 // AT2G28120 // AT1G07110 // AT4G04695 // AT3G05050 // AT1G23490 // AT1G50…
GO:0010182	P	sugar mediated signaling pathway	48	8047	114	28397	0.015	1	// AT1G72560 // AT5G58410 // AT3G49240 // AT3G51770 // AT2G19860 // AT5G16780 // AT2G31970 // AT4G22970 // AT1G73177 // AT2G34710 // AT5G49020 // AT2G38280 // AT3G57290 // AT3G48360 // AT1G05630 // AT2G02850 // AT3G49600 // AT5G14250 // AT3G59420 // AT2G06990 // AT4G01560 // AT5G13480 // AT3G60830 // AT5G03730 // AT3G44600 // AT5G03280 // AT5G27540 // AT5G42820 // AT2G27380 // AT1G52340 // AT5G47…
GO:0043269	P	regulation of ion transport	62	8047	147	28397	0.0063	1	// AT4G19530 // AT3G20000 // AT2G28890 // AT4G13510 // AT4G14210 // AT2G46740 // AT4G15545 // AT5G46330 // AT1G09270 // AT4G21120 // AT5G35750 // AT4G33000 // AT5G51060 // AT3G24240 // AT4G16250 // AT5G35630 // AT2G38290 // AT1G34000 // AT5G47840 // AT1G27320 // AT3G19850 // AT1G13970 // AT5G55930 // AT2G26930 // AT4G37640 // AT3G02360 // AT5G35840 // AT5G61210 // AT3G16850 // AT4G04850 // AT3G13…
GO:0032984	P	macromolecular complex disassembly	9	8047	36	28397	0.69	1	// AT1G12920 // AT3G05520 // AT5G07780 // AT5G36170 // AT2G20190 // AT1G71790 // AT4G38510 // AT4G30160 // AT5G20320
GO:0006833	P	water transport	49	8047	155	28397	0.28	1	// AT1G31260 // AT5G20080 // AT5G35630 // AT3G53420 // AT2G05710 // AT4G15545 // AT3G22890 // AT4G17340 // AT4G19840 // AT5G53370 // AT5G12250 // AT1G60960 // AT4G39090 // AT5G09220 // AT2G37180 // AT1G72370 // AT5G05170 // AT4G00430 // AT5G39730 // AT5G19250 // AT2G39010 // AT4G11150 // AT5G10860 // AT4G01370 // AT5G07530 // AT4G14880 // AT1G75500 // AT3G60750 // AT2G32080 // AT2G42590 // AT4G35…
GO:0034440	P	lipid oxidation	56	8047	182	28397	0.32	1	// AT5G04660 // AT5G61060 // AT2G31260 // AT3G05530 // AT4G29010 // AT1G64230 // AT1G79810 // AT5G14180 // AT3G13810 // AT3G27430 // AT2G41020 // AT3G22440 // AT5G09660 // AT2G39970 // AT1G17210 // AT1G27320 // AT3G51090 // AT4G34370 // AT3G52570 // AT2G27600 // AT2G33150 // AT1G56450 // AT1G03000 // AT3G05970 // AT1G23780 // AT5G65110 // AT4G29040 // AT2G01060 // AT1G72680 // AT2G47980 // AT3G07…
GO:0042138	P	meiotic DNA double-strand break formation	32	8047	92	28397	0.18	1	// AT5G20420 // AT3G48210 // AT3G48190 // AT3G45830 // AT4G22970 // AT4G14180 // AT4G38780 // AT1G03770 // AT2G34710 // AT5G57450 // AT2G39090 // AT5G18950 // AT1G50140 // AT2G03430 // AT1G27900 // AT1G79890 // AT3G58210 // AT3G13170 // AT5G60040 // AT5G24830 // AT5G63960 // AT1G63990 // AT1G01690 // AT3G26730 // AT3G27730 // AT3G02680 // AT2G03070 // AT2G36850 // AT1G15480 // AT3G16020 // AT5G01…
GO:0032147	P	activation of protein kinase activity	6	8047	10	28397	0.12	1	// AT2G18730 // AT2G46090 // AT4G30340 // AT2G20900 // AT4G21540 // AT5G23450
GO:0043648	P	dicarboxylic acid metabolic process	44	8047	143	28397	0.34	1	// AT3G51140 // AT5G05730 // AT3G53580 // AT4G39040 // AT5G17990 // AT3G61300 // AT3G54640 // AT1G14810 // AT1G03475 // AT5G09660 // AT1G03630 // AT3G63190 // AT4G39980 // AT5G54810 // AT2G20860 // AT3G18680 // AT2G45300 // AT5G60890 // AT2G04400 // AT5G05590 // AT3G59890 // AT3G15020 // AT2G25830 // AT2G17033 // AT1G79750 // AT3G63490 // AT4G26370 // AT2G30695 // AT3G47520 // AT4G33680 // AT4G33…
GO:0007000	P	nucleolus organization	13	8047	24	28397	0.048	1	// AT5G27450 // AT1G57820 // AT3G17360 // AT5G16850 // AT2G44190 // AT3G20260 // AT1G59730 // AT1G52260 // AT5G51600 // AT5G66410 // AT5G62440 // AT3G59420 // AT3G63130
GO:0007005	P	mitochondrion organization	41	8047	127	28397	0.26	1	// AT3G05780 // AT5G26110 // AT5G60870 // AT1G14830 // AT4G01560 // AT2G31170 // AT1G11870 // AT2G31060 // AT3G49890 // AT3G07860 // AT5G23250 // AT5G62290 // AT3G20000 // AT1G02370 // AT2G40700 // AT3G20540 // AT2G37410 // AT2G20510 // AT5G42150 // AT3G07750 // AT2G19385 // AT1G06530 // AT5G41950 // AT1G62730 // AT3G24320 // AT3G22660 // AT3G26410 // AT5G27540 // AT5G09420 // AT2G36070 // AT2G37…
GO:0045786	P	negative regulation of cell cycle	9	8047	32	28397	0.57	1	// AT5G04470 // AT1G47230 // AT4G28980 // AT4G37630 // AT4G37650 // AT1G70210 // AT2G32710 // AT3G19590 // AT5G65420
GO:0045787	P	positive regulation of cell cycle	8	8047	19	28397	0.23	1	// AT3G20010 // AT3G18524 // AT3G15550 // AT1G65470 // AT1G61010 // AT2G36010 // AT5G14250 // AT5G22220
GO:0044093	P	positive regulation of molecular function	48	8047	130	28397	0.071	1	// AT4G22890 // AT5G36120 // AT3G19000 // AT4G30020 // AT5G09660 // AT2G20900 // AT3G51510 // AT3G59780 // AT1G21840 // AT3G45640 // AT1G03630 // AT4G24620 // AT4G17770 // AT2G18730 // AT4G24580 // AT2G29630 // AT2G17520 // AT4G18060 // AT5G50210 // AT2G39930 // AT4G30340 // AT3G48360 // AT3G48200 // AT5G23450 // AT1G62750 // AT1G48600 // AT1G31800 // AT5G48300 // AT4G33500 // AT5G63780 // AT3G24…
GO:0044092	P	negative regulation of molecular function	35	8047	122	28397	0.51	1	// AT5G04470 // AT1G47230 // AT3G50110 // AT1G05000 // AT5G45640 // AT2G25240 // AT5G03620 // AT5G65420 // AT5G44530 // AT5G28210 // AT1G20150 // AT2G14540 // AT4G34980 // AT4G20430 // AT5G59100 // AT3G14067 // AT2G35680 // AT1G70210 // AT3G10550 // AT4G28980 // AT1G32940 // AT4G15040 // AT2G19170 // AT3G19420 // AT5G57050 // AT5G08330 // AT5G59810 // AT4G37630 // AT2G04550 // AT4G30020 // AT1G71…
GO:0033037	P	polysaccharide localization	40	8047	94	28397	0.022	1	// AT5G61130 // AT3G26910 // AT4G03560 // AT5G46330 // AT3G54640 // AT1G05570 // AT3G57230 // AT5G51060 // AT1G61560 // AT4G24160 // AT3G59100 // AT5G46860 // AT4G23100 // AT4G12020 // AT3G26570 // AT4G34150 // AT4G12120 // AT2G39650 // AT1G30620 // AT5G03280 // AT4G22980 // AT1G29690 // AT5G25930 // AT4G17730 // AT5G36870 // AT4G37940 // AT2G22630 // AT1G15430 // AT5G45110 // AT2G27380 // AT2G31…
GO:0033036	P	macromolecule localization	504	8047	1541	28397	0.0024	1	// AT5G06870 // AT5G20300 // AT5G26110 // AT1G80680 // AT2G39730 // AT1G03080 // AT5G51060 // AT3G52570 // AT5G48930 // AT5G16620 // AT2G27130 // AT5G61060 // AT2G21390 // AT2G35940 // AT1G73430 // AT1G16280 // AT1G65080 // AT5G07530 // AT4G35870 // AT4G01800 // AT5G11490 // AT4G03510 // AT5G41790 // AT2G40730 // AT5G18590 // AT1G05940 // AT1G25350 // AT1G06210 // AT3G49350 // AT5G01870 // AT3G22…
GO:0046039	P	GTP metabolic process	15	8047	47	28397	0.39	1	// AT4G30600 // AT1G64740 // AT3G61650 // AT1G75780 // AT5G05620 // AT2G29550 // AT1G22740 // AT2G43130 // AT5G20010 // AT2G23460 // AT5G23860 // AT2G36250 // AT5G12250 // AT4G35020 // AT5G63310
GO:0046034	P	ATP metabolic process	48	8047	116	28397	0.019	1	// AT1G07670 // AT5G08670 // AT5G44790 // AT3G57330 // AT3G28860 // AT5G57350 // AT5G21930 // AT4G37640 // AT1G64200 // AT1G28010 // AT5G08690 // AT5G53010 // AT4G30190 // AT3G10690 // AT3G18524 // AT4G25540 // AT3G22910 // AT2G21410 // AT3G60330 // AT4G29900 // AT5G03910 // AT2G18960 // AT4G37270 // AT4G38510 // AT3G24495 // AT4G09650 // AT5G39040 // AT4G11150 // AT5G58270 // AT2G19110 // AT3G23…
GO:0019827	P	stem cell maintenance	25	8047	65	28397	0.12	1	// AT1G80680 // AT4G00150 // AT3G07780 // AT2G20140 // AT1G03770 // AT2G45160 // AT2G35350 // AT5G17270 // AT4G29040 // AT1G62360 // AT5G02030 // AT5G13480 // AT4G13750 // AT4G28980 // AT3G44600 // AT3G60630 // AT5G63780 // AT2G34780 // AT1G59760 // AT4G24670 // AT3G07050 // AT2G41620 // AT5G49020 // AT4G27010 // AT1G50200
GO:0030968	P	endoplasmic reticulum unfolded protein response	65	8047	185	28397	0.079	1	// AT5G65210 // AT3G17410 // AT1G18890 // AT3G26910 // AT3G13050 // AT1G77920 // AT2G43790 // AT3G51960 // AT4G37640 // AT3G54620 // AT4G34460 // AT2G05940 // AT4G26080 // AT1G28370 // AT2G21230 // AT4G38900 // AT3G16785 // AT3G05580 // AT4G04490 // AT3G15500 // AT4G34150 // AT2G17520 // AT4G35040 // AT2G38290 // AT2G41070 // AT2G39650 // AT2G46500 // AT2G42380 // AT5G61210 // AT5G63790 // AT3G05…
GO:0016119	P	carotene metabolic process	5	8047	12	28397	0.32	1	// AT5G52570 // AT4G14210 // AT3G03710 // AT2G44990 // AT4G32810
GO:0016441	P	posttranscriptional gene silencing	91	8047	262	28397	0.055	1	// AT2G40030 // AT1G76490 // AT4G24500 // AT1G08830 // AT5G15920 // AT1G24240 // AT3G20420 // AT1G80070 // AT3G49250 // AT1G33400 // AT3G20010 // AT1G05460 // AT4G14200 // AT1G01040 // AT3G57300 // AT3G20150 // AT4G02020 // AT2G04660 // AT1G14790 // AT5G62410 // AT1G79950 // AT2G31970 // AT3G47460 // AT5G04290 // AT1G63020 // AT4G21820 // AT2G27980 // AT3G28460 // AT4G37460 // AT1G73840 // AT2G06…
GO:0016116	P	carotenoid metabolic process	39	8047	111	28397	0.14	1	// AT4G39040 // AT1G73110 // AT2G27680 // AT3G59780 // AT2G26670 // AT5G09660 // AT3G53130 // AT1G03630 // AT5G47840 // AT3G26570 // AT1G08540 // AT4G27430 // AT3G14110 // AT1G56500 // AT4G14070 // AT3G01480 // AT1G15980 // AT1G06820 // AT3G51820 // AT3G45140 // AT4G32810 // AT4G14210 // AT3G24430 // AT1G10670 // AT1G80030 // AT2G02500 // AT5G20140 // AT2G36990 // AT4G37000 // AT2G47590 // AT3G03…
GO:0016114	P	terpenoid biosynthetic process	92	8047	268	28397	0.064	1	// AT4G14210 // AT1G66960 // AT1G06820 // AT3G51820 // AT5G52570 // AT3G45130 // AT2G36270 // AT1G10030 // AT3G26570 // AT1G17010 // AT1G31910 // AT4G14070 // AT5G04220 // AT5G20140 // AT2G47590 // AT1G78500 // AT2G27300 // AT2G43710 // AT5G51310 // AT5G11380 // AT5G61780 // AT4G39040 // AT1G73110 // AT1G15550 // AT2G24210 // AT1G03630 // AT5G48010 // AT5G47840 // AT3G08970 // AT2G26930 // AT1G08…
GO:0016444	P	somatic cell DNA recombination	19	8047	32	28397	0.0099	1	// AT3G13170 // AT1G02970 // AT1G07745 // AT2G40030 // AT3G48210 // AT1G65470 // AT5G40840 // AT2G03430 // AT2G27040 // AT3G02680 // AT3G24320 // AT3G57300 // AT2G31320 // AT2G45280 // AT1G04020 // AT1G57820 // AT3G49250 // AT1G78770 // AT2G21800
GO:0010359	P	regulation of anion channel activity	12	8047	32	28397	0.25	1	// AT2G28890 // AT4G33090 // AT2G46740 // AT3G01190 // AT5G46330 // AT2G44450 // AT5G20480 // AT5G58140 // AT3G24240 // AT5G51060 // AT1G13970 // AT3G02360
GO:0010638	P	positive regulation of organelle organization	31	8047	60	28397	0.0058	1	// AT1G64570 // AT2G06210 // AT3G48190 // AT3G24440 // AT5G24740 // AT4G22970 // AT5G12350 // AT2G05210 // AT1G50140 // AT3G15120 // AT5G01730 // AT2G47980 // AT4G32880 // AT3G44600 // AT5G27540 // AT3G43300 // AT5G55230 // AT3G16630 // AT1G67580 // AT5G25060 // AT1G54490 // AT3G02680 // AT2G03070 // AT1G29170 // AT5G24350 // AT5G13300 // AT5G33300 // AT2G36850 // AT2G38440 // AT4G11160 // AT2G34…
GO:0015914	P	phospholipid transport	12	8047	14	28397	0.0055	1	// AT3G13900 // AT3G27870 // AT1G72700 // AT5G04930 // AT1G13210 // AT1G59820 // AT1G68710 // AT1G17500 // AT5G44240 // AT1G54280 // AT1G26130 // AT3G25610
GO:0009567	P	double fertilization forming a zygote and endosperm	9	8047	33	28397	0.6	1	// AT3G05690 // AT4G12620 // AT1G78130 // AT4G13640 // AT4G00050 // AT3G12280 // AT4G02590 // AT1G29300 // AT4G13560
GO:0046490	P	isopentenyl diphosphate metabolic process	74	8047	233	28397	0.21	1	// AT5G08280 // AT3G12780 // AT4G34830 // AT1G31800 // AT4G39040 // AT1G76490 // AT3G52150 // AT2G27680 // AT4G28660 // AT3G59780 // AT4G15110 // AT5G09660 // AT2G36990 // AT3G53130 // AT4G14850 // AT1G03630 // AT2G20860 // AT4G24620 // AT4G28080 // AT4G17040 // AT4G01050 // AT1G20330 // AT4G31850 // AT2G26930 // AT5G66470 // AT2G02500 // AT5G14910 // AT5G50250 // AT1G08540 // AT3G58140 // AT2G47…
GO:0046496	P	nicotinamide nucleotide metabolic process	65	8047	212	28397	0.31	1	// AT1G32070 // AT4G22890 // AT3G12780 // AT5G35630 // AT4G26530 // AT5G08050 // AT2G27680 // AT3G59780 // AT4G35260 // AT5G19220 // AT5G09660 // AT3G59040 // AT1G03630 // AT3G63190 // AT1G55090 // AT3G16000 // AT5G36120 // AT5G30510 // AT1G71100 // AT5G14760 // AT3G04120 // AT4G31850 // AT5G50210 // AT5G08280 // AT5G14910 // AT5G50250 // AT1G08540 // AT3G48200 // AT1G64190 // AT1G75690 // AT1G64…
GO:0034660	P	ncRNA metabolic process	137	8047	481	28397	0.49	1	// AT4G22890 // AT5G16620 // AT1G75690 // AT4G04350 // AT3G51820 // AT5G50920 // AT2G20020 // AT2G04842 // AT5G19220 // AT5G42540 // AT1G59760 // AT3G18680 // AT3G12080 // AT1G03600 // AT1G12900 // AT2G47420 // AT1G16280 // AT2G30695 // AT1G63680 // AT5G08600 // AT5G10620 // AT2G31580 // AT1G68420 // AT5G26360 // AT3G02320 // AT2G30950 // AT1G44575 // AT4G26300 // AT4G12600 // AT1G25350 // AT3G04…
GO:0006195	P	purine nucleotide catabolic process	39	8047	96	28397	0.038	1	// AT1G64740 // AT3G28860 // AT5G08670 // AT5G57350 // AT3G61650 // AT2G18960 // AT1G28010 // AT2G36250 // AT4G30190 // AT3G10690 // AT3G18524 // AT4G25540 // AT2G43130 // AT1G75780 // AT3G60330 // AT5G08690 // AT5G03910 // AT5G20010 // AT5G12250 // AT3G24495 // AT4G35020 // AT5G39040 // AT4G11730 // AT4G30600 // AT5G58270 // AT3G23890 // AT3G05780 // AT5G05620 // AT3G24320 // AT2G23460 // AT4G02…
GO:0006200	P	ATP catabolic process	25	8047	55	28397	0.036	1	// AT3G28860 // AT5G08670 // AT5G57350 // AT1G28010 // AT4G30190 // AT3G10690 // AT3G18524 // AT4G25540 // AT3G60330 // AT5G08690 // AT5G03910 // AT2G18960 // AT3G24495 // AT5G39040 // AT4G11730 // AT5G58270 // AT3G23890 // AT3G05780 // AT3G24320 // AT4G02070 // AT2G24520 // AT5G04110 // AT4G25960 // AT2G36910 // AT3G28380
GO:0030148	P	sphingolipid biosynthetic process	12	8047	42	28397	0.54	1	// AT1G14290 // AT3G06470 // AT4G39830 // AT1G07420 // AT3G54020 // AT1G13580 // AT3G48780 // AT2G05755 // AT3G06060 // AT3G22845 // AT5G23450 // AT3G25540
GO:0009880	P	embryonic pattern specification	22	8047	46	28397	0.033	1	// AT4G21100 // AT3G63500 // AT4G22970 // AT5G56270 // AT1G48410 // AT2G34710 // AT1G30490 // AT3G08850 // AT3G02130 // AT3G49600 // AT4G32880 // AT5G13480 // AT1G14740 // AT1G01040 // AT4G02570 // AT2G34780 // AT2G38280 // AT3G27670 // AT1G55350 // AT3G54010 // AT1G69670 // AT1G23080
GO:0000338	P	protein deneddylation	30	8047	101	28397	0.44	1	// AT4G26430 // AT2G06210 // AT5G19320 // AT3G24440 // AT5G62290 // AT1G02110 // AT2G40700 // AT5G06460 // AT1G79730 // AT5G17270 // AT2G40660 // AT5G62440 // AT1G59760 // AT2G06990 // AT1G65650 // AT2G39795 // AT3G44600 // AT1G51710 // AT5G14250 // AT3G20050 // AT2G39090 // AT3G02200 // AT3G02680 // AT1G53645 // AT3G13550 // AT2G26590 // AT5G60960 // AT3G07590 // AT5G35910 // AT2G44270
[truncated: 1,393 more rows]

## Sheet: Control_2
ID	Type	GO_Description	QueryTerm	QueryTotal	BGTerm	BGTotal	pvalue	FDR	geneID
[truncated: 2,321 more rows]

## Sheet: Control_3
ID	Type	GO_Description	QueryTerm	QueryTotal	BGTerm	BGTotal	pvalue	FDR	geneID
[truncated: 2,451 more rows]

## Sheet: RA_1
ID	Type	GO_Description	QueryTerm	QueryTotal	BGTerm	BGTotal	pvalue	FDR	geneID
[truncated: 2,462 more rows]

## Sheet: RA_2
ID	Type	GO_Description	QueryTerm	QueryTotal	BGTerm	BGTotal	pvalue	FDR	geneID
[truncated: 2,488 more rows]

## Sheet: RA_3
ID	Type	GO_Description	QueryTerm	QueryTotal	BGTerm	BGTotal	pvalue	FDR	geneID
[truncated: 2,374 more rows]
