# Supplementary material for: High-Throughput Sequencing and Expression Analysis Suggest the Involvement of Pseudomonas putida RA-Responsive microRNAs in Growth and Development of Arabidopsis
Source: Int J Mol Sci. 2020 Jul 30;21(15):5468. doi: 10.3390/ijms21155468 (PMC7432263; doi:10.3390/ijms21155468)
Supplement: Supplementary file 1 [file ijms-21-05468-s001.zip › Table S11 Differentially expressed conserved miRNAs.xls]

## Sheet: Sheet1
miRNA	miRNA sequence	Control Expression	RA Expression	FoldChange	log2FoldChange	P Value	Adjusted P Value	Regulation	Accession
ath-miR156a-3p	GCTCACTGCTCTTTCTGTCAGA	0.327084	0.569873	1.74228	0.80098	1	1	NEUTRAL	MIMAT0031865 Arabidopsis thaliana miR156a-3p
ath-miR156b-3p	TGCTCACCTCTCTTTCTGTCAGT	265.249	135.325	0.510181	-0.97092	0.404365	1	NEUTRAL	MIMAT0031866 Arabidopsis thaliana miR156b-3p
ath-miR156b-5p	TGACAGAAGAGAGTGAGCAC	1081.52	1097.23	1.01453	0.0208127	0.931287	1	NEUTRAL	MIMAT0000167 Arabidopsis thaliana miR156b-5p
ath-miR156c-3p	GCTCACTGCTCTATCTGTCAGA	9.76438	9.56039	0.979109	-0.0304586	0.8341	1	NEUTRAL	MIMAT0031867 Arabidopsis thaliana miR156c-3p
ath-miR156d-3p	CACTCTCTTTTTGTCATAAC	21.3165	14.644	0.686979	-0.541661	0.721898	1	NEUTRAL	MIMAT0031868 Arabidopsis thaliana miR156d-3p
ath-miR156f-3p	GCTCACTCTCTATCCGTCACC	3.80688	6.97335	1.83177	0.873241	0.485252	1	NEUTRAL	MIMAT0031869 Arabidopsis thaliana miR156f-3p
ath-miR156g	CGACAGAAGAGAGTGAGCAC	335.834	263.005	0.78314	-0.352658	0.761747	1	NEUTRAL	MIMAT0001012 Arabidopsis thaliana miR156g
ath-miR156h	ACAGAAGAAAGAGGGCAC	1.86188	1.14453	0.61472	-0.702	0.688551	1	NEUTRAL	MIMAT0001013 Arabidopsis thaliana miR156h
ath-miR156j	TGACAGAAGAGAGAGAGCAC	1.19021	0.832199	0.699203	-0.516218	0.860967	1	NEUTRAL	MIMAT0022423 Arabidopsis thaliana miR156j
ath-miR157a-3p	GCTCTCTAGCCTTCTGTCAT	17.1375	37.212	2.17138	1.11861	0.314131	1	UP	MIMAT0031870 Arabidopsis thaliana miR157a-3p
ath-miR157b-5p	TTGACAGAAGATAAAGAGCAC	48.663	84.3864	1.7341	0.794184	0.631793	1	NEUTRAL	MIMAT0000173 Arabidopsis thaliana miR157b-5p
ath-miR157c-3p	GCTCTCTATACTTCTGTCACC	0.327084	0.391097	1.19571	0.257864	1	1	NEUTRAL	MIMAT0031872 Arabidopsis thaliana miR157c-3p
ath-miR157d	TGACAGAAGATAGAGAGCAC	24.2489	-	-	-	5.8795e-05	0.00574231		MIMAT0000175 Arabidopsis thaliana miR157d
ath-miR158a-3p	TCCCAAATGTAGACAAAGCA	42919.3	40440.3	0.942239	-0.0858355	0.858267	1	NEUTRAL	MIMAT0000176 Arabidopsis thaliana miR158a-3p
ath-miR158a-5p	CTTTGTCTACAATTTTGGAAA	10.8879	7.02608	0.64531	-0.631935	0.456561	1	NEUTRAL	MIMAT0031873 Arabidopsis thaliana miR158a-5p
ath-miR158b	CCCCAAATGTAGACAAAGCA	355.437	930.681	2.61841	1.38869	0.172493	1	UP	MIMAT0001014 Arabidopsis thaliana miR158b
ath-miR159a	TTTGGATTAAAGGGAGCTCTA	1324.72	1814.42	1.36967	0.453825	0.808705	1	NEUTRAL	MIMAT0000177 Arabidopsis thaliana miR159a
ath-miR159b-3p	TTTGGATTGAAGGGAGCTCTT	4698.05	3994.43	0.85023	-0.234075	0.83741	1	NEUTRAL	MIMAT0000207 Arabidopsis thaliana miR159b-3p
ath-miR159b-5p	GAGCTCCTTGAAGTTCAATGG	1.52604	2.91031	1.90709	0.931374	0.654424	1	NEUTRAL	MIMAT0031889 Arabidopsis thaliana miR159b-5p
ath-miR159c	TTTGGATTGAAGGGAGCTCC	6.79334	8.50283	1.25164	0.323823	0.739305	1	NEUTRAL	MIMAT0001015 Arabidopsis thaliana miR159c
ath-miR160a-3p	GCGTATGAGGAGCCATGCATA	12.9631	17.2111	1.3277	0.408926	0.794023	1	NEUTRAL	MIMAT0031874 Arabidopsis thaliana miR160a-3p
ath-miR160c-3p	CGTACAAGGAGTCAAGCATGA	96.8946	139.245	1.43708	0.523142	0.723054	1	NEUTRAL	MIMAT0031875 Arabidopsis thaliana miR160c-3p
ath-miR160c-5p	TGCCTGGCTCCCTGTATGCCA	466.696	337.229	0.722589	-0.468754	0.725925	1	NEUTRAL	MIMAT0000180 Arabidopsis thaliana miR160c-5p
ath-miR161.1	TGAAAGTGACTACATCGGGGT	965.62	931.931	0.965112	-0.0512313	0.86985	1	NEUTRAL	MIMAT0000181 Arabidopsis thaliana miR161.1
ath-miR161.2	TCAATGCATTGAAAGTGACTA	674.285	1059.87	1.57185	0.652461	0.759951	1	NEUTRAL	MIMAT0006779 Arabidopsis thaliana miR161.2
ath-miR162a-3p	TCGATAAACCTCTGCATCCAG	551.147	634.079	1.15047	0.202224	0.834107	1	NEUTRAL	MIMAT0000182 Arabidopsis thaliana miR162a-3p
ath-miR162b-5p	GGAGGCAGCGGTTCATCGATC	14.8677	11.6214	0.781651	-0.355404	0.941954	1	NEUTRAL	MIMAT0031877 Arabidopsis thaliana miR162b-5p
ath-miR163	TTGAAGAGGACTTGGAACTTCGAT	17.6113	45.8389	2.60282	1.38007	0.261781	1	UP	MIMAT0000184 Arabidopsis thaliana miR163
ath-miR164a	TGGAGAAGCAGGGCACGTGCA	26.1388	296.637	11.3485	3.50443	0.00261647	0.127771	UP	MIMAT0000185 Arabidopsis thaliana miR164a
ath-miR164b-3p	CATGTGCCCATCTTCACCATC	21.9091	12.846	0.586332	-0.77021	0.483799	1	NEUTRAL	MIMAT0031878 Arabidopsis thaliana miR164b-3p
ath-miR164c-3p	CACGTGTTCTACTACTCCAAC	0.335832	0.284937	0.84845	-0.237098	1	1	NEUTRAL	MIMAT0031916 Arabidopsis thaliana miR164c-3p
ath-miR164c-5p	TGGAGAAGCAGGGCACGTGC	27.5382	0.468498	0.0170127	-5.87725	0.00012332	0.00903316	DOWN	MIMAT0001017 Arabidopsis thaliana miR164c-5p
ath-miR165a-5p	GGAATGTTGTCTGGATCGAGG	216.614	389.662	1.79888	0.8471	0.377304	1	NEUTRAL	MIMAT0031879 Arabidopsis thaliana miR165a-5p
ath-miR165b	TCGGACCAGGCTTCATCCCCC	56269.6	31813.2	0.565372	-0.822729	0.168008	1	NEUTRAL	MIMAT0000188 Arabidopsis thaliana miR165b
ath-miR166b-5p	GGACTGTTGTCTGGCTCGAGG	309.006	226.197	0.732015	-0.450055	0.778615	1	NEUTRAL	MIMAT0031881 Arabidopsis thaliana miR166b-5p
ath-miR166e-3p	TCGGACCAGGCTTCATTCCCC	154592	100098	0.647496	-0.627056	0.303147	1	NEUTRAL	MIMAT0000193 Arabidopsis thaliana miR166e-3p
ath-miR166e-5p	GGAATGTTGTCTGGCACGAGG	28.0012	46.0635	1.64505	0.718134	0.48577	1	NEUTRAL	MIMAT0031882 Arabidopsis thaliana miR166e-5p
ath-miR167a-3p	GATCATGTTCGCAGTTTCACC	178.04	102.444	0.575398	-0.797368	0.650907	1	NEUTRAL	MIMAT0031883 Arabidopsis thaliana miR167a-3p
ath-miR167b	TGAAGCTGCCGGCATGATCTA	2.18896	164.937	75.3494	6.23552	1.51492e-05	0.00221936	UP	MIMAT0000197 Arabidopsis thaliana miR167b
ath-miR167c-3p	TAGGTCATGCTGGTAGTTTCACC	95.4861	108.554	1.13686	0.185049	0.778155	1	NEUTRAL	MIMAT0031917 Arabidopsis thaliana miR167c-3p
ath-miR167c-5p	TAAGCTGCCAGCATGATCTTG	147.933	173.793	1.17481	0.232428	0.655873	1	NEUTRAL	MIMAT0001018 Arabidopsis thaliana miR167c-5p
ath-miR167d	TGAAGCTGCCAGCATGATCTGG	109.425	116.585	1.06543	0.0914414	0.599155	1	NEUTRAL	MIMAT0000905 Arabidopsis thaliana miR167d
ath-miR168a-3p	CCCGCCTTGCATCAACTGAAT	142.913	205.042	1.43473	0.520779	0.625046	1	NEUTRAL	MIMAT0031884 Arabidopsis thaliana miR168a-3p
ath-miR168b-3p	CCCGTCTTGTATCAACTGAAT	346.787	205.16	0.591603	-0.7573	0.414304	1	NEUTRAL	MIMAT0031885 Arabidopsis thaliana miR168b-3p
ath-miR168b-5p	TCGCTTGGTGCAGGTCGGGAA	1117.21	896.26	0.802231	-0.31791	0.793632	1	NEUTRAL	MIMAT0000199 Arabidopsis thaliana miR168b-5p
ath-miR169a-3p	GGCAAGTTGTCCTTGGCTAC	37.9411	48.4245	1.27631	0.351975	0.719373	1	NEUTRAL	MIMAT0031886 Arabidopsis thaliana miR169a-3p
ath-miR169a-5p	CAGCCAAGGATGACTTGCC	10.3738	5.44387	0.524773	-0.930235	0.321929	1	NEUTRAL	MIMAT0000200 Arabidopsis thaliana miR169a-5p
ath-miR169b-3p	GGCAAGTTGTCCTTCGGCTAC	11.3442	8.42955	0.743072	-0.428425	0.969126	1	NEUTRAL	MIMAT0031897 Arabidopsis thaliana miR169b-3p
ath-miR169c	CAGCCAAGGATGACTTGCCGG	14.6402	11.8598	0.810081	-0.303861	0.958909	1	NEUTRAL	MIMAT0000907 Arabidopsis thaliana miR169c
ath-miR169f-3p	GCAAGTTGACCTTGGCTCTGC	45.6708	59.7777	1.30888	0.388334	0.492422	1	NEUTRAL	MIMAT0031898 Arabidopsis thaliana miR169f-3p
ath-miR169f-5p	TGAGCCAAGGATGACTTGCCG	7.97584	28.0928	3.52223	1.81649	0.11766	1	UP	MIMAT0000910 Arabidopsis thaliana miR169f-5p
ath-miR169g-3p	TCCGGCAAGTTGACTTTGGCT	122.738	108.813	0.886547	-0.173731	0.926995	1	NEUTRAL	MIMAT0000912 Arabidopsis thaliana miR169g-3p
ath-miR169h	TAGCCAAGGATGACTTGCCTG	37.1971	21.5325	0.578874	-0.788678	0.498466	1	NEUTRAL	MIMAT0000913 Arabidopsis thaliana miR169h
ath-miR170-3p	TGATTGAGCCGTGTCAATATC	1.86188	2.1329	1.14556	0.196058	1	1	NEUTRAL	MIMAT0000201 Arabidopsis thaliana miR170-3p
ath-miR171a-3p	TGATTGAGCCGCGCCAATATC	-	0.391097	-	-	1	1		MIMAT0000202 Arabidopsis thaliana miR171a-3p
ath-miR171a-5p	TATTGGCCTGGTTCACTCAGA	0.654168	1.06713	1.63128	0.706003	1	1	NEUTRAL	MIMAT0031888 Arabidopsis thaliana miR171a-5p
ath-miR171b-3p	TTGAGCCGTGCCAATATCACG	21.8263	94.2695	4.31908	2.11072	0.0675609	1	UP	MIMAT0000920 Arabidopsis thaliana miR171b-3p
ath-miR171b-5p	AGATATTAGTGCGGTTCAATC	5.54084	1.2733	0.229803	-2.12153	0.0689749	1	DOWN	MIMAT0031899 Arabidopsis thaliana miR171b-5p
ath-miR171c-5p	AGATATTGGTGCGGTTCAATC	19.5925	20.9927	1.07146	0.0995814	0.818738	1	NEUTRAL	MIMAT0031900 Arabidopsis thaliana miR171c-5p
ath-miR172b-3p	AGAATCTTGATGATGCTGCAT	38.9972	21.9529	0.562936	-0.828956	0.532268	1	NEUTRAL	MIMAT0000205 Arabidopsis thaliana miR172b-3p
ath-miR172d-3p	AGAATCTTGATGATGCTGCAG	80.5163	179.929	2.23469	1.16008	0.31161	1	UP	MIMAT0000923 Arabidopsis thaliana miR172d-3p
ath-miR172d-5p	GCAACATCTTCAAGATTCAGA	17.305	24.816	1.43403	0.520079	0.598943	1	NEUTRAL	MIMAT0031901 Arabidopsis thaliana miR172d-5p
ath-miR172e-3p	GGAATCTTGATGATGCTGCAT	7.13021	18.4366	2.5857	1.37056	0.38239	1	UP	MIMAT0001019 Arabidopsis thaliana miR172e-3p
ath-miR172e-5p	GCAGCACCATTAAGATTCAC	22.0329	27.0441	1.22744	0.295654	0.776727	1	NEUTRAL	MIMAT0031918 Arabidopsis thaliana miR172e-5p
ath-miR173-3p	GATTCTCTGTGTAAGCGAAA	4.68751	6.77886	1.44615	0.532221	0.67977	1	NEUTRAL	MIMAT0022843 Arabidopsis thaliana miR173-3p
ath-miR173-5p	TTCGCTTGCAGAGAGAAATCAC	25.7765	30.8702	1.19761	0.260158	0.766719	1	NEUTRAL	MIMAT0000206 Arabidopsis thaliana miR173-5p
ath-miR1886.1	TGAGAGAAGTGAGATGAAATC	0.671664	1.14453	1.70402	0.768946	0.893257	1	NEUTRAL	MIMAT0007853 Arabidopsis thaliana miR1886.1
ath-miR1886.2	TGAGATGAAATCTTTGATTGG	7.9923	10.9843	1.37436	0.458765	0.754239	1	NEUTRAL	MIMAT0012129 Arabidopsis thaliana miR1886.2
ath-miR1888a	TTCTTCACAAATCTTAACTT	1.86188	1.35207	0.726185	-0.461591	0.517308	1	NEUTRAL	MIMAT0007855 Arabidopsis thaliana miR1888a
ath-miR1888b	TTAGGCTAAGATTTGTGAAG	0.335832	1.2233	3.64258	1.86496	0.716565	1	UP	MIMAT0022436 Arabidopsis thaliana miR1888b
ath-miR2111a-3p	TCCTCGGGATGCGGATTACC	-	0.156166	-	-	1	1		MIMAT0011151 Arabidopsis thaliana miR2111a-3p
ath-miR2111b-3p	ATCCTCGGGATACAGTTTACC	1.40792	0.547263	0.388703	-1.36326	0.593306	1	DOWN	MIMAT0011153 Arabidopsis thaliana miR2111b-3p
ath-miR2111b-5p	TAATCTGCATCCTGAGGTTTA	3.57938	3.97607	1.11083	0.151633	0.946916	1	NEUTRAL	MIMAT0011152 Arabidopsis thaliana miR2111b-5p
ath-miR2112-3p	CTTTATATCCGCATTTGCGC	0.327084	0.284937	0.871142	-0.19902	1	1	NEUTRAL	MIMAT0011155 Arabidopsis thaliana miR2112-3p
ath-miR2112-5p	CGCAAATGCGGATATCAATGT	0.662916	0.832199	1.25536	0.328104	1	1	NEUTRAL	MIMAT0011154 Arabidopsis thaliana miR2112-5p
ath-miR2933b	GAAATCGGAGAGAAAATTCGC	1.52604	2.86508	1.87746	0.908781	0.655637	1	NEUTRAL	MIMAT0014137 Arabidopsis thaliana miR2933b
ath-miR2936	CTTGAGAGAGAGAACACAGAC	4.16896	5.09185	1.22137	0.288502	0.878939	1	NEUTRAL	MIMAT0014140 Arabidopsis thaliana miR2936
ath-miR319b	TTGGACTGAAGGGAGCTCCCT	556.795	880.657	1.58165	0.661433	0.690231	1	NEUTRAL	MIMAT0000512 Arabidopsis thaliana miR319b
ath-miR319c	TTGGACTGAAGGGAGCTCCT	362.039	3.99868	0.0110449	-6.50048	1.21264e-05	0.00221936	DOWN	MIMAT0001016 Arabidopsis thaliana miR319c
ath-miR3434-3p	TCAGAGTATCAGCCATGTGA	-	0.441103	-	-	0.749473	1		MIMAT0017738 Arabidopsis thaliana miR3434-3p
ath-miR3434-5p	ACTTGGCTGATTCTATTATT	0.662916	-	-	-	0.300844	1		MIMAT0017737 Arabidopsis thaliana miR3434-5p
ath-miR3440b-3p	TGGATTGGTCAAGGGAAGCGT	1.20771	0.156166	0.129308	-2.95112	0.33096	1	DOWN	MIMAT0017946 Arabidopsis thaliana miR3440b-3p
ath-miR3440b-5p	TTTTCTTGGCCCATCCACTTC	0.335832	0.284937	0.84845	-0.237098	1	1	NEUTRAL	MIMAT0017945 Arabidopsis thaliana miR3440b-5p
ath-miR390a-3p	CGCTATCCATCCTGAGTTTCA	24.9558	15.7351	0.630517	-0.665392	0.513839	1	NEUTRAL	MIMAT0031902 Arabidopsis thaliana miR390a-3p
ath-miR390b-3p	CGCTATCCATCCTGAGTTCC	1.19021	5.85968	4.92323	2.2996	0.0528764	0.968298	UP	MIMAT0031903 Arabidopsis thaliana miR390b-3p
ath-miR390b-5p	AAGCTCAGGAGGGATAGCGCC	224.728	188.866	0.840421	-0.250816	0.859812	1	NEUTRAL	MIMAT0000932 Arabidopsis thaliana miR390b-5p
ath-miR391-3p	ACGGTATCTCTCCTACGTAGC	5.26729	2.18427	0.414685	-1.26991	0.125343	1	DOWN	MIMAT0031904 Arabidopsis thaliana miR391-3p
ath-miR391-5p	TTCGCAGGAGAGATAGCGCC	10.6144	5.59047	0.526689	-0.924977	0.278257	1	NEUTRAL	MIMAT0000933 Arabidopsis thaliana miR391-5p
ath-miR393a-3p	ATCATGCTATCTCTTTGGATT	72.3231	32.8108	0.453669	-1.14029	0.375303	1	DOWN	MIMAT0031905 Arabidopsis thaliana miR393a-3p
ath-miR393a-5p	TCCAAAGGGATCGCATTGATCC	8.58083	35.2929	4.11299	2.04019	0.0458256	0.895127	UP	MIMAT0000934 Arabidopsis thaliana miR393a-5p
ath-miR393b-3p	ATCATGCGATCTCTTTGGATT	92.6164	30.292	0.327069	-1.61233	0.193115	1	DOWN	MIMAT0031906 Arabidopsis thaliana miR393b-3p
ath-miR394b-3p	TGGGCATACTGCCAATAG	0.536044	-	-	-	0.775685	1	-	MIMAT0031907 Arabidopsis thaliana miR394b-3p
ath-miR394b-5p	TTGGCATTCTGTCCACCTCC	64.7858	70.3309	1.08559	0.118481	0.936231	1	NEUTRAL	MIMAT0000937 Arabidopsis thaliana miR394b-5p
ath-miR395a	CTGAAGTGTTTGGGGGAACTC	9.01729	12.4481	1.38047	0.465158	0.741567	1	NEUTRAL	MIMAT0000938 Arabidopsis thaliana miR395a
ath-miR395b	CTGAAGTGTTTGGGGGGACTC	22.9933	40.4176	1.7578	0.81377	0.554099	1	NEUTRAL	MIMAT0000939 Arabidopsis thaliana miR395b
ath-miR396a-3p	GTTCAATAAAGCTGTGGGAAG	24.4208	36.234	1.48374	0.569237	0.625152	1	NEUTRAL	MIMAT0031908 Arabidopsis thaliana miR396a-3p
ath-miR396a-5p	TTCCACAGCTTTCTTGAACTG	649.341	3629.55	5.58958	2.48274	0.0399807	0.83674	UP	MIMAT0000944 Arabidopsis thaliana miR396a-5p
ath-miR396b-3p	GCTCAAGAAAGCTGTGGGAAA	6.40166	3.98222	0.622061	-0.684873	0.342331	1	NEUTRAL	MIMAT0031909 Arabidopsis thaliana miR396b-3p
ath-miR396b-5p	TTCCACAGCTTTCTTGAACTT	9530.15	6362.63	0.667632	-0.582876	0.446798	1	NEUTRAL	MIMAT0000945 Arabidopsis thaliana miR396b-5p
ath-miR397a	TCATTGAGTGCAGCGTTGATG	3.38792	5.59252	1.65073	0.7231	0.386988	1	NEUTRAL	MIMAT0000946 Arabidopsis thaliana miR397a
ath-miR397b	TCATTGAGTGCATCGTTGATG	177.301	265.15	1.49548	0.580605	0.650998	1	NEUTRAL	MIMAT0000947 Arabidopsis thaliana miR397b
ath-miR398a-3p	TGTGTTCTCAGGTCACCCCTT	2.2623	11.2953	4.99285	2.31986	0.0098923	0.289844	UP	MIMAT0000948 Arabidopsis thaliana miR398a-3p
ath-miR398a-5p	AAGGAGTGGCATGTGAACACA	16.8848	11.0727	0.655777	-0.608723	0.470894	1	NEUTRAL	MIMAT0031910 Arabidopsis thaliana miR398a-5p
ath-miR398b-5p	AGGGTTGATATGAGAACACAC	106.47	98.3021	0.923285	-0.115151	0.71527	1	NEUTRAL	MIMAT0031911 Arabidopsis thaliana miR398b-5p
ath-miR398c-3p	TGTGTTCTCAGGTCACCCCTG	7431.69	8905.81	1.19836	0.261057	0.739419	1	NEUTRAL	MIMAT0000950 Arabidopsis thaliana miR398c-3p
ath-miR399a	TGCCAAAGGAGATTTGCCCTG	1.93522	2.31167	1.19453	0.256443	0.659278	1	NEUTRAL	MIMAT0000951 Arabidopsis thaliana miR399a
ath-miR399b	TGCCAAAGGAGAGTTGCCCTG	87.7959	108.311	1.23367	0.30296	0.819597	1	NEUTRAL	MIMAT0000952 Arabidopsis thaliana miR399b
ath-miR399c-5p	GGGCATCTTTCTATTGGCAGG	2.84313	4.11305	1.44666	0.53273	0.547796	1	NEUTRAL	MIMAT0031913 Arabidopsis thaliana miR399c-5p
ath-miR399d	TGCCAAAGGAGACTTGCC	1.52604	0.676033	0.442997	-1.17463	0.325644	1	DOWN	MIMAT0000954 Arabidopsis thaliana miR399d
ath-miR399f	TGCCAAAGGAGATTTGCCCGG	0.671664	-	-	-	0.300844	1	-	MIMAT0000956 Arabidopsis thaliana miR399f
ath-miR400	TATGAGAGTATTATAAGTCAC	29.265	22.4701	0.767813	-0.381173	0.752846	1	NEUTRAL	MIMAT0001001 Arabidopsis thaliana miR400
ath-miR401	CGAAAATGGTGTCGATCGACA	1.53479	1.2733	0.829625	-0.269468	0.977007	1	NEUTRAL	MIMAT0001002 Arabidopsis thaliana miR401
ath-miR402	TTCGAGGCCTATTAAACCT	6.5221	5.84186	0.895703	-0.158908	0.989516	1	NEUTRAL	MIMAT0001003 Arabidopsis thaliana miR402
ath-miR403-3p	TTAGATTCACGCACAAACTCG	6505.57	7228.28	1.11109	0.151978	0.756102	1	NEUTRAL	MIMAT0001004 Arabidopsis thaliana miR403-3p
ath-miR403-5p	TGTTTTGTGCTTGAATCTAATT	12.1054	14.4913	1.19709	0.259534	0.917597	1	NEUTRAL	MIMAT0031914 Arabidopsis thaliana miR403-5p
ath-miR404	ATTAACGCTGGCGGTTGCGGC	0.536044	-	-	-	0.775685	1	-	MIMAT0001005 Arabidopsis thaliana miR404
ath-miR405a	ATGAGTTGGGTCTAACCC	2.66916	1.89933	0.711583	-0.490895	0.355769	1	NEUTRAL	MIMAT0001006 Arabidopsis thaliana miR405a
ath-miR406	CTGGATTACAATAGCATTCTA	2.31583	2.59661	1.12124	0.165099	1	1	NEUTRAL	MIMAT0001009 Arabidopsis thaliana miR406
ath-miR407	ACCAAAAGTATATGATTTAAA	0.335832	0.547263	1.62957	0.704494	1	1	NEUTRAL	MIMAT0001010 Arabidopsis thaliana miR407
ath-miR408-3p	ATGCACTGCCTCTTCCCTGGC	321.343	444.112	1.38205	0.466811	0.663252	1	NEUTRAL	MIMAT0001011 Arabidopsis thaliana miR408-3p
ath-miR408-5p	ACAGGGAACAAGCAGAGCATG	19.181	75.0905	3.91483	1.96895	0.0654932	1	UP	MIMAT0031915 Arabidopsis thaliana miR408-5p
ath-miR414	TGACGATGAGGATGAAGATGA	1.19896	1.11714	0.931754	-0.101979	1	1	NEUTRAL	MIMAT0001322 Arabidopsis thaliana miR414
ath-miR415	ATGTTCTGTTTTTCCTCTGTT	0.998748	0.96097	0.962175	-0.0556289	0.860967	1	NEUTRAL	MIMAT0001323 Arabidopsis thaliana miR415
ath-miR416	TGAACAGCGTACGTACGAACC	4.58688	2.5466	0.555193	-0.848938	0.403386	1	NEUTRAL	MIMAT0001324 Arabidopsis thaliana miR416
ath-miR419	ATGAATGCTGAGGATGTTG	0.335832	-	-	-	0.775685	1	-	MIMAT0001327 Arabidopsis thaliana miR419
ath-miR4221	TCCTCTGTTGAATTCTTGC	0.536044	-	-	-	0.775685	1	-	MIMAT0017942 Arabidopsis thaliana miR4221
ath-miR4228-3p	TCGGATGCGAAACGGTGGTGT	44.4459	56.5848	1.27312	0.348364	0.689748	1	NEUTRAL	MIMAT0032109 Arabidopsis thaliana miR4228-3p
ath-miR4228-5p	ATAGCCTTGAACGCCGTCGTT	148.66	170.46	1.14664	0.197417	0.836175	1	NEUTRAL	MIMAT0017944 Arabidopsis thaliana miR4228-5p
ath-miR4243	AAATCGTAGATTTCGTAC	0.662916	1.11714	1.68519	0.752907	1	1	NEUTRAL	MIMAT0017949 Arabidopsis thaliana miR4243
ath-miR4245	ATTGTCAGTATAAAACTTTGT	8.43855	1.50823	0.178731	-2.48414	0.00619508	0.201684	DOWN	MIMAT0023523 Arabidopsis thaliana miR4245
ath-miR447a.2-3p	TATGGAAGAAATTGTAGTATT	33.2194	32.8236	0.988088	-0.0172888	0.862141	1	NEUTRAL	MIMAT0020345 Arabidopsis thaliana miR447a.2-3p
ath-miR447b	TTGGGGACGAGATGTTTTGTT	3.06084	3.43223	1.12134	0.165221	0.714937	1	NEUTRAL	MIMAT0002114 Arabidopsis thaliana miR447b
ath-miR447c-5p	CCCCTTACAATGTCGAGTAA	1.19896	1.58563	1.32251	0.403277	0.830211	1	NEUTRAL	MIMAT0020346 Arabidopsis thaliana miR447c-5p
ath-miR472-3p	TTTTTCCTACTCCGCCCATACC	106.263	104.129	0.979918	-0.0292672	0.971621	1	NEUTRAL	MIMAT0003931 Arabidopsis thaliana miR472-3p
ath-miR472-5p	ATGGTCGAAGTAGGCAAAATC	10.9909	7.24872	0.659523	-0.600506	0.660525	1	NEUTRAL	MIMAT0032014 Arabidopsis thaliana miR472-5p
ath-miR5012	TTTTACTGCTACTTGTGTTCC	3.21395	2.67537	0.832425	-0.264607	0.703398	1	NEUTRAL	MIMAT0020516 Arabidopsis thaliana miR5012
ath-miR5014a-3p	TTGTACAAATTTAAGTGTA	-	0.988365	-	-	0.280855	1	-	MIMAT0020518 Arabidopsis thaliana miR5014a-3p
ath-miR5014a-5p	ATGTTGTACAGATCTAAGTGT	0.671664	1.06713	1.58879	0.667925	1	1	NEUTRAL	MIMAT0021047 Arabidopsis thaliana miR5014a-5p
ath-miR5014b	TACAGATCTAGGTGTACAA	2.18021	1.69179	0.775977	-0.365914	0.810142	1	NEUTRAL	MIMAT0023524 Arabidopsis thaliana miR5014b
ath-miR5017-5p	ATTTGTTATTAATTTGGAA	-	0.391097	-	-	1	1	-	MIMAT0032120 Arabidopsis thaliana miR5017-5p
ath-miR5019	TGTTGGGAAAGAAAAACTCTT	-	0.156166	-	-	1	1	-	MIMAT0020523 Arabidopsis thaliana miR5019
ath-miR5020c	TGGCATGGAAGAAGGTGAGAC	-	0.156166	-	-	1	1	-	MIMAT0022391 Arabidopsis thaliana miR5020c
ath-miR5021	TGAGAAGAAGAAGAAGAAAA	1.19896	1.79317	1.4956	0.580728	1	1	NEUTRAL	MIMAT0020525 Arabidopsis thaliana miR5021
ath-miR5023	TTGGTAGTGGATAAGGGGG	-	0.156166	-	-	1	1	-	MIMAT0020528 Arabidopsis thaliana miR5023
ath-miR5024-3p	CCGTATCTTGGCCTTGTCATT	1.94396	0.703429	0.361853	-1.46653	0.538237	1	DOWN	MIMAT0021048 Arabidopsis thaliana miR5024-3p
ath-miR5024-5p	ATGACAAGGCCAAGATATAAC	6.74085	5.45418	0.809124	-0.305567	0.920018	1	NEUTRAL	MIMAT0020530 Arabidopsis thaliana miR5024-5p
ath-miR5026	ACGTGGCACGATCGTATGAGT	38.9846	52.5601	1.34823	0.431064	0.628659	1	NEUTRAL	MIMAT0020532 Arabidopsis thaliana miR5026
ath-miR5027	ACCGGTTGGAACTTGCCTTAA	0.654168	0.832199	1.27215	0.347268	1	1	NEUTRAL	MIMAT0020533 Arabidopsis thaliana miR5027
ath-miR5028	ATTGGGTTTATGCTAGAGTT	0.863128	1.84796	2.141	1.09829	0.382596	1	UP	MIMAT0020534 Arabidopsis thaliana miR5028
ath-miR5029	AATGAGAGAGAACACTGCA	0.335832	1.2233	3.64258	1.86496	0.716565	1	UP	MIMAT0020535 Arabidopsis thaliana miR5029
ath-miR5629	AACTTCCGTCAACTACCCTAA	3.87687	2.67537	0.690087	-0.53515	0.472892	1	NEUTRAL	MIMAT0022388 Arabidopsis thaliana miR5629
ath-miR5630b	TCCATCAGAACCGCTCTTAGC	2.19771	1.32946	0.604928	-0.725164	0.343126	1	NEUTRAL	MIMAT0022399 Arabidopsis thaliana miR5630b
ath-miR5631	GGCAGGAAGGACATAATTT	-	0.284937	-	-	1	1	-	MIMAT0022390 Arabidopsis thaliana miR5631
ath-miR5632-3p	TTGGATTTATAGTTGGATA	0.871876	0.391097	0.448569	-1.1566	0.669171	1	DOWN	MIMAT0022392 Arabidopsis thaliana miR5632-3p
ath-miR5632-5p	AGTTGGATAAGAGAATCAA	0.335832	0.547263	1.62957	0.704494	1	1	NEUTRAL	MIMAT0032127 Arabidopsis thaliana miR5632-5p
ath-miR5633	CACTGTTTTCTGATGATC	-	0.156166	-	-	1	1	-	MIMAT0022393 Arabidopsis thaliana miR5633
ath-miR5634	GACTTTGTGAATTTAGGG	0.536044	0.312332	0.582661	-0.779271	1	1	NEUTRAL	MIMAT0022394 Arabidopsis thaliana miR5634
ath-miR5635a	TGTTAAGGAGTGTTAACGGTG	4.59563	2.75756	0.60004	-0.736869	0.626979	1	NEUTRAL	MIMAT0022395 Arabidopsis thaliana miR5635a
ath-miR5636	TCAAGCTCTGCAAATACG	0.335832	0.156166	0.465013	-1.10466	1	1	DOWN	MIMAT0022396 Arabidopsis thaliana miR5636
ath-miR5637	AATATAGAGTTGGGCATT	2.20646	1.84318	0.835356	-0.259537	0.819546	1	NEUTRAL	MIMAT0022397 Arabidopsis thaliana miR5637
ath-miR5638a	TACCAAAACTCTCTCACTTT	0.335832	0.156166	0.465013	-1.10466	1	1	DOWN	MIMAT0022398 Arabidopsis thaliana miR5638a
ath-miR5638b	ACAGTGGTCATCTGGTGGGCT	2.00624	1.24933	0.622721	-0.683343	0.936278	1	NEUTRAL	MIMAT0022407 Arabidopsis thaliana miR5638b
ath-miR5639-3p	AGTCCACCGTGGTCTGAGGCT	0.335832	0.156166	0.465013	-1.10466	1	1	DOWN	MIMAT0032128 Arabidopsis thaliana miR5639-3p
ath-miR5640	TGAGAGAAGGAATTAGATTCA	7.12146	5.18154	0.727595	-0.458792	0.524055	1	NEUTRAL	MIMAT0022401 Arabidopsis thaliana miR5640
ath-miR5641	AATTCTATCCTCTTCTTCC	0.671664	0.547263	0.814787	-0.295506	1	1	NEUTRAL	MIMAT0022402 Arabidopsis thaliana miR5641
ath-miR5642b	TCTCGCGCTTGTACGGCTTT	971.819	487.447	0.501582	-0.995441	0.539801	1	NEUTRAL	MIMAT0022435 Arabidopsis thaliana miR5642b
ath-miR5643b	GCAACCCGATCTTAAAAGCCT	76.4537	118.644	1.55184	0.633978	0.570584	1	NEUTRAL	MIMAT0022445 Arabidopsis thaliana miR5643b
ath-miR5644	GTGGGTTGCGGATAACGGTA	14.3415	10.4213	0.726658	-0.460651	0.600498	1	NEUTRAL	MIMAT0022406 Arabidopsis thaliana miR5644
ath-miR5645a	ATTTGAGTCATGTCGTTAAG	27.8931	11.5803	0.415167	-1.26824	0.207267	1	DOWN	MIMAT0022408 Arabidopsis thaliana miR5645a
ath-miR5645c	AACCTATTTAACGACATGACT	40.1713	56.4142	1.40434	0.489895	0.844336	1	NEUTRAL	MIMAT0022414 Arabidopsis thaliana miR5645c
ath-miR5646	CCTCCCAACGTGCCTCGAAC	2.07084	1.7418	0.84111	-0.249634	1	1	NEUTRAL	MIMAT0022410 Arabidopsis thaliana miR5646
ath-miR5647	TCAAGTTTGATGACGATTCC	0.536044	0.569873	1.06311	0.0882892	1	1	NEUTRAL	MIMAT0022411 Arabidopsis thaliana miR5647
ath-miR5648-3p	CTGAAGAAATTAGCGGCAT	1.5173	0.938359	0.618442	-0.69329	0.533265	1	NEUTRAL	MIMAT0022413 Arabidopsis thaliana miR5648-3p
ath-miR5648-5p	TTTGGAAATATTTGGCTTGACT	0.662916	-	-	-	0.300844	1	-	MIMAT0022412 Arabidopsis thaliana miR5648-5p
ath-miR5649a	ATTGAATATGTTGGTTACT	0.654168	0.96097	1.469	0.554831	1	1	NEUTRAL	MIMAT0022415 Arabidopsis thaliana miR5649a
ath-miR5650	TTGTTTTGGATCTTAGATACA	4.35063	8.52202	1.9588	0.96997	0.292086	1	NEUTRAL	MIMAT0022416 Arabidopsis thaliana miR5650
ath-miR5651	TTGTGCGGTTCAAATAGTAAC	23.7128	15.6151	0.658509	-0.602725	0.672721	1	NEUTRAL	MIMAT0022422 Arabidopsis thaliana miR5651
ath-miR5652	TTGAATGTGAATGAATCGGG	1.19896	3.26786	2.72558	1.44656	0.281559	1	UP	MIMAT0022424 Arabidopsis thaliana miR5652
ath-miR5653	TGGGTTGAGTTGAGTTGAGTTGG	25.1547	45.9493	1.82667	0.869216	0.628356	1	NEUTRAL	MIMAT0022425 Arabidopsis thaliana miR5653
ath-miR5654-3p	TGGAAGATGCTTTGGGATTTATT	0.662916	0.156166	0.235575	-2.08574	0.669171	1	DOWN	MIMAT0023005 Arabidopsis thaliana miR5654-3p
ath-miR5654-5p	TAAATCCCAACATCTTCCA	7.58544	5.12811	0.676047	-0.564804	0.525829	1	NEUTRAL	MIMAT0022426 Arabidopsis thaliana miR5654-5p
ath-miR5655	AAGTAGACACATAAGAAG	1.52604	0.832199	0.545331	-0.874795	0.533265	1	NEUTRAL	MIMAT0022427 Arabidopsis thaliana miR5655
ath-miR5656	TGAAGTAGAGATTGGGTTT	0.327084	0.597269	1.82604	0.86872	0.992617	1	NEUTRAL	MIMAT0022429 Arabidopsis thaliana miR5656
ath-miR5657	CACCAAATCTAACCTTGTCCA	1.33458	1.47947	1.10857	0.148699	1	1	NEUTRAL	MIMAT0022430 Arabidopsis thaliana miR5657
ath-miR5658	ATGATGATGATGATGTTGAA	1.53479	1.69179	1.1023	0.140511	1	1	NEUTRAL	MIMAT0022431 Arabidopsis thaliana miR5658
ath-miR5659	CGATGAAGGTCTTTGGAACGGTA	3.06958	3.79593	1.23663	0.306412	0.700277	1	NEUTRAL	MIMAT0022432 Arabidopsis thaliana miR5659
ath-miR5661	CAGACTACATGATGTACC	1.19896	1.2233	1.0203	0.02899	1	1	NEUTRAL	MIMAT0022438 Arabidopsis thaliana miR5661
ath-miR5662	CATCTCCAATGGTCACCTCT	1.85313	5.15006	2.77912	1.47463	0.0871388	1	UP	MIMAT0022439 Arabidopsis thaliana miR5662
ath-miR5663-3p	AGAATGCAAATCCTTAGCT	4.06833	1.7418	0.428136	-1.22386	0.281356	1	DOWN	MIMAT0032129 Arabidopsis thaliana miR5663-3p
ath-miR5664	AGACCGATAAAAGTGACT	-	0.391097	-	-	1	1	-	MIMAT0022442 Arabidopsis thaliana miR5664
ath-miR5665	ATCCCAGATCTTGTCCACCAA	2.7425	2.68016	0.977269	-0.0331726	1	1	NEUTRAL	MIMAT0022443 Arabidopsis thaliana miR5665
ath-miR5666	TGGGACATCGAACATTTAAT	0.327084	0.156166	0.47745	-1.06658	1	1	DOWN	MIMAT0022444 Arabidopsis thaliana miR5666
ath-miR5995b	GCAAAGATGCAGATCATATGT	12.5802	13.4022	1.06534	0.0913088	0.971286	1	NEUTRAL	MIMAT0023518 Arabidopsis thaliana miR5995b
ath-miR5997	TGAAACCAAGTAGCTAAATAG	-	0.156166	-	-	1	1	-	MIMAT0023520 Arabidopsis thaliana miR5997
ath-miR5998a	ACAGTTTGTGTTTTGTTTTGT	0.327084	1.37946	4.21746	2.07637	0.505332	1	UP	MIMAT0023521 Arabidopsis thaliana miR5998a
ath-miR773a	TTTGCTTCCAGCTTTTGTCTC	41.9855	40.8908	0.973927	-0.0381151	0.803823	1	NEUTRAL	MIMAT0003932 Arabidopsis thaliana miR773a
ath-miR773b-5p	GGCAATAGCTTGAGCAAA	-	0.156166	-	-	1	1	-	MIMAT0017735 Arabidopsis thaliana miR773b-5p
ath-miR774a	TTGGTTACCCATATGGCCATC	-	0.156166	-	-	1	1	-	MIMAT0003933 Arabidopsis thaliana miR774a
ath-miR774b-3p	TCGAGGTGAAAATATGGATG	-	0.156166	-	-	1	1	-	MIMAT0017740 Arabidopsis thaliana miR774b-3p
ath-miR775	TTCGATGTCTAGCAGTGCCA	121.779	60.0356	0.492986	-1.02038	0.438124	1	DOWN	MIMAT0003934 Arabidopsis thaliana miR775
ath-miR777	TACGCATTGAGTTTCGTTGCTT	9.06438	13.9865	1.54301	0.625751	0.420831	1	NEUTRAL	MIMAT0003936 Arabidopsis thaliana miR777
ath-miR778	TGGCTTGGTTTATGTACACC	0.662916	-	-	-	0.300844	1	-	MIMAT0003937 Arabidopsis thaliana miR778
ath-miR779.1	TTCTGCTATGTTGCTGCTCAT	0.671664	0.468498	0.697519	-0.519695	1	1	NEUTRAL	MIMAT0003938 Arabidopsis thaliana miR779.1
ath-miR779.2	TGATTGGAAATTTCGTTGACT	21.0779	22.4742	1.06625	0.0925407	0.927831	1	NEUTRAL	MIMAT0004329 Arabidopsis thaliana miR779.2
ath-miR780.1	TCTAGCAGCTGTTGAGCAGGT	-	0.156166	-	-	1	1	-	MIMAT0004218 Arabidopsis thaliana miR780.1
ath-miR780.2	TTCTTCGTGAATATCTGGCAT	12.5704	14.1186	1.12316	0.167567	0.975603	1	NEUTRAL	MIMAT0003939 Arabidopsis thaliana miR780.2
ath-miR781b	TTAGAGTTTTCTGGATACTT	11.8254	11.807	0.998439	-0.00225451	0.889361	1	NEUTRAL	MIMAT0022420 Arabidopsis thaliana miR781b
ath-miR8121	ATAATGGTTTAGTGGTTTG	1.53479	1.55824	1.01528	0.0218733	1	1	NEUTRAL	MIMAT0032262 Arabidopsis thaliana miR8121
ath-miR8165	AATGGAGGCAAGTGTGAAGGA	11.2883	7.18088	0.636133	-0.652599	0.576303	1	NEUTRAL	MIMAT0032761 Arabidopsis thaliana miR8165
ath-miR8166	TGAGAAACTTTCTACACTCTCT	49.1786	110.308	2.243	1.16543	0.595019	1	UP	MIMAT0032762 Arabidopsis thaliana miR8166
ath-miR8167a	AGATGTGGAGATCGTGGGGATG	1.735	3.58634	2.06705	1.04757	0.451931	1	UP	MIMAT0032763 Arabidopsis thaliana miR8167a
ath-miR8168	AGGTGTTGAGTGTGCTAGTGC	1.87062	1.58563	0.84765	-0.238459	1	1	NEUTRAL	MIMAT0032766 Arabidopsis thaliana miR8168
ath-miR8169	TCTGTGAGTGACTCTGTCTAT	6.02104	11.596	1.92591	0.945542	0.453908	1	NEUTRAL	MIMAT0032767 Arabidopsis thaliana miR8169
ath-miR8171	TCCTACCACTGGCCCACC	1.735	0.832199	0.479653	-1.05994	0.534069	1	DOWN	MIMAT0032770 Arabidopsis thaliana miR8171
ath-miR8172	ATCTCCATCTAGATGATCCAT	52.9617	63.0396	1.19029	0.251309	0.87401	1	NEUTRAL	MIMAT0032771 Arabidopsis thaliana miR8172
ath-miR8173	ATGTGCTGATTCGAGGTGGGA	3.40542	3.95346	1.16093	0.215286	0.957051	1	NEUTRAL	MIMAT0032772 Arabidopsis thaliana miR8173
ath-miR8174	ATGTGTATAGGGAAGCTAATC	5.04958	6.60008	1.30705	0.386319	0.79916	1	NEUTRAL	MIMAT0032773 Arabidopsis thaliana miR8174
ath-miR8175	GATCACCGGCAACGGCGCCA	908.032	7815.74	8.60734	3.10557	0.00480018	0.200922	UP	MIMAT0032774 Arabidopsis thaliana miR8175
ath-miR8176	GGCCGGTGGTCGCGAGAGGGA	8.08417	17.8488	2.20787	1.14265	0.31422	1	UP	MIMAT0032775 Arabidopsis thaliana miR8176
ath-miR8177	TATAAATGACACATCATCACAC	1.52604	1.45686	0.954667	-0.0669305	1	1	NEUTRAL	MIMAT0032776 Arabidopsis thaliana miR8177
ath-miR8178	CACTGTACAATTACTCTG	2.60688	1.92672	0.739092	-0.436174	0.847021	1	NEUTRAL	MIMAT0032777 Arabidopsis thaliana miR8178
ath-miR8179	TGACTGCATTAACTTGATCGT	0.327084	0.547263	1.67316	0.742573	1	1	NEUTRAL	MIMAT0032778 Arabidopsis thaliana miR8179
ath-miR8180	TGCGGTACGGGAGAAGTGC	2.94271	5.35759	1.82063	0.864439	0.220672	1	NEUTRAL	MIMAT0032779 Arabidopsis thaliana miR8180
ath-miR8182	TTGTGTTGCGTTTCTGTTGATT	-	1.45208	-	-	0.105247	1	-	MIMAT0032781 Arabidopsis thaliana miR8182
ath-miR8183	CACAATTCCGTCAACTAAA	2.19771	3.25346	1.48039	0.565973	0.480869	1	NEUTRAL	MIMAT0032782 Arabidopsis thaliana miR8183
ath-miR8184	TTGGTCTGATTACGAATGTA	0.981252	3.71511	3.78609	1.92071	0.280895	1	UP	MIMAT0032783 Arabidopsis thaliana miR8184
ath-miR822-3p	TGTGCAAATGCTTTCTACAGG	13.6273	16.455	1.2075	0.272021	0.668944	1	NEUTRAL	MIMAT0032018 Arabidopsis thaliana miR822-3p
ath-miR822-5p	TGCGGGAAGCATTTGCACATG	113.624	783.269	6.89352	2.78524	0.0139491	0.371554	UP	MIMAT0004239 Arabidopsis thaliana miR822-5p
ath-miR823	TGGGTGGTGATCATATAAGAT	9.27439	6.34048	0.683655	-0.54866	0.438555	1	NEUTRAL	MIMAT0004240 Arabidopsis thaliana miR823
ath-miR824-3p	CCTTCTCATCGATGGTCTAGA	140.69	88.046	0.625816	-0.67619	0.420688	1	NEUTRAL	MIMAT0032024 Arabidopsis thaliana miR824-3p
ath-miR824-5p	AGACCATTTGTGAGAAGGG	17.3004	16.7495	0.968154	-0.0466919	0.596859	1	NEUTRAL	MIMAT0004277 Arabidopsis thaliana miR824-5p
ath-miR825	TTCTCAAGAAGGTGCATGAAC	-	0.156166	-	-	1	1	-	MIMAT0004241 Arabidopsis thaliana miR825
ath-miR826a	CACGTATCCGAAACCGGA	-	0.391097	-	-	1	1	-	MIMAT0004242 Arabidopsis thaliana miR826a
ath-miR827	TTAGATGACCATCAACAAACT	126.244	123.196	0.975857	-0.0352588	0.900518	1	NEUTRAL	MIMAT0004243 Arabidopsis thaliana miR827
ath-miR829-3p.1	AGCTCTGATACCAAATGATGGAAT	619.129	521.249	0.841906	-0.248269	0.826563	1	NEUTRAL	MIMAT0004245 Arabidopsis thaliana miR829-3p.1
ath-miR829-3p.2	CAAATTAAAGCTTCAAGGTAG	10.3256	13.6275	1.31978	0.400294	0.865934	1	NEUTRAL	MIMAT0004246 Arabidopsis thaliana miR829-3p.2
ath-miR829-5p	ACTTTAAAGCTTTGATTTGAA	86.0026	90.0846	1.04746	0.0669003	0.704174	1	NEUTRAL	MIMAT0032019 Arabidopsis thaliana miR829-5p
ath-miR830-3p	TAACTATTTTGAGAAGAAGTG	0.998748	0.988365	0.989605	-0.0150756	1	1	NEUTRAL	MIMAT0004248 Arabidopsis thaliana miR830-3p
ath-miR830-5p	TCTTCTCCAAATAGTTTAGGTT	1.19896	3.17263	2.64615	1.4039	0.346171	1	UP	MIMAT0004247 Arabidopsis thaliana miR830-5p
ath-miR831-3p	TGATCTCTTCGTACTCTTCTTG	2.40667	1.99934	0.830751	-0.267512	0.978189	1	NEUTRAL	MIMAT0004249 Arabidopsis thaliana miR831-3p
ath-miR831-5p	CCTCATCTCCTTGTACGCTTC	-	0.312332	-	-	0.749473	1	-	MIMAT0032020 Arabidopsis thaliana miR831-5p
ath-miR833a-3p	CTTGTTTGTTGACATCGGTCT	1.20771	1.89933	1.57267	0.653218	1	1	NEUTRAL	MIMAT0004253 Arabidopsis thaliana miR833a-3p
ath-miR833a-5p	ACTAGACCGAGTACAACAAAC	2.52479	3.03908	1.20369	0.267468	1	1	NEUTRAL	MIMAT0004252 Arabidopsis thaliana miR833a-5p
ath-miR833b	TGTTTGTTGACATCGGTCTA	1.52604	2.4692	1.61804	0.694249	0.92894	1	NEUTRAL	MIMAT0022419 Arabidopsis thaliana miR833b
ath-miR834	TGGTAGCAGTAGCGGTGGTAA	0.327084	-	-	-	0.775685	1	-	MIMAT0004254 Arabidopsis thaliana miR834
ath-miR835-5p	TTCTTGCATATGTTCTTTATC	1.19896	0.284937	0.237653	-2.07307	0.33096	1	DOWN	MIMAT0004255 Arabidopsis thaliana miR835-5p
ath-miR837-3p	AAACGAACAAAAAACTGATGG	0.871876	6.50213	7.45763	2.89872	0.00581721	0.201684	UP	MIMAT0004259 Arabidopsis thaliana miR837-3p
ath-miR837-5p	ATCAGTTTCTTCTTCGTTTCA	11.1339	1.2233	0.109871	-3.18612	0.00151767	0.0889354	DOWN	MIMAT0004258 Arabidopsis thaliana miR837-5p
ath-miR838	TTTTCTTCTACTTCTTGCAC	5.07583	1.14453	0.225487	-2.14889	0.0394747	0.83674	DOWN	MIMAT0004260 Arabidopsis thaliana miR838
ath-miR839-5p	TACCAACCTTTCATCGTTCCC	8.31063	5.51034	0.663047	-0.592817	0.663755	1	NEUTRAL	MIMAT0004261 Arabidopsis thaliana miR839-5p
ath-miR840-3p	TTGTTTAGGTCCCTTAGTTTC	6.78459	3.53633	0.52123	-0.940007	0.216483	1	NEUTRAL	MIMAT0032021 Arabidopsis thaliana miR840-3p
ath-miR840-5p	ACACTGAAGGACCTAAACTAAC	25.6012	8.29938	0.324179	-1.62514	0.105675	1	DOWN	MIMAT0004262 Arabidopsis thaliana miR840-5p
ath-miR841a-3p	ATTTCTAGTGGGTCGTATTCA	33.8319	33.6394	0.994309	-0.00823405	0.773849	1	NEUTRAL	MIMAT0032022 Arabidopsis thaliana miR841a-3p
ath-miR841a-5p	TACGAGCCACTAGAAACTG	0.327084	-	-	-	0.775685	1	-	MIMAT0004263 Arabidopsis thaliana miR841a-5p
ath-miR841b-3p	CAATTTCTAGTGGGTCGTATT	0.327084	-	-	-	0.775685	1	-	MIMAT0017742 Arabidopsis thaliana miR841b-3p
ath-miR841b-5p	TACGAGCCACTGGAAACTGAA	9.11791	13.5145	1.4822	0.567738	0.567859	1	NEUTRAL	MIMAT0017741 Arabidopsis thaliana miR841b-5p
ath-miR842	TCATGGTCAGATCCGTCATCC	114.727	103.5	0.902146	-0.148567	0.9492	1	NEUTRAL	MIMAT0004264 Arabidopsis thaliana miR842
ath-miR844-3p	TTATAAGCCATCTTACTAGTT	8.08313	4.31444	0.533758	-0.905742	0.629592	1	NEUTRAL	MIMAT0004267 Arabidopsis thaliana miR844-3p
ath-miR844-5p	GGTAAGATTGCTTATAAGCT	0.335832	1.3781	4.10354	2.03687	0.161811	1	UP	MIMAT0004266 Arabidopsis thaliana miR844-5p
ath-miR845a	CGGCTCTGATACCAATTGA	1.52604	1.61439	1.05789	0.081195	0.987125	1	NEUTRAL	MIMAT0004268 Arabidopsis thaliana miR845a
ath-miR845b	CGCTCTGATACCAAATTGA	2.40667	0.832199	0.345789	-1.53204	0.202804	1	DOWN	MIMAT0004317 Arabidopsis thaliana miR845b
ath-miR846-3p	TTGAATTGAAGTGCTTGAATT	1220.06	1414.93	1.15972	0.213773	0.87245	1	NEUTRAL	MIMAT0004269 Arabidopsis thaliana miR846-3p
ath-miR846-5p	CATTCAAGGACTTCTATTCAG	83.4014	114.291	1.37037	0.454564	0.877632	1	NEUTRAL	MIMAT0032023 Arabidopsis thaliana miR846-5p
ath-miR847	CATCAAGAAGCAGAGGAG	-	0.391097	-	-	1	1	-	MIMAT0004278 Arabidopsis thaliana miR847
ath-miR848	TGACATGGGACTGCCTAAGCTA	10.0194	6.47131	0.645878	-0.630666	0.627899	1	NEUTRAL	MIMAT0004270 Arabidopsis thaliana miR848
ath-miR850	AAGATCCGGACTACAACAAAG	-	0.441103	-	-	0.749473	1	-	MIMAT0004272 Arabidopsis thaliana miR850
ath-miR851-5p	TCTCGGTTCGCGATCCACAAG	0.662916	0.312332	0.471149	-1.08574	1	1	DOWN	MIMAT0004273 Arabidopsis thaliana miR851-5p
ath-miR852	AAGATAAGCGCCTTAGTTCTG	2.7425	2.23427	0.814684	-0.295687	0.788917	1	NEUTRAL	MIMAT0004275 Arabidopsis thaliana miR852
ath-miR853	TCCCCTCTTTAGCTTGGAGAAG	1.33458	0.624664	0.468061	-1.09523	0.755684	1	DOWN	MIMAT0004276 Arabidopsis thaliana miR853
ath-miR854b	CTCCTCCTCCCTATCCTC	1.19896	-	-	-	0.11668	1	-	MIMAT0004281 Arabidopsis thaliana miR854b
ath-miR855	TTCCTTTTTCTTAGCTTTTGCT	1.735	2.90894	1.67662	0.745556	0.391575	1	NEUTRAL	MIMAT0004279 Arabidopsis thaliana miR855
ath-miR857	TTTTGTATGTTGAAGGTGTA	6.12167	9.73091	1.58958	0.668649	0.499539	1	NEUTRAL	MIMAT0004301 Arabidopsis thaliana miR857
ath-miR858a	TTTCGTTGTCTGTTCGACCTT	14.4881	10.1576	0.701098	-0.512312	0.835088	1	NEUTRAL	MIMAT0004302 Arabidopsis thaliana miR858a
ath-miR858b	TTCGTTGTCTGTTCGACCTTG	1.9625	5.98367	3.049	1.60834	0.284238	1	UP	MIMAT0022417 Arabidopsis thaliana miR858b
ath-miR859	TCTCTCTGTTGTGAAGTCAAA	-	0.882206	-	-	0.280855	1	-	MIMAT0004303 Arabidopsis thaliana miR859
ath-miR860	AATAGATTGGACTATGTAT	3.17021	4.38978	1.3847	0.46957	0.881212	1	NEUTRAL	MIMAT0004304 Arabidopsis thaliana miR860
ath-miR861-3p	GATGGATATGTCTTCAAGGAC	0.662916	0.441103	0.665398	-0.587711	1	1	NEUTRAL	MIMAT0004306 Arabidopsis thaliana miR861-3p
ath-miR861-5p	TTGGAGAGATATGCGTCA	-	0.391097	-	-	1	1	-	MIMAT0004305 Arabidopsis thaliana miR861-5p
ath-miR862-3p	ATATGCTGGATCTACTTGAAG	-	0.156166	-	-	1	1	-	MIMAT0004308 Arabidopsis thaliana miR862-3p
ath-miR862-5p	TCCAATAGGTCGAGCATGTG	0.335832	0.832199	2.47802	1.30919	0.992617	1	UP	MIMAT0004307 Arabidopsis thaliana miR862-5p
ath-miR863-3p	TTGAGAGCAACAAGACATAAT	-	0.156166	-	-	1	1	-	MIMAT0004310 Arabidopsis thaliana miR863-3p
ath-miR863-5p	GAGATCAACAACACATAA	0.654168	0.597269	0.913021	-0.13128	1	1	NEUTRAL	MIMAT0004309 Arabidopsis thaliana miR863-5p
ath-miR864-3p	TAAAGTCAATAATACCTTGA	3.46126	2.21166	0.638976	-0.646167	0.646475	1	NEUTRAL	MIMAT0004312 Arabidopsis thaliana miR864-3p
ath-miR864-5p	TCAGGTATGATTGACTTCAAA	3.52354	2.4692	0.700773	-0.51298	0.388939	1	NEUTRAL	MIMAT0004311 Arabidopsis thaliana miR864-5p
ath-miR865-3p	TTTTTCCTCAAATTTATCCAA	0.662916	0.391097	0.589964	-0.761301	0.669171	1	NEUTRAL	MIMAT0004314 Arabidopsis thaliana miR865-3p
ath-miR865-5p	ATGAATTTGGATCTAATTGAG	0.871876	0.156166	0.179115	-2.48104	0.669171	1	DOWN	MIMAT0004313 Arabidopsis thaliana miR865-5p
ath-miR866-3p	ACAAAATCCGTCTTTGAAG	2.18896	1.2733	0.581693	-0.781671	0.483695	1	NEUTRAL	MIMAT0004316 Arabidopsis thaliana miR866-3p
ath-miR866-5p	TCAAGGAACGGATTTTGTTAA	5.54084	3.56373	0.643174	-0.636719	0.548625	1	NEUTRAL	MIMAT0004315 Arabidopsis thaliana miR866-5p
ath-miR868-5p	TCATGTCGTAATAGTAGTCAC	0.871876	0.676033	0.775378	-0.367029	1	1	NEUTRAL	MIMAT0020355 Arabidopsis thaliana miR868-5p
ath-miR869.1	TTGGTTCAATTCTGGTGTTG	2.33333	1.03837	0.445018	-1.16807	0.312126	1	DOWN	MIMAT0004320 Arabidopsis thaliana miR869.1
ath-miR869.2	TCTGGTGTTGAGATAGTTGAC	246.876	196.541	0.796112	-0.328956	0.771526	1	NEUTRAL	MIMAT0004321 Arabidopsis thaliana miR869.2
ath-miR870-3p	TAATTTGGTGTTTCTTCGATC	0.536044	0.441103	0.822885	-0.281237	1	1	NEUTRAL	MIMAT0004322 Arabidopsis thaliana miR870-3p
ath-miR870-5p	AAGAACATGAAATTAGAA	3.06958	0.441103	0.143701	-2.79886	0.0325065	0.793701	DOWN	MIMAT0032025 Arabidopsis thaliana miR870-5p
