# Supplementary material for: High-Throughput Sequencing and Expression Analysis Suggest the Involvement of Pseudomonas putida RA-Responsive microRNAs in Growth and Development of Arabidopsis
Source: Int J Mol Sci. 2020 Jul 30;21(15):5468. doi: 10.3390/ijms21155468 (PMC7432263; doi:10.3390/ijms21155468)
Supplement: Supplementary file 1 [file ijms-21-05468-s001.zip › Table S12 Differentially expressed novel miRNAs.xls]

## Sheet: Sheet1
miRNA Sequence	Control Expression	RA Expression	FoldChange	log2FoldChange	P Value	Adjusted P Value	Regulation
AGCACCCGTGGCCTAATGGA	6.11339	6.35654	1.03977	0.0562682	0.981379	1	NEUTRAL
TGCTTACTCTCTCTCTGTCACCC	122.824	99.4121	0.809389	-0.305095	1	1	NEUTRAL
AGCATGATCTTGTCTTCCTCTC	4.4461	3.23237	0.727011	-0.45995	1	1	NEUTRAL
AGTTCCCTTTAACGCTTCATTG	20.0075	20.0075	1	-	1	1	NEUTRAL
GGCAGTCTCCTTGGCTATCCTT	9.44797	6.66915	0.705882	-0.5025	1	1	NEUTRAL
GTTCCTCTGAGCACTTCATTGG	35.5688	29.9765	0.842773	-0.246783	0.852273	1	NEUTRAL
TTTCACAGTAGATAGATATCGAC	7.78068	10.1662	1.3066	0.385816	0.921831	1	NEUTRAL
CAGGCAGTCTCCTTGGCTATCC	34.7907	11.1153	0.319489	-1.64616	0.338888	1	DOWN
GAATGAATGATGCGAGAGACAAAT	48.2402	18.6276	0.386143	-1.37279	0.480343	1	DOWN
TGACTCTCGACTCATTCATCCAA	6.78031	2.75965	0.40701	-1.29687	0.901144	1	DOWN
AGAGAGAGACTAGGTCATGCTGG	42.2935	6.29864	0.148927	-2.74732	0.308067	1	DOWN
TGCTTACTCTCTTCTTGTCTCCT	75.2503	23.0993	0.306966	-1.70385	0.519349	1	DOWN
ATCGCTGAGGACCGTACTGATCA	6.11339	-	-	-	0.694575	1	-
GGATGGATCATGTGGATGGACAA	4.4461	-	-	-	0.742184	1	-
GATGCCATATCTCAGGAGCTTT	2.77881	-	-	-	0.782272	1	-
TGACTCTCGACTCATTCATCCA	2.50093	-	-	-	0.854367	1	-
TTACTAGACTTGTTGTACTGCCA	1.66729	-	-	-	0.68171	1	-
ACGTTTTTTTTGTTTGGGCATTA	3.89034	-	-	-	0.757415	1	-
AGCATGATCTTGTCTTCCTCTCT	1.33383	-	-	-	0.660657	1	-
CTATTGGTATGCTTGATGAG	0.555763	-	-	-	0.753172	1	-
AAGAGAAACACCAAAAGAGCTCG	1.66729	-	-	-	0.68171	1	-
AAAAGTGATGTACAATCTAAGTG	2.77881	-	-	-	0.782272	1	-
TTACTATTTGAATCGCACTGCAT	5.55763	-	-	-	0.709861	1	-
CAGAAGGTTATCTTCAGGAT	7.22492	-	-	-	0.663574	1	-
AATGAATGATGCGAGAGACAAAT	14.172	-	-	-	0.459689	1	-
GGCAGTCTCCTTGGCTATCCT	2.00075	-	-	-	0.691466	1	-
TGGTAGATATTGTAAGCTGAACT	3.33458	-	-	-	0.770936	1	-
AAGTGACTTATGATAATCTCATG	5.00186	-	-	-	0.784776	1	-
AGAGTTCCTCTGAGCACTTCAT	6.66915	-	-	-	0.738737	1	-
GAAGTCCTCGTGTTGCATCCCTT	10.8374	-	-	-	0.605749	1	-
AATCGGGCATTTCAGGTCGCT	3.33458	-	-	-	0.770936	1	-
AGTCCTCGTGTTGTATCCCTC	3.89034	-	-	-	0.757415	1	-
GTAGGATAAGTTGAAGCGTA	2.77881	-	-	-	0.782272	1	-
AGGCAGTCTCCTTGGCTATCCT	10.8374	-	-	-	0.605749	1	-
GCGTACAGAGTAGTCAAGCATGA	3.33458	-	-	-	0.686237	1	-
CCCTGGTTTAGTCACTTTCACTG	20.8411	-	-	-	0.209276	1	-
AATGAAGGAGACAAGAGCAACAA	5.00186	-	-	-	0.725684	1	-
CCAGTTTTCGTAGAATCCTTCCT	2.77881	-	-	-	0.782272	1	-
CATGCGAGAGGTACGGGGATC	-	2.96407	-	-	0.775181	1	-
TCAGCGTTGCATTCAATTATGTT	-	0.625233	-	-	0.866614	1	-
ACTCGATATAAGAAGGGGGTTT	-	3.33458	-	-	0.765286	1	-
CTTCATTAGACATCTCGTGTTTT	-	0.741017	-	-	0.945073	1	-
AAGAAGATTGTGCTGAGGCTT	-	1.14985	-	-	0.836934	1	-
CATGGGTTTTATTGGTTGGTCTT	-	2.29971	-	-	0.794183	1	-
AGTTCCTCTGAGCACTTCATTG	-	11.4985	-	-	0.533395	1	-
TAGCAAATCGCATGAAACATG	-	1.85254	-	-	0.808659	1	-
GTTGGGAGAGCGTCAGACTGAA	-	8.73889	-	-	0.624252	1	-
TATGATGATGGTTGTATAGCTTT	-	2.22305	-	-	0.796186	1	-
AAGTGACTTATGATAATCTCAT	-	0.729439	-	-	0.888382	1	-
ATCCAAAATCATCCCAAATCTA	-	0.104206	-	-	1	1	-
GGATTAGCGCGTTTGACTTCG	-	144.192	-	-	0.0410202	1	-
GCGCCTCTCCATTGGCAGGTCC	-	1.04206	-	-	0.904935	1	-
AGTCCTCGTGTTGCATCTCTCTT	-	1.37982	-	-	0.824765	1	-
CAGGCAGTCTCCTTGGCTATCCT	-	9.19883	-	-	0.610669	1	-
TCCCAAATGTAGACAAAGCAA	-	0.625233	-	-	0.866614	1	-
TTTGGCCCATGTCGTTATGATTT	-	0.93785	-	-	0.904783	1	-
CAAAGAACGGATCTTTGTGAGAT	-	0.521028	-	-	0.813822	1	-
GTTGGTAGAGCGGAAGACTGTAG	-	0.625233	-	-	0.866614	1	-
TTTGGGACTAAGTTATTCAA	-	2.06974	-	-	0.800582	1	-
GATCTGGGATGAATTTGGATCT	-	0.93785	-	-	0.904783	1	-
AACACGAGATGTCTAATGAAGTC	-	1.85254	-	-	0.808659	1	-
GTCAGCTGAGCTTTCTCGTCATC	-	1.14626	-	-	0.902807	1	-
TAGCAAATCGCATGAAACATGT	-	1.37982	-	-	0.824765	1	-
AGTCCTCGTGTTGCATCCCTC	-	7.06521	-	-	0.665682	1	-
GTCTCTCAGTCTGAGACTCT	-	1.04206	-	-	0.904935	1	-
TACTATTTGAATCGCACTGCAT	-	1.56308	-	-	0.886976	1	-
TTAGAATGTGATGCAAAACTTA	-	2.22305	-	-	0.796186	1	-
